# Supplementary material for: Comparative genomics and transcriptomics of Escherichia coli isolates carrying virulence factors of both enteropathogenic and enterotoxigenic E. coli
Source: Sci Rep. 2017 Jun 14;7:3513. doi: 10.1038/s41598-017-03489-z (PMC5471185; doi:10.1038/s41598-017-03489-z)
Supplement: Supplementary file 2 — 11 Supplemental datasets [file 41598_2017_3489_MOESM2_ESM.zip]

Archive with 26 entries (23 files):
- Supplemental_datasets/
- Supplemental_datasets/Data_Set_S1.xlsx
- __MACOSX/
- __MACOSX/Supplemental_datasets/
- __MACOSX/Supplemental_datasets/._Data_Set_S1.xlsx
- Supplemental_datasets/Data_Set_S10.xlsx
- __MACOSX/Supplemental_datasets/._Data_Set_S10.xlsx
- Supplemental_datasets/Data_Set_S11.fasta
- __MACOSX/Supplemental_datasets/._Data_Set_S11.fasta
- Supplemental_datasets/Data_Set_S2.xls
- __MACOSX/Supplemental_datasets/._Data_Set_S2.xls
- Supplemental_datasets/Data_Set_S3.xls
- __MACOSX/Supplemental_datasets/._Data_Set_S3.xls
- Supplemental_datasets/Data_Set_S4.xlsx
- __MACOSX/Supplemental_datasets/._Data_Set_S4.xlsx
- Supplemental_datasets/Data_Set_S5.xlsx
- __MACOSX/Supplemental_datasets/._Data_Set_S5.xlsx
- Supplemental_datasets/Data_Set_S6.xls
- __MACOSX/Supplemental_datasets/._Data_Set_S6.xls
- Supplemental_datasets/Data_Set_S7.xlsx
- __MACOSX/Supplemental_datasets/._Data_Set_S7.xlsx
- Supplemental_datasets/Data_Set_S8.xlsx
- __MACOSX/Supplemental_datasets/._Data_Set_S8.xlsx
- Supplemental_datasets/Data_Set_S9.fasta
- __MACOSX/Supplemental_datasets/._Data_Set_S9.fasta
- __MACOSX/._Supplemental_datasets
