# Supplementary material for: Comparative genomics and transcriptomics of Escherichia coli isolates carrying virulence factors of both enteropathogenic and enterotoxigenic E. coli
Source: Sci Rep. 2017 Jun 14;7:3513. doi: 10.1038/s41598-017-03489-z (PMC5471185; doi:10.1038/s41598-017-03489-z)
Supplement: Supplementary file 2 — 11 Supplemental datasets [file 41598_2017_3489_MOESM2_ESM.zip › Supplemental_datasets/Data_Set_S1.xlsx]

## Sheet: DMEM vs LB
E2348/69 genes that have significant differential expression in DMEM vs. LB
Locus ID	LS-BSR Cluster ID	Cluster Type	Gene ID	Predicted Protein Function	Read Counts (LB)	Read Counts (DMEM)	LFC (DMEM/LB)	p-value	FDR
E2348C_0929	Cluster_1860	ALL	ssuA	alkanesulfonate transporter substrate-binding subunit	3.90425	609.824	7.2872	1.28459e-10	9.8828e-08
E2348C_0927	Cluster_3467	ALL	ssuC	alkanesulfonate transporter permease	11.8651	646.58	5.76804	2.79984e-08	4.44691e-06
E2348C_3744	Cluster_7535	E2348/69 ONLY	chuT	hemin binding protein	32.1479	1746.2	5.76335	1.09343e-07	1.25909e-05
E2348C_0930	Cluster_1861	ALL	ssuE	NAD(P)H-dependent FMN reductase	7.65621	400.919	5.71054	1.48135e-08	2.96657e-06
E2348C_2179	Cluster_7291			bifunctional GDP-fucose synthetase: GDP-4-dehydro-6-deoxy-D-mannose epimerase/GDP-4-dehydro-6-L-deoxygalactose reductase	3.59965	187.623	5.70384	2.25475e-09	7.41812e-07
E2348C_2180	Cluster_7284			GDP-D-mannose dehydratase	4.65186	235.293	5.66051	6.48834e-09	1.6603e-06
E2348C_0707	Cluster_4274			minor tail protein	0.526108	25.1988	5.58185	5.89368e-06	0.000253704
E2348C_3933	Cluster_992		cesD2	chaperone CesD2	78.1404	3316.39	5.4074	8.94119e-07	5.27988e-05
E2348C_1871	Cluster_5974	ALL	spy	hypothetical protein	258.595	10660.7	5.36547	4.73176e-05	0.0013794
E2348C_0385	Cluster_1283	ALL	glnK	nitrogen regulatory protein P-II 2	3.15665	128.229	5.34419	4.53835e-08	6.53239e-06
E2348C_3932	Cluster_2888		escF	T3SS structure protein EscF	40.9808	1644.01	5.32613	1.79173e-07	1.68422e-05
E2348C_3741	Cluster_6816	ALL	yhiF	DNA-binding transcriptional regulator	39.3472	1476.98	5.23025	4.16337e-07	3.02705e-05
E2348C_3971	Cluster_5028			hypothetical protein	18.0953	648.838	5.16417	1.756e-07	1.68422e-05
E2348C_3745	Cluster_7536	E2348/69 ONLY	chuW	coproporphyrinogen III oxidase	73.5163	2553.24	5.11812	2.15933e-06	0.000107352
E2348C_2194	Cluster_7291		fcl	bifunctional GDP-fucose synthetase: GDP-4-dehydro-6-deoxy-D-mannose epimerase/GDP-4-dehydro-6-L-deoxygalactose reductase	5.10877	176.184	5.10796	1.35609e-07	1.4526e-05
E2348C_3790	Cluster_6229	ALL	dppC	dipeptide transporter	17.1122	588.875	5.10486	1.32933e-07	1.4526e-05
E2348C_0730	Cluster_3418	ALL	bioD	dithiobiotin synthetase	21.4734	737.351	5.10173	2.88215e-07	2.37057e-05
E2348C_1961	Cluster_6505	ALL	yebV	hypothetical protein	16.2123	545.265	5.07179	1.5953e-07	1.60251e-05
E2348C_0928	Cluster_1859	ALL	ssuD	alkanesulfonate monooxygenase	8.40381	277.44	5.04499	7.19274e-08	9.20271e-06
E2348C_0727	Cluster_3417	ALL	bioB	biotin synthase	94.9341	3070.61	5.01546	2.26647e-06	0.000109888
E2348C_3743	Cluster_7534	E2348/69 ONLY	chuA	outer membrane heme/hemoglobin receptor	1063.52	33920.8	4.99524	0.00154401	0.0206736
E2348C_1024	Cluster_160			hypothetical protein	0.526108	16.7512	4.99276	0.000126398	0.00304811
E2348C_2195	Cluster_7284		gmd	GDP-D-mannose dehydratase	26.4991	819.249	4.95029	4.93899e-07	3.34544e-05
E2348C_3789	Cluster_1210	ALL	dppD	dipeptide transporter ATP-binding subunit	35.7336	1101.49	4.94603	5.80714e-07	3.8211e-05
E2348C_2920	Cluster_7482	E2348/69 ONLY		hypothetical protein	17.2645	525.574	4.92801	2.59886e-07	2.17643e-05
E2348C_0305	Cluster_1640	ALL	tauA	taurine transporter substrate binding subunit	39.8872	1201.36	4.9126	1.9327e-06	9.78242e-05
E2348C_0711	Cluster_3407			minor tail protein	0.526108	15.6394	4.89368	0.000227513	0.00487408
E2348C_0728	Cluster_13	ALL	bioF	8-amino-7-oxononanoate synthase	25.6823	732.358	4.8337	9.75654e-07	5.61733e-05
E2348C_3791	Cluster_2858	ALL	dppB	dipeptide transporter permease DppB	22.6779	629.78	4.79549	9.65618e-07	5.61733e-05
E2348C_3936	Cluster_994		espA	translocon EspA	700.951	18305.9	4.70685	0.000511262	0.00928634
E2348C_3934	Cluster_7587		espB	translocon EspB	786.777	20440.5	4.69933	0.000763939	0.0123898
E2348C_0306	Cluster_4966	ALL	tauB	taurine transporter ATP-binding subunit	38.835	1008.32	4.69845	3.65172e-06	0.000168198
E2348C_3930	Cluster_7586		espF	LEE-encoded effector EspF	106.827	2744.72	4.68331	8.05781e-06	0.000322733
E2348C_3491	Cluster_1097	ALL	gltB	glutamate synthase subunit alpha	549.045	13824.2	4.65413	0.000323479	0.00647801
E2348C_3931	Cluster_3989			component of T3SS	42.033	1042.9	4.63294	1.40434e-06	7.52141e-05
E2348C_3935	Cluster_2889		espD	translocon EspD	1192.28	29465.1	4.62722	0.00145682	0.0197939
E2348C_3492	Cluster_2746	ALL	gltD	glutamate synthase subunit beta	78.985	1935.85	4.61524	6.24704e-06	0.000263981
E2348C_2199	Cluster_6597		wcaC	glycosyl transferase family protein	15.0909	367.39	4.60556	1.24882e-06	6.84771e-05
E2348C_0729	Cluster_4278	ALL	bioC	biotin biosynthesis protein BioC	17.4168	408.691	4.55246	1.30596e-06	7.07678e-05
E2348C_2201	Cluster_7294		wcaA	glycosyl transferase family protein	18.1784	413.933	4.5091	3.89368e-06	0.000175826
E2348C_2204	Cluster_3810		wza	lipoprotein required for capsular polysaccharide translocation through the outer membrane	9.60833	212.514	4.46712	7.99315e-07	4.84427e-05
E2348C_3740	Cluster_2849	ALL	slp	outer membrane lipoprotein	24.63	535.48	4.44234	3.36143e-06	0.000157987
E2348C_3943	Cluster_7589		cesF	chaperone CesF	76.7422	1611.35	4.39211	1.18125e-05	0.000418525
E2348C_3956	Cluster_7592		cesD	chaperone CesD	81.6155	1698.83	4.37956	1.18101e-05	0.000418525
E2348C_1578	Cluster_5948	ALL	yncJ	hypothetical protein	5.85638	120.854	4.36711	6.03092e-07	3.91245e-05
E2348C_3951	Cluster_3991		espZ	LEE-encoded effector EspZ	305.003	6122.51	4.32723	0.000200872	0.00442687
E2348C_2196	Cluster_594		wcaF	colanic acid biosynthesis acetyltransferase WcaF	9.16533	181.698	4.30921	3.29366e-06	0.000156398
E2348C_3947	Cluster_997			hypothetical protein	24.1731	479.032	4.30865	3.55069e-06	0.000165197
E2348C_0080	Cluster_6319		leuL	leu operon leader peptide	2.10443	41.3324	4.29577	6.88673e-06	0.000283217
E2348C_2583	Cluster_2457	ALL	ypeC	hypothetical protein	79.2204	1484.93	4.22838	2.08866e-05	0.000692111
E2348C_3937	Cluster_995		speL	secretion switching protein SpeL	708.788	13044	4.20189	0.000902453	0.0139956
E2348C_2301	Cluster_6070	ALL	cirA	colicin I receptor	878.999	15697	4.15849	0.00219762	0.0273504
E2348C_2919	Cluster_7481	E2348/69 ONLY		hypothetical protein	44.442	787.057	4.14647	9.06496e-06	0.000353841
E2348C_3952	Cluster_5020		rorf8	chaperone of T3SS Rorf8	305.155	5187.68	4.08748	0.000284726	0.00585468
E2348C_3954	Cluster_1000		sepD	secretion switching protein SepD	122.984	2088.57	4.08597	4.58572e-05	0.00134534
E2348C_2203	Cluster_3809		wzb	tyrosine phosphatase	1.42602	23.9021	4.06707	5.73119e-05	0.00159987
E2348C_3958	Cluster_2895		grlR	negative regulator GrlR	176.148	2854.04	4.01815	6.51808e-05	0.00174548
E2348C_0683	Cluster_7089			hypothetical protein	3.15665	49.7896	3.97938	8.46972e-06	0.000333432
E2348C_2193	Cluster_6596		gmm	GDP-mannose mannosyl hydrolase	1.79982	27.9328	3.95604	1.59627e-05	0.000548689
E2348C_3953	Cluster_5022		escJ	T3SS structure protein EscJ	673.608	10352.8	3.94197	0.00131381	0.0182314
E2348C_0308	Cluster_4972	ALL	tauD	taurine dioxygenase	33.9338	516.645	3.92838	2.24894e-05	0.000739902
E2348C_3742	Cluster_7533	E2348/69 ONLY	chuS	heme/hemoglobin transport protein	310.638	4654.82	3.90542	0.000655053	0.0109715
E2348C_0307	Cluster_988	ALL	tauC	taurine transporter subunit	11.2698	167.582	3.89434	1.78355e-05	0.000604047
E2348C_3938	Cluster_5014		escD	T3SS structure protein EscD	115.314	1666.28	3.85299	6.94877e-05	0.00181852
E2348C_3970	Cluster_5027		espG	LEE-encoded effector EspG	403.868	5722.38	3.82466	0.000553716	0.00977171
E2348C_3959	Cluster_1003			hypothetical protein	30.4725	428.918	3.81512	1.69665e-05	0.000578874
E2348C_3955	Cluster_5023		escC	T3SS structure protein EscC	1120.7	15655	3.80415	0.00331074	0.0371842
E2348C_1021	Cluster_1906			hypothetical protein	3.37815	46.0889	3.77012	7.23985e-06	0.000292515
E2348C_3948	Cluster_998		escN	translocator EscN	741.295	10045.3	3.76033	0.00173601	0.0229113
E2348C_2584	Cluster_4831	ALL	mntH	manganese transport protein MntH	513.423	6953	3.75942	0.00109371	0.0160947
E2348C_3788	Cluster_3983	ALL	dppF	dipeptide transporter ATP-binding subunit	168.243	2277.83	3.75904	0.000162454	0.00374132
E2348C_1027	Cluster_1908			minor tail protein	2.47824	33.4407	3.75422	3.55945e-05	0.00109299
E2348C_3944	Cluster_7590		espH	LEE-encoded effector EspH	258.996	3489.52	3.75202	0.000417562	0.00788234
E2348C_3748	Cluster_7539	E2348/69 ONLY	chuU	hemin permease	56.5425	759.431	3.74751	6.62826e-05	0.00175572
E2348C_1062	Cluster_1889	ALL	rutB	hypothetical protein	1.05222	14.131	3.74736	0.00178145	0.0233772
E2348C_3949	Cluster_5019		escV	translocator EscV	1235.49	16539.9	3.74279	0.00392384	0.0419332
E2348C_3957	Cluster_3992		grlA	positive regulator GrlA	184.04	2436.34	3.72663	0.000144981	0.00340706
E2348C_0670	Cluster_7082			early gene regulator	4.58267	59.5407	3.69962	1.45832e-05	0.000512749
E2348C_3945	Cluster_2893		sepQ	T3SS structure protein SepQ	227.416	2823.04	3.63385	0.000349415	0.00693708
E2348C_2173	Cluster_7280	E2348/69 ONLY	wzy	O-antigen polymerase	22.9686	280.539	3.61046	3.00139e-05	0.000946878
E2348C_4318	Cluster_3038	ALL	aceA	isocitrate lyase	51.3228	618.467	3.59102	3.63566e-05	0.0011017
E2348C_2200	Cluster_595		wcaB	colanic acid biosynthesis acetyltransferase WcaB	11.5605	138.444	3.58203	1.51001e-05	0.000526902
E2348C_2202	Cluster_3807		wzc	tyrosine kinase	32.7432	389.14	3.57102	0.000112679	0.00279031
E2348C_1038	Cluster_3401			side tail fiber protein	2.32593	27.191	3.54725	5.31165e-05	0.00151021
E2348C_1018	Cluster_1755			hypothetical protein	1.57832	18.4397	3.54635	0.00098063	0.0150059
E2348C_0726	Cluster_12	ALL	bioA	adenosylmethionine-8-amino-7-oxononanoate aminotransferase	114.303	1298.47	3.50587	0.000302341	0.00611242
E2348C_2175	Cluster_7282	E2348/69 ONLY	wzx	O-antigen flippase	12.1558	136.316	3.48725	9.58555e-06	0.000367926
E2348C_2610	Cluster_4835	ALL	cysP	thiosulfate transporter subunit	157.375	1746.87	3.47249	0.000611519	0.0105099
E2348C_2493	Cluster_7317	E2348/69 ONLY		hypothetical protein	12.0866	133.986	3.4706	2.39182e-05	0.000781327
E2348C_3792	Cluster_6821	ALL	dppA	dipeptide transporter	693.683	7549.66	3.44407	0.00229313	0.0281658
E2348C_1770	Cluster_3695	ALL	ydiH	hypothetical protein	189.329	2050.5	3.43701	0.000396246	0.00770088
E2348C_3747	Cluster_7538	E2348/69 ONLY	chuY	ShuY-like protein	48.5264	521.167	3.4249	0.000290514	0.00592082
E2348C_3946	Cluster_7591			hypothetical protein	28.1605	299.058	3.40868	0.000125317	0.00303795
E2348C_4130	Cluster_5316	ALL	metE	5-methyltetrahydropteroyltriglutamate/homocysteine S-methyltransferase	90.8779	957.758	3.39766	0.000401844	0.00776161
E2348C_0001	Cluster_6315		thrL	thr operon leader peptide	3.00434	31.5927	3.39447	0.000150658	0.0035047
E2348C_3798	Cluster_7549		lpfA	fimbrial major protein	1.95213	19.8656	3.34715	0.000520425	0.00936358
E2348C_4341	Cluster_1374	ALL	yjbE	hypothetical protein	27.9943	274.196	3.29201	0.000103417	0.00260293
E2348_P1_020	Cluster_5645		perA	transcriptional activator of the bfp operon	308.574	3010.79	3.28645	0.000835804	0.0132749
E2348C_0684	Cluster_1753			SfpA (systemic factor protein A)-like protein	826.911	8034.36	3.28038	0.00322379	0.0363901
E2348C_2198	Cluster_7293		wcaD	colanic acid biosynthesis protein	21.2519	202.202	3.25013	0.000188003	0.00421245
E2348C_2937	Cluster_7484	E2348/69 ONLY		hypothetical protein	69.7644	656.904	3.23512	0.000454823	0.00841332
E2348C_3950	Cluster_999		mpc	regulator Mpc	89.1608	809.654	3.18282	0.000262471	0.00549519
E2348C_0076	Cluster_1655	ALL	leuD	isopropylmalate isomerase small subunit	11.4913	103.968	3.17753	0.000112081	0.00279031
E2348C_2178	Cluster_6596			GDP-mannose mannosyl hydrolase	9.98214	89.8424	3.16998	3.86254e-05	0.0011628
E2348C_2939	Cluster_6135	ALL	nrdI	ribonucleotide reductase stimulatory protein	104.571	901.019	3.10708	0.00131411	0.0182314
E2348C_2077	Cluster_7229		ysdS	hypothetical protein	24.2562	206.709	3.09117	0.000336267	0.00670495
E2348C_2176	Cluster_568		manB	phosphomannomutase	88.0255	744.369	3.08003	0.000385998	0.00756555
E2348C_1026	Cluster_161			minor tail protein	3.90425	32.8127	3.07113	0.000242114	0.00513907
E2348C_2609	Cluster_4834	ALL	cysU	sulfate/thiosulfate transporter subunit	52.2092	437.319	3.06631	0.00106137	0.0158723
E2348C_1680	Cluster_4625	ALL	ynfM	transporter	262.277	2190.11	3.06184	0.0014311	0.0196765
E2348C_4621	Cluster_1488		fimA	major type 1 subunit fimbrin (pilin)	183.915	1506.11	3.03371	0.00114963	0.0165994
E2348C_0919	Cluster_106	ALL	ycbK	hypothetical protein	189.232	1528.1	3.01352	0.00107089	0.0159629
E2348C_0217	Cluster_4690	ALL	ivy	C-lysozyme inhibitor	39.6379	315.034	2.99055	0.000534081	0.00951042
E2348C_1028	Cluster_162			major tail protein	5.33027	41.6464	2.96591	0.000170845	0.00387642
E2348C_0857	Cluster_5745	ALL	artJ	arginine ABC transporter substrate-binding protein	67.7013	523.578	2.95115	0.000663201	0.0110678
E2348_P1_021	Cluster_7712		perB	transcriptional regulator	66.22	497.6	2.90965	0.000871046	0.0136464
E2348C_1022	Cluster_3487			portal protein	17.3476	130.025	2.90598	0.000366167	0.00723848
E2348C_1475	Cluster_4552	ALL	osmB	lipoprotein	31.9816	238.175	2.89671	0.000635442	0.0107958
E2348C_2172	Cluster_7279	E2348/69 ONLY	wbiP	glycosyl transferase family protein	24.6992	179.474	2.86124	0.000410017	0.00782226
E2348_P1_006	Cluster_3592		bfpC	hypothetical protein	311.066	2259.35	2.86062	0.00128208	0.0180038
E2348C_3960	Cluster_1002		escU	secretion system apparatus protein SsaU	107.99	780.654	2.85378	0.00180507	0.0236198
E2348C_2724	Cluster_2493	ALL	purM	phosphoribosylaminoimidazole synthetase	441.885	3187.41	2.85064	0.00195088	0.0250998
E2348C_1202	Cluster_224	ALL	ycfJ	hypothetical protein	105.65	754.108	2.83547	0.00204604	0.0259616
E2348C_3765	Cluster_1200	ALL	yhjE	transporter	41.5208	295.875	2.83308	0.0010157	0.0153892
E2348C_4384	Cluster_3065	ALL	yjcB	hypothetical protein	18.0261	128.446	2.833	0.00063753	0.0107958
E2348C_1612	Cluster_4594	ALL	adhP	alcohol dehydrogenase	110.939	786.422	2.82554	0.0012144	0.017264
E2348C_1974	Cluster_2229	ALL	purT	phosphoribosylglycinamide formyltransferase 2	89.8531	636.03	2.82345	0.00111124	0.0161974
E2348C_2520	Cluster_2423			late gene regulator	6.00869	41.8267	2.7993	0.000566699	0.00988718
E2348C_2137	Cluster_7266		pduJ	propanediol utilization protein PduJ	4.80417	33.0289	2.78137	0.000482432	0.00885292
E2348C_2174	Cluster_7281	E2348/69 ONLY	wbiO	O-acetyltransferase	6.45169	43.8909	2.76617	0.000111178	0.00278308
E2348C_1262	Cluster_3401			side tail fiber protein	3.37815	22.9543	2.76446	0.00125875	0.0177846
E2348C_0440	Cluster_5876	ALL	allR	DNA-binding transcriptional repressor AllR	59.519	403.21	2.76011	0.00104544	0.0157363
E2348C_4054	Cluster_5260	ALL	asnA	asparagine synthetase AsnA	255.106	1706.68	2.74203	0.00345596	0.038173
E2348C_1499	Cluster_4483	ALL	pspD	peripheral inner membrane phage-shock protein	3.00434	19.7887	2.71956	0.00407453	0.0433425
E2348C_1481	Cluster_4477	ALL	yciW	oxidoreductase	243.947	1605.97	2.71881	0.0041931	0.0445009
E2348C_0455	Cluster_5418	ALL	purK	phosphoribosylaminoimidazole carboxylase ATPase subunit	74.6513	488.981	2.71154	0.000688945	0.0114147
E2348C_0315	Cluster_5855	ALL	yaiY	hypothetical protein	69.1691	453.061	2.71151	0.00311476	0.0355994
E2348C_4435	Cluster_3081	ALL	yjdN	hypothetical protein	16.8215	108.888	2.69447	0.000718885	0.0117418
E2348C_2164	Cluster_565	ALL	hisH	imidazole glycerol phosphate synthase subunit HisH	17.7906	115.03	2.69282	0.000434296	0.00813158
E2348C_1496	Cluster_295	ALL	pspA	phage shock protein PspA	193.205	1240.61	2.68285	0.00280028	0.0330721
E2348C_2649	Cluster_7377	E2348/69 ONLY		hypothetical protein	7.73931	49.6824	2.68246	0.00120399	0.017169
E2348C_4317	Cluster_5373	ALL	aceB	malate synthase	398.246	2526.02	2.66514	0.00226999	0.028031
E2348C_1968	Cluster_2227	ALL	yobB	hypothetical protein	93.3836	589.217	2.65756	0.0021664	0.0271892
E2348C_1379	Cluster_275	ALL	tonB	transporter	48.291	302.816	2.64861	0.00296409	0.0345635
E2348C_2645	Cluster_7373	E2348/69 ONLY		hypothetical protein	3.00434	18.8258	2.64759	0.00479496	0.0496306
E2348_P1_007	Cluster_3591		bfpU	periplasmic protein	274.543	1686.79	2.61918	0.00220243	0.0273504
E2348C_0003	Cluster_3188	ALL	thrB	homoserine kinase	46.5464	284.72	2.6128	0.00201797	0.0256762
E2348C_1808	Cluster_4725			plasmid partition protein	18.5522	112.348	2.59831	0.00146975	0.0199108
E2348C_3393	Cluster_2713	ALL	yqjK	hypothetical protein	13.8172	82.7834	2.58288	0.000863882	0.0136464
E2348C_0081	Cluster_1670	ALL	leuO	leucine transcriptional activator	72.0072	427.422	2.56945	0.00334222	0.0371842
E2348C_1860	Cluster_439	ALL	katE	hydroperoxidase II	128.965	764.986	2.56845	0.00322396	0.0363901
E2348_P1_004	Cluster_7704		bfpG	lipoprotein	184.828	1086.73	2.55574	0.0012758	0.0179705
E2348C_2725	Cluster_2494	ALL	purN	phosphoribosylglycinamide formyltransferase	186.49	1094.07	2.55254	0.00266176	0.0317618
E2348C_2925	Cluster_855	ALL	gabT	4-aminobutyrate aminotransferase	36.2597	211.058	2.5412	0.00186419	0.0241872
E2348C_0788	Cluster_3441	ALL	yliI	dehydrogenase	91.8331	532.201	2.53488	0.00456351	0.0478805
E2348C_2197	Cluster_7292		wcaE	glycosyl transferase family protein	12.6819	72.3958	2.51314	0.000420311	0.00790184
E2348C_0694	Cluster_7090			hypothetical protein	5.78719	32.9208	2.50807	0.00472689	0.049258
E2348C_0695	Cluster_1757			terminase small subunit	8.33462	46.5111	2.48039	0.00109303	0.0160947
E2348C_0249	Cluster_1441		ecpA	fimbrillin precursor	96.817	535.988	2.46887	0.00303888	0.0349927
E2348C_0715	Cluster_7092	ALL		outer membrane precursor Lom	4.80417	26.5374	2.46567	0.00206359	0.0261123
E2348C_1013	Cluster_7120			hypothetical protein	24.8515	134.627	2.43756	0.001859	0.0241872
E2348C_1106	Cluster_6998			transposase Orf1 of IS629	4.95647	26.7176	2.43041	0.00379593	0.0409463
E2348C_2171	Cluster_7278	E2348/69 ONLY	wbiQ	fucosyltransferase	53.2196	286.019	2.42608	0.00288667	0.0337462
E2348C_3749	Cluster_7540	E2348/69 ONLY	hmuV	hemin importer ATP-binding subunit	49.8554	266.512	2.41838	0.00444527	0.0468533
E2348C_2082	Cluster_2282	ALL	yedY	sulfite oxidase subunit YedY	21.6949	115.493	2.41237	0.00143828	0.0197164
E2348C_0852	Cluster_64	ALL	potG	putrescine ABC transporter ATP-binding protein	26.1113	138.529	2.40743	0.000811336	0.0129757
E2348C_1020	Cluster_7121			terminase large subunit	43.4037	230.182	2.40688	0.00461345	0.0482945
E2348C_2773	Cluster_7447	E2348/69 ONLY		hypothetical protein	11.4082	59.757	2.38904	0.00080755	0.0129602
E2348C_0939	Cluster_6448	ALL	rmf	ribosome modulation factor	35.2075	182.313	2.37247	0.00302534	0.0349927
E2348C_2076	Cluster_2280		yedR	hypothetical protein	34.7506	179.069	2.36541	0.00220894	0.0273504
E2348C_2177	Cluster_7283		manC	GDP-mannose pyrophosphorylase	33.7815	173.707	2.36235	0.00322518	0.0363901
E2348C_1007	Cluster_7118			DNA-binding protein	5.85638	30.0483	2.3592	0.00303315	0.0349927
E2348C_2498	Cluster_6679			hypothetical protein	14.191	72.5182	2.35337	0.00166351	0.0221449
E2348C_1342	Cluster_265	ALL	chaC	regulatory protein for cation transport	18.4691	89.0948	2.27023	0.00246683	0.0299006
E2348C_1467	Cluster_3585	ALL	yciX	hypothetical protein	8.86073	41.4045	2.22429	0.0035781	0.0391467
E2348C_3093	Cluster_923	ALL	ygdB	hypothetical protein	13.2911	60.8688	2.19524	0.00354961	0.0389274
E2348C_2132	Cluster_7261	E2348/69 ONLY	pduC	propanediol dehydratase, large subunit, AdoCbl-dependent	15.0909	68.3897	2.1801	0.00300612	0.034877
E2348C_2917	Cluster_7479	E2348/69 ONLY		hypothetical protein	21.8472	95.111	2.12216	0.00389217	0.0416915
E2348C_3694	Cluster_1168	ALL	livF	leucine/isoleucine/valine transporter ATP-binding subunit	12.0866	52.2409	2.11177	0.0034512	0.038173
E2348C_2705	Cluster_7411			glycosyl transferase family protein	17.486	73.6347	2.07418	0.0022865	0.0281594
E2348C_0564	Cluster_7063	E2348/69 ONLY		hypothetical protein	31.7601	7.96387	-1.99568	0.00334182	0.0371842
E2348C_4529	Cluster_7656			hexuronate transporter	101.441	24.8488	-2.0294	0.00396839	0.0423111
E2348C_3128	Cluster_940		yqeC	hypothetical protein	56.4872	13.7705	-2.03634	0.00105986	0.0158723
E2348C_0522	Cluster_1699	ALL	dcuC	C4-dicarboxylate transporter DcuC	502.876	121.001	-2.05518	0.00349621	0.0385252
E2348C_3831	Cluster_7552	ALL	yiaN	transporter, large permease component	38.1287	8.94192	-2.09222	0.00449455	0.0472646
E2348C_4260	Cluster_1351	ALL	ptsA	fused PTS enzymes: Hpr component/enzyme I component/enzyme IIA component	312.507	70.7992	-2.14208	0.00315012	0.0359145
E2348C_2013	Cluster_495	ALL	motA	flagellar motor protein MotA	50.1461	11.3202	-2.14724	0.00242229	0.0295161
E2348C_0891	Cluster_7104	ALL	dmsB	dimethyl sulfoxide reductase, anaerobic subunit B	210.097	47.3298	-2.15023	0.00145255	0.0197939
E2348C_4657	Cluster_3172	ALL	yjjN	oxidoreductase, Zn-dependent and NAD (P)-binding	47.0726	10.5119	-2.16286	0.00193076	0.0249106
E2348C_0472	Cluster_1674	ALL	cusC	copper/silver efflux system outer membrane protein CusC	36.0243	7.91738	-2.18587	0.00467707	0.0488494
E2348C_4182	Cluster_5331			dehydrogenase	101.234	22.2182	-2.18788	0.0014139	0.0194983
E2348C_3439	Cluster_1083	ALL	yhbU	peptidase (collagenase-like)	595.955	130.69	-2.18905	0.00245249	0.0298053
E2348C_4396	Cluster_3071	ALL	nrfD	formate-dependent nitrite reductase complex subunit NrfD	52.5969	11.4283	-2.20236	0.000211012	0.00458453
E2348C_0254	Cluster_1455		rpmE2	50S ribosomal protein L31	15.0217	3.25859	-2.20473	0.00385918	0.0415313
E2348C_3029	Cluster_3909		ygcN	oxidoreductase with FAD/NAD(P)-binding domain	365.27	78.8608	-2.21158	0.00333287	0.0371842
E2348C_3422	Cluster_5089	ALL	agaS	tagatose-6-phosphate ketose/aldose isomerase	87.3749	18.7537	-2.22004	0.00263868	0.0316332
E2348C_2514	Cluster_7331			terminase, small subunit	538.789	115.039	-2.22759	0.00333277	0.0371842
E2348C_3081	Cluster_7499	E2348/69 ONLY		dehydrogenase	270.045	56.5079	-2.25667	0.00387579	0.0416128
E2348C_2229	Cluster_7299		atlK	D-xylulose kinase	286.783	59.221	-2.27578	0.00378046	0.0408752
E2348C_3829	Cluster_7550	E2348/69 ONLY		hypothetical protein	55.8502	11.5004	-2.27988	0.00129672	0.018154
E2348C_4450	Cluster_3086	ALL	dcuB	anaerobic C4-dicarboxylate transporter	417.189	85.3675	-2.28894	0.00261895	0.0315783
E2348C_4449	Cluster_3085	ALL	fumB	anaerobic class I fumarate hydratase (fumaraseB)	558.268	114.016	-2.29173	0.00351867	0.0386802
E2348C_3305	Cluster_7513	E2348/69 ONLY		malate/L-lactate dehydrogenase-family protein	27.7036	5.64728	-2.29444	0.00152918	0.0205948
E2348_P1_075	Cluster_4349		traJ	transcriptional activator	44.6635	9.07568	-2.29902	0.00152476	0.0205948
E2348C_3809	Cluster_2864	ALL	hokA	small toxic polypeptide	130.709	25.7652	-2.34287	0.00174898	0.0230166
E2348C_1290	Cluster_1986	ALL	ymgI	hypothetical protein	72.9902	14.1566	-2.36623	0.0005121	0.00928634
E2348C_0281	Cluster_798		yahE	hypothetical protein	37.838	7.32543	-2.36885	0.00087733	0.0136982
E2348C_1172	Cluster_1957	ALL	flgK	flagellar hook-associated protein FlgK	454.583	87.6993	-2.37391	0.00373487	0.0405726
E2348C_4030	Cluster_1278	ALL	bglH	carbohydrate-specific outer membrane porin, cryptic	56.9716	10.9341	-2.38141	0.00110867	0.0161974
E2348C_3925	Cluster_7583			fructose-specific PTS enzymes, IIB component	17.2645	3.29464	-2.38962	0.00477958	0.0495828
E2348C_0069	Cluster_7042	E2348/69 ONLY		hypothetical protein	47.6679	9.07568	-2.39294	0.000893606	0.0139052
E2348C_1052	Cluster_1883	ALL	agp	glucose-1-phosphatase/inositol phosphatase	502.362	95.4317	-2.39619	0.00323134	0.0363901
E2348C_1923	Cluster_5981		yoaG	hypothetical protein	19.5905	3.71679	-2.39802	0.00371458	0.0405435
E2348C_2053	Cluster_517	ALL	fliG	flagellar motor switch protein G	180.025	34.1512	-2.39819	0.00101144	0.0153753
E2348C_3414	Cluster_5084	ALL	garD	(D)-galactarate dehydrogenase	309.157	58.4592	-2.40284	0.00107581	0.0159845
E2348C_3030	Cluster_6741		ygcO	(4Fe-4S)-binding protein	15.3955	2.90854	-2.40414	0.00238404	0.029127
E2348C_1945	Cluster_4687	ALL	yebN	hypothetical protein	103.297	19.4178	-2.41134	0.00118083	0.0169436
E2348C_2345	Cluster_663	ALL	ccmA	cytochrome c biogenesis protein CcmA	626.054	116.903	-2.42097	0.00102148	0.015426
E2348C_4480	Cluster_5415	ALL	frdC	fumarate reductase subunit C	190.368	35.5258	-2.42185	0.000561205	0.00982855
E2348C_2414	Cluster_7304		yfbL	peptidase	35.0552	6.48113	-2.43531	0.00114293	0.0165546
E2348C_2995	Cluster_2576	ALL	hypE	carbamoyl phosphate phosphatase, hydrogenase 3 maturation protein HypE	512.719	94.6956	-2.4368	0.000868428	0.0136464
E2348C_2311	Cluster_4767	ALL	yeiN	hypothetical protein	22.4425	4.13894	-2.4389	0.00236691	0.0289946
E2348C_4118	Cluster_2972			hypothetical protein	77.6004	14.2904	-2.44102	0.00170076	0.0225106
E2348C_2087	Cluster_2295		yeeL	ADP-heptose: LPS heptosyltransferase	73.3501	13.4205	-2.45036	0.000572727	0.00995465
E2348C_2025	Cluster_6509	ALL	yecR	hypothetical protein	94.9758	17.3431	-2.4532	0.00070876	0.0116591
E2348C_4310	Cluster_1364	ALL	zraS	sensor protein ZraS	442.275	80.4925	-2.45802	0.00258681	0.0312726
E2348C_3410	Cluster_2725	ALL	garK	glycerate kinase	288.999	52.1584	-2.47009	0.000869344	0.0136464
E2348C_0561	Cluster_6403	ALL	nagE	PTS system N-acetyl glucosamine specific transporter subunit IIABC	1353.21	244.145	-2.47058	0.00474552	0.0493406
E2348C_0466	Cluster_5506		ompT	outer membrane protease	757.426	135.924	-2.47831	0.00345248	0.038173
E2348C_1608	Cluster_2101	ALL	fdnG	formate dehydrogenase-N alpha subunit	647.567	115.575	-2.4862	0.00284444	0.0334021
E2348C_2555	Cluster_2446			aminoimidazole riboside kinase	76.2992	13.5286	-2.49565	0.000233186	0.00497248
E2348C_0256	Cluster_7051			hydrolases	113.722	20.0458	-2.50414	0.00110685	0.0161974
E2348C_3306	Cluster_7514			TRAP-type C4-dicarboxylate transport system, periplasmic component	55.9472	9.77578	-2.51678	0.000185942	0.00419827
E2348C_2695	Cluster_2474	ALL	eutP	hypothetical protein	23.8685	4.10289	-2.5404	0.00153796	0.0206527
E2348C_4511	Cluster_4042	ALL	yjfN	hypothetical protein	1629.26	279.008	-2.54584	0.00197971	0.0252591
E2348C_0380	Cluster_5210	ALL	ybaE	transporter subunit: periplasmic-binding component of ABC superfamily	472.83	80.6262	-2.552	0.00196735	0.0252413
E2348C_3369	Cluster_1051	ALL	ebgA	cryptic beta-D-galactosidase subunit alpha	590.608	100.456	-2.55564	0.00377666	0.0408752
E2348C_3417	Cluster_5087	ALL	agaV	PTS system N-acetylgalactosamine-specific transporter subunit IIB	33.7123	5.70894	-2.56198	0.000412681	0.00782226
E2348C_4063	Cluster_2951		rbsR	transcriptional repressor RbsR	743.843	125.449	-2.5679	0.00372722	0.0405726
E2348C_2061	Cluster_2275	ALL	fliO	flagellar biosynthesis protein FliO	62.5512	10.5224	-2.57158	0.000139236	0.00329437
E2348C_3297	Cluster_1026	ALL	yqhD	alcohol dehydrogenase	824.714	137.557	-2.58386	0.000998549	0.0152295
E2348C_3082	Cluster_7500			phosphosugar isomerase	36.7166	5.96128	-2.62274	0.00019903	0.00440738
E2348C_0280	Cluster_2559		yahD	transcriptional regulator with ankyrin domain	22.8994	3.71679	-2.62318	0.00065495	0.0109715
E2348C_1323	Cluster_260	ALL	dhaL	dihydroxyacetone kinase subunit DhaL	1243.77	200.947	-2.62983	0.00140595	0.0194468
E2348C_3039	Cluster_7493		scrK	aminoimidazole riboside kinase	343.117	54.6239	-2.6511	0.00220689	0.0273504
E2348C_2271	Cluster_4752		yehT	two-component response-regulatory protein YehT	641.211	101.856	-2.65427	0.00271165	0.0322735
E2348C_0298	Cluster_1635	ALL	lacY	galactoside permease	48.8724	7.60338	-2.68431	0.000195849	0.00435788
E2348C_0743	Cluster_18	ALL	ybhQ	hypothetical protein	1427.52	221.993	-2.68492	0.002141	0.0270177
E2348C_2063	Cluster_2277	ALL	fliQ	flagellar biosynthesis protein FliQ	44.7466	6.93933	-2.68891	0.000160065	0.00370482
E2348C_3832	Cluster_2875	ALL	yiaO	transporter, periplasmic protein	66.5799	10.2596	-2.69812	0.000316234	0.00636057
E2348C_1655	Cluster_7207	ALL	yneM	hypothetical protein	71.6887	11.0062	-2.70343	0.000218522	0.00470333
E2348C_3981	Cluster_5263	ALL	uhpT	sugar phosphate antiporter	323.18	49.0079	-2.72125	0.00305969	0.0351444
E2348C_1642	Cluster_368	ALL	uxaB	altronate oxidoreductase	491.204	74.4126	-2.7227	0.000404426	0.00776161
E2348C_2346	Cluster_4781	ALL	napC	cytochrome c-type protein NapC	445.613	67.3547	-2.72594	0.000274854	0.0057284
E2348C_1128	Cluster_194	ALL	csgF	curli assembly protein CsgF	41.3685	6.20318	-2.73745	0.000138122	0.00329437
E2348C_4378	Cluster_7646	E2348/69 ONLY		sensory histidine kinase in two-component system	43.4868	6.51718	-2.73826	5.03968e-05	0.00144179
E2348C_4649	Cluster_4054	ALL	yjiX	hypothetical protein	230.101	34.2641	-2.7475	0.00321845	0.0363901
E2348C_2994	Cluster_2575	ALL	hypD	HypD protein required for maturation of hydrogenases	656.388	97.1668	-2.75601	0.000286458	0.00586412
E2348C_3307	Cluster_7515			TRAP-type C4-dicarboxylate transport system, small permease component	19.7428	2.90854	-2.76296	0.000971493	0.0149157
E2348C_3371	Cluster_1053	ALL	ygjI	transporter	72.7409	10.6561	-2.77108	0.000150256	0.0035047
E2348C_3246	Cluster_1008	ALL	gspG	type II secretion protein	637.403	93.3304	-2.77179	0.00278595	0.0330449
E2348C_3722	Cluster_1177	ALL	nikR	nickel responsive regulator	3491.55	502.988	-2.79527	0.0021953	0.0273504
E2348C_0391	Cluster_1299	ALL	ybaA	hypothetical protein	163.647	23.5207	-2.79858	0.000165252	0.00378682
E2348C_2365	Cluster_2361	ALL	atoC	acetoacetate metabolism regulatory protein AtoC	793.548	114.02	-2.79903	0.000625189	0.0107049
E2348C_3895	Cluster_7564	E2348/69 ONLY		hypothetical protein	632.711	89.903	-2.81511	0.000783879	0.0126243
E2348C_2991	Cluster_7489	ALL	hypA	hydrogenase nickel incorporation protein	152.308	21.4669	-2.82681	3.59971e-05	0.00109803
E2348C_2312	Cluster_650	ALL	yeiC	hypothetical protein	94.1173	13.0704	-2.84815	0.000247479	0.00522885
E2348C_1170	Cluster_210	ALL	flgI	flagellar basal body P-ring biosynthesis protein FlgA	374.047	51.5816	-2.85829	0.000701759	0.0115853
E2348C_3031	Cluster_6148		ygcP	anti-terminator regulatory protein	111.244	15.3149	-2.86072	4.03974e-05	0.00119276
E2348C_2272	Cluster_632		yehU	sensory kinase in two-component system with YehT	1392.85	190.379	-2.87109	0.00262587	0.031579
E2348C_4647	Cluster_7688	E2348/69 ONLY		helicase	1822.25	248.316	-2.87547	0.00284015	0.0334021
E2348C_4386	Cluster_4034	ALL	soxS	DNA-binding transcriptional regulator SoxS	133.326	18.0897	-2.88172	0.000188399	0.00421245
E2348C_3121	Cluster_938		ygeV	DNA-binding transcriptional regulator	716.113	96.3946	-2.89316	0.000451784	0.00839079
E2348C_3453	Cluster_2736	ALL	yhbX	hydrolase, inner membrane	469.853	62.9378	-2.90021	0.000676503	0.011249
E2348C_3411	Cluster_5082	ALL	garR	tartronate semialdehyde reductase	185.951	24.8848	-2.90158	5.76669e-05	0.00160008
E2348C_1171	Cluster_211	ALL	flgJ	flagellar rod assembly protein/muramidase FlgJ	504.342	66.758	-2.91739	0.000412168	0.00782226
E2348C_2349	Cluster_4783	ALL	napG	quinol dehydrogenase periplasmic component	121.212	16.0254	-2.9191	1.10775e-05	0.000404801
E2348C_1284	Cluster_244	ALL	ymgC	hypothetical protein	15.9216	2.1003	-2.92232	0.00049628	0.00907089
E2348C_4481	Cluster_3097	ALL	frdB	fumarate reductase iron-sulfur subunit	2084.41	273.127	-2.93199	0.000558934	0.00982614
E2348C_1162	Cluster_4381	ALL	flgA	flagellar basal body P-ring biosynthesis protein FlgA	597.905	77.5839	-2.94609	0.000534781	0.00951042
E2348C_2055	Cluster_519	ALL	fliI	flagellum-specific ATP synthase	302.262	38.5576	-2.97071	0.000139471	0.00329437
E2348C_2059	Cluster_2273	ALL	fliM	flagellar motor switch protein FliM	416.136	53.0387	-2.97194	0.000368112	0.00724582
E2348C_3196	Cluster_4999	ALL	galP	D-galactose transporter	3455.25	436.398	-2.98507	0.00118773	0.0169897
E2348C_4229	Cluster_4022	ALL	glpX	fructose 1,6-bisphosphatase II	1602.94	200.881	-2.99631	0.00130735	0.0182314
E2348C_3718	Cluster_2831	ALL	nikB	nickel transporter permease NikB	290.356	36.3701	-2.997	4.97554e-05	0.00143234
E2348C_2052	Cluster_516	ALL	fliF	flagellar MS-ring protein	325.424	38.81	-3.06782	0.000204789	0.00447042
E2348C_3085	Cluster_7502	E2348/69 ONLY		antiterminator	14.7863	1.75025	-3.07863	0.00145354	0.0197939
E2348C_1501	Cluster_4558	ALL	ycjM	glucosyltransferase	109.513	12.9262	-3.08273	8.65092e-05	0.00221367
E2348C_4455	Cluster_3088	ALL	yjdK	hypothetical protein	123.746	14.5067	-3.09259	8.45366e-06	0.000333432
E2348C_3660	Cluster_2802	ALL	gntT	gluconate transporter, high-affinity GNT Isystem	1223.57	142.365	-3.10343	0.000137943	0.00329437
E2348C_3068	Cluster_4949	ALL	fucP	L-fucose transporter	187.446	21.6262	-3.11562	5.49035e-05	0.00155145
E2348C_2057	Cluster_2271	ALL	fliK	flagellar hook-length control protein	278.795	31.7986	-3.13217	7.54436e-05	0.00195221
E2348C_4680	Cluster_5465	ALL	deoA	thymidine phosphorylase	2595.69	293.567	-3.14435	0.000392928	0.00766876
E2348C_3217	Cluster_983	ALL	nupG	nucleoside transporter	1341.87	150.73	-3.15421	0.000516263	0.00932512
E2348C_2040	Cluster_510	ALL	fliA	flagellar biosynthesis sigma factor	133.035	14.5788	-3.18987	3.89426e-05	0.00116474
E2348C_2058	Cluster_2272	ALL	fliL	flagellar basal body protein FliL	164.643	17.9816	-3.19475	5.64683e-05	0.00158593
E2348C_4508	Cluster_1439	ALL	yjfM	hypothetical protein	22.6779	2.45035	-3.21023	7.47205e-05	0.00194442
E2348C_3370	Cluster_1052	ALL	ebgC	cryptic beta-D-galactosidase subunit beta	29.8772	3.22254	-3.21277	6.24233e-05	0.00172163
E2348C_2992	Cluster_4928	ALL	hypB	hydrogenase nickel incorporation protein HypB	1206.41	129.707	-3.21738	6.67068e-05	0.00175572
E2348C_2293	Cluster_4757	ALL	yeiA	dihydropyrimidine dehydrogenase	470.989	50.5163	-3.22087	0.000124599	0.00303651
E2348C_2042	Cluster_7226		fliD	flagellar capping protein	366.626	39.2321	-3.2242	0.00020364	0.0044665
E2348C_2350	Cluster_2353	ALL	napA	nitrate reductase catalytic subunit	1867.14	199.568	-3.22588	0.000122079	0.00299095
E2348C_1742	Cluster_411	ALL	sodB	superoxide dismutase	5788.32	616.07	-3.23198	0.0043238	0.0456776
E2348C_4614	Cluster_1483			restriction endonuclease	453.475	48.1532	-3.23532	0.000253628	0.00533429
E2348C_1245	Cluster_7157			hypothetical protein	91.9437	9.66763	-3.24952	3.40778e-05	0.00105344
E2348C_3036	Cluster_6149		ygcW	deoxygluconate dehydrogenase	20.7119	2.17239	-3.2531	0.000403723	0.00776161
E2348C_3534	Cluster_2755	ALL	envR	DNA-binding transcriptional regulator EnvR	20.1858	2.1003	-3.26467	0.000539169	0.00955159
E2348C_1321	Cluster_257	ALL	treA	trehalase	1720.77	178.265	-3.27095	0.000302569	0.00611242
E2348C_4446	Cluster_6930	ALL	melR	DNA-binding transcriptional regulator MelR	1213.89	125.542	-3.2734	0.000283888	0.00585468
E2348C_4247	Cluster_7618	E2348/69 ONLY		5'-nucleotidase	98.9771	10.1619	-3.28393	6.65902e-06	0.000278831
E2348C_4158	Cluster_5322	ALL	fadB	multifunctional fatty acid oxidation complex subunit alpha	629.731	64.5647	-3.28592	0.00109059	0.0160947
E2348C_1759	Cluster_2159	ALL	ydhY	hypothetical protein	57.9824	5.92523	-3.29067	2.16756e-06	0.000107352
E2348C_3661	Cluster_2803	ALL	malQ	4-alpha-glucanotransferase	12556.1	1279.63	-3.29459	0.00264411	0.0316332
E2348C_4679	Cluster_1523	ALL	deoC	deoxyribose-phosphate aldolase	3179.23	323.417	-3.29721	0.000444789	0.00829433
E2348C_0299	Cluster_913	ALL	lacZ	beta-D-galactosidase	324.593	32.3184	-3.3282	0.000119224	0.0029366
E2348C_2056	Cluster_3765	ALL	fliJ	flagellar biosynthesis chaperone	69.7783	6.66138	-3.38889	1.15123e-06	6.46652e-05
E2348C_3413	Cluster_5083	ALL	garP	(D)-galactarate transporter	681.433	64.6368	-3.39814	3.21346e-05	0.00100689
E2348C_3402	Cluster_6790	ALL	tdcG	L-serine dehydratase 3	428.915	40.3904	-3.40861	2.80108e-05	0.000895958
E2348C_1523	Cluster_4491	ALL	mppA	murein tripeptide (L-ala-gamma-D-glutamyl-meso-DAP) transporter subunit	1126.57	105.603	-3.41521	0.000636574	0.0107958
E2348C_2351	Cluster_4784	ALL	napD	assembly protein for periplasmic nitrate reductase	58.6195	5.35889	-3.45137	2.00114e-07	1.84345e-05
E2348C_1168	Cluster_6456	ALL	flgG	flagellar basal body rod protein FlgG	521.024	47.6077	-3.45208	6.31686e-05	0.00172163
E2348C_3828	Cluster_2873	ALL	yiaL	hypothetical protein	55.9886	5.08094	-3.46197	1.01298e-05	0.00038244
E2348C_0544	Cluster_5677	ALL	rihA	ribonucleoside hydrolase 1	4701.8	416.845	-3.49563	0.000949307	0.0146238
E2348C_3770	Cluster_1203	ALL	dctA	C4-dicarboxylate transporter DctA	1796.47	157.16	-3.51486	0.00125303	0.0177583
E2348C_4019	Cluster_1273	ALL	tnaA	tryptophanase	92.3867	7.95343	-3.53804	9.71353e-06	0.000369756
E2348C_3615	Cluster_5143	ALL	nirB	nitrite reductase, large subunit, NAD(P)H-binding	10189.2	873.33	-3.54437	0.000766688	0.0123908
E2348C_3719	Cluster_5181	ALL	nikC	nickel transporter permease NikC	540.548	45.626	-3.56649	7.1903e-06	0.000292515
E2348C_1169	Cluster_3513	ALL	flgH	flagellar basal body L-ring protein	115.882	9.63158	-3.58874	1.8089e-06	9.25756e-05
E2348C_3115	Cluster_4962	ALL	yqeF	acetyl-CoA acetyltransferase	1306.74	106.761	-3.61351	0.000600949	0.0103713
E2348C_4347	Cluster_1377	ALL	malG	maltose transporter permease	9708.42	792.133	-3.61542	0.000926312	0.0143174
E2348C_3282	Cluster_6170	ALL	hybB	hydrogenase 2 b cytochrome subunit	524.833	42.5628	-3.62419	1.0387e-05	0.000388963
E2348C_1774	Cluster_421	ALL	ydiL	hypothetical protein	58.0377	4.52503	-3.68099	7.7703e-07	4.83649e-05
E2348C_2051	Cluster_2270	ALL	fliE	flagellar hook-basal body protein FliE	165.501	12.8646	-3.68537	1.05949e-05	0.000390399
E2348C_3733	Cluster_2839	ALL	yhiP	inner membrane transporter YhiP	1736.2	131.709	-3.72051	8.09589e-05	0.00208322
E2348C_3283	Cluster_5046	ALL	hybA	hydrogenase 2 protein HybA	335.116	25.2709	-3.72911	4.75034e-06	0.000208382
E2348C_3284	Cluster_2682	ALL	hybO	hydrogenase 2 small subunit	1252.02	93.2337	-3.74727	1.18065e-05	0.000418525
E2348C_3720	Cluster_1176	ALL	nikD	nickel transporter ATP-binding protein NikD	700.471	51.4791	-3.76626	3.84731e-06	0.000175453
E2348C_0270	Cluster_4806	ALL	ykgG	transporter	205.5	15.0009	-3.77602	8.91721e-07	5.27988e-05
E2348C_2348	Cluster_2352	ALL	napH	quinol dehydrogenase membrane component	331.489	24.1231	-3.78048	1.50756e-06	7.89069e-05
E2348C_4392	Cluster_5392	ALL	acs	acetyl-CoA synthetase	1853.47	132.732	-3.80364	0.000477363	0.00879494
E2348C_4394	Cluster_1399	ALL	nrfB	cytochrome c nitrite reductase pentaheme subunit	132.718	9.46178	-3.8101	1.26745e-07	1.42387e-05
E2348C_2993	Cluster_6732	ALL	hypC	hydrogenase assembly chaperone	36.8967	2.59454	-3.82994	1.00094e-07	1.18214e-05
E2348C_1065	Cluster_139	ALL	putA	trifunctional transcriptional regulator/proline dehydrogenase/pyrroline-5-carboxylate dehydrogenase	5815.61	406.683	-3.83795	0.00166184	0.0221449
E2348C_2480	Cluster_2406	ALL	fadJ	multifunctional fatty acid oxidation complex subunit alpha	1393.25	95.1841	-3.87159	4.80543e-05	0.00139206
E2348C_1253	Cluster_3570			TonB-like protein	55.781	3.71679	-3.90764	3.90528e-07	2.90124e-05
E2348C_2230	Cluster_7300		atlD	D-arabitol dehydrogenase	666.549	43.613	-3.93388	6.21748e-06	0.000263981
E2348C_3830	Cluster_7551		yiaM	2,3-diketo-L-gulonate TRAP transporter small permease YiaM	15.5339	0	-3.95735	2.20905e-06	0.000108243
E2348C_0288	Cluster_854	ALL	yahN	neutral amino-acid efflux system	153.706	9.88392	-3.95894	7.89075e-07	4.84427e-05
E2348C_2054	Cluster_518	ALL	fliH	flagellar assembly protein H	155.104	9.95602	-3.96153	3.42771e-07	2.67593e-05
E2348C_2294	Cluster_4759	ALL	mglC	beta-methylgalactoside transporter inner membrane protein	463.179	29.5436	-3.97065	3.36612e-05	0.00104759
E2348C_0346	Cluster_5101	ALL	tsx	nucleoside channel phage T6/colicin K receptor	7993.68	509.655	-3.97127	0.000713891	0.0117017
E2348C_1351	Cluster_4466	ALL	narI	nitrate reductase 1 subunit gamma (cytochrome b(NR))	350.886	21.4308	-4.03324	7.08829e-07	4.47242e-05
E2348C_3116	Cluster_2615	ALL	yqeG	transporter	991.109	60.3537	-4.03753	6.37094e-05	0.00172615
E2348C_4062	Cluster_1287	ALL	rbsK	ribokinase	3001.36	177.545	-4.07935	9.67466e-05	0.00244843
E2348C_2347	Cluster_4782	ALL	napB	citrate reductase cytochrome c-type subunit	263.483	15.387	-4.09793	2.24306e-07	1.9575e-05
E2348C_4677	Cluster_1522	ALL	yjjW	pyruvate formate lyase activating enzyme	595.9	34.5733	-4.10734	6.53986e-07	4.18369e-05
E2348C_3129	Cluster_4971		ygfJ	hypothetical protein	177.838	9.84787	-4.17461	9.53003e-08	1.15514e-05
E2348C_3069	Cluster_4950	ALL	fucI	L-fucose isomerase	1036.25	55.5507	-4.22142	6.84182e-06	0.000283217
E2348C_2481	Cluster_735	ALL	fadI	3-ketoacyl-CoA thiolase	806.379	43.1187	-4.22507	1.11615e-05	0.000404801
E2348C_4131	Cluster_7602	E2348/69 ONLY		phosphosugar isomerase	47.3633	2.52244	-4.23087	3.1947e-07	2.58154e-05
E2348C_4465	Cluster_6279	ALL	aspA	aspartate ammonia-lyase	18182.9	955.513	-4.25017	0.000833242	0.0132749
E2348C_2612	Cluster_4836	ALL	ucpA	short chain dehydrogenase	13658.6	648.341	-4.39691	0.000522928	0.00937201
E2348C_3721	Cluster_2832	ALL	nikE	nickel transporter ATP-binding protein NikE	1285.1	59.4326	-4.43448	4.30278e-07	3.04902e-05
E2348C_3367	Cluster_2701	ALL	ygjH	hypothetical protein	238.797	10.862	-4.45842	2.157e-07	1.94807e-05
E2348C_1625	Cluster_361	ALL	ydeN	hypothetical protein	619.933	27.6701	-4.48571	4.49915e-07	3.13986e-05
E2348C_2062	Cluster_2276	ALL	fliP	flagellar biosynthesis protein FliP	109.485	4.83904	-4.49987	1.61061e-08	3.06111e-06
E2348C_4678	Cluster_5463	ALL	yjjI	hypothetical protein	4965.83	217.664	-4.51186	9.17828e-06	0.000355253
E2348C_0279	Cluster_4825		yahC	hypothetical protein	66.5107	2.90854	-4.51522	3.21186e-08	4.93127e-06
E2348C_3064	Cluster_911	ALL	sdaB	L-serine deaminase II	1853.78	78.4073	-4.56334	2.06964e-05	0.000690781
E2348C_4061	Cluster_2948	ALL	rbsB	D-ribose transporter subunit RbsB	10366	435.196	-4.57405	0.00021555	0.00466114
E2348C_4395	Cluster_1400	ALL	nrfC	formate-dependent nitrite reductase NrfC, 4Fe4S subunit	43.7362	1.82235	-4.58496	2.23014e-09	7.41812e-07
E2348C_1164	Cluster_207	ALL	flgC	flagellar basal body rod protein FlgC	405.904	16.7976	-4.59481	5.26724e-07	3.51607e-05
E2348C_3662	Cluster_5164	ALL	malP	maltodextrin phosphorylase	55249.3	2232.57	-4.62918	0.0019046	0.0246422
E2348C_0269	Cluster_2515	ALL	ykgF	amino acid dehydrogenase with NAD(P)-binding domain and ferridoxin-like domain	1205.17	48.4985	-4.63516	1.69398e-07	1.6601e-05
E2348C_2381	Cluster_3846	ALL	inaA	hypothetical protein	5571.62	221.94	-4.64985	3.96368e-05	0.00117785
E2348C_2041	Cluster_7225		fliC	flagellin	1192.17	46.0273	-4.69495	1.634e-06	8.45641e-05
E2348C_3497	Cluster_2749	ALL	nanA	N-acetylneuraminate lyase	342.411	12.9727	-4.72218	3.75894e-07	2.88562e-05
E2348C_2292	Cluster_641	ALL	yeiT	oxidoreductase	678.192	24.6429	-4.78245	1.60043e-07	1.60251e-05
E2348C_4060	Cluster_5292	ALL	rbsC	ribose ABC transporter permease	7749.84	275.168	-4.81578	6.31636e-05	0.00172163
E2348C_3619	Cluster_1137	ALL	yhfL	hypothetical protein	54.2583	1.85839	-4.86772	2.55367e-10	1.47028e-07
E2348C_3412	Cluster_1071	ALL	garL	alpha-dehydro-beta-deoxy-D-glucarate aldolase	455.789	14.9393	-4.93119	1.72794e-08	3.06111e-06
E2348C_3403	Cluster_5078	ALL	tdcF	hypothetical protein	196.307	6.27528	-4.96729	3.14827e-09	9.66728e-07
E2348C_4393	Cluster_5393	ALL	nrfA	cytochrome c552	3007.54	94.9166	-4.98578	3.88911e-07	2.90124e-05
E2348C_1624	Cluster_2109	ALL	ydeM	hypothetical protein	217.697	6.86723	-4.98645	1.44297e-08	2.96657e-06
E2348C_2060	Cluster_2274	ALL	fliN	flagellar motor switch protein FliN	71.0381	2.17239	-5.03124	1.1272e-09	5.19188e-07
E2348C_3854	Cluster_1235	ALL	lldD	L-lactate dehydrogenase	5286.24	158.364	-5.06093	2.79135e-05	0.000895958
E2348C_1350	Cluster_2005	ALL	narJ	molybdenum-cofactor-assembly chaperone subunit (delta subunit) of nitrate reductase 1	559.072	16.5093	-5.08169	1.1022e-08	2.53837e-06
E2348C_4444	Cluster_1414	ALL	adiY	DNA-binding transcriptional activator	583.979	16.8954	-5.11122	1.17721e-08	2.58202e-06
E2348C_3063	Cluster_4947	ALL	sdaC	serine transporter	8771.18	252.941	-5.1159	8.94184e-05	0.00227548
E2348C_1166	Cluster_208	ALL	flgE	flagellar hook protein FlgE	1473.77	41.3115	-5.15682	2.41011e-07	2.05573e-05
E2348C_3853	Cluster_5228	ALL	lldR	DNA-binding transcriptional repressor LldR	6288.47	148.968	-5.39963	2.94371e-05	0.000935085
E2348C_3409	Cluster_2722		tdcR	DNA-binding transcriptional activator TdcR	14.9386	0.350049	-5.41534	1.04869e-05	0.000389536
E2348C_1165	Cluster_1956	ALL	flgD	flagellar basal body rod modification protein	826.774	17.9711	-5.52374	1.901e-08	3.12714e-06
E2348C_4058	Cluster_5291	ALL	rbsD	D-ribose pyranase	7729.18	157.391	-5.61789	4.64696e-06	0.000205807
E2348C_3042	Cluster_7496	E2348/69 ONLY	scrB	sucrose-6-phosphate hydrolase	10739.9	211.135	-5.66867	1.59217e-05	0.000548689
E2348C_3670	Cluster_2806	ALL	glpD	glycerol-3-phosphate dehydrogenase	4819.47	94.0837	-5.67879	1.24117e-06	6.84771e-05
E2348C_4512	Cluster_3105	ALL	yjfO	biofilm stress and motility protein A	4264.65	81.6659	-5.70655	2.25244e-07	1.9575e-05
E2348C_3616	Cluster_5144	ALL	nirD	nitrite reductase small subunit	347.079	6.62533	-5.71113	2.09226e-10	1.37671e-07
E2348C_3852	Cluster_5227	ALL	lldP	L-lactate permease	12332	231	-5.73837	6.42888e-05	0.00173166
E2348C_2386	Cluster_4793	ALL	glpC	sn-glycerol-3-phosphate dehydrogenase subunit C	3901.14	71.0364	-5.77919	5.58997e-08	7.80224e-06
E2348C_1163	Cluster_6455	ALL	flgB	flagellar basal-body rod protein FlgB	491.174	8.83377	-5.79706	4.03796e-09	1.09405e-06
E2348C_4059	Cluster_5261	ALL	rbsA	D-ribose transporter ATP-binding protein	4418.38	77.7281	-5.82894	3.25832e-07	2.58755e-05
E2348C_2296	Cluster_643	ALL	mglB	methyl-galactoside transporter subunit	1627.07	28.3237	-5.84412	1.51776e-07	1.58882e-05
E2348C_0268	Cluster_747	ALL	ykgE	oxidoreductase	1758.83	28.2981	-5.95777	1.39659e-09	5.77712e-07
E2348C_4230	Cluster_3008	ALL	glpK	glycerol kinase	42610.6	676.009	-5.97803	0.000282627	0.00585468
E2348C_3617	Cluster_1135	ALL	nirC	nitrite transporter NirC	1152.59	17.5338	-6.0386	3.03424e-10	1.55286e-07
E2348C_2384	Cluster_2367	ALL	glpA	sn-glycerol-3-phosphate dehydrogenase subunit A	4733.54	67.7522	-6.12651	3.53049e-08	5.24562e-06
E2348C_2382	Cluster_4791	ALL	glpQ	glycerophosphodiester phosphodiesterase	34583.2	443.16	-6.2861	6.63647e-05	0.00175572
E2348C_1347	Cluster_2004	ALL	narK	nitrate/nitrite transporter	3661.53	43.7572	-6.38678	3.9292e-09	1.09405e-06
E2348C_3210	Cluster_5005	ALL	ansB	L-asparaginase II	7226.19	84.6523	-6.41554	6.67194e-08	9.03852e-06
E2348C_2385	Cluster_674	ALL	glpB	anaerobic glycerol-3-phosphate dehydrogenase subunit B	3423.35	34.8722	-6.61719	1.50511e-09	5.77712e-07
E2348C_3040	Cluster_7494	E2348/69 ONLY	scrY	sucrose porin	9220.92	93.4908	-6.62394	4.72553e-07	3.24862e-05
E2348C_4348	Cluster_3046	ALL	malF	maltose transporter membrane protein	22457.4	224.524	-6.64418	4.06779e-06	0.000181905
E2348C_4350	Cluster_3047	ALL	malK	maltose/maltodextrin transporter ATP-binding protein	24042.5	228.742	-6.71572	5.34696e-06	0.00023234
E2348C_3671	Cluster_2807			hypothetical protein	484.197	4.56108	-6.73007	3.42371e-11	5.25653e-08
E2348C_4231	Cluster_5349	ALL	glpF	glycerol facilitator	14475.9	128.826	-6.81209	2.56824e-06	0.000123222
E2348C_1349	Cluster_4465	ALL	narH	nitrate reductase 1 subunit, beta (Fe-S)	6835.31	60.0606	-6.83045	1.72141e-08	3.06111e-06
E2348C_3404	Cluster_3933	ALL	tdcE	pyruvate formate-lyase 4/2-ketobutyrate formate-lyase	9516.28	78.1294	-6.92839	7.08036e-08	9.20271e-06
E2348C_3041	Cluster_7495	E2348/69 ONLY	scrA	PTS system, sucrose-specific IIBC component	14582.3	114.092	-6.99787	1.1121e-06	6.32384e-05
E2348C_3406	Cluster_2720	ALL	tdcC	threonine/serine transporter TdcC	11138.1	85.2129	-7.03021	7.51055e-08	9.34962e-06
E2348C_4349	Cluster_5380	ALL	malE	maltose ABC transporter periplasmic protein	137939	921.95	-7.22513	0.000167554	0.00382057
E2348C_2295	Cluster_4760	ALL	mglA	galactose/methyl galaxtoside transporter ATP-binding protein	876.736	5.11699	-7.4207	1.22106e-10	9.8828e-08
E2348C_4565	Cluster_3129	ALL	treC	trehalose-6-phosphate hydrolase	14394	83.8696	-7.4231	4.20607e-07	3.02705e-05
E2348C_4351	Cluster_6896	ALL	lamB	maltoporin	78423.8	409.761	-7.58036	2.76332e-05	0.000895958
E2348C_3672	Cluster_2808			hypothetical protein	248.488	1.0862	-7.83775	2.5859e-13	1.19106e-09
E2348C_2383	Cluster_4792	ALL	glpT	sn-glycerol-3-phosphate transporter	77929.7	289.857	-8.07069	1.92766e-05	0.000648089
E2348C_1348	Cluster_4464	ALL	narG	nitrate reductase 1 subunit alpha	51759.9	158.072	-8.35511	1.49564e-06	7.89069e-05
E2348C_4566	Cluster_3130	ALL	treB	PTS system trehalose(maltose)-specific transporter subunit IIBC	14694.1	33.2709	-8.78676	1.89387e-08	3.12714e-06
E2348C_3405	Cluster_2719	ALL	tdcD	propionate/acetate kinase	9703.31	17.9816	-9.07582	1.28738e-10	9.8828e-08
E2348C_3407	Cluster_2721		tdcB	threonine dehydratase	28588.4	32.8999	-9.76313	8.58791e-09	2.08189e-06
E2348C_3408	Cluster_5079		tdcA	DNA-binding transcriptional activator TdcA	8014.68	6.66138	-10.2326	1.48272e-12	3.41469e-09

## Sheet: DMEMB vs. LBB
E2348/69 genes that have significant differential expression in DMEMB vs. LBB
Locus ID	LS-BSR Cluster ID	Cluster Type	Gene ID	Predicted Protein Function	Read Counts (LBB)	Read Counts (DMEMB)	LFC (DMEMB/LBB)	p-value	FDR
E2348C_2937	Cluster_7484	E2348/69 ONLY		hypothetical protein	6.74778	189.467	4.81139	3.53818e-12	4.51904e-10
E2348C_1033	Cluster_3407			minor tail protein	0	24.9901	4.64328	3.59241e-05	0.000577549
E2348C_0385	Cluster_1283	ALL	glnK	nitrogen regulatory protein P-II 2	4.32468	104.076	4.58891	6.84501e-09	3.49704e-07
E2348C_1257	Cluster_3394			portal protein	3.19737	73.6693	4.52611	2.35981e-07	7.2336e-06
E2348_P1_083	Cluster_4217			hypothetical protein	1.25367	28.8158	4.52263	0.000226175	0.00257528
E2348C_0702	Cluster_1762			DNA packaging protein	0	21.8809	4.4516	0.000112821	0.00149066
E2348C_0677	Cluster_4887	ALL		protein NinB	1.21155	24.5285	4.33953	0.000764817	0.00688185
E2348C_3789	Cluster_1210	ALL	dppD	dipeptide transporter ATP-binding subunit	34.9505	608.899	4.12282	1.3921e-15	4.00056e-13
E2348C_0980	Cluster_7105			excisionase	2.4231	40.7719	4.07265	7.87911e-05	0.00111471
E2348_P1_020	Cluster_5645		perA	transcriptional activator of the bfp operon	290.263	4789.15	4.04434	9.2501e-16	2.83547e-13
E2348C_1823	Cluster_4730			baseplate assembly protein	1.21155	19.5747	4.01406	0.00350918	0.0227672
E2348C_2137	Cluster_7266		pduJ	propanediol utilization protein PduJ	12.9319	182.971	3.82261	3.24614e-09	1.77687e-07
E2348C_2745	Cluster_7423			hypothetical protein	1.2958	17.935	3.79087	0.005628	0.0322261
E2348C_0727	Cluster_3417	ALL	bioB	biotin synthase	146.738	2007.18	3.77386	6.3735e-15	1.62808e-12
E2348C_2915	Cluster_7477		espC	serine protease	6186.44	80799.8	3.70717	2.89048e-14	6.32878e-12
E2348C_3543	Cluster_2763	ALL	yrdB	hypothetical protein	9.33937	119.326	3.67544	2.22251e-07	6.90479e-06
E2348C_0683	Cluster_7089			hypothetical protein	3.02888	38.2782	3.65967	0.000289372	0.0031319
E2348C_0455	Cluster_5418	ALL	purK	phosphoribosylaminoimidazole carboxylase ATPase subunit	199.202	2500.05	3.64966	9.97326e-14	1.99379e-11
E2348C_0251	Cluster_7049			hypothetical protein	18.8472	228.609	3.60046	2.18061e-09	1.2533e-07
E2348C_3339	Cluster_1032	ALL		hypothetical protein	22.187	263.657	3.57088	1.22141e-09	7.69322e-08
E2348C_1148	Cluster_3512	ALL	yceO	hypothetical protein	2.59159	30.5057	3.55717	0.00101272	0.00859128
E2348C_2569	Cluster_7352	ALL	ypdI	lipoprotein involved in colanic acid biosynthesis	12.1155	141.823	3.54916	1.42242e-07	4.51056e-06
E2348C_2528	Cluster_4887	ALL		protein NinB	13.5798	150.892	3.47398	1.31319e-07	4.19749e-06
E2348C_0705	Cluster_7091			minor tail protein	10.1558	112.683	3.4719	6.67136e-07	1.75327e-05
E2348C_2762	Cluster_7436			hypothetical protein	1.81733	20.0355	3.46266	0.00745312	0.0391651
E2348C_2553	Cluster_2444		torI	response regulator inhibitor for tor operon	190.075	2082.89	3.45394	1.58911e-12	2.22275e-10
E2348C_1940	Cluster_7223	ALL		hypothetical protein	64.9965	704.122	3.43739	1.23226e-12	1.82772e-10
E2348C_0519	Cluster_5664	ALL	citC	citrate lyase synthetase	51.1058	533.344	3.38351	1.85525e-11	1.98382e-09
E2348C_2773	Cluster_7447	E2348/69 ONLY		hypothetical protein	12.5789	129.436	3.36316	7.664e-07	1.93621e-05
E2348_P1_061	Cluster_3257		traW	conjugal transfer pilus assembly protein TraW	1.94369	19.9335	3.35832	0.00668184	0.03606
E2348C_3493	Cluster_1099	ALL	yhcH	hypothetical protein	22.3976	226.697	3.33935	1.66357e-08	7.38782e-07
E2348C_4318	Cluster_3038	ALL	aceA	isocitrate lyase	119.879	1205.21	3.32963	3.36387e-12	4.51904e-10
E2348C_1974	Cluster_2229	ALL	purT	phosphoribosylglycinamide formyltransferase 2	157.62	1549.07	3.29688	3.85446e-12	4.78994e-10
E2348_P1_009	Cluster_7706		bfpE	transmembrane protein	344.935	3376.97	3.29133	1.58626e-11	1.73658e-09
E2348_P1_014	Cluster_7709		bfpJ	prepilin	21.5391	206.298	3.2597	8.99109e-08	3.19064e-06
E2348C_2749	Cluster_7426			hypothetical protein	3.80314	35.4595	3.22091	0.0010642	0.00889673
E2348_P1_006	Cluster_3592		bfpC	hypothetical protein	215	2002.91	3.21968	2.17481e-11	2.22217e-09
E2348C_0728	Cluster_13	ALL	bioF	8-amino-7-oxononanoate synthase	27.312	254.362	3.21928	7.51019e-09	3.79471e-07
E2348C_0730	Cluster_3418	ALL	bioD	dithiobiotin synthetase	30.7782	285.568	3.21385	4.51139e-09	2.33496e-07
E2348C_0484	Cluster_1680	ALL	entD	phosphopantetheinyltransferase component of enterobactin synthase multienzyme complex	100.569	918.953	3.19181	7.76042e-12	9.39011e-10
E2348C_3492	Cluster_2746	ALL	gltD	glutamate synthase subunit beta	188.531	1721.42	3.19073	2.39198e-11	2.39094e-09
E2348_P1_022	Cluster_7713		perC	transcriptional regulator	539.032	4882.46	3.17917	7.55871e-11	6.88749e-09
E2348C_3944	Cluster_7590		espH	LEE-encoded effector EspH	190.892	1706.39	3.16012	5.5344e-11	5.1933e-09
E2348C_3790	Cluster_6229	ALL	dppC	dipeptide transporter	22.9613	204.733	3.15646	1.15855e-07	3.83237e-06
E2348_P1_013	Cluster_3590		bfpI	prepilin	27.7233	244.391	3.14002	5.67617e-08	2.15695e-06
E2348C_3933	Cluster_992		cesD2	chaperone CesD2	147.434	1284.57	3.12315	2.66821e-11	2.55593e-09
E2348C_0250	Cluster_718		ecpR	regulator	48.5402	420.108	3.11351	1.06321e-09	6.93674e-08
E2348C_1117	Cluster_555			hypothetical protein	6.66354	56.0939	3.07348	0.000223755	0.00255927
E2348C_3491	Cluster_1097	ALL	gltB	glutamate synthase subunit alpha	1261.76	10618.7	3.0731	2.67362e-10	2.01529e-08
E2348_P1_004	Cluster_7704		bfpG	lipoprotein	188.22	1559.06	3.05019	1.24369e-10	1.07896e-08
E2348C_2077	Cluster_7229		ysdS	hypothetical protein	41.2288	341.341	3.04949	1.04052e-08	5.08972e-07
E2348C_0670	Cluster_7082			early gene regulator	24.905	201.927	3.01933	4.33541e-07	1.20814e-05
E2348C_2724	Cluster_2493	ALL	purM	phosphoribosylaminoimidazole synthetase	788.21	6322.47	3.00384	3.96059e-10	2.86333e-08
E2348C_0729	Cluster_4278	ALL	bioC	biotin biosynthesis protein BioC	13.1425	104.147	2.98631	8.43866e-06	0.000161
E2348C_2258	Cluster_3830	ALL	yehE	hypothetical protein	40.2018	318.212	2.98466	3.48203e-08	1.41685e-06
E2348C_3967	Cluster_1006			component of T3SS	78.1812	616.77	2.97984	5.14384e-10	3.58354e-08
E2348C_3969	Cluster_7593	E2348/69 ONLY		hypothetical protein	254.37	1991.02	2.96851	4.85433e-10	3.43388e-08
E2348_P1_021	Cluster_7712		perB	transcriptional regulator	156.294	1197.32	2.93748	3.9855e-10	2.86333e-08
E2348C_4666	Cluster_3177	ALL	fhuF	ferric hydroximate transport ferric iron reductase	604.107	4618.59	2.93458	1.07114e-09	6.93674e-08
E2348C_0156	Cluster_7047	E2348/69 ONLY		fimbrial protein	74.5626	561.626	2.91309	2.63673e-09	1.49675e-07
E2348C_4317	Cluster_5373	ALL	aceB	malate synthase	757.081	5701.74	2.91288	2.15884e-09	1.2533e-07
E2348C_0066	Cluster_7039	E2348/69 ONLY		ribokinase	148.925	1111.9	2.90037	6.06127e-10	4.09849e-08
E2348C_0695	Cluster_1757			terminase small subunit	21.7498	162.301	2.8996	2.89422e-06	6.21851e-05
E2348C_1861	Cluster_440	ALL	chbG	hypothetical protein	21.2703	156.992	2.88378	2.77118e-06	6.01031e-05
E2348C_2571	Cluster_6098		lpxP	lipid A biosynthesis palmitoleoyl acyltransferase	2381.87	17507.5	2.87781	3.9584e-09	2.11636e-07
E2348C_2104	Cluster_7242	E2348/69 ONLY		lipoprotein	44.2738	322.018	2.86262	1.18523e-07	3.89262e-06
E2348C_1428	Cluster_3576			minor tail protein	5.57835	40.1392	2.8471	0.00194665	0.014554
E2348C_2725	Cluster_2494	ALL	purN	phosphoribosylglycinamide formyltransferase	267.363	1920.51	2.84462	1.27855e-09	7.94428e-08
E2348C_3791	Cluster_2858	ALL	dppB	dipeptide transporter permease DppB	24.1307	168.642	2.80502	3.29549e-06	6.88758e-05
E2348C_2920	Cluster_7482	E2348/69 ONLY		hypothetical protein	36.852	255.562	2.79386	6.53004e-07	1.73556e-05
E2348C_3961	Cluster_2896		escT	T3SS structure protein EscT	1256.18	8684.86	2.78946	8.98481e-09	4.44217e-07
E2348C_3932	Cluster_2888		escF	T3SS structure protein EscF	134.292	924.476	2.78327	1.42293e-09	8.6865e-08
E2348C_0418	Cluster_3112	ALL	ybaQ	DNA-binding transcriptional regulator	39.57	271.125	2.77648	4.39209e-07	1.21656e-05
E2348C_2174	Cluster_7281	E2348/69 ONLY	wbiO	O-acetyltransferase	7.87509	53.0185	2.75113	0.000952037	0.00813655
E2348_P1_016	Cluster_7711		bfpL	inner membrane protein	75.1102	502.338	2.74158	2.78585e-08	1.17517e-06
E2348C_2081	Cluster_4744	ALL	yedX	hypothetical protein	53.8659	359.176	2.73725	1.25066e-07	4.07838e-06
E2348_P1_003	Cluster_4333		bfpA	major pilin structural unit bundlin	4837.39	32197.9	2.73467	1.63745e-08	7.38139e-07
E2348C_3964	Cluster_2898			component of T3SS	420.743	2770.45	2.71911	8.217e-09	4.10671e-07
E2348C_2990	Cluster_878	ALL	hycA	formate hydrogenlyase regulatory protein HycA	22.3395	146.71	2.7153	8.10779e-06	0.000155982
E2348C_2919	Cluster_7481	E2348/69 ONLY		hypothetical protein	96.186	630.848	2.71339	1.48648e-08	6.85885e-07
E2348C_2392	Cluster_3850		yfaX	DNA-binding transcriptional regulator	11.8467	77.3421	2.70677	0.000199439	0.00232746
E2348C_0983	Cluster_7108	E2348/69 ONLY		hypothetical protein	8.25419	51.9259	2.65326	0.00100721	0.00856036
E2348C_0155	Cluster_7046	E2348/69 ONLY		fimbrial outer membrane usher protein	28.1866	176.925	2.65005	7.04069e-06	0.000138347
E2348C_1291	Cluster_7160	ALL	ymgJ	coserved protein	68.6151	428.862	2.64392	1.30902e-07	4.19749e-06
E2348C_1075	Cluster_77			hypothetical protein	101.395	632.953	2.64211	1.37917e-08	6.47083e-07
E2348C_3292	Cluster_2685	ALL	exbD	biopolymer transport protein ExbD	18.6787	116.304	2.63843	5.12834e-05	0.000773118
E2348C_2175	Cluster_7282	E2348/69 ONLY	wzx	O-antigen flippase	14.7071	89.7745	2.60979	0.000255103	0.00283324
E2348_P1_008	Cluster_7705		bfpD	nucleotide binding protein	1414.92	8632.71	2.60909	6.18203e-08	2.31097e-06
E2348_P1_005	Cluster_4332		bfpB	lipoprotein	1202.84	7318.83	2.60516	5.42205e-08	2.07755e-06
E2348C_3965	Cluster_1004			component of T3SS	215.576	1303.42	2.59603	1.73331e-08	7.59025e-07
E2348C_2146	Cluster_7275	E2348/69 ONLY	pduT	propanediol utilization protein PduT	48.5142	291.281	2.58593	1.21681e-06	2.8989e-05
E2348_P1_007	Cluster_3591		bfpU	periplasmic protein	190.516	1139.68	2.58064	1.4917e-08	6.85885e-07
E2348C_1780	Cluster_2171	ALL	ydiO	acyl-CoA dehydrogenase	66.9663	398.583	2.57338	2.74354e-07	8.30972e-06
E2348C_0454	Cluster_5417	ALL	ybcF	carbamate kinase	42.667	253.226	2.56923	2.20714e-06	4.92641e-05
E2348C_1771	Cluster_4649	ALL	ydiI	hypothetical protein	29.4403	173.458	2.55872	1.33132e-05	0.000243881
E2348C_2525	Cluster_1750			NinX	8.90208	52.148	2.5504	0.00135572	0.0109553
E2348C_0877	Cluster_4290	ALL	cspD	stationary phase/starvation inducible regulatory protein CspD	280.628	1635.05	2.54261	3.70435e-08	1.49409e-06
E2348C_3957	Cluster_3992		grlA	positive regulator GrlA	180.214	1049.14	2.54143	2.9868e-08	1.23179e-06
E2348C_3237	Cluster_6024			transposase Orf2 of IS682	23.7356	137.778	2.53722	3.38422e-05	0.000549846
E2348C_1204	Cluster_3515	ALL	bhsA	outer membrane protein that influences biofilm formation	105.082	605.309	2.52616	5.86573e-08	2.21071e-06
E2348C_3960	Cluster_1002		escU	secretion system apparatus protein SsaU	55.0093	316.557	2.52472	1.76711e-06	4.00255e-05
E2348C_2739	Cluster_7417	E2348/69 ONLY		tail fiber protein	26.3693	151.609	2.52342	3.42216e-05	0.000554052
E2348_P1_015	Cluster_7710		bfpK	prepilin	21.7498	124.553	2.51769	8.43032e-05	0.00117108
E2348C_0499	Cluster_5656	ALL	ybdB	hypothetical protein	119.958	675.551	2.49354	4.90632e-08	1.92814e-06
E2348C_3938	Cluster_5014		escD	T3SS structure protein EscD	375.077	2081.38	2.47228	1.31457e-07	4.19749e-06
E2348C_0726	Cluster_12	ALL	bioA	adenosylmethionine-8-amino-7-oxononanoate aminotransferase	109.16	602.607	2.46477	1.00419e-07	3.41044e-06
E2348C_2522	Cluster_1751			hypothetical protein	9.77666	53.582	2.45434	0.00236072	0.0169075
E2348C_2473	Cluster_7306		yfcP	fimbrial subunit protein	67.0666	364.762	2.44329	1.53029e-06	3.55368e-05
E2348C_4249	Cluster_7620	E2348/69 ONLY		5'-nucleotidase/2', 3'-cyclic phosphodiesterase	251.13	1363.62	2.44094	1.01616e-07	3.41044e-06
E2348C_0081	Cluster_1670	ALL	leuO	leucine transcriptional activator	168.093	909.19	2.43533	8.77958e-08	3.15379e-06
E2348_P1_077	Cluster_1605			lytic transglycosylase	20.9334	112.17	2.42181	0.000209342	0.0024307
E2348C_3951	Cluster_3991		espZ	LEE-encoded effector EspZ	1017.06	5417.62	2.41326	3.27125e-07	9.70186e-06
E2348C_3943	Cluster_7589		cesF	chaperone CesF	173.635	924.439	2.41252	1.0498e-07	3.49781e-06
E2348C_2453	Cluster_3860	ALL	cvpA	colicin V production protein	122.728	652.064	2.40955	6.70824e-08	2.48746e-06
E2348C_0488	Cluster_1682	ALL	entF	enterobactin synthase subunit F	1217.36	6435.95	2.4024	3.84039e-07	1.10363e-05
E2348C_1685	Cluster_4627	ALL	mdtJ	multidrug efflux system protein MdtJ	14.3119	74.7463	2.38478	0.000804953	0.00713135
E2348C_1999	Cluster_5988	ALL	cutC	copper homeostasis protein CutC	2015.58	10456	2.37506	9.29396e-07	2.32248e-05
E2348C_3918	Cluster_2913	ALL	yicE	transporter	350.507	1814.31	2.3719	2.74701e-07	8.30972e-06
E2348C_3954	Cluster_1000		sepD	secretion switching protein SepD	239.655	1237.07	2.3679	2.26434e-07	6.98753e-06
E2348C_2761	Cluster_7435			hypothetical protein	121.328	619.739	2.35275	4.09437e-07	1.16209e-05
E2348C_4054	Cluster_5260	ALL	asnA	asparagine synthetase AsnA	195.204	996.597	2.35203	9.99087e-08	3.41044e-06
E2348_P1_010	Cluster_4331		bfpF	nucleotide binding protein	978.231	4989.73	2.35071	7.44616e-07	1.90208e-05
E2348C_0052	Cluster_1265	ALL	apaH	diadenosine tetraphosphatase	577.729	2945.79	2.35019	6.04256e-07	1.63433e-05
E2348C_2388	Cluster_7303		ypaA	hypothetical protein	8.00146	40.7555	2.34866	0.00591585	0.0332939
E2348C_1808	Cluster_4725			plasmid partition protein	12.3683	62.8585	2.34547	0.00157053	0.0122466
E2348C_2649	Cluster_7377	E2348/69 ONLY		hypothetical protein	28.7503	145.579	2.34015	0.000122953	0.00160152
E2348C_0485	Cluster_3319	ALL	fepA	outer membrane receptor FepA	683.949	3443.52	2.33192	5.31289e-07	1.45409e-05
E2348_P1_033	Cluster_7714			hypothetical protein	140.586	707.499	2.33127	4.0121e-07	1.14582e-05
E2348_P1_019	Cluster_1916	ALL		transposase Orf1 of ISEc17	69.7845	351.1	2.3309	3.9488e-06	8.03388e-05
E2348C_3962	Cluster_2897		escS	T3SS structure protein EscS	38.896	195.459	2.32917	4.38843e-05	0.000686327
E2348C_3945	Cluster_2893		sepQ	T3SS structure protein SepQ	247.291	1232.38	2.31716	4.73148e-07	1.30272e-05
E2348C_3946	Cluster_7591			hypothetical protein	20.6646	102.572	2.3114	0.000370519	0.00381129
E2348C_3939	Cluster_2890		eaeA	intimin EaeA	13625.1	67522.6	2.3091	6.67295e-07	1.75327e-05
E2348C_0080	Cluster_6319		leuL	leu operon leader peptide	29.9457	147.474	2.30003	0.000136197	0.00172517
E2348C_0110	Cluster_5	ALL	hofB	hypothetical protein	395.768	1920.59	2.27882	1.17569e-06	2.81553e-05
E2348C_0763	Cluster_5898	ALL	glnH	glutamine ABC transporter periplasmic protein	545.615	2640.08	2.27462	7.19259e-07	1.85409e-05
E2348C_2755	Cluster_7432			phage head-tail connector protein	12.1576	58.5531	2.26788	0.00324469	0.0213803
E2348C_1615	Cluster_2104	ALL	bdm	biofilm-dependent modulation protein	1184.49	5586.34	2.23764	2.13264e-06	4.78335e-05
E2348C_3956	Cluster_7592		cesD	chaperone CesD	324.63	1513.24	2.22078	1.64102e-06	3.77272e-05
E2348C_0396	Cluster_5869	ALL	ybaJ	hypothetical protein	834.651	3870.38	2.21323	2.42682e-06	5.33901e-05
E2348C_3963	Cluster_5025		escR	type III secretion system protein	226.059	1043.52	2.20669	1.09544e-06	2.65097e-05
E2348C_0044	Cluster_5779	ALL	fixC	oxidoreductase FixC	8.7336	40.089	2.19856	0.00917095	0.0456858
E2348C_0672	Cluster_151			repressor protein	2622.9	12026.4	2.19698	4.61896e-06	9.3149e-05
E2348C_0032	Cluster_580	ALL	carA	carbamoyl phosphate synthase small subunit	514.636	2350.18	2.19115	1.06152e-06	2.58248e-05
E2348_P1_098	Cluster_7726			transposase Orf1 of IS1N	45.5274	207.053	2.1852	8.82954e-05	0.00121552
E2348C_4381	Cluster_1392	ALL	yjbR	hypothetical protein	13.7483	62.5162	2.18498	0.00292005	0.0196868
E2348C_1772	Cluster_419	ALL	ydiJ	FAD-linked oxidoreductase	1217.19	5533.92	2.18475	3.33902e-06	6.94698e-05
E2348C_3788	Cluster_3983	ALL	dppF	dipeptide transporter ATP-binding subunit	273.923	1242.58	2.1815	1.28215e-06	3.03882e-05
E2348C_0853	Cluster_5742	ALL	potH	putrescine ABC transporter membrane protein	24.1729	109.505	2.17953	0.000721367	0.00656801
E2348C_2000	Cluster_2243	ALL	yecM	hypothetical protein	53.5549	241.698	2.17411	3.97838e-05	0.000630779
E2348C_3931	Cluster_3989			component of T3SS	213.195	954.465	2.16252	1.34446e-06	3.17017e-05
E2348C_3383	Cluster_1057	ALL	ygjV	hypothetical protein	59.0391	263.064	2.15567	4.92437e-05	0.000752234
E2348C_3930	Cluster_7586		espF	LEE-encoded effector EspF	459.268	2042.93	2.15323	2.42294e-06	5.33901e-05
E2348C_3382	Cluster_5072	ALL	sstT	serine/threonine transporter SstT	1035.74	4549.21	2.13495	4.45825e-06	9.0304e-05
E2348C_4218	Cluster_3007	ALL	cpxP	repressor CpxP	1198.87	5262.67	2.13411	7.61505e-06	0.000148364
E2348C_0840	Cluster_1771			tail tape measure protein	23.7777	103.51	2.12209	0.000948607	0.00812233
E2348C_1205	Cluster_4389	ALL	ycfS	hypothetical protein	118.541	514.406	2.11752	7.11143e-06	0.000139142
E2348C_2516	Cluster_7333			hypothetical protein	11.7204	50.7814	2.11528	0.00708698	0.0376281
E2348C_0395	Cluster_3035	ALL	hha	hemolysin expression-modulating protein	609.982	2638.59	2.11293	6.93739e-06	0.000136902
E2348C_4435	Cluster_3081	ALL	yjdN	hypothetical protein	60.3449	260.195	2.10829	5.56885e-05	0.00082866
E2348C_1167	Cluster_209	ALL	flgF	flagellar basal body rod protein FlgF	92.788	398.138	2.10126	1.76359e-05	0.000314303
E2348C_2917	Cluster_7479	E2348/69 ONLY		hypothetical protein	20.2433	86.3766	2.09319	0.00238544	0.0170051
E2348C_1961	Cluster_6505	ALL	yebV	hypothetical protein	47.3708	200.414	2.08091	0.000122215	0.00159643
E2348C_4665	Cluster_6962	ALL	bglJ	DNA-binding transcriptional activator BglJ	30.2727	127.611	2.07566	0.000770816	0.00690252
E2348C_2214	Cluster_6062		yegK	hypothetical protein	73.9247	311.111	2.0733	4.66894e-05	0.000720395
E2348_P1_059	Cluster_3255		trbC	conjugal transfer pilus assembly protein TrbC	11.8888	49.8591	2.06825	0.00788731	0.0408188
E2348C_3334	Cluster_7523	E2348/69 ONLY		arylsulfate sulfotransferase	258.251	1076.68	2.05975	4.78147e-06	9.60052e-05
E2348C_3056	Cluster_907	ALL	gudP	D-glucarate transporter	46.049	191.905	2.05915	0.000216707	0.00250468
E2348C_4345	Cluster_7635	ALL	yjbT	hypothetical protein	46.2596	192.45	2.05666	0.000236064	0.00265215
E2348C_0714	Cluster_6471			host specificity protein	167.645	694.043	2.04961	6.12074e-06	0.000121832
E2348C_1812	Cluster_4727			terminase, ATPase subunit	13.1425	54.3859	2.04899	0.00648659	0.0352962
E2348C_3952	Cluster_5020		rorf8	chaperone of T3SS Rorf8	1236.3	5105.12	2.04591	1.21408e-05	0.000224698
E2348C_1602	Cluster_2097	ALL	narV	nitrate reductase 2 (NRZ), gamma subunit	61.1091	250.693	2.03646	0.000155904	0.00194267
E2348C_4690	Cluster_7694			regulatory protein	28.4975	116.713	2.03405	0.00122886	0.0100361
E2348C_0927	Cluster_3467	ALL	ssuC	alkanesulfonate transporter permease	18.7791	75.9409	2.01575	0.00451529	0.0273896
E2348C_2989	Cluster_2574	ALL	hycB	hydrogenase 3, Fe-S subunit	20.1852	81.5974	2.01523	0.00218702	0.0159618
E2348C_2082	Cluster_2282	ALL	yedY	sulfite oxidase subunit YedY	74.3619	300.267	2.01361	7.32201e-05	0.00103909
E2348C_0436	Cluster_7508	E2348/69 ONLY		transposase	49.9785	199.301	1.99557	0.000281859	0.00308569
E2348C_4222	Cluster_5346	ALL	cdh	CDP-diacylglycerol pyrophosphatase	273.512	68.5799	-1.99575	9.99095e-05	0.00135511
E2348C_2394	Cluster_675	ALL	yfaZ	outer membrane porin protein	3938.42	985.205	-1.99912	1.53273e-05	0.00027746
E2348C_0380	Cluster_5210	ALL	ybaE	transporter subunit: periplasmic-binding component of ABC superfamily	722.766	180.409	-2.00226	8.39413e-06	0.000160818
E2348C_3629	Cluster_5148	ALL	gph	phosphoglycolate phosphatase	5136.8	1282.18	-2.00227	1.8588e-05	0.000327463
E2348C_4679	Cluster_1523	ALL	deoC	deoxyribose-phosphate aldolase	3768.81	935.42	-2.01042	1.41694e-05	0.000258535
E2348C_3169	Cluster_965	ALL	yggE	hypothetical protein	11836.9	2925.53	-2.01653	2.28613e-05	0.000390767
E2348C_2364	Cluster_667	ALL	atoS	sensory histidine kinase AtoS	1519.63	366.352	-2.05242	7.70738e-06	0.000149463
E2348C_4171	Cluster_1317	ALL	engB	ribosome biogenesis GTP-binding protein YsxC	739.267	178.22	-2.05243	3.1369e-06	6.6249e-05
E2348C_1642	Cluster_368	ALL	uxaB	altronate oxidoreductase	336.195	80.9984	-2.05333	4.18865e-05	0.000657318
E2348C_4118	Cluster_2972			hypothetical protein	94.9162	22.8205	-2.05633	0.00140283	0.0111596
E2348C_2195	Cluster_7284		gmd	GDP-D-mannose dehydratase	109.812	26.3731	-2.0579	0.00107706	0.00895541
E2348C_4610	Cluster_7682	E2348/69 ONLY		type I restriction-modification enzyme M subunit	5022.49	1205.17	-2.05917	1.71225e-05	0.000306339
E2348C_0602	Cluster_6404	ALL	sdhD	succinate dehydrogenase cytochrome b556 small membrane subunit	2207	528.999	-2.06075	9.62363e-06	0.00018061
E2348C_0342	Cluster_5862	ALL	yajC	preprotein translocase subunit YajC	11999.5	2853.39	-2.07223	2.28596e-05	0.000390767
E2348C_3453	Cluster_2736	ALL	yhbX	hydrolase, inner membrane	1357.22	318.644	-2.09064	3.25838e-06	6.8411e-05
E2348C_1633	Cluster_2113			fimbrial chaperone protein	280.599	65.1803	-2.106	2.76265e-05	0.000460241
E2348C_4469	Cluster_5413	ALL	groEL	molecular chaperone GroEL	11258.2	2614.19	-2.10654	8.76726e-06	0.000166578
E2348C_4238	Cluster_3012	ALL	cytR	DNA-binding transcriptional regulator CytR	7231.08	1670.78	-2.11369	9.54267e-06	0.000179825
E2348C_3246	Cluster_1008	ALL	gspG	type II secretion protein	546.494	126.246	-2.11397	3.87661e-06	7.92207e-05
E2348C_1523	Cluster_4491	ALL	mppA	murein tripeptide (L-ala-gamma-D-glutamyl-meso-DAP) transporter subunit	719.043	165.516	-2.11911	2.96182e-06	6.33416e-05
E2348C_3572	Cluster_1119	ALL	rplX	50S ribosomal protein L24	4295.88	987.566	-2.12101	7.73643e-06	0.000149463
E2348C_3659	Cluster_5163	ALL	gntY	DNA uptake protein	12631	2872.52	-2.13659	6.90761e-06	0.000136902
E2348C_3699	Cluster_1171	ALL	yhhK	hypothetical protein	891.298	202.068	-2.14107	1.70468e-06	3.89957e-05
E2348C_4071	Cluster_1288	ALL	ilvM	acetolactate synthase 2 regulatory subunit	2817.92	638.483	-2.14191	2.73477e-06	5.95947e-05
E2348C_1591	Cluster_343	ALL	yncD	iron outer membrane transporter	2719.44	610.252	-2.15584	3.47219e-06	7.14998e-05
E2348C_4392	Cluster_5392	ALL	acs	acetyl-CoA synthetase	1284.8	285.305	-2.17097	1.7209e-06	3.91718e-05
E2348C_2902	Cluster_4896	ALL	grpE	heat shock protein GrpE	4593.32	1018.94	-2.17247	3.48325e-06	7.14998e-05
E2348C_3374	Cluster_2704	ALL	fadH	2,4-dienoyl-CoA reductase	276.625	61.3381	-2.17308	3.12982e-05	0.000515803
E2348C_2783	Cluster_2497		guaB	inosine 5'-monophosphate dehydrogenase	8159.46	1802.68	-2.17833	5.49013e-06	0.000109755
E2348C_0478	Cluster_5630	ALL	nfsB	dihydropteridine reductase	5848.83	1292.06	-2.17848	3.09855e-06	6.5959e-05
E2348C_1664	Cluster_382	ALL	rspB	dehydrogenase	47.3187	10.4028	-2.18544	0.00622601	0.0344365
E2348C_3063	Cluster_4947	ALL	sdaC	serine transporter	2127.8	467.777	-2.18547	2.11554e-06	4.76826e-05
E2348C_1168	Cluster_6456	ALL	flgG	flagellar basal body rod protein FlgG	294.538	64.3608	-2.1942	1.22171e-05	0.000224698
E2348C_0966	Cluster_1872	ALL	etk	cryptic autophosphorylating protein tyrosine kinase Etk	22644.7	4937.01	-2.19746	3.47363e-06	7.14998e-05
E2348C_0757	Cluster_5724	ALL	fiu	catecholate siderophore receptor Fiu	1975.9	430.347	-2.19894	2.63596e-06	5.7715e-05
E2348C_2005	Cluster_5989	ALL	cheZ	chemotaxis regulator CheZ	117.936	25.3825	-2.21609	0.000304949	0.00325326
E2348C_4473	Cluster_5414	ALL	efp	elongation factor P	2876.52	604.156	-2.25133	1.59163e-06	3.67755e-05
E2348C_4045	Cluster_5287	ALL	atpH	ATP synthase F0F1 subunit delta	35627.2	7437.05	-2.26018	2.25403e-06	5.00678e-05
E2348C_1350	Cluster_2005	ALL	narJ	molybdenum-cofactor-assembly chaperone subunit (delta subunit) of nitrate reductase 1	148.964	31.071	-2.26133	0.000231725	0.00262114
E2348C_0735	Cluster_5718	ALL	moaC	molybdenum cofactor biosynthesis protein MoaC	262.429	54.6772	-2.26292	2.28223e-05	0.000390767
E2348C_2324	Cluster_4771	ALL	yejA	oligopeptide transporter subunit	2699.92	555.82	-2.28023	1.384e-06	3.23027e-05
E2348C_0009	Cluster_5134	ALL	mogA	molybdenum cofactor biosynthesis protein MogA	4487.39	923.017	-2.28145	1.16899e-06	2.81413e-05
E2348C_1142	Cluster_4371	ALL	msyB	hypothetical protein	268.549	55.0359	-2.28674	2.04634e-05	0.000359125
E2348C_2040	Cluster_510	ALL	fliA	flagellar biosynthesis sigma factor	106.358	21.778	-2.28798	0.0002219	0.00254438
E2348C_2427	Cluster_689	ALL	nuoB	NADH dehydrogenase subunit B	10543.9	2154.79	-2.29078	2.84674e-06	6.14522e-05
E2348C_1305	Cluster_5935	ALL	nhaB	sodium/proton antiporter	813.739	165.139	-2.30089	3.19507e-07	9.53957e-06
E2348C_4606	Cluster_7678	E2348/69 ONLY		hypothetical protein	22410.3	4540.24	-2.30332	1.36063e-06	3.19192e-05
E2348C_2923	Cluster_4912	ALL	ihgO	hydroxyglutarate oxidase	1266.75	256.578	-2.30367	6.75665e-07	1.76239e-05
E2348C_2295	Cluster_4760	ALL	mglA	galactose/methyl galaxtoside transporter ATP-binding protein	112.652	22.7349	-2.30889	0.000218433	0.00251718
E2348C_0406	Cluster_1347	ALL	ybaB	hypothetical protein	27191.9	5452.24	-2.31826	9.79969e-07	2.42253e-05
E2348C_4456	Cluster_1420	ALL	lysU	lysyl-tRNA synthetase	3883.3	776.924	-2.32144	6.78433e-07	1.76239e-05
E2348C_4553	Cluster_6951	ALL	ppa	inorganic pyrophosphatase	33054.9	6607.97	-2.32259	9.07087e-07	2.27912e-05
E2348C_4609	Cluster_7681	E2348/69 ONLY		type I restriction-modification enzyme S subunit	6297.98	1248.3	-2.33492	1.0319e-06	2.53727e-05
E2348C_3910	Cluster_5239	ALL	yicG	hypothetical protein	2828.38	559.668	-2.33733	4.28695e-07	1.20191e-05
E2348C_0943	Cluster_1863	ALL	ompA	outer membrane protein A	209505	41256.2	-2.3443	2.19596e-07	6.86871e-06
E2348C_3403	Cluster_5078	ALL	tdcF	hypothetical protein	44.4944	8.7285	-2.34982	0.00481682	0.0288382
E2348C_0949	Cluster_5917	ALL	mgsA	methylglyoxal synthase	2098.53	409.191	-2.35853	4.2857e-07	1.20191e-05
E2348C_4289	Cluster_6890	ALL	nusG	transcription antitermination protein NusG	3423.42	666.491	-2.36078	7.21795e-07	1.85409e-05
E2348C_3022	Cluster_6735	ALL	cysD	sulfate adenylyltransferase subunit 2	3034.54	584.734	-2.37563	1.04424e-06	2.55396e-05
E2348C_1052	Cluster_1883	ALL	agp	glucose-1-phosphatase/inositol phosphatase	1341.22	258.18	-2.37709	2.81688e-07	8.46537e-06
E2348C_4264	Cluster_5356	ALL	pflC	pyruvate formate lyase II activase	570.775	109.609	-2.38055	3.29163e-07	9.70186e-06
E2348C_3805	Cluster_2863	ALL	ghrB	2-keto-D-gluconate reductase (glyoxalatereductase) (2-ketoaldonate reductase)	16422	3141.35	-2.38617	7.52272e-07	1.91102e-05
E2348C_3885	Cluster_5236	ALL	rpmB	50S ribosomal protein L28	30306.8	5748.09	-2.39849	6.51213e-07	1.73556e-05
E2348C_4523	Cluster_5425	ALL	rpsF	30S ribosomal protein S6	38403.9	7277.2	-2.3998	3.33683e-07	9.77246e-06
E2348C_3469	Cluster_1091	ALL	yrbA	DNA-binding transcriptional regulator	1504.72	285.002	-2.40045	3.75497e-07	1.08587e-05
E2348C_2198	Cluster_7293		wcaD	colanic acid biosynthesis protein	44.021	8.31878	-2.40375	0.00385676	0.0243256
E2348C_4230	Cluster_3008	ALL	glpK	glycerol kinase	8767.07	1652.44	-2.40749	3.61214e-07	1.05118e-05
E2348C_2051	Cluster_2270	ALL	fliE	flagellar hook-basal body protein FliE	63.111	11.7685	-2.42296	0.000564025	0.00540289
E2348C_3853	Cluster_5228	ALL	lldR	DNA-binding transcriptional repressor LldR	2581.36	477.849	-2.43351	9.02095e-08	3.19064e-06
E2348C_3804	Cluster_5208	ALL	yiaD	outer membrane lipoprotein	2872.62	516.643	-2.47513	1.01204e-07	3.41044e-06
E2348C_2042	Cluster_7226		fliD	flagellar capping protein	622.906	110.856	-2.49033	5.21174e-08	2.01374e-06
E2348C_1630	Cluster_362	ALL	ydeR	fimbrial protein-like protein	79.477	14.143	-2.49045	0.000261632	0.00289178
E2348C_4293	Cluster_5365	ALL	rplL	50S ribosomal protein L7/L12	56285	9947.49	-2.50035	1.00744e-07	3.41044e-06
E2348C_4350	Cluster_3047	ALL	malK	maltose/maltodextrin transporter ATP-binding protein	877.302	154.944	-2.50132	3.00045e-08	1.23179e-06
E2348C_2944	Cluster_861	ALL	proX	glycine betaine transporter periplasmic subunit	5749.51	1008.2	-2.51165	7.78703e-08	2.86438e-06
E2348C_4558	Cluster_1461	ALL	fbp	fructose-1,6-bisphosphatase	36621.4	6378.4	-2.52142	1.53176e-07	4.82401e-06
E2348C_2052	Cluster_516	ALL	fliF	flagellar MS-ring protein	124.447	21.6415	-2.52366	3.52424e-05	0.000568577
E2348C_0047	Cluster_5135	ALL	kefF	glutathione-regulated potassium-efflux system ancillary protein KefF	365.983	63.2	-2.53378	6.40737e-07	1.72287e-05
E2348C_4659	Cluster_3173	ALL	yjjA	hypothetical protein	3435	588.738	-2.54461	4.62808e-08	1.83447e-06
E2348C_2382	Cluster_4791	ALL	glpQ	glycerophosphodiester phosphodiesterase	9957.29	1705.76	-2.54534	7.96771e-08	2.90758e-06
E2348C_1500	Cluster_4557	ALL	pspE	thiosulfate:cyanide sulfurtransferase	878.735	149.58	-2.55451	2.57691e-08	1.09709e-06
E2348C_0747	Cluster_3424	ALL	ybhG	hypothetical protein	1846.57	309.834	-2.57528	4.96147e-08	1.93329e-06
E2348C_3895	Cluster_7564	E2348/69 ONLY		hypothetical protein	1078.85	180.65	-2.57822	1.92508e-08	8.3505e-07
E2348C_3580	Cluster_1122	ALL	rplB	50S ribosomal protein L2	56187	9366.02	-2.58473	8.62715e-08	3.12344e-06
E2348C_0884	Cluster_88	ALL	trxB	thioredoxin reductase	4897.85	813.905	-2.58922	9.8067e-08	3.41044e-06
E2348C_2481	Cluster_735	ALL	fadI	3-ketoacyl-CoA thiolase	454.967	74.5588	-2.60931	9.88959e-08	3.41044e-06
E2348C_2612	Cluster_4836	ALL	ucpA	short chain dehydrogenase	5825.73	935.918	-2.63798	4.19147e-08	1.67586e-06
E2348C_2723	Cluster_2490	ALL	upp	uracil phosphoribosyltransferase	1655.54	264.416	-2.64642	2.86743e-08	1.19859e-06
E2348C_3733	Cluster_2839	ALL	yhiP	inner membrane transporter YhiP	3511.91	559.618	-2.64974	1.67102e-08	7.38782e-07
E2348C_4614	Cluster_1483			restriction endonuclease	549.554	86.3446	-2.67008	2.37841e-08	1.02205e-06
E2348C_4351	Cluster_6896	ALL	lamB	maltoporin	3992.43	626.416	-2.67208	1.52696e-08	6.95147e-07
E2348C_3040	Cluster_7494	E2348/69 ONLY	scrY	sucrose porin	2027.21	315.809	-2.68237	1.13055e-08	5.47188e-07
E2348C_4292	Cluster_6892	ALL	rplJ	50S ribosomal protein L10	47265.1	7164.6	-2.72182	1.24862e-08	5.98037e-07
E2348C_3195	Cluster_973	ALL	metK	S-adenosylmethionine synthetase	8808.65	1271.8	-2.79205	1.35204e-08	6.40896e-07
E2348C_1802	Cluster_4723			hypothetical protein	25.1156	3.58717	-2.80767	0.00769599	0.0402573
E2348C_3413	Cluster_5083	ALL	garP	(D)-galactarate transporter	940.262	132.906	-2.82265	5.58396e-10	3.8321e-08
E2348C_3412	Cluster_1071	ALL	garL	alpha-dehydro-beta-deoxy-D-glucarate aldolase	211.456	29.3967	-2.84663	5.86906e-07	1.5968e-05
E2348C_3576	Cluster_3956	ALL	rplP	50S ribosomal protein L16	24527.7	3384.03	-2.8576	2.69639e-09	1.51195e-07
E2348C_3573	Cluster_6802	ALL	rplN	50S ribosomal protein L14	340588	46490.1	-2.87303	2.17496e-10	1.69499e-08
E2348C_1166	Cluster_208	ALL	flgE	flagellar hook protein FlgE	506.537	68.8695	-2.87873	1.171e-09	7.47812e-08
E2348C_2338	Cluster_2349	ALL	ccmH	heme lyase, CcmH subunit	623.752	84.1758	-2.88949	1.54802e-09	9.12538e-08
E2348C_3116	Cluster_2615	ALL	yqeG	transporter	2874.26	379.947	-2.91932	7.49891e-10	4.9971e-08
E2348C_1625	Cluster_361	ALL	ydeN	hypothetical protein	434.279	56.7776	-2.93523	4.5196e-09	2.33496e-07
E2348C_1634	Cluster_2114			type 1 fimbrial protein	522.04	68.0681	-2.93911	1.51537e-09	9.04891e-08
E2348C_4468	Cluster_5412	ALL	groES	co-chaperonin GroES	8885.51	1136.67	-2.96664	1.43578e-09	8.6865e-08
E2348C_4059	Cluster_5261	ALL	rbsA	D-ribose transporter ATP-binding protein	1290.43	164.659	-2.9703	1.87992e-10	1.52747e-08
E2348C_3852	Cluster_5227	ALL	lldP	L-lactate permease	4302.34	546.343	-2.97724	3.19062e-10	2.36621e-08
E2348C_2296	Cluster_643	ALL	mglB	methyl-galactoside transporter subunit	428.931	54.028	-2.98897	4.11536e-09	2.17499e-07
E2348C_2292	Cluster_641	ALL	yeiT	oxidoreductase	640.74	80.638	-2.99021	2.00963e-10	1.59315e-08
E2348C_3579	Cluster_2770	ALL	rpsS	30S ribosomal protein S19	88797.5	10944.3	-3.02034	1.89355e-10	1.52747e-08
E2348C_1624	Cluster_2109	ALL	ydeM	hypothetical protein	39.0906	4.66332	-3.06739	0.000766811	0.00688633
E2348C_3082	Cluster_7500			phosphosugar isomerase	31.4422	3.65546	-3.10458	0.00145499	0.0114752
E2348C_0231	Cluster_4741	ALL	gpt	xanthine-guanine phosphoribosyltransferase	16686.4	1840.52	-3.18049	1.60032e-10	1.36264e-08
E2348C_1349	Cluster_4465	ALL	narH	nitrate reductase 1 subunit, beta (Fe-S)	2953.53	316.163	-3.2237	7.63945e-11	6.88749e-09
E2348C_3042	Cluster_7496	E2348/69 ONLY	scrB	sucrose-6-phosphate hydrolase	2918.84	311.437	-3.22838	2.07202e-11	2.16527e-09
E2348C_1065	Cluster_139	ALL	putA	trifunctional transcriptional regulator/proline dehydrogenase/pyrroline-5-carboxylate dehydrogenase	6115.5	633.52	-3.27101	2.59721e-11	2.54085e-09
E2348C_3407	Cluster_2721		tdcB	threonine dehydratase	965.407	95.4655	-3.33809	1.59527e-12	2.22275e-10
E2348C_3509	Cluster_6195	ALL	yhcN	hypothetical protein	2133.07	208.797	-3.35276	3.50406e-12	4.51904e-10
E2348C_3036	Cluster_6149		ygcW	deoxygluconate dehydrogenase	33.0749	3.22845	-3.35682	0.000717609	0.00654676
E2348C_2483	Cluster_3869		fadL	long-chain fatty acid outer membrane transporter	13582.8	1322.27	-3.36069	8.9394e-12	1.02789e-09
E2348C_4446	Cluster_6930	ALL	melR	DNA-binding transcriptional regulator MelR	7302.32	698.973	-3.38505	8.9421e-12	1.02789e-09
E2348C_4349	Cluster_5380	ALL	malE	maltose ABC transporter periplasmic protein	9833.01	934.334	-3.39562	9.45772e-12	1.06065e-09
E2348C_3854	Cluster_1235	ALL	lldD	L-lactate dehydrogenase	3766.65	350.414	-3.42615	1.20979e-12	1.82772e-10
E2348C_3619	Cluster_1137	ALL	yhfL	hypothetical protein	48.3878	4.3046	-3.49069	7.19681e-05	0.00102767
E2348C_1165	Cluster_1956	ALL	flgD	flagellar basal body rod modification protein	217.494	19.2506	-3.498	3.02339e-09	1.67488e-07
E2348C_1787	Cluster_2175	ALL	pps	phosphoenolpyruvate synthase	41724.3	3556.34	-3.55242	8.57299e-13	1.35926e-10
E2348C_3210	Cluster_5005	ALL	ansB	L-asparaginase II	1431.93	119.515	-3.5827	1.25828e-13	2.37103e-11
E2348C_3414	Cluster_5084	ALL	garD	(D)-galactarate dehydrogenase	2547.67	210.589	-3.59668	1.28916e-13	2.37103e-11
E2348C_4650	Cluster_4055	ALL	yjiY	hypothetical protein	20565.2	1598.92	-3.68503	2.04156e-13	3.5764e-11
E2348C_1629	Cluster_4604	ALL	ydeQ	fimbrial protein-like protein	268.83	20.873	-3.68698	1.17549e-10	1.03941e-08
E2348C_0458	Cluster_4244	ALL	ppiB	peptidyl-prolyl cis-trans isomerase B	108196	8201.58	-3.7216	3.41489e-14	7.13712e-12
E2348C_2801	Cluster_799		ndk	nucleoside diphosphate kinase	24352.7	1825.7	-3.73756	2.1001e-13	3.5764e-11
E2348C_1347	Cluster_2004	ALL	narK	nitrate/nitrite transporter	2881.89	210.061	-3.77813	1.5106e-14	3.47287e-12
E2348C_1759	Cluster_2159	ALL	ydhY	hypothetical protein	79.7236	5.79048	-3.78325	9.54166e-07	2.37149e-05
E2348C_3405	Cluster_2719	ALL	tdcD	propionate/acetate kinase	476.045	34.111	-3.80279	4.91658e-13	8.07373e-11
E2348C_0280	Cluster_2559		yahD	transcriptional regulator with ankyrin domain	21.3967	1.43487	-3.8984	0.00160276	0.0123857
E2348C_2383	Cluster_4792	ALL	glpT	sn-glycerol-3-phosphate transporter	8214.51	544.05	-3.91636	1.19365e-14	2.88863e-12
E2348C_2386	Cluster_4793	ALL	glpC	sn-glycerol-3-phosphate dehydrogenase subunit C	919.332	59.0656	-3.9602	2.09242e-16	7.40075e-14
E2348C_1348	Cluster_4464	ALL	narG	nitrate reductase 1 subunit alpha	27909	1721.43	-4.01905	6.24017e-15	1.62808e-12
E2348C_1164	Cluster_207	ALL	flgC	flagellar basal body rod protein FlgC	124.942	6.9522	-4.16765	3.30847e-09	1.78969e-07
E2348C_4512	Cluster_3105	ALL	yjfO	biofilm stress and motility protein A	8800.15	364.355	-4.59411	1.56068e-18	5.98002e-16
E2348C_1163	Cluster_6455	ALL	flgB	flagellar basal-body rod protein FlgB	126.391	5.15861	-4.61476	2.42793e-10	1.8606e-08
E2348C_4231	Cluster_5349	ALL	glpF	glycerol facilitator	5146.77	201.59	-4.67417	2.49319e-19	1.14637e-16
E2348C_3041	Cluster_7495	E2348/69 ONLY	scrA	PTS system, sucrose-specific IIBC component	2971.91	112.803	-4.71951	7.08514e-20	3.61972e-17
E2348C_3404	Cluster_3933	ALL	tdcE	pyruvate formate-lyase 4/2-ketobutyrate formate-lyase	4431.77	166.986	-4.73008	3.36908e-19	1.40827e-16
E2348C_2041	Cluster_7225		fliC	flagellin	5491.53	184.013	-4.89933	7.7401e-21	4.44862e-18
E2348C_3408	Cluster_5079		tdcA	DNA-binding transcriptional activator TdcA	292.794	8.01107	-5.19175	2.63224e-16	8.64501e-14
E2348C_2385	Cluster_674	ALL	glpB	anaerobic glycerol-3-phosphate dehydrogenase subunit B	838.971	22.0348	-5.25077	1.59343e-23	1.2211e-20
E2348C_3672	Cluster_2808			hypothetical protein	82.1007	1.70802	-5.587	1.74414e-10	1.4581e-08
E2348C_4565	Cluster_3129	ALL	treC	trehalose-6-phosphate hydrolase	5377.57	93.5872	-5.8445	2.23511e-26	2.0554e-23
E2348C_3671	Cluster_2807			hypothetical protein	410.818	6.42234	-5.99926	2.72825e-22	1.79207e-19
E2348C_3497	Cluster_2749	ALL	nanA	N-acetylneuraminate lyase	1338.05	20.6682	-6.01658	1.75728e-28	2.19507e-25
E2348C_2384	Cluster_2367	ALL	glpA	sn-glycerol-3-phosphate dehydrogenase subunit A	2853.18	41.8818	-6.0901	1.90958e-28	2.19507e-25
E2348C_3670	Cluster_2806	ALL	glpD	glycerol-3-phosphate dehydrogenase	12523.3	150.159	-6.38198	4.17278e-29	9.59322e-26
E2348C_2060	Cluster_2274	ALL	fliN	flagellar motor switch protein FliN	30.3731	0.358717	-6.4038	3.14099e-06	6.6249e-05
E2348C_4566	Cluster_3130	ALL	treB	PTS system trehalose(maltose)-specific transporter subunit IIBC	4942.99	35.9383	-7.10372	5.65559e-34	2.60044e-30

## Sheet: DMEMB vs DMEM
E2348/69 genes that have significant differential expression in DMEMB vs. DMEM
Locus ID	LS-BSR Cluster ID	Cluster Type	Gene ID	Predicted Protein Function	Read Counts (DMEM)	Read Counts (DMEMB)	LFC (DMEMB/DMEM)	p-value	FDR
E2348C_3409	Cluster_2722		tdcR	DNA-binding transcriptional activator TdcR	0.585028	34.8178	5.89518	5.83531e-07	5.71736e-05
E2348C_4444	Cluster_1414	ALL	adiY	DNA-binding transcriptional activator	27.9961	829.014	4.8881	6.40481e-14	4.21345e-11
E2348C_4393	Cluster_5393	ALL	nrfA	cytochrome c552	157.341	2505.9	3.99336	6.99048e-11	1.60956e-08
E2348C_2312	Cluster_650	ALL	yeiC	hypothetical protein	21.702	292.559	3.75282	1.3837e-08	1.76999e-06
E2348C_4249	Cluster_7620	E2348/69 ONLY		5'-nucleotidase/2', 3'-cyclic phosphodiesterase	128.027	1426.66	3.47813	4.62123e-09	6.86476e-07
E2348C_1238	Cluster_7154			hypothetical protein	7.31619	73.5702	3.32996	2.54644e-06	0.00019544
E2348C_4193	Cluster_1323	ALL	yiiE	transcriptional regulator	8.33832	79.2801	3.24913	4.45541e-06	0.000320581
E2348C_2528	Cluster_4887	ALL		protein NinB	16.6766	157.825	3.24243	7.92635e-07	7.49781e-05
E2348C_1284	Cluster_244	ALL	ymgC	hypothetical protein	3.51017	29.7027	3.08098	0.000555216	0.0141258
E2348C_1402	Cluster_7183			prophage maintenance protein	64.5277	538.133	3.05997	3.38502e-07	3.62512e-05
E2348C_1744	Cluster_412	ALL	ynhF	membrane protein	60.3765	498.7	3.04611	5.62224e-07	5.66059e-05
E2348C_1291	Cluster_7160	ALL	ymgJ	coserved protein	54.5756	448.417	3.03851	8.96721e-07	7.95975e-05
E2348_P1_112	Cluster_7731			hypothetical protein	2534.46	19486.3	2.94271	4.49169e-05	0.00195134
E2348C_2517	Cluster_7334			endolysin	5.5611	41.9438	2.91502	0.000140612	0.00472642
E2348C_3754	Cluster_5191		gadE	DNA-binding transcriptional activator	62.9832	461.41	2.87301	1.97294e-06	0.000157341
E2348C_2876	Cluster_2540	ALL	yfiL	hypothetical protein	771.129	5557.38	2.84936	5.13371e-06	0.000347658
E2348C_0527	Cluster_5667	ALL	tatE	twin arginine translocase E	1558.13	11159.5	2.84038	2.13754e-05	0.00104716
E2348C_3375	Cluster_2705	ALL	ygjM	DNA-binding transcriptional regulator	197.804	1403.13	2.82651	8.98821e-07	7.95975e-05
E2348C_4082	Cluster_5301	ALL	rhoL	rho operon leader peptide	5548.65	39262.9	2.82296	0.000336238	0.00938408
E2348C_1290	Cluster_1986	ALL	ymgI	hypothetical protein	23.5064	164.287	2.80509	1.0016e-05	0.000569431
E2348C_1348	Cluster_4464	ALL	narG	nitrate reductase 1 subunit alpha	261.359	1803.64	2.78681	8.03307e-07	7.49781e-05
E2348C_3752	Cluster_6817	ALL	hdeA	acid-resistance protein	734.786	4890.99	2.73473	1.19917e-05	0.000665325
E2348C_4108	Cluster_2965	ALL	yifL	lipoprotein	3107.96	20634.4	2.73101	0.000151632	0.00495223
E2348C_4134	Cluster_7605	E2348/69 ONLY		RpiR family transcriptional regulator	495.574	3286.83	2.72952	5.57822e-06	0.000372286
E2348C_4069	Cluster_6875	ALL	ilvL	ilvG operon leader peptide	86.5882	560.015	2.69322	6.78517e-06	0.000433968
E2348C_1742	Cluster_411	ALL	sodB	superoxide dismutase	1022.83	6593.92	2.68857	2.27885e-05	0.00109079
E2348C_0784	Cluster_31	ALL	yliE	hypothetical protein	197.504	1267.05	2.68152	3.19067e-06	0.000236984
E2348C_2553	Cluster_2444		torI	response regulator inhibitor for tor operon	342.608	2177.87	2.66829	5.82704e-06	0.000382341
E2348C_3513	Cluster_3946	ALL	aaeX	hypothetical protein	58.7201	372.485	2.66526	1.38498e-05	0.000733084
E2348C_2990	Cluster_878	ALL	hycA	formate hydrogenlyase regulatory protein HycA	24.2954	153.566	2.66011	1.51065e-05	0.000781635
E2348C_2761	Cluster_7435			hypothetical protein	102.857	648.029	2.65542	7.51365e-06	0.000455268
E2348C_1253	Cluster_3570			TonB-like protein	6.14613	38.4815	2.64641	0.000652117	0.0163207
E2348C_1670	Cluster_4621	ALL	ynfD	hypothetical protein	894.18	5542.54	2.63191	2.07743e-05	0.00104716
E2348C_2893	Cluster_7473			DNA-binding transcriptional regulator	414.089	2545.73	2.62007	9.66391e-06	0.000556279
E2348C_0609	Cluster_3366	ALL	mngR	DNA-binding transcriptional repressor MngR	206.983	1264.05	2.61047	7.05511e-06	0.000442841
E2348C_0289	Cluster_3907	ALL	yahO	hypothetical protein	40.8667	248.971	2.60698	3.3405e-05	0.00149379
E2348C_3758	Cluster_5192	ALL	gadX	DNA-binding transcriptional regulator GadX	161.702	984.706	2.60635	5.00683e-06	0.000344449
E2348C_1712	Cluster_400	ALL	cnu	oriC-binding nucleoid-associated protein	303.846	1811.06	2.57542	8.80731e-06	0.00051997
E2348C_0612	Cluster_7071	E2348/69 ONLY		methylaspartate mutase subunit S	9.26851	54.867	2.56553	0.000180784	0.00566961
E2348C_1786	Cluster_424		fadK	short chain acyl-CoA synthetase	121.726	717.253	2.55885	1.30887e-05	0.000700852
E2348C_1945	Cluster_4687	ALL	yebN	hypothetical protein	32.1899	185.964	2.53034	6.63817e-05	0.00263524
E2348C_4572	Cluster_7659	ALL	pyrL	pyrBI operon leader peptide	6.73116	38.63	2.52079	0.000873478	0.0198146
E2348C_1615	Cluster_2104	ALL	bdm	biofilm-dependent modulation protein	1020.13	5843	2.51796	4.67662e-05	0.00199704
E2348C_2932	Cluster_857	ALL	stpA	DNA binding protein	83.735	473.614	2.49981	2.55263e-05	0.00118736
E2348C_1297	Cluster_1988	ALL	ycgK	hypothetical protein	130.909	732.64	2.48454	1.66989e-05	0.000854429
E2348C_3424	Cluster_2728	ALL	agaB	PTS system N-acetylgalactosamine-specific transporter subunit IIB	11.8978	65.8231	2.4679	0.000264615	0.00766385
E2348C_1923	Cluster_5981		yoaG	hypothetical protein	6.14613	33.9959	2.46761	0.00184681	0.0332209
E2348C_3039	Cluster_7493		scrK	aminoimidazole riboside kinase	90.7554	494.608	2.44623	3.70089e-05	0.00162311
E2348C_1302	Cluster_4453	ALL	umuD	DNA polymerase V subunit UmuD	129.824	702.162	2.43524	3.3627e-05	0.00149379
E2348C_4522	Cluster_1448	ALL	yjfY	hypothetical protein	42.9176	230.258	2.42361	8.27691e-05	0.0030738
E2348C_1272	Cluster_234	ALL	purB	adenylosuccinate lyase	5318.08	28508.5	2.42241	0.00126272	0.0258437
E2348C_2592	Cluster_6622		xapA	purine nucleoside phosphorylase	13.1665	70.2474	2.41558	0.000250748	0.00740189
E2348C_3586	Cluster_2772	ALL	bfr	bacterioferritin	521.772	2764.14	2.40534	4.94899e-05	0.00203483
E2348C_2084	Cluster_2283	ALL	yodA	hypothetical protein	32.7256	172.742	2.40012	9.34662e-05	0.00338907
E2348C_2067	Cluster_7228	ALL	yodD	hypothetical protein	124.664	643.28	2.3674	4.81372e-05	0.00199704
E2348C_2015	Cluster_3760	ALL	flhD	transcriptional activator FlhD	191.772	982.992	2.35779	3.29366e-05	0.00149379
E2348C_2415	Cluster_684	ALL	yfbM	hypothetical protein	10.8264	54.8498	2.34094	0.000748258	0.0179118
E2348C_0007	Cluster_2132	ALL	yaaJ	transporter	864.823	4363.79	2.3351	0.000115439	0.00402726
E2348C_1878	Cluster_2194	ALL	ydjX	hypothetical protein	141.926	710.607	2.32391	5.93862e-05	0.00239889
E2348C_0523	Cluster_1700	ALL	pagP	palmitoyl transferase	345.471	1719.28	2.31517	6.0759e-05	0.002433
E2348C_0456	Cluster_584	ALL	purE	N5-carboxyaminoimidazole ribonucleotide mutase	1734.37	8498.01	2.29271	0.000426654	0.0113569
E2348C_2512	Cluster_6683			portal protein	371.088	1786.65	2.26743	7.80916e-05	0.00294764
E2348C_4499	Cluster_6283	ALL	yjeT	hypothetical protein	31.1185	148.767	2.25721	0.000275649	0.00793352
E2348C_3284	Cluster_2682	ALL	hybO	hydrogenase 2 small subunit	154.189	734.687	2.25243	7.75864e-05	0.00294764
E2348C_2525	Cluster_1750			NinX	11.4607	54.5524	2.25095	0.000968978	0.020949
E2348C_0519	Cluster_5664	ALL	citC	citrate lyase synthetase	117.729	557.636	2.24385	0.000146183	0.00487807
E2348C_3818	Cluster_5212		xylF	D-xylose transporter subunit XylF	9.55768	45.2405	2.24288	0.00212842	0.0371264
E2348C_0647	Cluster_1745	ALL	ybhI	transporter	98.4593	465.168	2.24015	0.000151539	0.00495223
E2348C_3285	Cluster_6781	ALL	yghW	hypothetical protein	16.3875	76.1672	2.21658	0.000662619	0.0164052
E2348C_2394	Cluster_675	ALL	yfaZ	outer membrane porin protein	221.792	1030.45	2.21599	0.000104391	0.00369641
E2348C_1356	Cluster_7171	E2348/69 ONLY		hypothetical protein	46.4704	215.901	2.21598	0.000307839	0.00869694
E2348C_0109	Cluster_4293	ALL	hofC	type IV pilin biogenesis protein	265.463	1226.89	2.20843	0.000105089	0.00369641
E2348C_3339	Cluster_1032	ALL		hypothetical protein	59.8475	275.674	2.2036	0.000300881	0.00855282
E2348C_4653	Cluster_7690	E2348/69 ONLY		TRAP-type C4-dicarboxylate transport system, small permease component	41.1132	188.28	2.1952	0.000355471	0.00980205
E2348C_0808	Cluster_3449			DNA adenine methylase	11.6579	53.2759	2.19217	0.00133244	0.0269053
E2348C_3969	Cluster_7593	E2348/69 ONLY		hypothetical protein	462.823	2081.64	2.16919	0.000176	0.0055895
E2348C_0672	Cluster_151			repressor protein	2807.09	12573.4	2.16322	0.00133547	0.0269053
E2348C_0764	Cluster_6440	ALL	dps	DNA starvation/stationary phase protection protein Dps	3867.45	17069.4	2.14196	0.0018111	0.0328351
E2348C_2214	Cluster_6062		yegK	hypothetical protein	74.5292	325.426	2.12645	0.000374407	0.0102628
E2348C_1057	Cluster_1887	ALL	rutG	transporter	65.31	285.143	2.12631	0.000393316	0.0105919
E2348C_0320	Cluster_5021	ALL	psiF	hypothetical protein	314.366	1366.48	2.11994	0.000171931	0.00553665
E2348C_0740	Cluster_16	ALL	ybhN	hypothetical protein	304.436	1319.79	2.1161	0.000187431	0.00579273
E2348C_0448	Cluster_3223	ALL	ylbA	hypothetical protein	31.0691	130.239	2.06761	0.000850909	0.0193982
E2348C_1113	Cluster_7145			hypothetical protein	85.6088	356.713	2.05893	0.00062978	0.0158477
E2348C_0019	Cluster_7035	E2348/69 ONLY		arylsulfatase	35.8973	148.478	2.0483	0.000809935	0.0189435
E2348C_2766	Cluster_7440			hypothetical protein	11.6086	47.811	2.04215	0.00291277	0.0462528
E2348C_4450	Cluster_3086	ALL	dcuB	anaerobic C4-dicarboxylate transporter	141.305	581.87	2.04188	0.00029901	0.00855243
E2348C_1376	Cluster_7174	ALL	yciY	hypothetical protein	1766	7248.24	2.03715	0.00127616	0.0260032
E2348C_0912	Cluster_1849	ALL	ycbJ	hypothetical protein	569.945	2299.81	2.01262	0.000382127	0.0103511
E2348C_0891	Cluster_7104	ALL	dmsB	dimethyl sulfoxide reductase, anaerobic subunit B	78.3352	315.475	2.00979	0.000717742	0.0173047
E2348C_2707	Cluster_4850	ALL	yffB	hypothetical protein	56.1894	224.645	1.99927	0.000810395	0.0189435
E2348C_0730	Cluster_3418	ALL	bioD	dithiobiotin synthetase	1218.67	299.123	-2.0265	0.000539868	0.0138116
E2348C_0158	Cluster_1965	ALL	fhuC	iron-hydroxamate transporter ATP-binding subunit	453.044	111.142	-2.02725	0.000484224	0.0126696
E2348C_1845	Cluster_428	ALL	rplT	50S ribosomal protein L20	592.261	145.269	-2.02751	0.000455406	0.0120117
E2348C_3933	Cluster_992		cesD2	chaperone CesD2	5529.2	1344.68	-2.0398	0.000778614	0.0183873
E2348C_3565	Cluster_6204	ALL	rpmD	50S ribosomal protein L30	651.807	157.729	-2.047	0.000315093	0.00884759
E2348C_3557	Cluster_2767	ALL	rplQ	50S ribosomal protein L17	5890.81	1398.15	-2.07495	0.000820547	0.0190839
E2348C_0974	Cluster_1876	ALL	cspG	cold shock protein CspG	16022.6	3779.13	-2.08398	0.00178828	0.0326787
E2348C_2814	Cluster_4877		iscR	DNA-binding transcriptional regulator IscR	1888.96	440.903	-2.09905	0.000228658	0.00688214
E2348C_1765	Cluster_4647	ALL	sufS	bifunctional cysteine desulfurase/selenocysteine lyase	7352.52	1709.79	-2.10442	0.000986177	0.0211225
E2348C_1961	Cluster_6505	ALL	yebV	hypothetical protein	902.928	209.806	-2.10555	0.000245446	0.00733947
E2348C_1385	Cluster_7176			excisionase	49.1198	11.157	-2.13835	0.00170584	0.031675
E2348C_0994	Cluster_7114			antitermination protein	54.6249	12.2588	-2.15574	0.000957619	0.020949
E2348C_4048	Cluster_5258	ALL	atpB	ATP synthase F0F1 subunit A	8778.15	1950.82	-2.16983	0.000680822	0.0166304
E2348C_1841	Cluster_2182	ALL	ihfA	integration host factor subunit alpha	651.335	143.844	-2.1789	0.000131932	0.00446725
E2348C_0728	Cluster_13	ALL	bioF	8-amino-7-oxononanoate synthase	1213.86	266.517	-2.18731	0.000182736	0.00568581
E2348C_3790	Cluster_6229	ALL	dppC	dipeptide transporter	977.344	214.205	-2.18988	9.46098e-05	0.00340373
E2348C_0118	Cluster_29	ALL	aceF	dihydrolipoamide acetyltransferase	14639.2	3202.4	-2.19261	0.00162196	0.0304863
E2348C_1497	Cluster_6484	ALL	pspB	phage shock protein B	123.429	26.7472	-2.20622	0.000355035	0.00980205
E2348C_3786	Cluster_7543	E2348/69 ONLY		hypothetical protein	259.185	55.9774	-2.21107	0.00025745	0.00750353
E2348C_3946	Cluster_7591			hypothetical protein	497.86	107.33	-2.21369	0.000118975	0.00408866
E2348C_0003	Cluster_3188	ALL	thrB	homoserine kinase	470.813	101.13	-2.21894	0.000180984	0.00566961
E2348C_3025	Cluster_4938	ALL	cysH	phosphoadenosine phosphosulfate reductase	641.65	136.91	-2.22856	0.000117154	0.00405633
E2348C_1767	Cluster_2166	ALL	sufC	cysteine desulfurase	2352.45	499.17	-2.23656	0.000160217	0.00519579
E2348C_1623	Cluster_359	ALL	yddA	fused multidrug transporter subunits of ABC superfamily: membrane component/ATP-binding component	195.347	41.4104	-2.23798	0.000208537	0.0064021
E2348C_1209	Cluster_4391	ALL	lolD	lipoprotein transporter ATP-binding subunit	466.629	98.5509	-2.24334	0.000149932	0.00495223
E2348C_0757	Cluster_5724	ALL	fiu	catecholate siderophore receptor Fiu	2143.09	450.634	-2.24966	8.9628e-05	0.0033019
E2348C_1891	Cluster_452	ALL	selD	selenophosphate synthetase	2262.78	474.269	-2.25432	0.000120519	0.00411105
E2348C_1578	Cluster_5948	ALL	yncJ	hypothetical protein	198.873	41.5592	-2.2586	0.000223343	0.00681123
E2348C_3322	Cluster_7520	E2348/69 ONLY		permease of ferrichrome ABC transporter	390.43	81.2293	-2.26499	0.000175048	0.0055895
E2348C_0975	Cluster_5922	ALL	ymcE	cold shock gene	330.798	67.9653	-2.28308	0.000105153	0.00369641
E2348C_2600	Cluster_750	ALL	cysK	cysteine synthase A	9477.62	1940.88	-2.28781	0.000502842	0.0130824
E2348C_0486	Cluster_3320	ALL	fes	enterobactin/ferric enterobactin esterase	5798.92	1178.12	-2.29929	0.000248324	0.00737762
E2348C_0485	Cluster_3319	ALL	fepA	outer membrane receptor FepA	17757.5	3605.92	-2.29999	0.00122596	0.0254304
E2348C_2606	Cluster_752	ALL	cysM	cysteine synthase B	1260.29	255.16	-2.30428	6.75658e-05	0.00265932
E2348C_2608	Cluster_753	ALL	cysW	sulfate/thiosulfate transporter permease subunit	1181.01	238.906	-2.3055	4.69209e-05	0.00199704
E2348C_1499	Cluster_4483	ALL	pspD	peripheral inner membrane phage-shock protein	32.591	6.57532	-2.30934	0.00257981	0.0419789
E2348C_1813	Cluster_7212			capsid scaffolding protein	54.2371	10.851	-2.32145	0.000523452	0.0134665
E2348C_3808	Cluster_1218	ALL	cspA	major cold shock protein	11277	2245.12	-2.32852	0.000378009	0.0103002
E2348C_4429	Cluster_3078	ALL	phnH	carbon-phosphorus lyase complex subunit	34.1489	6.74142	-2.34071	0.00223637	0.0380893
E2348C_0625	Cluster_3369	ALL	pal	peptidoglycan-associated outer membrane lipoprotein	4008.91	762.131	-2.3951	6.96929e-05	0.0027198
E2348C_3022	Cluster_6735	ALL	cysD	sulfate adenylyltransferase subunit 2	3237.52	612.515	-2.40207	9.23821e-05	0.00337635
E2348C_2808	Cluster_2502		fdx	[2Fe-2S ferredoxin	807.311	149.99	-2.42826	2.68577e-05	0.00123679
E2348C_0500	Cluster_1690	ALL	cstA	carbon starvation protein	3730.97	692.672	-2.42931	5.46607e-05	0.00222754
E2348C_2584	Cluster_4831	ALL	mntH	manganese transport protein MntH	11506.3	2118.12	-2.44157	0.000255172	0.0074845
E2348C_2940	Cluster_2558	ALL	nrdE	ribonucleotide-diphosphate reductase subunit alpha	35960.5	6574.16	-2.45153	0.00166981	0.0311315
E2348C_2165	Cluster_566	ALL	hisA	1-(5-phosphoribosyl)-5-[(5-phosphoribosylamino)methylideneamino imidazole-4-carboxamide isomerase	233.773	42.5645	-2.45738	7.32367e-05	0.00283408
E2348C_2937	Cluster_7484	E2348/69 ONLY		hypothetical protein	1090.15	198.413	-2.45795	2.12372e-05	0.00104716
E2348C_3746	Cluster_7537	E2348/69 ONLY	chuX	ShuX-like protein	1392.46	248.69	-2.48522	1.29815e-05	0.000700852
E2348C_1621	Cluster_4602	ALL	pqqL	peptidase	1441.24	250.421	-2.52488	7.25914e-06	0.000445711
E2348C_0351	Cluster_5863	ALL	nusB	transcription antitermination protein NusB	202.957	35.1063	-2.53137	3.37359e-05	0.00149379
E2348C_4072	Cluster_5297	ALL	ilvE	branched-chain amino acid aminotransferase	3493.53	601.162	-2.53886	2.29765e-05	0.00109079
E2348C_3026	Cluster_4939	ALL	cysI	sulfite reductase subunit beta	1716.29	294.044	-2.54519	1.08322e-05	0.000608323
E2348C_4077	Cluster_2953	ALL	ppiC	peptidyl-prolyl cis-trans isomerase C	416.906	70.9645	-2.55455	2.28774e-05	0.00109079
E2348C_0496	Cluster_1688	ALL	entE	enterobactin synthase subunit E	7215.58	1227.19	-2.55576	7.54751e-05	0.00289636
E2348C_3791	Cluster_2858	ALL	dppB	dipeptide transporter permease DppB	1044.77	176.51	-2.56536	7.97243e-06	0.000476793
E2348C_4578	Cluster_6299	ALL	argI	ornithine carbamoyltransferase subunit I	192.424	32.0633	-2.58529	4.77845e-05	0.00199704
E2348C_2178	Cluster_6596			GDP-mannose mannosyl hydrolase	147.744	24.6137	-2.58557	4.81363e-05	0.00199704
E2348C_2607	Cluster_2466	ALL	cysA	sulfate/thiosulfate transporter subunit	1086.06	180.034	-2.59276	7.11623e-06	0.000442841
E2348C_1768	Cluster_418	ALL	sufB	cysteine desulfurase activator complex subunit SufB	4697.78	761.222	-2.62559	2.35406e-05	0.00110617
E2348C_3027	Cluster_897	ALL	cysJ	sulfite reductase subunit alpha	2974.3	480.836	-2.62894	1.26904e-05	0.000695707
E2348C_0729	Cluster_4278	ALL	bioC	biotin biosynthesis protein BioC	676.712	109.148	-2.63226	1.41777e-05	0.000741915
E2348C_2201	Cluster_7294		wcaA	glycosyl transferase family protein	680.8	106.272	-2.67947	5.89494e-06	0.000382341
E2348C_2202	Cluster_3807		wzc	tyrosine kinase	640.196	95.3945	-2.74654	5.01153e-06	0.000344449
E2348C_3947	Cluster_997			hypothetical protein	797.038	118.679	-2.74758	1.98171e-06	0.000157341
E2348C_4667	Cluster_1517	ALL	yjjZ	hypothetical protein	1870.55	276.451	-2.75837	2.75026e-06	0.000207622
E2348C_2941	Cluster_4917	ALL	nrdF	ribonucleotide-diphosphate reductase subunit beta	17022.4	2478.39	-2.77996	8.05203e-05	0.0030146
E2348C_3740	Cluster_2849	ALL	slp	outer membrane lipoprotein	889.333	128.061	-2.79589	1.21108e-06	0.000103278
E2348C_2850	Cluster_2527	ALL	rpoE	RNA polymerase sigma factor RpoE	4049.49	573.31	-2.82035	4.60812e-06	0.000326467
E2348C_1715	Cluster_2139	ALL	rsxB	electron transport complex protein RnfB	172.91	24.1064	-2.84253	9.30064e-06	0.000542145
E2348C_2172	Cluster_7279	E2348/69 ONLY	wbiP	glycosyl transferase family protein	298.812	38.9884	-2.93812	1.77191e-06	0.000148358
E2348C_3292	Cluster_2685	ALL	exbD	biopolymer transport protein ExbD	955.077	121.67	-2.97265	4.3141e-07	4.5151e-05
E2348C_2938	Cluster_6134	ALL	nrdH	glutaredoxin-like protein	4144.15	502.407	-3.04415	1.01999e-06	8.86237e-05
E2348C_1769	Cluster_4648	ALL	sufA	iron-sulfur cluster assembly scaffold protein	1302.94	152.937	-3.09076	1.28078e-07	1.40428e-05
E2348C_3748	Cluster_7539	E2348/69 ONLY	chuU	hemin permease	1258.22	145.374	-3.11355	1.0087e-07	1.13295e-05
E2348C_2895	Cluster_837	ALL	rplS	50S ribosomal protein L19	1609.93	181.128	-3.15192	8.6914e-08	1.02625e-05
E2348C_2943	Cluster_860	ALL	proW	glycine betaine transporter membrane protein	1201.9	134.155	-3.16334	9.17472e-08	1.05624e-05
E2348C_1592	Cluster_344	ALL	yncE	hypothetical protein	8687.55	963.053	-3.17326	2.1737e-06	0.000169659
E2348C_2193	Cluster_6596		gmm	GDP-mannose mannosyl hydrolase	45.9614	4.72162	-3.28307	2.09752e-05	0.00104716
E2348C_0306	Cluster_4966	ALL	tauB	taurine transporter ATP-binding subunit	1657.29	167.556	-3.30611	6.08499e-08	7.37405e-06
E2348C_0589	Cluster_1726	ALL	ybfA	hypothetical protein	864.917	85.444	-3.33951	2.40234e-08	2.98995e-06
E2348C_0632	Cluster_5700	ALL	gpmA	phosphoglyceromutase	19783.4	1934.68	-3.35412	4.22425e-06	0.000308772
E2348C_1871	Cluster_5974	ALL	spy	hypothetical protein	17521.9	1503.8	-3.54247	8.14094e-07	7.49781e-05
E2348C_0497	Cluster_3323	ALL	entB	isochorismatase	3065.02	248.514	-3.6245	5.23084e-09	7.52751e-07
E2348C_2301	Cluster_6070	ALL	cirA	colicin I receptor	26098.1	2092.23	-3.64084	1.89544e-06	0.000155866
E2348C_2939	Cluster_6135	ALL	nrdI	ribonucleotide reductase stimulatory protein	1492.36	116.772	-3.67583	1.87514e-09	3.1944e-07
E2348C_3741	Cluster_6816	ALL	yhiF	DNA-binding transcriptional regulator	2449.18	187.082	-3.71055	9.33681e-10	1.65369e-07
E2348C_2609	Cluster_4834	ALL	cysU	sulfate/thiosulfate transporter subunit	723.518	54.5434	-3.72955	1.94231e-09	3.1944e-07
E2348C_2177	Cluster_7283		manC	GDP-mannose pyrophosphorylase	286.144	21.4659	-3.73662	1.32338e-08	1.74119e-06
E2348C_0927	Cluster_3467	ALL	ssuC	alkanesulfonate transporter permease	1062.97	79.4111	-3.74261	7.59534e-10	1.39906e-07
E2348C_0307	Cluster_988	ALL	tauC	taurine transporter subunit	275.535	20.032	-3.78186	1.04805e-08	1.41949e-06
E2348C_0308	Cluster_4972	ALL	tauD	taurine dioxygenase	849.442	59.3002	-3.84041	6.70508e-10	1.34247e-07
E2348C_0487	Cluster_3321	ALL	ybdZ	hypothetical protein	368.596	25.1382	-3.87409	2.9495e-09	4.52748e-07
E2348C_2176	Cluster_568		manB	phosphomannomutase	1225.09	77.015	-3.9916	1.1465e-10	2.5141e-08
E2348C_4341	Cluster_1374	ALL	yjbE	hypothetical protein	450.895	28.155	-4.00133	7.29433e-10	1.39906e-07
E2348C_1948	Cluster_2221	ALL	yobF	hypothetical protein	7057.66	431.215	-4.03271	2.15882e-09	3.42805e-07
E2348C_3747	Cluster_7538	E2348/69 ONLY	chuY	ShuY-like protein	863.169	49.6995	-4.11834	3.86354e-11	9.42325e-09
E2348C_2179	Cluster_7291			bifunctional GDP-fucose synthetase: GDP-4-dehydro-6-deoxy-D-mannose epimerase/GDP-4-dehydro-6-L-deoxygalactose reductase	308.472	14.9606	-4.3659	1.53783e-10	3.21897e-08
E2348C_3744	Cluster_7535	E2348/69 ONLY	chuT	hemin binding protein	2891.87	139.183	-4.37695	8.33685e-12	2.39945e-09
E2348C_3743	Cluster_7534	E2348/69 ONLY	chuA	outer membrane heme/hemoglobin receptor	56242.6	2573.86	-4.44966	5.65444e-07	5.66059e-05
E2348C_0498	Cluster_1689	ALL	entA	2,3-dihydroxybenzoate-2,3-dehydrogenase	5262.36	230.747	-4.51132	2.01061e-11	5.4464e-09
E2348C_2194	Cluster_7291		fcl	bifunctional GDP-fucose synthetase: GDP-4-dehydro-6-deoxy-D-mannose epimerase/GDP-4-dehydro-6-L-deoxygalactose reductase	289.639	12.3287	-4.55416	3.88799e-11	9.42325e-09
E2348C_2199	Cluster_6597		wcaC	glycosyl transferase family protein	603.967	25.6455	-4.55769	4.64166e-12	1.52678e-09
E2348C_0930	Cluster_1861	ALL	ssuE	NAD(P)H-dependent FMN reductase	658.964	27.6391	-4.57542	2.56346e-12	9.08056e-10
E2348C_0929	Cluster_1860	ALL	ssuA	alkanesulfonate transporter substrate-binding subunit	1002.28	39.0759	-4.68086	2.88217e-13	1.47471e-10
E2348C_3745	Cluster_7536	E2348/69 ONLY	chuW	coproporphyrinogen III oxidase	4233.28	158.428	-4.73988	9.31288e-13	3.60085e-10
E2348C_2196	Cluster_594		wcaF	colanic acid biosynthesis acetyltransferase WcaF	298.667	11.0347	-4.75842	6.43084e-12	1.97427e-09
E2348C_4076	Cluster_2952	ALL	ilvC	ketol-acid reductoisomerase	8184.96	242.185	-5.07879	9.38333e-13	3.60085e-10
E2348C_0305	Cluster_1640	ALL	tauA	taurine transporter substrate binding subunit	1974.55	55.6279	-5.14957	2.88354e-15	4.42624e-12
E2348C_3742	Cluster_7533	E2348/69 ONLY	chuS	heme/hemoglobin transport protein	7719.29	205.845	-5.22883	2.07591e-13	1.19495e-10
E2348C_2198	Cluster_7293		wcaD	colanic acid biosynthesis protein	332.662	8.71747	-5.254	4.40691e-13	2.02938e-10
E2348C_2180	Cluster_7284			GDP-D-mannose dehydratase	386.741	9.04106	-5.41873	3.92675e-14	3.01378e-11
E2348C_2204	Cluster_3810		wza	lipoprotein required for capsular polysaccharide translocation through the outer membrane	349.316	7.98308	-5.45144	3.87036e-14	3.01378e-11
E2348C_0928	Cluster_1859	ALL	ssuD	alkanesulfonate monooxygenase	456.075	9.487	-5.58717	5.27488e-15	6.07271e-12
E2348C_2195	Cluster_7284		gmd	GDP-D-mannose dehydratase	1346.52	27.5953	-5.60867	4.67346e-17	1.14118e-13
E2348C_2203	Cluster_3809		wzb	tyrosine phosphatase	39.2796	0.445936	-6.4608	6.79729e-09	9.48531e-07
E2348C_2197	Cluster_7292		wcaE	glycosyl transferase family protein	119.101	0	-6.89604	4.95625e-17	1.14118e-13

## Sheet: LBB vs LB
E2348/69 genes that have significant differential expression in LBB vs. LB
Locus ID	LS-BSR Cluster ID	Cluster Type	Gene ID	Predicted Protein Function	Read Counts (LB)	Read Counts (LBB)	LFC (LBB/LB)	p-value	FDR
E2348C_0787	Cluster_3439	ALL	bssR	biofilm formation regulatory protein BssR	616.923	9879.62	4.00129	2.59332e-05	0.00152873
E2348C_0320	Cluster_5021	ALL	psiF	hypothetical protein	184.15	2786.01	3.91925	1.26772e-06	0.000153394
E2348C_2242	Cluster_618	ALL	fbaB	fructose-bisphosphate aldolase	2882	40704.5	3.82005	8.82256e-05	0.00379123
E2348C_2067	Cluster_7228	ALL	yodD	hypothetical protein	35.2391	456.255	3.69459	5.39919e-07	7.75796e-05
E2348C_2925	Cluster_855	ALL	gabT	4-aminobutyrate aminotransferase	33.6257	413.425	3.61999	7.14178e-07	9.65821e-05
E2348C_1376	Cluster_7174	ALL	yciY	hypothetical protein	327.638	3770.84	3.52471	1.89718e-05	0.00128283
E2348C_1867	Cluster_6501	ALL	osmE	DNA-binding transcriptional activator OsmE	171.295	1916.29	3.48377	4.71981e-06	0.000434435
E2348C_4264	Cluster_5356	ALL	pflC	pyruvate formate lyase II activase	32.2098	351.296	3.44711	1.21824e-06	0.000152549
E2348C_3375	Cluster_2705	ALL	ygjM	DNA-binding transcriptional regulator	90.2946	972.112	3.42841	3.39751e-06	0.000341309
E2348C_2876	Cluster_2540	ALL	yfiL	hypothetical protein	470.679	4950.88	3.39487	5.80205e-05	0.00277894
E2348C_4673	Cluster_5461	ALL	osmY	hypothetical protein	163.607	1715.89	3.39065	2.13051e-06	0.000238929
E2348C_0764	Cluster_6440	ALL	dps	DNA starvation/stationary phase protection protein Dps	932.37	9585.68	3.36191	0.000149838	0.00560463
E2348C_3586	Cluster_2772	ALL	bfr	bacterioferritin	245.413	2403.94	3.29212	1.41499e-05	0.00103272
E2348C_0001	Cluster_6315		thrL	thr operon leader peptide	2.78924	26.8597	3.2675	0.0005669	0.0152181
E2348C_2610	Cluster_4835	ALL	cysP	thiosulfate transporter subunit	146.155	1406.58	3.26662	2.24877e-05	0.00145632
E2348C_1142	Cluster_4371	ALL	msyB	hypothetical protein	17.4737	165.72	3.24549	6.03838e-06	0.000514157
E2348C_3805	Cluster_2863	ALL	ghrB	2-keto-D-gluconate reductase (glyoxalatereductase) (2-ketoaldonate reductase)	1102.84	10152.2	3.2025	0.000212684	0.00719059
E2348C_0306	Cluster_4966	ALL	tauB	taurine transporter ATP-binding subunit	36.0626	328.454	3.18711	2.36802e-05	0.00150474
E2348C_4674	Cluster_3178	ALL	ytjA	hypothetical protein	42.2426	364.465	3.10901	1.04834e-05	0.000816992
E2348C_1670	Cluster_4621	ALL	ynfD	hypothetical protein	432.17	3665.7	3.08442	0.000140123	0.00532467
E2348C_1402	Cluster_7183			prophage maintenance protein	51.7771	432.447	3.06214	2.52346e-05	0.00150687
E2348C_4108	Cluster_2965	ALL	yifL	lipoprotein	3386.74	26906.8	2.99	0.00109482	0.023198
E2348C_3971	Cluster_5028			hypothetical protein	16.7871	132.866	2.98456	2.79016e-05	0.00160365
E2348C_1057	Cluster_1887	ALL	rutG	transporter	28.8707	227.606	2.97886	5.1408e-05	0.00261103
E2348C_0481	Cluster_5647	ALL	ybdK	carboxylate-amine ligase	256.132	2016.12	2.97662	5.47314e-05	0.00266795
E2348C_2923	Cluster_4912	ALL	ihgO	hydroxyglutarate oxidase	99.1606	779.126	2.97402	2.74279e-05	0.00159637
E2348C_2411	Cluster_682	ALL	elaB	hypothetical protein	94.1745	729.412	2.95332	2.42172e-05	0.00150474
E2348C_0458	Cluster_4244	ALL	ppiB	peptidyl-prolyl cis-trans isomerase B	8662.92	66848.5	2.94797	0.00161767	0.0304837
E2348C_0527	Cluster_5667	ALL	tatE	twin arginine translocase E	661.33	5101.7	2.94754	0.000151128	0.00560463
E2348C_3171	Cluster_2646	ALL	mscS	mechanosensitive channel MscS	150.114	1157.84	2.9473	3.71029e-05	0.00208048
E2348C_0929	Cluster_1860	ALL	ssuA	alkanesulfonate transporter substrate-binding subunit	3.62175	27.7127	2.93579	0.00102968	0.0224858
E2348C_2698	Cluster_6625	ALL	talA	transaldolase A	133.224	1000.38	2.90862	4.42685e-05	0.00239467
E2348C_0478	Cluster_5630	ALL	nfsB	dihydropteridine reductase	482.27	3601.31	2.90061	0.000183715	0.00654823
E2348C_0406	Cluster_1347	ALL	ybaB	hypothetical protein	2342.61	16797.2	2.84203	0.000887912	0.0205157
E2348C_4436	Cluster_3082	ALL	yjdM	hypothetical protein	325.38	2327.68	2.8387	5.04448e-05	0.00260613
E2348C_2090	Cluster_3773	ALL	yeeN	hypothetical protein	785.743	5609.37	2.83571	0.000475349	0.0132327
E2348C_1554	Cluster_320		gapC	glyceraldehyde-3-phosphate dehydrogenase	67.8349	474.45	2.80616	7.38891e-05	0.00343174
E2348C_3391	Cluster_1064	ALL	yqjD	hypothetical protein	30.639	200.486	2.71006	0.000114403	0.00472188
E2348C_4522	Cluster_1448	ALL	yjfY	hypothetical protein	12.7278	81.8101	2.6843	8.4315e-05	0.00374753
E2348C_0127	Cluster_4348	ALL	gcd	glucose dehydrogenase	354.961	2269.48	2.67663	0.000169989	0.00620106
E2348C_0197	Cluster_4578	ALL	yaeJ	peptidyl-tRNA hydrolase domain-containing protein	105.331	669.515	2.66818	0.000116255	0.00473045
E2348C_1744	Cluster_412	ALL	ynhF	membrane protein	52.9955	334.905	2.65981	0.000319552	0.00960326
E2348C_3811	Cluster_2865	ALL	glyQ	glycyl-tRNA synthetase subunit alpha	2497.26	15678.4	2.65036	0.00163625	0.0305833
E2348C_0590	Cluster_5889	ALL	ybgA	hypothetical protein	778.943	4880.49	2.64744	0.00100549	0.0223345
E2348C_3959	Cluster_1003			hypothetical protein	28.2448	176.24	2.64149	8.55787e-05	0.00374753
E2348C_1640	Cluster_4608	ALL	tam	trans-aconitate 2-methyltransferase	17.9113	110.989	2.63147	0.000251352	0.00805258
E2348C_4069	Cluster_6875	ALL	ilvL	ilvG operon leader peptide	14.882	89.2911	2.58495	0.000102218	0.0043119
E2348C_2076	Cluster_2280		yedR	hypothetical protein	32.2098	190.861	2.56695	0.000139179	0.00532467
E2348C_2935	Cluster_4916	ALL	ygaM	hypothetical protein	187.781	1108.25	2.56116	0.0003917	0.011399
E2348C_0192	Cluster_2087	ALL	yaeR	hypothetical protein	418.324	2410.16	2.52644	0.00048472	0.0132663
E2348C_0868	Cluster_70	ALL	poxB	pyruvate dehydrogenase	498.711	2850.49	2.51493	0.00106489	0.0227738
E2348C_2623	Cluster_7356	E2348/69 ONLY		hypothetical protein	119.15	675.873	2.50397	0.00017771	0.00638367
E2348C_1787	Cluster_2175	ALL	pps	phosphoenolpyruvate synthase	4698.5	25800.7	2.45714	0.00288864	0.0445703
E2348C_3169	Cluster_965	ALL	yggE	hypothetical protein	1334.76	7309.81	2.45325	0.00254893	0.0408362
E2348C_0013	Cluster_3358	ALL	yaaI	hypothetical protein	24.623	134.535	2.44991	0.00020069	0.00688637
E2348C_3414	Cluster_5084	ALL	garD	(D)-galactarate dehydrogenase	287.203	1568.89	2.4496	0.00181608	0.0326185
E2348C_2049	Cluster_2269		yedK	hypothetical protein	23.8847	129.37	2.43734	0.000422669	0.0119229
E2348C_2017	Cluster_2254	ALL	otsA	trehalose-6-phosphate synthase	120.487	649.532	2.43052	0.000674201	0.0170328
E2348C_3688	Cluster_1166	ALL	yhhA	hypothetical protein	234.116	1250.5	2.4172	0.000932716	0.0212432
E2348C_0047	Cluster_5135	ALL	kefF	glutathione-regulated potassium-efflux system ancillary protein KefF	42.5433	225.772	2.40786	0.000200594	0.00688637
E2348C_3614	Cluster_5142	ALL	tsgA	hypothetical protein	401.242	2114.08	2.39748	0.00120251	0.0249059
E2348C_1641	Cluster_4609	ALL	yneE	hypothetical protein	70.9674	368.801	2.37761	0.000652028	0.0165637
E2348C_0870	Cluster_1777	ALL	hcp	hydroxylamine reductase	20.0655	104.122	2.37549	0.000628003	0.0161316
E2348C_2300	Cluster_4763	ALL	yeiG	esterase	503.341	2589.52	2.36308	0.00115386	0.0242258
E2348C_3195	Cluster_973	ALL	metK	S-adenosylmethionine synthetase	1062.28	5435.3	2.35519	0.00142052	0.0283981
E2348C_3817	Cluster_1220		xylA	xylose isomerase	38.5176	196.785	2.35303	0.000708778	0.0176635
E2348C_1541	Cluster_308	ALL	hslJ	heat-inducible protein	135.679	681.323	2.32814	0.000693734	0.0174305
E2348C_1576	Cluster_2043	ALL	ydcN	DNA-binding transcriptional regulator	62.9947	315.023	2.32215	0.000636201	0.0162514
E2348C_0630	Cluster_3371	ALL	ybgS	hypothetical protein	105.967	525.185	2.30922	0.000770571	0.0187659
E2348C_3397	Cluster_1069	ALL	yhaJ	DNA-binding transcriptional regulator	96.3378	475.058	2.30193	0.000477737	0.0132327
E2348C_2483	Cluster_3869		fadL	long-chain fatty acid outer membrane transporter	1711.26	8367.53	2.28974	0.00326778	0.0487834
E2348C_2512	Cluster_6683			portal protein	106.018	517.524	2.28731	0.000769024	0.0187659
E2348C_1141	Cluster_198	ALL	yceK	hypothetical protein	14.1437	68.3158	2.27206	0.00145682	0.0287488
E2348C_1885	Cluster_2195	ALL	ynjE	thiosulfate sulfur transferase	175.406	837.375	2.25518	0.00139459	0.0281243
E2348C_1860	Cluster_439	ALL	katE	hydroperoxidase II	119.578	561.967	2.23253	0.000886632	0.0205157
E2348C_4475	Cluster_1427	ALL	ecnB	entericidin B	809.321	3768.44	2.21919	0.00316768	0.0476635
E2348C_0318	Cluster_5013	ALL	iraP	hypothetical protein	203.325	941.135	2.21061	0.00126388	0.0259434
E2348C_3758	Cluster_5192	ALL	gadX	DNA-binding transcriptional regulator GadX	84.9562	385.988	2.18376	0.00224817	0.0378648
E2348C_3712	Cluster_2828	ALL	yhhQ	hypothetical protein	52.172	236.611	2.18117	0.00178699	0.0323488
E2348C_0523	Cluster_1700	ALL	pagP	palmitoyl transferase	204.492	926.214	2.1793	0.00150689	0.0294837
E2348C_1585	Cluster_7200		yncL	hypothetical protein	26.7165	120.539	2.1737	0.00312814	0.0474394
E2348C_1313	Cluster_1992	ALL	ycgR	protein involved in flagellar function	41.805	187.324	2.16379	0.000813776	0.0193873
E2348C_2699	Cluster_4845	ALL	tktB	transketolase	165.674	741.292	2.1617	0.0017139	0.0315221
E2348C_0609	Cluster_3366	ALL	mngR	DNA-binding transcriptional repressor MngR	246.391	1096.33	2.15367	0.00194937	0.0343417
E2348C_4703	Cluster_1534	ALL	yjtD	RNA methyltransferase	121.869	541.726	2.15223	0.00182716	0.0326899
E2348C_3687	Cluster_2817	ALL	ggt	gamma-glutamyltranspeptidase	142.005	628.386	2.14571	0.0011724	0.0243923
E2348C_4621	Cluster_1488		fimA	major type 1 subunit fimbrin (pilin)	170.532	754.004	2.14453	0.0015827	0.0302489
E2348C_1968	Cluster_2227	ALL	yobB	hypothetical protein	86.5877	377.542	2.1244	0.00158547	0.0302489
E2348C_0388	Cluster_3016	ALL	ybaY	outer membrane lipoprotein	274.809	1184.56	2.10785	0.00160722	0.0304837
E2348C_0740	Cluster_16	ALL	ybhN	hypothetical protein	153.323	659.062	2.10384	0.00301692	0.0462393
E2348C_3512	Cluster_1106	ALL	aaeA	p-hydroxybenzoic acid efflux subunit AaeA	26.3306	112.539	2.09561	0.00248304	0.0403591
E2348C_1149	Cluster_4372	ALL	solA	N-methyltryptophan oxidase	418.71	1784.56	2.09155	0.00261622	0.0414807
E2348C_3398	Cluster_1070	ALL	yhaK	pirin	31.8149	135.448	2.08997	0.0017408	0.0317627
E2348C_3313	Cluster_6786	ALL	ygiV	transcriptional regulator	99.0573	421.294	2.08849	0.00261211	0.0414807
E2348C_0456	Cluster_584	ALL	purE	N5-carboxyaminoimidazole ribonucleotide mutase	334.64	1412.3	2.07736	0.00104595	0.0225788
E2348C_4432	Cluster_3080		phnE	phosphonate/organophosphate ester transporter subunit PhnE, membrane component of ABC superfamily	12.0411	50.6836	2.07355	0.00317204	0.0476635
E2348C_0448	Cluster_3223	ALL	ylbA	hypothetical protein	15.8087	65.8928	2.0594	0.0030582	0.0467163
E2348C_2492	Cluster_6673			baseplate assembly protein	20.7521	86.4848	2.05919	0.00275298	0.043202
E2348C_3424	Cluster_2728	ALL	agaB	PTS system N-acetylgalactosamine-specific transporter subunit IIB	18.9413	78.6489	2.05389	0.00277316	0.0433707
E2348C_1648	Cluster_372	ALL	ydeA	sugar efflux transporter	48.2586	198.676	2.04156	0.0028385	0.0439442
E2348C_1747	Cluster_2154	ALL	ydhC	inner membrane transport protein YdhC	123.279	503.931	2.0313	0.00102198	0.0224858
E2348C_4466	Cluster_1423	ALL	fxsA	FxsA protein	297.181	73.8293	-2.00908	0.00224277	0.0378648
E2348C_2269	Cluster_4751		yehR	hypothetical protein	106.653	25.9838	-2.03725	0.00202202	0.0352222
E2348C_3618	Cluster_1136	ALL	cysG	siroheme synthase	285.581	69.4584	-2.03968	0.000443211	0.0124261
E2348C_1167	Cluster_209	ALL	flgF	flagellar basal body rod protein FlgF	234.718	56.9584	-2.04295	0.00155562	0.0301804
E2348C_2064	Cluster_522	ALL	fliR	flagellar biosynthesis protein FliR	89.8997	21.7912	-2.04457	0.00107211	0.022822
E2348C_3385	Cluster_5073	ALL	uxaC	glucuronate isomerase	1153.64	276.755	-2.05951	0.00112018	0.0236267
E2348C_4076	Cluster_2952	ALL	ilvC	ketol-acid reductoisomerase	1820.69	433.722	-2.06964	0.000783613	0.0187659
E2348C_0301	Cluster_2688	ALL	yaiL	nucleoprotein/polynucleotide-associated enzyme	123.534	29.401	-2.07097	0.00147121	0.0289086
E2348C_2993	Cluster_6732	ALL	hypC	hydrogenase assembly chaperone	34.2943	8.15911	-2.07149	0.000723814	0.017893
E2348C_2555	Cluster_2446			aminoimidazole riboside kinase	70.8125	16.7933	-2.07612	0.000945695	0.0214202
E2348C_4322	Cluster_7625	E2348/69 ONLY		hypothetical protein	64.6507	15.3239	-2.07688	0.00131765	0.0269269
E2348C_1891	Cluster_452	ALL	selD	selenophosphate synthetase	1289.34	304.354	-2.08281	0.00215878	0.0369
E2348C_4690	Cluster_7694			regulatory protein	74.1	17.4538	-2.08593	0.00154361	0.0300743
E2348C_3437	Cluster_6791	ALL	yhbS	acyltransferase	155.347	36.5217	-2.08866	0.000407956	0.0116508
E2348C_1399	Cluster_3565			hypothetical protein	167.123	39.2785	-2.0891	0.000988792	0.0221779
E2348C_3322	Cluster_7520	E2348/69 ONLY		permease of ferrichrome ABC transporter	124.486	29.1379	-2.09501	0.000556633	0.0150553
E2348C_0589	Cluster_1726	ALL	ybfA	hypothetical protein	169.08	39.5417	-2.09626	0.000842108	0.0197552
E2348_P1_077	Cluster_1605			lytic transglycosylase	54.7212	12.7861	-2.09752	0.00245632	0.0401928
E2348C_0351	Cluster_5863	ALL	nusB	transcription antitermination protein NusB	109.023	25.0637	-2.12096	0.00335695	0.049472
E2348C_2994	Cluster_2575	ALL	hypD	HypD protein required for maturation of hydrogenases	610.063	140.01	-2.12343	0.000188696	0.00667402
E2348C_0815	Cluster_7101	E2348/69 ONLY		hypothetical protein	2451.77	560.981	-2.1278	0.00193096	0.0341519
E2348C_3718	Cluster_2831	ALL	nikB	nickel transporter permease NikB	269.857	61.7232	-2.12831	0.000257225	0.00812702
E2348C_3244	Cluster_5029	ALL	gspI	type II secretion protein	212.699	48.1758	-2.14243	0.00283048	0.0439442
E2348C_1166	Cluster_208	ALL	flgE	flagellar hook protein FlgE	1366.79	308.683	-2.1466	0.00233902	0.0388261
E2348C_3029	Cluster_3909		ygcN	oxidoreductase with FAD/NAD(P)-binding domain	339.154	75.9698	-2.15844	0.00041239	0.0117047
E2348C_2387	Cluster_2368	ALL	yfaD	hypothetical protein	89.3317	19.8468	-2.17027	0.000109966	0.00459656
E2348C_3548	Cluster_1116		smf	DNA protecting protein DprA	475.315	104.996	-2.17854	0.000832677	0.0196341
E2348C_0536	Cluster_3333	ALL	ybeA	rRNA large subunit methyltransferase	331.918	73.243	-2.18006	0.00313649	0.0474394
E2348C_0721	Cluster_7093			hypothetical protein	531.683	115.632	-2.20103	0.000779724	0.0187659
E2348C_4323	Cluster_7626	E2348/69 ONLY		hypothetical protein	110.412	23.9616	-2.20409	0.000590277	0.015421
E2348C_3672	Cluster_2808			hypothetical protein	230.759	50.039	-2.20526	0.00035255	0.0103912
E2348C_0686	Cluster_3385			membrane protein	431.237	93.5101	-2.20529	0.00102279	0.0224858
E2348_P1_075	Cluster_4349		traJ	transcriptional activator	41.4101	8.93087	-2.21311	0.00238468	0.0393003
E2348C_2856	Cluster_2531	ALL	yfiD	autonomous glycyl radical cofactor GrcA	16203.6	3484	-2.2175	0.00333766	0.0493459
E2348C_4665	Cluster_6962	ALL	bglJ	DNA-binding transcriptional activator BglJ	86.758	18.5187	-2.22801	0.000277238	0.00849828
E2348C_4479	Cluster_6281	ALL	frdD	fumarate reductase subunit D	435.17	92.6518	-2.23169	0.000197732	0.00688637
E2348C_2003	Cluster_2245	ALL	flhA	flagellar biosynthesis protein FlhA	246.896	52.3949	-2.2364	0.000569273	0.0152181
E2348C_1942	Cluster_466	ALL	manY	mannose-specific enzyme IIC component of PTS	1565.04	331.256	-2.24018	0.000585863	0.0153931
E2348C_1636	Cluster_7205	E2348/69 ONLY		hypothetical protein	1158.65	244.674	-2.2435	0.000329538	0.00983906
E2348C_0164	Cluster_1984	ALL	yadS	hypothetical protein	53.2962	11.1685	-2.2546	0.000846411	0.0197553
E2348C_4480	Cluster_5415	ALL	frdC	fumarate reductase subunit C	176.828	36.8661	-2.26198	0.000132322	0.00520012
E2348C_3808	Cluster_1218	ALL	cspA	major cold shock protein	4279.04	890.73	-2.26423	0.00237583	0.0392952
E2348C_0897	Cluster_5758	ALL	focA	formate transporter	11035.9	2273.54	-2.27919	0.00198434	0.0348244
E2348C_3339	Cluster_1032	ALL		hypothetical protein	66.5893	13.5579	-2.29616	0.000132151	0.00520012
E2348_P1_015	Cluster_7710		bfpK	prepilin	65.8872	13.3389	-2.30436	0.00117086	0.0243923
E2348C_1164	Cluster_207	ALL	flgC	flagellar basal body rod protein FlgC	376.397	75.9716	-2.30872	0.000933259	0.0212432
E2348C_1170	Cluster_210	ALL	flgI	flagellar basal body P-ring biosynthesis protein FlgA	346.959	69.741	-2.31469	0.000581127	0.0153565
E2348C_4501	Cluster_5419	ALL	nsrR	transcriptional repressor NsrR	1832.05	362.789	-2.33626	0.000482482	0.0132663
E2348C_2739	Cluster_7417	E2348/69 ONLY		tail fiber protein	82.2186	16.244	-2.33955	0.000261907	0.00813681
E2348C_4245	Cluster_7616			nucleoside-specific channel-forming protein Tsx	20.5547	4.04423	-2.34553	0.00329647	0.0490523
E2348C_2054	Cluster_518	ALL	fliH	flagellar assembly protein H	144.01	28.2885	-2.34789	0.000171278	0.00620106
E2348C_1608	Cluster_2101	ALL	fdnG	formate dehydrogenase-N alpha subunit	600.84	117.783	-2.35085	0.000334065	0.00990988
E2348C_4059	Cluster_5261	ALL	rbsA	D-ribose transporter ATP-binding protein	4098.29	797.316	-2.3618	0.00178297	0.0323488
E2348C_3049	Cluster_903	ALL	chpA	toxin ChpA	340.882	66.0341	-2.36799	0.000379446	0.0111127
E2348C_0279	Cluster_4825		yahC	hypothetical protein	61.673	11.8696	-2.37737	0.000609887	0.0157543
E2348C_3277	Cluster_5043	ALL	hybG	hydrogenase 2 accessory protein HypG	122.675	23.5166	-2.38309	0.000115018	0.00472188
E2348C_4006	Cluster_5248	ALL	dgoR	DNA-binding transcriptional regulator	115.261	21.906	-2.39551	0.000238765	0.00786544
E2348C_0814	Cluster_7100	E2348/69 ONLY		hypothetical protein	1862.12	353.618	-2.39668	0.000601907	0.015636
E2348C_4396	Cluster_3071	ALL	nrfD	formate-dependent nitrite reductase complex subunit NrfD	48.8755	9.22403	-2.40564	8.98937e-05	0.00382714
E2348C_3411	Cluster_5082	ALL	garR	tartronate semialdehyde reductase	172.76	32.451	-2.41243	5.16754e-05	0.00261103
E2348C_2230	Cluster_7300		atlD	D-arabitol dehydrogenase	618.739	114.236	-2.43731	0.000151147	0.00560463
E2348C_4394	Cluster_1399	ALL	nrfB	cytochrome c nitrite reductase pentaheme subunit	123.377	22.5294	-2.45319	1.85485e-05	0.00127293
E2348C_2906	Cluster_6708	ALL	yfjF	hypothetical protein	71.7483	13.0493	-2.45898	0.000163975	0.00603166
E2348C_4131	Cluster_7602	E2348/69 ONLY		phosphosugar isomerase	43.9076	7.97368	-2.46115	0.00100171	0.0223345
E2348C_1813	Cluster_7212			capsid scaffolding protein	28.5365	5.14624	-2.47122	0.00183651	0.0327297
E2348C_3303	Cluster_7511			mannitol dehydrogenase-family protein	64.5565	11.5393	-2.484	0.000239487	0.00786544
E2348C_1350	Cluster_2005	ALL	narJ	molybdenum-cofactor-assembly chaperone subunit (delta subunit) of nitrate reductase 1	519.607	92.6394	-2.48772	2.22044e-05	0.00145632
E2348C_0705	Cluster_7091			minor tail protein	35.5734	6.28534	-2.50074	0.000236768	0.00786544
E2348C_3747	Cluster_7538	E2348/69 ONLY	chuY	ShuY-like protein	45.0653	7.8995	-2.51218	0.000139239	0.00532467
E2348C_0564	Cluster_7063	E2348/69 ONLY		hypothetical protein	29.4632	5.10915	-2.52776	0.000906366	0.0208374
E2348C_1165	Cluster_1956	ALL	flgD	flagellar basal body rod modification protein	766.893	132.556	-2.53243	0.000222738	0.00747554
E2348C_4058	Cluster_5291	ALL	rbsD	D-ribose pyranase	7168.84	1230.88	-2.54205	0.00180963	0.0326185
E2348C_4505	Cluster_1437	ALL	yjfJ	transcriptional regulator effectorprotein	31.8665	5.43941	-2.55052	0.00141812	0.0283981
E2348C_1163	Cluster_6455	ALL	flgB	flagellar basal-body rod protein FlgB	455.45	77.0807	-2.56285	0.000252191	0.00805258
E2348C_4481	Cluster_3097	ALL	frdB	fumarate reductase iron-sulfur subunit	1936.6	326.253	-2.56946	5.96774e-05	0.00282883
E2348C_3115	Cluster_4962	ALL	yqeF	acetyl-CoA acetyltransferase	1209.51	202.342	-2.57955	0.00169222	0.0313743
E2348C_4063	Cluster_2951		rbsR	transcriptional repressor RbsR	689.715	114.358	-2.59244	0.00019694	0.00688637
E2348C_2229	Cluster_7299		atlK	D-xylulose kinase	266.129	44.0204	-2.59588	8.20815e-05	0.00370011
E2348C_1257	Cluster_3394			portal protein	12.0837	1.98503	-2.60583	0.00331427	0.0491581
E2348C_4508	Cluster_1439	ALL	yjfM	hypothetical protein	21.0438	3.45438	-2.6069	0.001711	0.0315221
E2348C_2385	Cluster_674	ALL	glpB	anaerobic glycerol-3-phosphate dehydrogenase subunit B	3181.24	516.871	-2.62171	8.67877e-05	0.00376462
E2348C_1511	Cluster_4486	ALL	ycjV	sugar transporter subunit: ATP-binding component of ABC superfamily	37.281	6.02573	-2.62923	8.52074e-05	0.00374753
E2348C_4047	Cluster_6250	ALL	atpE	ATP synthase F0F1 subunit C	5238.53	844.431	-2.63311	0.00230443	0.0385301
E2348C_1400	Cluster_7181			hypothetical protein	57.8964	9.29468	-2.639	0.000119635	0.00482528
E2348C_1476	Cluster_4475	ALL	yciT	DNA-binding transcriptional regulator	319.121	51.1516	-2.64125	0.000258809	0.00812702
E2348C_1609	Cluster_352	ALL	fdnH	formate dehydrogenase-N, Fe-S (beta) subunit, nitrate-inducible	186.049	29.8055	-2.64203	0.000121979	0.00487706
E2348C_4048	Cluster_5258	ALL	atpB	ATP synthase F0F1 subunit A	5247.64	832.445	-2.65624	0.00205824	0.0357124
E2348C_3664	Cluster_5165	ALL	rtcA	RNA 3'-terminal-phosphate cyclase	130.672	20.4296	-2.67722	7.67273e-06	0.000618933
E2348C_2386	Cluster_4793	ALL	glpC	sn-glycerol-3-phosphate dehydrogenase subunit C	3625.35	566.375	-2.67829	7.9991e-05	0.00364157
E2348C_1323	Cluster_260	ALL	dhaL	dihydroxyacetone kinase subunit DhaL	1154.98	178.962	-2.69015	2.52331e-05	0.00150687
E2348C_4681	Cluster_3181	ALL	deoB	phosphopentomutase	6651.14	1026.28	-2.69617	0.000500176	0.0136083
E2348C_2381	Cluster_3846	ALL	inaA	hypothetical protein	5167.39	794.042	-2.70215	0.00071069	0.0176635
E2348C_3403	Cluster_5078	ALL	tdcF	hypothetical protein	182.355	27.7198	-2.71776	7.65039e-06	0.000618933
E2348C_1941	Cluster_2219	ALL	manX	fused mannose-specific PTS enzymes: IIA and IIB component	2090.72	316.911	-2.72185	5.51228e-05	0.00266795
E2348C_2294	Cluster_4759	ALL	mglC	beta-methylgalactoside transporter inner membrane protein	429.022	63.8636	-2.74798	0.000291015	0.00880319
E2348C_2344	Cluster_662	ALL	ccmB	heme exporter subunit	57.9299	8.60062	-2.7518	1.25463e-05	0.000945706
E2348C_3040	Cluster_7494	E2348/69 ONLY	scrY	sucrose porin	8551.07	1250.78	-2.77328	0.000962585	0.0216959
E2348C_1128	Cluster_194	ALL	csgF	curli assembly protein CsgF	38.3717	5.54714	-2.79023	0.000241255	0.0078673
E2348C_2850	Cluster_2527	ALL	rpoE	RNA polymerase sigma factor RpoE	1613.77	230.014	-2.81064	2.16492e-05	0.00144265
E2348C_0500	Cluster_1690	ALL	cstA	carbon starvation protein	2388.16	339.308	-2.81523	0.000245034	0.00793426
E2348C_1510	Cluster_4485	ALL	ycjU	beta-phosphoglucomutase	80.4748	11.3539	-2.82535	3.10192e-06	0.000332984
E2348C_3069	Cluster_4950	ALL	fucI	L-fucose isomerase	961.036	134.606	-2.83585	4.62263e-05	0.0024715
E2348C_2343	Cluster_6075	ALL	ccmC	heme exporter protein C; membrane component of ABC superfamily	80.0979	11.1384	-2.84622	4.90459e-06	0.000442183
E2348C_0391	Cluster_1299	ALL	ybaA	hypothetical protein	151.898	21.053	-2.85101	1.29284e-05	0.000958787
E2348C_1825	Cluster_6547			baseplate assembly protein	17.4221	2.38945	-2.86617	0.00132577	0.026973
E2348C_2022	Cluster_6508	ALL	araF	L-arabinose transporter subunit	56.1371	7.60634	-2.88368	4.28319e-05	0.00234454
E2348C_3041	Cluster_7495	E2348/69 ONLY	scrA	PTS system, sucrose-specific IIBC component	13517.5	1830.69	-2.88437	0.00139038	0.0281243
E2348C_3210	Cluster_5005	ALL	ansB	L-asparaginase II	6718.55	886.536	-2.9219	4.76349e-05	0.00248892
E2348C_0155	Cluster_7046	E2348/69 ONLY		fimbrial outer membrane usher protein	131.61	17.3461	-2.92359	1.63695e-05	0.00115796
E2348C_3283	Cluster_5046	ALL	hybA	hydrogenase 2 protein HybA	311.243	40.8326	-2.93025	4.09264e-06	0.000400382
E2348C_1012	Cluster_3385			membrane protein	331.742	43.427	-2.9334	2.47806e-05	0.00150687
E2348C_0488	Cluster_1682	ALL	entF	enterobactin synthase subunit F	5786.06	745.93	-2.95547	4.15889e-05	0.00230393
E2348C_3031	Cluster_6148		ygcP	anti-terminator regulatory protein	103.296	13.1199	-2.97695	3.20124e-06	0.00033453
E2348C_3064	Cluster_911	ALL	sdaB	L-serine deaminase II	1716.14	217.771	-2.97829	0.000266196	0.00821457
E2348C_1610	Cluster_4593	ALL	fdnI	formate dehydrogenase-N subunit gamma	43.461	5.51358	-2.97866	4.68983e-05	0.0024786
E2348C_3292	Cluster_2685	ALL	exbD	biopolymer transport protein ExbD	90.8083	11.4651	-2.98557	1.94619e-06	0.000223715
E2348C_2002	Cluster_2244	ALL	flhE	hypothetical protein	38.4143	4.66765	-3.04088	2.91335e-05	0.00165378
E2348C_2053	Cluster_517	ALL	fliG	flagellar motor switch protein G	167.114	20.0622	-3.05828	3.41458e-06	0.000341309
E2348C_2056	Cluster_3765	ALL	fliJ	flagellar biosynthesis chaperone	64.7875	7.71407	-3.07015	5.45125e-06	0.000472922
E2348C_1624	Cluster_2109	ALL	ydeM	hypothetical protein	202.019	23.9581	-3.0759	4.72418e-06	0.000434435
E2348C_3245	Cluster_2670	ALL	gspH	type II secretion protein	376.64	42.8106	-3.13715	1.73966e-05	0.00121196
E2348C_3661	Cluster_2803	ALL	malQ	4-alpha-glucanotransferase	11668.3	1320.91	-3.14299	7.73663e-05	0.0035573
E2348C_3547	Cluster_2766	ALL	smg	hypothetical protein	3125.49	352.205	-3.14959	2.39442e-05	0.00150474
E2348C_0270	Cluster_4806	ALL	ykgG	transporter	190.954	21.0936	-3.17834	4.8949e-07	7.26024e-05
E2348C_0498	Cluster_1689	ALL	entA	2,3-dihydroxybenzoate-2,3-dehydrogenase	401.207	43.7678	-3.19641	3.81787e-07	5.85152e-05
E2348C_0687	Cluster_3386			hypothetical protein	351.44	38.0653	-3.20673	6.96922e-06	0.000582627
E2348C_2348	Cluster_2352	ALL	napH	quinol dehydrogenase membrane component	308.15	32.1172	-3.26222	2.27314e-07	4.01995e-05
E2348C_2351	Cluster_4784	ALL	napD	assembly protein for periplasmic nitrate reductase	54.4966	5.62131	-3.27719	6.23801e-07	8.69163e-05
E2348C_3834	Cluster_5215	ALL	sgbH	3-keto-L-gulonate-6-phosphate decarboxylase	22.9063	2.31528	-3.30649	0.000259824	0.00812702
E2348C_2480	Cluster_2406	ALL	fadJ	multifunctional fatty acid oxidation complex subunit alpha	1291.86	130.502	-3.30731	4.48279e-06	0.000429414
E2348C_4680	Cluster_5465	ALL	deoA	thymidine phosphorylase	2411.62	242.615	-3.31326	1.48166e-06	0.000174684
E2348C_2349	Cluster_4783	ALL	napG	quinol dehydrogenase periplasmic component	112.666	11.2832	-3.31981	1.11212e-07	2.435e-05
E2348C_1033	Cluster_3407			minor tail protein	10.0844	0	-3.33405	0.000405845	0.0116508
E2348C_3660	Cluster_2802	ALL	gntT	gluconate transporter, high-affinity GNT Isystem	1137.04	112.228	-3.34078	2.69821e-07	4.43085e-05
E2348C_0269	Cluster_2515	ALL	ykgF	amino acid dehydrogenase with NAD(P)-binding domain and ferridoxin-like domain	1120.29	109.041	-3.36093	1.54008e-07	2.9933e-05
E2348C_0975	Cluster_5922	ALL	ymcE	cold shock gene	326.159	31.2006	-3.38593	2.41002e-07	4.10418e-05
E2348C_0268	Cluster_747	ALL	ykgE	oxidoreductase	1635.02	155.127	-3.39778	2.05959e-07	3.788e-05
E2348C_4061	Cluster_2948	ALL	rbsB	D-ribose transporter subunit RbsB	9612.79	891.533	-3.4306	7.32095e-05	0.00343174
E2348C_0974	Cluster_1876	ALL	cspG	cold shock protein CspG	12860.4	1178.84	-3.4475	5.44444e-05	0.00266795
E2348_P1_061	Cluster_3257		traW	conjugal transfer pilus assembly protein TraW	13.3112	1.21327	-3.45566	0.00103675	0.0224858
E2348C_3719	Cluster_5181	ALL	nikC	nickel transporter permease NikC	502.467	43.5753	-3.52745	5.17675e-08	1.32237e-05
E2348C_2295	Cluster_4760	ALL	mglA	galactose/methyl galaxtoside transporter ATP-binding protein	811.227	68.9692	-3.55608	1.48122e-05	0.00106416
E2348C_2062	Cluster_2276	ALL	fliP	flagellar biosynthesis protein FliP	101.597	8.59709	-3.56287	3.16127e-07	5.01224e-05
E2348C_0497	Cluster_3323	ALL	entB	isochorismatase	452.219	37.8834	-3.57738	3.22897e-08	9.27926e-06
E2348C_1685	Cluster_4627	ALL	mdtJ	multidrug efflux system protein MdtJ	106.24	8.78252	-3.59655	1.45036e-07	2.9933e-05
E2348C_3617	Cluster_1135	ALL	nirC	nitrite transporter NirC	1071.62	86.423	-3.63223	2.45032e-08	7.51106e-06
E2348C_4062	Cluster_1287	ALL	rbsK	ribokinase	2782.02	218.631	-3.66956	3.11403e-06	0.000332984
E2348C_2995	Cluster_2576	ALL	hypE	carbamoyl phosphate phosphatase, hydrogenase 3 maturation protein HypE	476.55	34.9552	-3.76905	8.24487e-09	3.1821e-06
E2348C_2745	Cluster_7423			hypothetical protein	11.2086	0.808846	-3.79259	0.00210957	0.0361932
E2348C_1352	Cluster_7167	E2348/69 ONLY		hypothetical protein	169.129	12.1256	-3.80199	8.9968e-09	3.1821e-06
E2348C_4060	Cluster_5292	ALL	rbsC	ribose ABC transporter permease	7186.13	506.271	-3.82723	8.46791e-06	0.000671301
E2348C_2383	Cluster_4792	ALL	glpT	sn-glycerol-3-phosphate transporter	72251.5	5047.66	-3.83934	0.000139702	0.00532467
E2348C_3720	Cluster_1176	ALL	nikD	nickel transporter ATP-binding protein NikD	651.136	44.3506	-3.87593	4.81109e-09	2.76517e-06
E2348C_3721	Cluster_2832	ALL	nikE	nickel transporter ATP-binding protein NikE	1194.68	77.5292	-3.94574	4.11606e-09	2.70366e-06
E2348C_2937	Cluster_7484	E2348/69 ONLY		hypothetical protein	64.7449	4.11488	-3.97584	8.69219e-08	1.99833e-05
E2348C_4347	Cluster_1377	ALL	malG	maltose transporter permease	9018.5	532.986	-4.08072	9.6362e-07	0.000126592
E2348C_4395	Cluster_1400	ALL	nrfC	formate-dependent nitrite reductase NrfC, 4Fe4S subunit	40.6536	2.27819	-4.15742	6.73835e-08	1.63068e-05
E2348C_3625	Cluster_5147	ALL	yhfX	amino acid racemase	17.8687	0	-4.15936	5.26051e-06	0.000465151
E2348_P1_083	Cluster_4217			hypothetical protein	13.8003	0.77176	-4.16041	0.000280572	0.00854352
E2348C_3030	Cluster_6741		ygcO	(4Fe-4S)-binding protein	14.2895	0.77176	-4.21066	0.000203732	0.00693896
E2348C_4677	Cluster_1522	ALL	yjjW	pyruvate formate lyase activating enzyme	554.011	29.5088	-4.2307	3.53073e-10	3.24686e-07
E2348C_3367	Cluster_2701	ALL	ygjH	hypothetical protein	221.595	11.4687	-4.27216	2.51325e-09	1.92599e-06
E2348C_4349	Cluster_5380	ALL	malE	maltose ABC transporter periplasmic protein	128056	5996.03	-4.41662	1.14952e-05	0.000880914
E2348C_2347	Cluster_4782	ALL	napB	citrate reductase cytochrome c-type subunit	244.943	8.23328	-4.89483	5.81033e-12	1.33579e-08
E2348C_4351	Cluster_6896	ALL	lamB	maltoporin	72809.1	2436.01	-4.90153	1.22756e-06	0.000152549
E2348C_3405	Cluster_2719	ALL	tdcD	propionate/acetate kinase	9019.83	295.284	-4.93293	6.43819e-09	2.96028e-06
E2348C_0487	Cluster_3321	ALL	ybdZ	hypothetical protein	72.8454	2.20402	-5.04663	5.8757e-11	9.00549e-08
E2348C_3406	Cluster_2720	ALL	tdcC	threonine/serine transporter TdcC	10354.2	310.846	-5.05787	5.51315e-09	2.81661e-06
E2348C_3616	Cluster_5144	ALL	nirD	nitrite reductase small subunit	322.713	9.62846	-5.06681	1.74718e-12	8.03353e-09
E2348C_3278	Cluster_1020	ALL	hybF	hydrogenase nickel incorporation protein HybF	27.4974	0.734674	-5.22605	1.5624e-07	2.9933e-05
E2348C_3408	Cluster_5079		tdcA	DNA-binding transcriptional activator TdcA	7451.25	181.588	-5.35874	3.14721e-10	3.24686e-07
E2348C_4350	Cluster_3047	ALL	malK	maltose/maltodextrin transporter ATP-binding protein	22321.4	534.516	-5.38405	3.59639e-08	9.72718e-06
E2348C_3925	Cluster_7583			fructose-specific PTS enzymes, IIB component	16.0062	0.367337	-5.44538	5.26693e-05	0.00263232
E2348C_3407	Cluster_2721		tdcB	threonine dehydratase	26577	598.308	-5.47315	8.96379e-09	3.1821e-06
E2348C_4348	Cluster_3046	ALL	malF	maltose transporter membrane protein	20861.9	462.754	-5.49448	1.16764e-08	3.83487e-06
