# Supplementary material for: Comparative genomics and transcriptomics of Escherichia coli isolates carrying virulence factors of both enteropathogenic and enterotoxigenic E. coli
Source: Sci Rep. 2017 Jun 14;7:3513. doi: 10.1038/s41598-017-03489-z (PMC5471185; doi:10.1038/s41598-017-03489-z)
Supplement: Supplementary file 2 — 11 Supplemental datasets [file 41598_2017_3489_MOESM2_ESM.zip › Supplemental_datasets/Data_Set_S10.xlsx]

## Sheet: Sheet1
Cluster ID	Centroid ID	401140	HS	102712	102651	402290	H10407	E2348/69
Cluster_1	ec102651_1002	0.99	0	1	1	1	0.99	0.65
Cluster_2	ec102651_1003	0.97	0	1	1	1	0.99	0.84
Cluster_3	ec102651_1004	0.97	0	1	1	1	0.97	0.79
Cluster_4	ec102651_1007	0.57	0.03	1	1	0.76	0.97	0.92
Cluster_5	ec102651_101	0.99	0.99	1	1	1	0.99	0.97
Cluster_6	ec102651_102	0.99	1	1	1	1	0.99	0.98
Cluster_7	ec102651_1020	0.33	0.23	0.96	0.96	0.96	0.94	0.25
Cluster_8	ec102651_1025	0.96	0	1	1	1	0	1
Cluster_9	ec102651_1027	0.89	0	1	1	1	0.34	1
Cluster_10	ec102651_1028	0.93	0	1	1	1	0	0.99
Cluster_11	ec102651_1030	0.9	0.37	1	1	1	0.4	0.37
Cluster_12	ec102651_1034	0.99	0.99	1	1	1	0.99	0.98
Cluster_13	ec102651_1036	0.98	0.98	1	1	1	0.99	0.97
Cluster_14	ec102651_1041	1	1	1	1	1	1	0.99
Cluster_15	ec102651_1045	0.99	0.99	1	1	1	0.99	0.99
Cluster_16	ec102651_1048	1	0.99	1	1	1	1	1
Cluster_17	ec102651_1050	1	0.99	1	1	1	1	1
Cluster_18	ec102651_1052	0.99	1	1	1	1	1	1
Cluster_19	ec102651_1054	1	1	1	1	1	1	1
Cluster_20	ec102651_1056	1	1	1	1	1	1	1
Cluster_21	ec102651_1067	1	1	1	1	1	1	1
Cluster_22	ec102651_1068	1	1	1	1	1	1	0.99
Cluster_23	ec102651_107	1	1	1	1	1	1	1
Cluster_24	ec102651_1078	1	1	1	1	1	1	0.98
Cluster_25	ec102651_1082	0.94	0.4	1	1	0.98	0.97	0.51
Cluster_26	ec102651_1084	0.13	0.13	1	1	0.13	0.13	0.14
Cluster_27	ec102651_1087	0.29	0	1	1	0	0.22	0.23
Cluster_28	ec102651_1088	0.31	0.19	1	1	0.3	0.2	0.19
Cluster_29	ec102651_109	1	1	1	1	1	0.99	1
Cluster_30	ec102651_1099	0.99	0.99	1	1	1	1	1
Cluster_31	ec102651_1102	0.99	1	1	1	1	0.99	0.98
Cluster_32	ec102651_1103	0.99	0.99	1	1	1	0.99	0.99
Cluster_33	ec102651_1108	1	1	1	1	1	1	1
Cluster_34	ec102651_1109	0.99	0.99	1	1	1	0.99	0.99
Cluster_35	ec102651_1112	0.98	0.98	1	1	1	0.99	0.98
Cluster_36	ec102651_1116	0.35	0.97	1	1	0.47	0.47	0.99
Cluster_37	ec102651_1118	0	1	1	1	0	0	0.95
Cluster_38	ec102651_1119	0	0.98	1	1	0	0	0.97
Cluster_39	ec102651_1120	0.14	0.99	1	1	0	0	0.97
Cluster_40	ec102651_1125	0	0.99	1	1	0	0	0.99
Cluster_41	ec102651_1127	0	0.52	1	1	0	0	0.49
Cluster_42	ec102651_1128	0	0	1	1	0	0.06	0.17
Cluster_43	ec102651_1131	0.38	1	1	1	0.38	0.38	1
Cluster_44	ec102651_1132	0	0.97	1	1	0	0	0.94
Cluster_45	ec102651_1133	0.35	0.99	1	1	0.35	0.35	0.99
Cluster_46	ec102651_1135	0.31	0.99	1	1	0.31	0.31	0.99
Cluster_47	ec102651_1138	0	0.99	1	1	0	0	0.99
Cluster_48	ec102651_114	1	1	1	1	1	1	1
Cluster_49	ec102651_1140	0.14	0.99	1	1	0.14	0.14	0.98
Cluster_50	ec102651_1141	0.11	0.94	1	1	0.11	0.11	0.95
Cluster_51	ec102651_1147	0.43	0.95	1	1	0.43	0.43	0.95
Cluster_52	ec102651_1148	0.54	0.99	1	1	0.55	0.55	0.98
Cluster_53	ec102651_115	0.99	1	1	1	1	1	0.99
Cluster_54	ec102651_1150	0.31	0.33	1	1	0.19	0.19	0.67
Cluster_55	ec102651_1153	0.2	0	0.46	1	0.46	0.99	0.51
Cluster_56	ec102651_1154	0.28	0.27	0.98	1	0.28	0.36	0.41
Cluster_57	ec102651_1156	0.79	0.32	1	1	0.87	0.87	0.99
Cluster_58	ec102651_1157	0.45	0.99	1	1	0.44	0.45	0.99
Cluster_59	ec102651_1158	0.42	1	1	1	0.42	0.42	0.99
Cluster_60	ec102651_1159	0	0.99	1	1	0	0	0.99
Cluster_61	ec102651_1162	0.49	0.99	1	1	0.49	0.49	0.99
Cluster_62	ec102651_1163	0.49	0.99	1	1	0.48	0.38	0.98
Cluster_63	ec102651_1166	1	1	1	1	1	1	0.99
Cluster_64	ec102651_1173	0.99	1	1	1	1	1	0.99
Cluster_65	ec102651_1176	1	1	1	1	1	1	1
Cluster_66	ec102651_1179	1	1	1	1	1	1	1
Cluster_67	ec102651_1182	1	1	1	1	1	1	1
Cluster_68	ec102651_1183	1	1	1	1	1	1	0.95
Cluster_69	ec102651_1186	1	1	1	1	1	1	0.98
Cluster_70	ec102651_1189	1	1	1	1	1	1	1
Cluster_71	ec102651_1193	1	0.99	1	1	1	1	0.99
Cluster_72	ec102651_1203	0	0	1	1	0	0	0
Cluster_73	ec102651_1205	0.03	0	1	1	0.4	0	0.35
Cluster_74	ec102651_1206	0	0	1	1	0	0	0
Cluster_75	ec102651_1209	0	0	1	1	0	0	0
Cluster_76	ec102651_1222	0	0	1	1	0	0.32	0.13
Cluster_77	ec102651_1223	0	0.61	1	1	0	0	0.91
Cluster_78	ec102651_1224	0	0	1	1	0	0	0.88
Cluster_79	ec102651_1228	0	0	1	1	0	0	0
Cluster_80	ec102651_123	0.99	0.99	1	1	1	0.99	0.97
Cluster_81	ec102651_1230	0.23	0.23	1	1	0.23	0.23	0.23
Cluster_82	ec102651_1234	1	0.4	1	1	0.65	0.99	0.99
Cluster_83	ec102651_1239	0.85	0.26	1	1	0.93	0.85	0.85
Cluster_84	ec102651_124	0.99	1	1	1	1	0.99	0.98
Cluster_85	ec102651_1240	0.93	0.31	1	1	0.87	0.93	0.93
Cluster_86	ec102651_1241	0.88	0.12	1	1	0.88	0.91	0.92
Cluster_87	ec102651_1245	0.99	0.99	1	1	1	0.99	0.99
Cluster_88	ec102651_1247	1	1	1	1	1	1	1
Cluster_89	ec102651_1252	1	1	1	1	1	1	1
Cluster_90	ec102651_1261	1	1	1	1	1	1	0.16
Cluster_91	ec102651_1262	0.91	0.73	1	1	1	0.99	0.13
Cluster_92	ec102651_1263	0.93	0.93	1	1	0.93	0.93	0.93
Cluster_93	ec102651_1265	0	0.12	1	1	0	0.12	0
Cluster_94	ec102651_1266	0	0	1	1	0	0	0
Cluster_95	ec102651_1268	0	0.24	1	1	0	0	0.26
Cluster_96	ec102651_1269	0	0	1	1	0	0	0
Cluster_97	ec102651_1270	0.33	0.48	1	0.99	0.33	0.32	0.48
Cluster_98	ec102651_1273	0	0.15	0.98	0.98	0	0	0.61
Cluster_99	ec102651_1274	0.4	0.5	1	1	0.41	0.4	0.76
Cluster_100	ec102651_1276	0.28	0.46	1	1	0.31	0.29	0.59
Cluster_101	ec102651_1277	0.99	0.99	1	1	1	0.99	1
Cluster_102	ec102651_1279	1	1	1	1	1	1	1
Cluster_103	ec102651_1281	1	1	1	1	1	1	0.98
Cluster_104	ec102651_129	0.98	1	1	1	1	0.98	0.98
Cluster_105	ec102651_1290	0.98	0.99	1	1	1	0.99	0.98
Cluster_106	ec102651_1300	1	1	1	1	1	1	1
Cluster_107	ec102651_1301	1	1	1	1	1	1	0.99
Cluster_108	ec102651_1306	1	1	1	1	1	1	1
Cluster_109	ec102651_1307	1	1	1	1	1	1	0.94
Cluster_110	ec102651_1308	1	1	1	1	1	1	1
Cluster_111	ec102651_131	0.69	1	1	1	1	0.85	0.75
Cluster_112	ec102651_1315	0.16	0.74	1	1	1	0.84	0.22
Cluster_113	ec102651_1318	0.1	0.99	1	1	1	0.81	0.13
Cluster_114	ec102651_1319	0.22	1	1	1	1	1	0.22
Cluster_115	ec102651_132	0	0.12	1	1	1	0.97	0.41
Cluster_116	ec102651_1320	0.3	0.98	1	1	1	0.98	0.26
Cluster_117	ec102651_1324	1	0.99	1	1	1	1	0.98
Cluster_118	ec102651_1327	1	1	1	1	1	1	0.99
Cluster_119	ec102651_1329	0.99	0.99	1	1	1	0.99	0.99
Cluster_120	ec102651_1336	1	1	1	1	1	1	1
Cluster_121	ec102651_1338	0.99	0.99	1	1	1	0.99	0.99
Cluster_122	ec102651_1345	1	1	1	1	1	1	0.99
Cluster_123	ec102651_1350	1	1	1	1	1	1	1
Cluster_124	ec102651_1352	0.99	0.99	1	1	1	0.99	0.99
Cluster_125	ec102651_1353	1	1	1	1	1	1	0.96
Cluster_126	ec102651_1354	0.99	0.99	1	1	1	0.99	0.99
Cluster_127	ec102651_1355	1	1	1	1	1	1	0.97
Cluster_128	ec102651_1358	1	1	1	1	1	1	0.98
Cluster_129	ec102651_1360	0.99	1	1	1	1	1	1
Cluster_130	ec102651_1369	0.99	0.99	1	1	1	0.99	0.96
Cluster_131	ec102651_1370	0.98	0.98	1	1	1	0.98	0.97
Cluster_132	ec102651_1379	0.55	0.6	1	1	1	0.55	0.5
Cluster_133	ec102651_138	0	1	1	1	1	1	0.87
Cluster_134	ec102651_1381	1	1	1	1	1	1	1
Cluster_135	ec102651_1382	1	1	1	1	1	1	1
Cluster_136	ec102651_1385	0.99	0.99	1	1	1	0.98	0.98
Cluster_137	ec102651_1388	0.99	1	1	1	1	1	1
Cluster_138	ec102651_1390	1	1	1	1	1	1	0.99
Cluster_139	ec102651_1392	0.99	1	1	1	1	0.99	0.99
Cluster_140	ec102651_1393	1	1	1	1	1	1	0.98
Cluster_141	ec102651_1396	1	1	1	1	1	1	0.99
Cluster_142	ec102651_1401	0	1	1	1	1	0.99	0
Cluster_143	ec102651_1402	0.09	1	1	1	1	1	0.07
Cluster_144	ec102651_1403	0.05	1	1	1	1	1	0.05
Cluster_145	ec102651_1404	0.03	0.54	1	1	1	0.99	0.03
Cluster_146	ec102651_1407	0.92	0.94	0.94	0.94	0.94	0.94	0.94
Cluster_147	ec102651_1410	0.44	0.99	1	1	1	1	0.44
Cluster_148	ec102651_1413	0.93	0	0.95	0.95	0.95	0.94	0.94
Cluster_149	ec102651_1414	1	0	1	1	1	1	0
Cluster_150	ec102651_1416	1	0.41	1	1	1	0.42	0.64
Cluster_151	ec102651_1419	1	0.09	1	1	1	0.24	1
Cluster_152	ec102651_1420	1	0	1	1	1	0	1
Cluster_153	ec102651_1430	1	0.32	1	1	1	0.32	0
Cluster_154	ec102651_1439	0.99	0.24	1	1	0.24	0.99	0.24
Cluster_155	ec102651_1442	1	0	1	1	0.36	0.97	0.36
Cluster_156	ec102651_1443	0.98	0.08	1	1	0.84	0.99	0.85
Cluster_157	ec102651_1453	0.05	0	1	1	0	0	0.05
Cluster_158	ec102651_1456	0.82	0.56	1	1	0.95	0.93	0.67
Cluster_159	ec102651_1458	0.87	0.31	1	1	0	0	0.87
Cluster_160	ec102651_1463	1	0	1	1	0	0	1
Cluster_161	ec102651_1465	0.99	0	1	1	0.45	0.44	0.99
Cluster_162	ec102651_1467	1	0	1	1	0.61	0.59	0.99
Cluster_163	ec102651_1468	0.97	0	1	1	0.23	0.24	0.94
Cluster_164	ec102651_1473	0.85	0	0.87	0.87	0.85	0.87	0.85
Cluster_165	ec102651_1476	0.94	0	0.94	0.94	0.95	0.96	0.96
Cluster_166	ec102651_1482	0	0	1	1	0	0.98	0
Cluster_167	ec102651_1484	0.29	0.29	1	1	0.29	1	0.28
Cluster_168	ec102651_1487	0	0	1	1	0	0.91	0
Cluster_169	ec102651_1488	0	0	1	1	0	0.72	0
Cluster_170	ec102651_1493	0.41	0.42	1	1	1	0.41	0.42
Cluster_171	ec102651_1494	0	0	1	1	1	0	0
Cluster_172	ec102651_1499	0.96	1	1	1	0.73	0.69	0.69
Cluster_173	ec102651_1500	0.98	1	1	1	0.93	1	0
Cluster_174	ec102651_1504	1	0.55	1	1	0.57	0.55	0
Cluster_175	ec102651_1507	0.84	0	1	1	0.43	0	0
Cluster_176	ec102651_1508	0	0.99	1	1	1	0.99	0
Cluster_177	ec102651_151	0.99	0.99	1	1	1	0.99	0.97
Cluster_178	ec102651_1510	0	0	0.89	0.89	0.89	0.89	0.32
Cluster_179	ec102651_1512	0	0	1	1	0.96	0.64	0.37
Cluster_180	ec102651_1513	0.85	0.86	1	1	0.99	1	0
Cluster_181	ec102651_1514	0.99	0.93	1	0.98	1	0.93	0.1
Cluster_182	ec102651_1519	0.23	1	1	1	1	0.97	0
Cluster_183	ec102651_1520	0	0.98	1	1	0.98	0.98	0
Cluster_184	ec102651_1522	0.08	0.58	1	1	0.94	0.98	0.41
Cluster_185	ec102651_1530	0.99	0.97	1	1	0.96	0.98	0.95
Cluster_186	ec102651_1531	1	0.25	1	1	0.25	0.25	0.9
Cluster_187	ec102651_1533	1	0.06	1	1	0.06	0.06	0.99
Cluster_188	ec102651_1536	0.7	0	1	1	0	0	0
Cluster_189	ec102651_1538	1	0	1	1	0.89	0.99	0.9
Cluster_190	ec102651_154	1	1	1	1	1	1	1
Cluster_191	ec102651_1541	1	0.23	1	1	0.5	0.89	0.99
Cluster_192	ec102651_1547	0.97	0.97	1	1	1	0.97	0.97
Cluster_193	ec102651_155	1	1	1	1	1	1	1
Cluster_194	ec102651_1550	1	0.99	1	1	1	1	0.99
Cluster_195	ec102651_1558	0.98	0.98	1	1	1	0.79	0.97
Cluster_196	ec102651_1561	1	1	1	1	1	1	1
Cluster_197	ec102651_1563	1	1	1	1	1	1	1
Cluster_198	ec102651_1566	0.99	0.99	1	1	1	0.99	0.99
Cluster_199	ec102651_1568	1	1	1	1	1	1	1
Cluster_200	ec102651_1569	0.99	0.99	1	1	1	0.99	0.99
Cluster_201	ec102651_1571	0.99	0.99	1	1	1	0.97	0.97
Cluster_202	ec102651_1572	1	1	1	1	1	1	1
Cluster_203	ec102651_158	1	1	1	1	1	1	1
Cluster_204	ec102651_1580	0.99	0.99	1	1	1	0.99	0.99
Cluster_205	ec102651_1588	0.81	1	1	1	1	0.81	0.82
Cluster_206	ec102651_159	1	1	1	1	1	1	0.99
Cluster_207	ec102651_1590	1	1	1	1	1	1	1
Cluster_208	ec102651_1592	0.99	0.98	1	1	1	0.99	0.95
Cluster_209	ec102651_1593	1	1	1	1	1	1	0.99
Cluster_210	ec102651_1596	1	1	1	1	1	1	1
Cluster_211	ec102651_1597	1	1	1	1	1	1	0.99
Cluster_212	ec102651_1599	0.98	1	1	1	1	0.99	0.98
Cluster_213	ec102651_16	0.99	1	1	1	1	0.99	0.92
Cluster_214	ec102651_1601	0.99	0.99	1	1	1	0.99	0.99
Cluster_215	ec102651_1605	1	1	1	1	1	1	1
Cluster_216	ec102651_1607	1	1	1	1	1	1	1
Cluster_217	ec102651_1608	1	1	1	1	1	1	1
Cluster_218	ec102651_1610	1	1	1	1	1	1	1
Cluster_219	ec102651_1611	0.99	1	1	1	1	0.99	1
Cluster_220	ec102651_1615	1	1	1	1	1	1	1
Cluster_221	ec102651_1616	1	1	1	1	1	1	1
Cluster_222	ec102651_1617	0.99	0.99	1	1	1	0.99	0.99
Cluster_223	ec102651_1626	1	1	1	1	1	1	0.99
Cluster_224	ec102651_1627	1	1	1	1	1	1	0.99
Cluster_225	ec102651_1631	1	1	1	1	1	1	1
Cluster_226	ec102651_1633	0.99	1	1	1	1	0.99	0.99
Cluster_227	ec102651_1636	1	1	1	1	1	1	0.99
Cluster_228	ec102651_1637	1	1	1	1	1	1	1
Cluster_229	ec102651_1642	0.99	1	1	1	0.99	0.99	0.99
Cluster_230	ec102651_1643	1	1	1	1	1	1	1
Cluster_231	ec102651_1644	1	1	1	1	1	1	0.98
Cluster_232	ec102651_1645	1	1	1	1	1	0.99	1
Cluster_233	ec102651_1646	1	1	1	1	1	1	1
Cluster_234	ec102651_1649	1	1	1	1	1	1	1
Cluster_235	ec102651_1650	0.88	0.61	1	1	1	0.61	0.55
Cluster_236	ec102651_166	1	1	1	1	1	1	1
Cluster_237	ec102651_1660	1	0	1	1	0.99	0	0.55
Cluster_238	ec102651_1662	1	0	1	1	1	0	0.28
Cluster_239	ec102651_1664	1	0.24	0.98	1	0.59	0.58	0
Cluster_240	ec102651_1667	0.07	0	1	1	1	0.07	0.07
Cluster_241	ec102651_167	1	0.99	1	1	0.99	0.99	0.98
Cluster_242	ec102651_1670	0.99	1	1	1	1	1	0.99
Cluster_243	ec102651_1671	0.17	1	1	1	1	0.99	0.97
Cluster_244	ec102651_1673	1	1	1	1	1	1	0.97
Cluster_245	ec102651_1675	1	1	1	1	1	1	0.97
Cluster_246	ec102651_1677	0.95	0.95	1	1	1	0.95	0.83
Cluster_247	ec102651_1681	1	1	1	1	1	1	1
Cluster_248	ec102651_169	1	1	1	1	1	0.99	1
Cluster_249	ec102651_1691	1	1	1	1	1	0.99	1
Cluster_250	ec102651_1692	1	1	1	1	1	1	0.99
Cluster_251	ec102651_1696	1	1	1	1	1	1	0.98
Cluster_252	ec102651_170	1	1	1	1	1	1	1
Cluster_253	ec102651_1700	1	1	1	1	1	1	1
Cluster_254	ec102651_1702	0.99	0.99	1	1	0.99	0.99	0.98
Cluster_255	ec102651_1705	0.97	0.98	1	1	1	0.98	0.98
Cluster_256	ec102651_1706	1	1	1	1	1	1	0.99
Cluster_257	ec102651_1710	0.99	0.99	1	1	1	0.99	0.96
Cluster_258	ec102651_1711	1	1	1	1	1	1	0.95
Cluster_259	ec102651_1712	0.99	0.99	1	1	1	0.99	0.98
Cluster_260	ec102651_1713	0.98	0.99	1	1	1	0.99	0.97
Cluster_261	ec102651_1721	1	1	1	1	1	1	1
Cluster_262	ec102651_1722	1	1	1	1	1	1	1
Cluster_263	ec102651_1727	0.98	1	1	1	1	0.99	0.99
Cluster_264	ec102651_1732	1	1	1	1	0.98	1	0.98
Cluster_265	ec102651_1735	0.99	0.99	1	1	1	0.9	1
Cluster_266	ec102651_1737	0.99	0.99	1	1	1	0.99	0.99
Cluster_267	ec102651_1740	0.97	0.97	1	1	1	0.96	0.95
Cluster_268	ec102651_1747	0.96	0.92	0.98	1	0.98	0.95	0.96
Cluster_269	ec102651_1752	1	0	1	1	1	0.55	0.43
Cluster_270	ec102651_1757	1	1	1	1	1	1	1
Cluster_271	ec102651_1764	1	1	1	1	1	1	0.99
Cluster_272	ec102651_1766	1	1	1	1	1	1	1
Cluster_273	ec102651_1771	1	1	1	1	1	1	1
Cluster_274	ec102651_1773	1	0.99	1	1	1	1	1
Cluster_275	ec102651_1774	0.99	1	1	1	1	0.99	0.97
Cluster_276	ec102651_1778	0.95	1	1	1	1	1	0.9
Cluster_277	ec102651_1780	0.99	1	1	1	1	1	0
Cluster_278	ec102651_1785	1	1	1	1	1	1	0.99
Cluster_279	ec102651_1786	0.99	0.98	1	1	1	0.99	0.97
Cluster_280	ec102651_179	1	1	1	1	1	1	0.99
Cluster_281	ec102651_1793	1	1	1	1	1	1	1
Cluster_282	ec102651_1799	1	1	1	1	1	1	0.99
Cluster_283	ec102651_1803	1	1	1	1	1	1	1
Cluster_284	ec102651_1809	1	1	1	1	1	1	1
Cluster_285	ec102651_181	1	1	1	1	1	0.99	1
Cluster_286	ec102651_1811	1	1	1	1	1	1	0.99
Cluster_287	ec102651_1813	1	1	1	1	1	1	1
Cluster_288	ec102651_1815	1	1	1	1	1	1	1
Cluster_289	ec102651_1816	1	1	1	1	1	1	1
Cluster_290	ec102651_1819	1	1	1	1	1	1	1
Cluster_291	ec102651_182	1	1	1	1	1	1	0.99
Cluster_292	ec102651_1820	0.99	1	1	1	1	0.99	0.97
Cluster_293	ec102651_1821	0.99	1	1	1	1	0.99	0.64
Cluster_294	ec102651_1822	1	1	1	1	1	1	0.09
Cluster_295	ec102651_1829	1	1	1	1	1	1	1
Cluster_296	ec102651_1837	1	1	1	1	1	1	0.99
Cluster_297	ec102651_1838	1	1	1	1	1	1	0.99
Cluster_298	ec102651_1839	1	1	1	1	1	1	0.99
Cluster_299	ec102651_1848	0.99	0.99	1	1	1	0.99	1
Cluster_300	ec102651_1853	0.23	0.23	1	1	1	0.23	0.98
Cluster_301	ec102651_1856	1	1	1	1	1	0.99	0.99
Cluster_302	ec102651_1857	0.88	0.88	1	1	1	0.88	0.84
Cluster_303	ec102651_1859	1	1	1	1	1	1	0.99
Cluster_304	ec102651_1866	0.99	1	1	1	1	0.79	0.16
Cluster_305	ec102651_1872	0.99	1	1	1	1	0.99	0.99
Cluster_306	ec102651_1874	0.69	1	1	1	1	1	1
Cluster_307	ec102651_1875	1	1	1	1	1	1	0.99
Cluster_308	ec102651_1876	0.99	0.99	1	1	1	0.99	0.99
Cluster_309	ec102651_1877	1	1	1	1	1	1	1
Cluster_310	ec102651_1879	0.99	0.99	1	1	1	1	0.99
Cluster_311	ec102651_1883	1	0.99	1	1	1	1	0.32
Cluster_312	ec102651_1886	0.99	0.99	1	1	1	1	0.08
Cluster_313	ec102651_1889	1	0.99	1	1	1	1	0
Cluster_314	ec102651_1894	1	1	1	1	1	1	0.17
Cluster_315	ec102651_1895	1	1	1	1	1	1	0.11
Cluster_316	ec102651_1896	1	1	1	1	1	0.99	0.4
Cluster_317	ec102651_190	1	1	1	1	1	1	1
Cluster_318	ec102651_1900	0.99	1	1	1	1	0.99	0.95
Cluster_319	ec102651_1908	1	0.99	1	1	1	1	0.98
Cluster_320	ec102651_1910	0.74	1	1	1	1	1	0.99
Cluster_321	ec102651_1911	1	1	1	1	1	1	0.98
Cluster_322	ec102651_1915	0.99	1	1	1	1	0.99	0.98
Cluster_323	ec102651_1922	1	1	1	1	1	1	0.95
Cluster_324	ec102651_1929	0.99	0	1	1	0.93	0	0.93
Cluster_325	ec102651_193	0.99	1	1	1	1	0.99	0.98
Cluster_326	ec102651_1930	0.95	0	1	1	0	0	0
Cluster_327	ec102651_1932	0	0	1	1	0.86	0	0
Cluster_328	ec102651_1938	0.84	0.84	1	1	0.84	0.84	0
Cluster_329	ec102651_1941	0.14	0.14	1	1	0.14	0.1	0.1
Cluster_330	ec102651_1942	0.41	0.41	1	1	0.41	0.41	0.43
Cluster_331	ec102651_1947	0.54	0.38	1	1	0.54	0.54	0.54
Cluster_332	ec102651_1948	0.26	0.15	1	1	0.44	0.49	0.49
Cluster_333	ec102651_1950	0.29	0	1	1	0.29	0.09	0.09
Cluster_334	ec102651_1953	0.53	0.97	0.99	0.99	0.99	0.53	0
Cluster_335	ec102651_1955	1	0.99	1	1	1	0.99	0.98
Cluster_336	ec102651_1959	1	1	1	1	1	1	0.97
Cluster_337	ec102651_196	1	1	1	1	1	1	1
Cluster_338	ec102651_1960	0.99	0.99	0.77	1	1	0.99	0.16
Cluster_339	ec102651_1962	1	1	1	1	1	1	0.98
Cluster_340	ec102651_1964	1	1	1	1	1	1	1
Cluster_341	ec102651_1966	0.99	0.99	1	1	1	1	0.99
Cluster_342	ec102651_1972	1	0.99	1	1	1	1	0.07
Cluster_343	ec102651_1974	0.99	0.99	1	1	1	0.99	0.98
Cluster_344	ec102651_1975	1	1	1	1	1	0.99	0.99
Cluster_345	ec102651_1978	0.97	1	1	1	1	0.98	0.15
Cluster_346	ec102651_198	1	1	1	1	1	1	1
Cluster_347	ec102651_1980	0.97	0.97	0.99	0.99	0.97	0.97	0
Cluster_348	ec102651_1982	0.98	0.99	1	1	1	0.98	0.98
Cluster_349	ec102651_1986	1	1	1	1	1	1	0.98
Cluster_350	ec102651_199	1	1	1	1	1	1	1
Cluster_351	ec102651_1992	1	1	1	1	1	1	1
Cluster_352	ec102651_1995	1	1	1	1	1	1	0.99
Cluster_353	ec102651_1999	1	1	1	1	1	1	1
Cluster_354	ec102651_20	1	1	1	1	1	1	1
Cluster_355	ec102651_2002	0.5	0.5	1	1	1	0.5	0.49
Cluster_356	ec102651_2006	1	0.99	1	1	1	0.99	0.42
Cluster_357	ec102651_2010	1	0.99	1	1	1	1	0.99
Cluster_358	ec102651_2017	1	0.99	1	1	1	0.99	0.98
Cluster_359	ec102651_2018	0.99	0.99	1	1	1	0.99	0.98
Cluster_360	ec102651_2019	0.94	0.94	1	1	1	0.94	0.96
Cluster_361	ec102651_2021	1	1	1	1	1	1	1
Cluster_362	ec102651_2026	0.99	1	1	1	1	1	0.99
Cluster_363	ec102651_2027	0.98	0.99	1	1	1	0.95	0.97
Cluster_364	ec102651_2032	0.98	0.98	1	1	1	0.98	0.96
Cluster_365	ec102651_2033	0.68	0.98	1	1	1	0.6	0.09
Cluster_366	ec102651_2037	0.99	0.99	1	1	1	0.98	0.26
Cluster_367	ec102651_2039	1	0.99	1	1	1	1	0.08
Cluster_368	ec102651_2044	0.99	1	1	1	1	1	1
Cluster_369	ec102651_2047	0.98	0.98	1	1	1	1	0.97
Cluster_370	ec102651_2050	0.97	0.97	1	1	1	0.97	0.97
Cluster_371	ec102651_2052	0.96	0.96	1	1	1	0.96	0.48
Cluster_372	ec102651_2054	1	1	1	1	1	1	1
Cluster_373	ec102651_2055	1	1	1	1	1	1	1
Cluster_374	ec102651_2057	1	1	1	1	1	1	1
Cluster_375	ec102651_2062	0.35	0.99	1	1	1	0.35	0.35
Cluster_376	ec102651_2063	0.99	0.99	1	1	1	0.99	0.99
Cluster_377	ec102651_2066	0.99	0.97	1	1	1	0.25	0.25
Cluster_378	ec102651_2067	0.99	0.97	1	1	1	0.99	0.33
Cluster_379	ec102651_2070	1	1	1	1	1	1	1
Cluster_380	ec102651_2072	0.99	0.98	1	1	1	0.99	0.98
Cluster_381	ec102651_2073	1	1	1	1	1	1	1
Cluster_382	ec102651_2074	0.99	0.81	1	1	1	0.99	0.98
Cluster_383	ec102651_2075	1	1	1	1	1	1	1
Cluster_384	ec102651_2082	1	1	1	1	1	1	0.99
Cluster_385	ec102651_2083	1	1	1	1	1	1	1
Cluster_386	ec102651_2084	0.98	0.99	1	1	1	0.99	0.99
Cluster_387	ec102651_2085	0.99	1	1	1	1	1	0.98
Cluster_388	ec102651_209	0.98	0.98	1	1	1	0.98	0.97
Cluster_389	ec102651_2091	0.98	0.98	1	1	1	0.97	0.97
Cluster_390	ec102651_2093	1	1	1	1	1	1	1
Cluster_391	ec102651_2099	1	1	1	1	1	1	1
Cluster_392	ec102651_2100	1	1	1	1	1	0.99	1
Cluster_393	ec102651_2101	0.99	0.99	1	1	1	0.99	0.98
Cluster_394	ec102651_2106	1	1	1	1	1	1	1
Cluster_395	ec102651_2108	0.99	1	1	1	1	1	0.99
Cluster_396	ec102651_2109	0.54	0.99	1	1	1	0.99	0.99
Cluster_397	ec102651_211	0.75	1	1	1	1	0.97	0.96
Cluster_398	ec102651_2110	0.79	1	1	1	1	1	0.99
Cluster_399	ec102651_2114	1	1	1	1	1	1	1
Cluster_400	ec102651_2119	1	1	1	1	1	1	1
Cluster_401	ec102651_2121	1	1	1	1	1	1	1
Cluster_402	ec102651_2126	1	1	1	1	1	1	1
Cluster_403	ec102651_2127	1	1	1	1	1	1	1
Cluster_404	ec102651_2128	1	1	1	1	1	1	0.97
Cluster_405	ec102651_2131	1	1	1	1	1	1	0.99
Cluster_406	ec102651_2135	0.99	1	1	1	1	1	0.99
Cluster_407	ec102651_2140	0.99	0.99	1	1	1	0.99	0.98
Cluster_408	ec102651_2141	0.99	0.99	1	1	1	0.99	0.98
Cluster_409	ec102651_2148	0.99	1	1	1	1	0.99	1
Cluster_410	ec102651_215	0.99	1	1	1	1	0.99	0.99
Cluster_411	ec102651_2153	1	1	1	1	1	1	1
Cluster_412	ec102651_2155	1	1	1	1	1	1	1
Cluster_413	ec102651_2162	0.99	1	1	1	1	0.99	0.99
Cluster_414	ec102651_2166	0.99	0.99	1	1	1	0.99	0.98
Cluster_415	ec102651_2168	0.98	0.97	1	1	1	0.98	0.98
Cluster_416	ec102651_2170	0.98	1	1	1	1	0.98	0.98
Cluster_417	ec102651_2174	1	1	1	1	1	1	1
Cluster_418	ec102651_2182	1	1	1	1	1	1	0.99
Cluster_419	ec102651_2186	0.99	1	1	1	1	1	1
Cluster_420	ec102651_2187	1	1	1	1	1	1	0.99
Cluster_421	ec102651_2188	1	0.98	1	1	1	1	0.98
Cluster_422	ec102651_219	0	0.98	1	1	1	0	0
Cluster_423	ec102651_2196	1	0	1	1	1	1	1
Cluster_424	ec102651_2201	0.99	0.2	1	1	1	0.99	0.99
Cluster_425	ec102651_2205	0.99	1	1	1	1	1	0.98
Cluster_426	ec102651_2211	1	1	1	1	1	1	0.98
Cluster_427	ec102651_2214	1	1	1	1	1	1	1
Cluster_428	ec102651_2216	1	1	1	1	1	1	1
Cluster_429	ec102651_2218	1	1	1	1	1	1	1
Cluster_430	ec102651_2219	1	1	1	1	1	1	1
Cluster_431	ec102651_2222	1	1	1	1	1	1	1
Cluster_432	ec102651_2223	1	1	1	1	1	1	1
Cluster_433	ec102651_2224	0.99	0.99	1	1	1	1	0.99
Cluster_434	ec102651_2225	0.97	0.99	1	1	0.98	0.99	0.98
Cluster_435	ec102651_223	0.04	0.99	1	1	1	0.04	0.04
Cluster_436	ec102651_2230	0.99	1	1	1	1	1	0.99
Cluster_437	ec102651_2232	0.88	0.87	1	1	1	0.87	0
Cluster_438	ec102651_2233	1	1	1	1	1	1	0.97
Cluster_439	ec102651_2234	1	1	1	1	1	1	0.99
Cluster_440	ec102651_2235	0.92	0.93	1	1	1	0.92	0.96
Cluster_441	ec102651_2237	1	1	1	1	1	1	1
Cluster_442	ec102651_2238	1	1	1	1	1	1	1
Cluster_443	ec102651_2244	1	1	1	1	1	1	0.98
Cluster_444	ec102651_2248	0.99	0.99	1	1	1	0.99	0.96
Cluster_445	ec102651_2250	1	1	1	1	1	1	0.98
Cluster_446	ec102651_2255	0.99	0.99	1	1	1	0.99	0.98
Cluster_447	ec102651_2257	0.99	0.99	1	1	1	0.99	0.99
Cluster_448	ec102651_2258	0.98	0.98	1	1	1	0.98	0.97
Cluster_449	ec102651_2259	0.93	0.93	1	1	0.99	0.93	0.92
Cluster_450	ec102651_226	0	0.99	1	1	0.99	0	0
Cluster_451	ec102651_2268	0.94	0.94	1	1	1	0.94	0
Cluster_452	ec102651_2270	1	1	1	1	1	1	0.99
Cluster_453	ec102651_2273	1	1	1	1	1	1	1
Cluster_454	ec102651_2278	0.99	0.99	1	1	1	1	0.99
Cluster_455	ec102651_228	0	1	1	1	1	0	0
Cluster_456	ec102651_2282	1	1	1	1	1	1	1
Cluster_457	ec102651_2285	0.98	0.99	1	1	1	0.99	0.98
Cluster_458	ec102651_230	0	1	1	1	1	0	0
Cluster_459	ec102651_2300	0.26	0.37	0.64	0.98	0.26	0.26	0.64
Cluster_460	ec102651_2307	0.93	1	1	1	1	0.93	0.24
Cluster_461	ec102651_2312	1	1	1	1	1	1	0.99
Cluster_462	ec102651_2315	1	1	1	1	1	1	1
Cluster_463	ec102651_2320	0.99	1	1	1	1	1	1
Cluster_464	ec102651_2321	1	1	1	1	1	1	1
Cluster_465	ec102651_2322	0.97	1	1	1	1	1	0.99
Cluster_466	ec102651_2325	1	1	1	1	1	1	1
Cluster_467	ec102651_2328	0.69	0.69	1	1	1	0.67	0.69
Cluster_468	ec102651_2329	0.99	0.99	1	1	1	0.99	0.97
Cluster_469	ec102651_233	0.99	0.98	1	1	1	0.99	0.97
Cluster_470	ec102651_2335	0.98	0.98	1	1	1	0.98	0.98
Cluster_471	ec102651_2337	1	1	1	1	1	1	1
Cluster_472	ec102651_2338	1	1	1	1	1	1	0.99
Cluster_473	ec102651_2341	1	1	1	1	1	1	0.98
Cluster_474	ec102651_2344	0.98	0.98	1	1	1	0.98	0.98
Cluster_475	ec102651_2348	0.99	0.99	1	1	1	0.99	0.97
Cluster_476	ec102651_2349	0.99	0.99	1	1	1	0.98	0.98
Cluster_477	ec102651_2350	0.99	0.99	1	1	1	0.99	0.99
Cluster_478	ec102651_2357	1	1	1	1	1	1	0.99
Cluster_479	ec102651_2362	1	1	1	1	1	1	1
Cluster_480	ec102651_2367	0.2	0.2	1	1	1	0.2	0.2
Cluster_481	ec102651_2374	0	0	1	1	1	0	0
Cluster_482	ec102651_2376	0	0	1	1	1	0	0
Cluster_483	ec102651_2377	0	0	1	1	0.56	0	0
Cluster_484	ec102651_2379	1	1	1	1	1	1	0.99
Cluster_485	ec102651_2381	1	1	1	1	1	1	0.99
Cluster_486	ec102651_2383	1	0.99	1	1	1	1	0.99
Cluster_487	ec102651_2385	0.99	0.99	1	1	1	0.99	0.99
Cluster_488	ec102651_2388	1	1	1	1	1	1	1
Cluster_489	ec102651_2392	0.9	1	1	1	1	1	0.99
Cluster_490	ec102651_240	1	1	1	1	1	1	0
Cluster_491	ec102651_2400	1	0.99	1	1	1	1	1
Cluster_492	ec102651_2405	1	1	1	1	1	1	0.91
Cluster_493	ec102651_2407	1	1	1	1	1	0.99	1
Cluster_494	ec102651_241	0.99	1	1	1	0.99	1	0.97
Cluster_495	ec102651_2415	1	1	1	1	1	1	0.99
Cluster_496	ec102651_2418	1	1	1	1	1	0.74	0.96
Cluster_497	ec102651_2419	0.96	0.99	1	1	0.99	0.99	0.96
Cluster_498	ec102651_242	0	1	1	1	1	0	1
Cluster_499	ec102651_2421	0.99	1	1	1	0.99	1	0.99
Cluster_500	ec102651_2423	0.99	0.99	1	1	1	0.99	0.99
Cluster_501	ec102651_2426	1	1	1	1	1	0.98	0.98
Cluster_502	ec102651_2429	1	1	1	1	1	1	0.87
Cluster_503	ec102651_243	0	1	1	1	1	0	1
Cluster_504	ec102651_2431	0.99	0.99	1	1	1	0.99	0.96
Cluster_505	ec102651_2437	1	1	1	1	1	1	1
Cluster_506	ec102651_2438	1	1	1	1	1	1	1
Cluster_507	ec102651_244	0.99	0.99	1	1	1	0.98	0.98
Cluster_508	ec102651_2444	1	1	1	1	1	1	0.99
Cluster_509	ec102651_2447	0.99	0.57	1	1	0.99	0.6	0.98
Cluster_510	ec102651_2448	1	1	1	1	1	1	1
Cluster_511	ec102651_2451	0.48	0.98	1	1	0.81	0.48	0.81
Cluster_512	ec102651_2454	1	1	1	1	0.99	1	1
Cluster_513	ec102651_2456	1	1	1	1	1	1	1
Cluster_514	ec102651_246	1	1	1	1	1	1	0.99
Cluster_515	ec102651_2460	0.98	0.99	1	1	1	1	0.98
Cluster_516	ec102651_2461	1	1	1	1	1	1	0.99
Cluster_517	ec102651_2462	1	1	1	1	1	1	1
Cluster_518	ec102651_2463	1	0.98	1	1	0.99	1	0.99
Cluster_519	ec102651_2464	0.99	1	1	1	0.99	1	0.99
Cluster_520	ec102651_2469	0.87	0.93	1	1	0.98	0.98	0.89
Cluster_521	ec102651_247	0.91	1	1	1	1	0.91	0.92
Cluster_522	ec102651_2474	0.99	0.99	1	1	0.99	0.98	0.98
Cluster_523	ec102651_2475	0.99	1	1	1	1	0.98	0.99
Cluster_524	ec102651_2478	0.99	0.99	1	1	0.99	0.99	0.75
Cluster_525	ec102651_2479	0.98	0.97	1	1	0.99	0.98	0.96
Cluster_526	ec102651_248	0.18	1	1	1	1	0.18	0.95
Cluster_527	ec102651_2480	0.96	1	1	1	1	1	1
Cluster_528	ec102651_2482	1	0.99	1	1	1	0.96	0.98
Cluster_529	ec102651_2484	0.99	0.99	1	1	0.99	0.98	0.98
Cluster_530	ec102651_2485	0.99	0.9	1	1	1	0.98	0.97
Cluster_531	ec102651_2487	0.83	0.66	1	1	0.66	0.66	0.66
Cluster_532	ec102651_2489	1	0.99	1	1	1	0.99	0.98
Cluster_533	ec102651_2490	0.98	0.99	1	1	0.98	0.97	0.98
Cluster_534	ec102651_2491	1	1	1	1	1	0.99	1
Cluster_535	ec102651_2494	1	1	1	1	1	0.98	0.97
Cluster_536	ec102651_2497	0.96	0.33	0.96	0.96	0.95	0.31	0.92
Cluster_537	ec102651_25	1	1	1	1	1	1	0.99
Cluster_538	ec102651_250	0.99	1	1	1	1	1	0.99
Cluster_539	ec102651_2502	1	0.06	1	1	0.95	0.78	0.95
Cluster_540	ec102651_2503	0.97	0	1	1	0.98	0	0
Cluster_541	ec102651_2506	0.91	0	1	1	0.92	0	0
Cluster_542	ec102651_2507	0	0	1	1	0.98	0.98	0
Cluster_543	ec102651_2514	1	0.28	1	1	0.99	0.32	0.15
Cluster_544	ec102651_2517	1	0	1	1	0.96	0	0.94
Cluster_545	ec102651_2518	0.99	0	1	1	0.97	0.74	0.41
Cluster_546	ec102651_2519	1	0	1	1	0.95	0.58	0.59
Cluster_547	ec102651_2520	1	0.26	1	1	0.85	0.47	0.5
Cluster_548	ec102651_2525	1	1	1	1	0.99	0.97	0.97
Cluster_549	ec102651_2529	1	0.99	1	1	0.76	0.99	0.99
Cluster_550	ec102651_253	1	1	1	1	1	1	0.99
Cluster_551	ec102651_2530	1	1	1	1	1	1	1
Cluster_552	ec102651_2532	1	0.96	1	1	0.88	0.96	0.76
Cluster_553	ec102651_254	0.99	1	1	1	1	1	0.99
Cluster_554	ec102651_2544	0.98	1	1	1	0	0.98	0
Cluster_555	ec102651_2546	1	0	0.98	1	0.99	0.97	0.98
Cluster_556	ec102651_2548	1	0.68	1	1	0.68	0.69	0.67
Cluster_557	ec102651_2549	1	0.86	1	1	0.64	0.88	0.6
Cluster_558	ec102651_255	1	1	1	1	1	1	1
Cluster_559	ec102651_2555	1	0.98	1	1	0.97	0.99	0.98
Cluster_560	ec102651_256	0.99	1	1	1	1	0.99	0.98
Cluster_561	ec102651_2560	1	1	1	1	1	1	1
Cluster_562	ec102651_2561	0.98	1	1	1	0.99	0.99	0.99
Cluster_563	ec102651_2563	0.99	0.97	1	1	0.99	0.99	0.99
Cluster_564	ec102651_2565	1	1	1	1	1	1	1
Cluster_565	ec102651_2569	0.94	1	1	1	1	0.99	1
Cluster_566	ec102651_2570	0.93	0.99	1	1	1	0.99	0.99
Cluster_567	ec102651_2572	0.95	0.95	1	1	0.99	1	0.99
Cluster_568	ec102651_2576	0.7	0.78	1	1	0.11	0.98	0.98
Cluster_569	ec102651_2577	0.66	0.63	1	1	0	0.82	0.82
Cluster_570	ec102651_2578	0.08	0.29	1	1	0.07	0.55	0.09
Cluster_571	ec102651_258	0.07	0.56	1	1	0.75	1	0.27
Cluster_572	ec102651_2581	0	0.07	1	1	0	0.07	0
Cluster_573	ec102651_2582	0	0	1	1	0.04	0	0
Cluster_574	ec102651_2586	0.67	0.67	1	1	0.67	0.67	0.67
Cluster_575	ec102651_2587	0.18	0.14	1	1	0.19	0.18	0.18
Cluster_576	ec102651_2589	0.98	0	1	1	1	0.98	0
Cluster_577	ec102651_259	0.36	0	1	1	0	0.66	0
Cluster_578	ec102651_2596	1	1	1	1	1	1	1
Cluster_579	ec102651_2599	1	1	1	1	1	1	1
Cluster_580	ec102651_26	1	1	1	1	1	1	0.99
Cluster_581	ec102651_2604	0.98	0.99	1	1	1	0.99	0.98
Cluster_582	ec102651_2605	1	1	1	1	1	1	0.99
Cluster_583	ec102651_261	0.99	0	1	1	0	0.99	0
Cluster_584	ec102651_2610	1	1	1	1	1	0.99	1
Cluster_585	ec102651_2611	1	0.99	1	1	1	1	0.99
Cluster_586	ec102651_2613	1	1	1	1	1	1	1
Cluster_587	ec102651_2615	1	0.99	1	1	1	1	1
Cluster_588	ec102651_2623	0.99	0.99	1	1	1	0.99	0.27
Cluster_589	ec102651_2628	0.99	0	1	1	1	0.98	0.97
Cluster_590	ec102651_2632	0.94	0.91	0.57	1	0.57	0.99	0.99
Cluster_591	ec102651_2635	0	0	0	1	0	0.98	0.99
Cluster_592	ec102651_2639	0.5	0.5	0.46	1	0.46	0.93	0.93
Cluster_593	ec102651_264	0.26	0.26	1	1	0.99	0.26	0.26
Cluster_594	ec102651_2645	0.92	0.16	0.2	1	0.2	0.99	0.99
Cluster_595	ec102651_2649	0.86	0.21	0.21	1	0.21	1	1
Cluster_596	ec102651_265	0.16	0.11	1	1	0.99	0.14	0.14
Cluster_597	ec102651_2654	1	0	0	1	0	1	1
Cluster_598	ec102651_2660	0.95	0.97	0	1	0	0.96	0.97
Cluster_599	ec102651_2666	1	0	0.42	1	0.42	0	0.29
Cluster_600	ec102651_267	0.79	0.26	1	1	1	0.81	0.8
Cluster_601	ec102651_2672	1	0.15	1	1	1	1	0.15
Cluster_602	ec102651_268	0.84	0.16	1	1	0.84	0.82	0.82
Cluster_603	ec102651_2681	0.99	0.11	1	1	0.99	0.76	0.95
Cluster_604	ec102651_2683	1	0.99	1	1	1	1	0.99
Cluster_605	ec102651_2688	0.96	0.96	1	1	1	0.96	0.89
Cluster_606	ec102651_2690	0	0	1	1	1	0	0.18
Cluster_607	ec102651_2691	0	0	1	1	1	0	0
Cluster_608	ec102651_2692	1	1	1	1	1	1	1
Cluster_609	ec102651_2694	0	0	0.87	0.87	0	0	0.42
Cluster_610	ec102651_2699	0	0	0.22	1	0	0	0
Cluster_611	ec102651_2700	0.46	0.31	0.5	1	0.32	0.32	0.45
Cluster_612	ec102651_2701	0.98	0.98	1	1	1	0.98	0.97
Cluster_613	ec102651_2703	1	1	1	1	1	0.35	1
Cluster_614	ec102651_2705	0.99	1	1	1	1	0	0.99
Cluster_615	ec102651_2706	0.99	0.99	1	1	0.98	0	0.98
Cluster_616	ec102651_2707	0.63	0.98	1	1	0.98	0	0.98
Cluster_617	ec102651_2708	0.98	0.98	1	1	0.98	0.52	0.97
Cluster_618	ec102651_2710	1	1	1	1	1	1	1
Cluster_619	ec102651_2712	0.99	1	1	1	0.99	0.99	0.99
Cluster_620	ec102651_2716	0.98	0.98	1	1	0.98	0.98	0.98
Cluster_621	ec102651_2718	1	1	1	1	0.99	0.99	1
Cluster_622	ec102651_2720	1	1	1	1	1	1	1
Cluster_623	ec102651_2721	0.99	0.99	1	1	0.97	0.99	0.98
Cluster_624	ec102651_2722	0.33	0.99	1	1	0.98	0.99	0.98
Cluster_625	ec102651_2727	1	1	1	1	1	1	1
Cluster_626	ec102651_2730	0.98	0.98	1	1	1	0	0.9
Cluster_627	ec102651_2732	0.99	0.99	1	1	0.99	0.05	0.99
Cluster_628	ec102651_2733	0.97	0.97	1	1	1	0	0.96
Cluster_629	ec102651_2734	0.99	0.99	1	1	1	0	0.98
Cluster_630	ec102651_2735	0.04	0.96	1	1	1	0.29	0.96
Cluster_631	ec102651_2737	0	1	1	1	1	0.99	0.99
Cluster_632	ec102651_2739	0.21	1	1	1	1	1	1
Cluster_633	ec102651_2740	0.48	0.76	1	1	1	1	0.99
Cluster_634	ec102651_2741	0.2	1	1	1	1	1	0.98
Cluster_635	ec102651_2746	0.03	1	1	1	1	1	1
Cluster_636	ec102651_2748	0	1	1	1	1	1	1
Cluster_637	ec102651_2750	0.16	0.99	1	1	1	1	1
Cluster_638	ec102651_2751	0.27	0.99	1	1	1	0.98	0.96
Cluster_639	ec102651_2755	1	1	1	1	1	1	1
Cluster_640	ec102651_2758	0.99	1	1	1	1	1	1
Cluster_641	ec102651_2759	0.99	0.99	1	1	1	0.99	0.96
Cluster_642	ec102651_276	0.07	0.07	1	1	1	0.99	0.07
Cluster_643	ec102651_2763	1	1	1	1	1	1	1
Cluster_644	ec102651_2765	0.99	0.99	1	1	1	0.99	0.97
Cluster_645	ec102651_2769	1	1	1	1	1	1	1
Cluster_646	ec102651_2771	1	1	1	1	1	1	1
Cluster_647	ec102651_2773	0.86	0.88	1	1	0.99	0.87	0.99
Cluster_648	ec102651_2775	0.99	0.99	1	1	1	0.99	0.99
Cluster_649	ec102651_2777	0.98	0.92	1	1	1	0.99	0.99
Cluster_650	ec102651_2779	0.99	1	1	1	1	0.99	0.91
Cluster_651	ec102651_278	0.11	0.11	1	1	1	1	0.11
Cluster_652	ec102651_2780	1	1	1	1	1	0.99	0.99
Cluster_653	ec102651_2781	1	1	1	1	1	1	1
Cluster_654	ec102651_2784	1	0.98	1	1	1	1	1
Cluster_655	ec102651_2790	1	0.99	1	1	1	1	0.99
Cluster_656	ec102651_2792	0.99	0.99	1	1	1	0.99	0.99
Cluster_657	ec102651_2796	1	1	1	1	1	1	0.98
Cluster_658	ec102651_2797	1	1	1	1	1	1	1
Cluster_659	ec102651_2801	1	1	1	1	1	1	0.97
Cluster_660	ec102651_2809	1	1	1	1	1	1	0.99
Cluster_661	ec102651_281	0.94	0.95	1	0.95	0.94	0.94	0.91
Cluster_662	ec102651_2816	1	1	1	1	1	1	0.99
Cluster_663	ec102651_2817	0.99	0.99	1	1	1	0.99	1
Cluster_664	ec102651_282	0.29	0.44	1	1	0.29	0.98	0.29
Cluster_665	ec102651_2825	1	1	1	1	1	1	1
Cluster_666	ec102651_2827	1	1	1	1	1	1	0.99
Cluster_667	ec102651_2836	1	1	1	1	1	1	0.99
Cluster_668	ec102651_2838	1	1	1	1	1	1	1
Cluster_669	ec102651_284	0.24	0.25	1	1	1	0.99	0.29
Cluster_670	ec102651_2844	0.99	1	1	1	1	0.99	0.98
Cluster_671	ec102651_2845	0.99	0.99	1	1	1	0.99	0.96
Cluster_672	ec102651_2847	1	1	1	1	1	1	1
Cluster_673	ec102651_2850	0.86	0.96	1	1	1	0.96	0.81
Cluster_674	ec102651_2859	0.99	0.99	1	1	1	0.99	0.99
Cluster_675	ec102651_2864	1	0.99	1	1	1	1	0.96
Cluster_676	ec102651_2869	1	1	1	1	1	1	0.99
Cluster_677	ec102651_2873	0.98	0.98	1	1	1	0.98	0.91
Cluster_678	ec102651_2874	1	0.99	1	1	1	1	0.99
Cluster_679	ec102651_2877	1	1	1	1	1	1	1
Cluster_680	ec102651_2879	0.99	0.99	1	1	1	0.99	0.98
Cluster_681	ec102651_288	0	0.22	1	1	1	0.99	0.22
Cluster_682	ec102651_2881	1	1	1	1	1	1	1
Cluster_683	ec102651_2884	1	1	1	1	1	1	0.97
Cluster_684	ec102651_2887	1	1	1	1	1	1	1
Cluster_685	ec102651_2891	1	1	1	1	1	1	1
Cluster_686	ec102651_2893	1	1	1	1	1	1	1
Cluster_687	ec102651_2896	1	1	1	1	1	1	0.99
Cluster_688	ec102651_2898	1	1	1	1	1	1	1
Cluster_689	ec102651_2899	1	1	1	1	1	1	1
Cluster_690	ec102651_29	0.99	0.99	1	1	1	0.97	0.99
Cluster_691	ec102651_2900	1	1	1	1	1	1	1
Cluster_692	ec102651_2901	1	1	1	1	1	0.99	0.98
Cluster_693	ec102651_2904	1	1	1	1	1	1	1
Cluster_694	ec102651_2905	1	1	1	1	1	1	0.99
Cluster_695	ec102651_291	0	0	1	1	1	0.99	0.98
Cluster_696	ec102651_2911	1	1	1	1	1	1	1
Cluster_697	ec102651_2913	1	1	1	1	1	1	1
Cluster_698	ec102651_2915	1	1	1	1	1	1	0.98
Cluster_699	ec102651_292	0	0	1	1	1	0.99	0.99
Cluster_700	ec102651_2922	1	1	1	1	1	1	1
Cluster_701	ec102651_2928	1	1	1	1	1	1	0.99
Cluster_702	ec102651_293	0.02	0.03	1	1	1	0.99	0.99
Cluster_703	ec102651_2931	0.96	0.96	1	1	1	0.96	0.99
Cluster_704	ec102651_2936	0.81	0.34	0.48	1	0.33	0.33	0.4
Cluster_705	ec102651_2937	0	0	0	1	0	0	0
Cluster_706	ec102651_2938	0	0	0	1	0	0	0
Cluster_707	ec102651_2939	0	0	0	1	0	0	0
Cluster_708	ec102651_2940	0.81	0	0	1	0.84	0.85	0.81
Cluster_709	ec102651_2943	0.93	0	0	1	0.93	0.99	0.9
Cluster_710	ec102651_2944	0	0	0	1	0	0	0
Cluster_711	ec102651_2947	0.27	0.15	0	1	0.28	0.85	0.2
Cluster_712	ec102651_2948	0	0	0	1	0	0	0
Cluster_713	ec102651_2949	0	0	0.22	1	0.19	0.66	0
Cluster_714	ec102651_2950	0	0	0	1	0	0.98	0.99
Cluster_715	ec102651_2952	1	0	0.5	1	0.99	0.98	0.99
Cluster_716	ec102651_2956	0.81	0.35	0.35	1	0.81	0.81	0.8
Cluster_717	ec102651_2959	0.99	0.32	0.33	1	0.98	0.97	1
Cluster_718	ec102651_296	0.12	0.99	1	1	1	0.98	0.98
Cluster_719	ec102651_2961	1	0	0.16	1	0.95	1	1
Cluster_720	ec102651_2971	0.35	0.22	0.69	1	0.69	0.39	0.22
Cluster_721	ec102651_2976	0.05	0.05	0.05	1	0.05	0.04	0.04
Cluster_722	ec102651_2980	0.68	0.22	0.22	1	0.68	0.68	0.95
Cluster_723	ec102651_2983	0.98	0.48	0.49	1	0.96	0.75	0.96
Cluster_724	ec102651_2986	0	0	0	1	0	0	0
Cluster_725	ec102651_2987	0	0.07	0.07	1	0.07	0	0
Cluster_726	ec102651_2989	1	1	1	1	1	0.99	0.99
Cluster_727	ec102651_299	0.22	0.97	1	1	1	0.92	0.92
Cluster_728	ec102651_2990	1	1	1	1	1	1	1
Cluster_729	ec102651_2997	1	1	1	1	1	1	0.99
Cluster_730	ec102651_2999	0.39	0.35	1	1	1	0.4	0.38
Cluster_731	ec102651_30	1	1	1	1	1	1	0.99
Cluster_732	ec102651_3001	0.49	0.47	1	1	1	0.49	0.53
Cluster_733	ec102651_3003	0.91	0.84	1	1	1	0.91	0.87
Cluster_734	ec102651_3007	1	0.98	1	1	1	1	1
Cluster_735	ec102651_3009	0.99	0.98	1	1	1	0.99	0.99
Cluster_736	ec102651_3010	0.99	1	1	1	1	0.99	0.99
Cluster_737	ec102651_3013	1	1	1	1	1	1	1
Cluster_738	ec102651_3015	0.99	0.99	1	1	1	0.99	1
Cluster_739	ec102651_3020	0.18	0.18	1	1	1	0.18	0.99
Cluster_740	ec102651_3029	1	1	1	1	1	1	1
Cluster_741	ec102651_303	0.98	0.98	1	1	0.99	0.98	0.97
Cluster_742	ec102651_3032	0.98	1	1	1	1	0.98	0.99
Cluster_743	ec102651_3036	0.84	0.84	1	1	1	0.97	0.76
Cluster_744	ec102651_3042	0.99	0.99	1	1	1	0.98	0.96
Cluster_745	ec102651_3045	1	1	1	1	1	1	1
Cluster_746	ec102651_3053	1	1	1	1	1	1	0.98
Cluster_747	ec102651_306	0.99	1	1	1	1	0.99	0.99
Cluster_748	ec102651_3062	0.14	0.96	1	1	1	0	0.15
Cluster_749	ec102651_3064	0.99	0.99	1	1	1	0.99	1
Cluster_750	ec102651_3068	1	1	1	1	1	1	1
Cluster_751	ec102651_3074	1	1	1	1	1	1	0.97
Cluster_752	ec102651_3075	1	1	1	1	1	0.99	0.99
Cluster_753	ec102651_3077	1	1	1	1	1	1	1
Cluster_754	ec102651_3083	1	1	1	1	1	1	0.99
Cluster_755	ec102651_3084	1	0.99	1	1	1	0.99	0.07
Cluster_756	ec102651_3087	0.98	0.97	1	1	1	0.98	0.97
Cluster_757	ec102651_3089	0.99	0.99	1	1	0.99	0.99	0.99
Cluster_758	ec102651_3090	1	0.99	1	1	1	0.99	1
Cluster_759	ec102651_3093	0.99	1	1	1	1	0.98	0.99
Cluster_760	ec102651_3094	1	1	1	1	1	0.98	0.53
Cluster_761	ec102651_3095	1	1	1	1	1	1	1
Cluster_762	ec102651_3098	0.99	0.99	1	1	1	0.98	0.98
Cluster_763	ec102651_3099	0.99	0.99	1	1	1	0.99	0.98
Cluster_764	ec102651_310	0.93	0.92	1	1	1	0.93	0.42
Cluster_765	ec102651_3101	1	1	1	1	1	1	1
Cluster_766	ec102651_3118	1	1	1	1	1	1	1
Cluster_767	ec102651_3119	1	1	1	1	1	1	1
Cluster_768	ec102651_3123	0.27	0	1	1	1	0	0.94
Cluster_769	ec102651_3124	0.26	0	1	1	1	0	0.89
Cluster_770	ec102651_3125	1	1	1	1	1	1	1
Cluster_771	ec102651_3126	1	1	1	1	1	1	1
Cluster_772	ec102651_3127	1	1	1	1	1	1	1
Cluster_773	ec102651_3130	1	0.99	1	1	1	1	0.45
Cluster_774	ec102651_3133	0.99	1	1	1	1	0.99	0.51
Cluster_775	ec102651_3134	0.94	0.94	1	1	1	0.8	0.13
Cluster_776	ec102651_3139	0.97	0.98	1	1	1	0.98	0.43
Cluster_777	ec102651_314	1	1	1	1	1	1	1
Cluster_778	ec102651_3144	1	1	1	1	1	1	0.99
Cluster_779	ec102651_3146	1	0.99	1	1	1	1	0.98
Cluster_780	ec102651_3147	1	1	1	1	1	1	1
Cluster_781	ec102651_315	1	0.93	1	1	1	1	0.99
Cluster_782	ec102651_3154	1	1	1	1	1	1	1
Cluster_783	ec102651_3155	0.99	0.99	1	1	1	0.99	0.99
Cluster_784	ec102651_3158	1	1	1	1	1	0.99	0.99
Cluster_785	ec102651_3161	0	0	0	1	1	0.06	0.04
Cluster_786	ec102651_3165	0	0.05	0.08	1	1	0.12	0.06
Cluster_787	ec102651_3170	0.23	0.72	0.23	1	1	0.23	0.23
Cluster_788	ec102651_3171	0.08	0.97	0.08	1	1	0.08	0.07
Cluster_789	ec102651_3174	0	0.23	0	1	1	0	0
Cluster_790	ec102651_3175	0	0	0	1	1	0	0
Cluster_791	ec102651_3176	0.23	0.98	0.24	1	1	0.54	0.54
Cluster_792	ec102651_3177	0	0.9	0	1	1	0	0.36
Cluster_793	ec102651_3178	0.05	1	1	1	1	1	1
Cluster_794	ec102651_3180	0	0.97	1	1	1	1	0.97
Cluster_795	ec102651_3185	0	1	1	1	1	1	0.99
Cluster_796	ec102651_3186	0	0.99	1	1	1	0.99	0.99
Cluster_797	ec102651_3189	0	0.99	1	1	1	1	1
Cluster_798	ec102651_319	0	0.98	1	1	1	0.98	0.96
Cluster_799	ec102651_3190	0	1	1	1	1	1	0.99
Cluster_800	ec102651_3191	0.08	0.99	1	1	1	0.99	0.98
Cluster_801	ec102651_3194	0	0.99	1	1	1	0.99	0.98
Cluster_802	ec102651_3196	0	1	1	1	1	1	0.99
Cluster_803	ec102651_3199	0.1	0.99	1	1	1	0.99	0.99
Cluster_804	ec102651_32	1	1	1	1	1	1	0.99
Cluster_805	ec102651_320	0.31	0.87	1	1	1	0.87	0.86
Cluster_806	ec102651_3203	0.12	1	1	1	1	1	1
Cluster_807	ec102651_3205	0.17	1	1	1	1	1	1
Cluster_808	ec102651_3209	0	0.99	1	1	1	0.99	0.99
Cluster_809	ec102651_3211	0.08	1	1	1	1	1	0
Cluster_810	ec102651_3213	0	1	1	1	1	1	0.13
Cluster_811	ec102651_3214	0.14	1	1	1	1	1	0.14
Cluster_812	ec102651_3217	0.08	1	1	1	1	1	0.94
Cluster_813	ec102651_3218	0.17	1	1	1	1	1	0.99
Cluster_814	ec102651_3219	0.35	1	1	1	1	1	0.99
Cluster_815	ec102651_322	0.38	1	1	1	1	0.98	0.99
Cluster_816	ec102651_3222	1	0.99	1	1	1	1	0.98
Cluster_817	ec102651_3225	1	0.97	1	1	1	1	1
Cluster_818	ec102651_3227	1	1	1	1	1	0.99	1
Cluster_819	ec102651_3229	0.98	0.99	1	1	1	0.98	0.97
Cluster_820	ec102651_323	0.29	1	1	1	1	0.99	0.99
Cluster_821	ec102651_3231	0.99	0.99	1	1	1	1	0.99
Cluster_822	ec102651_3232	1	1	1	1	1	1	1
Cluster_823	ec102651_3234	1	1	1	1	1	1	0.98
Cluster_824	ec102651_3239	1	1	1	1	1	1	1
Cluster_825	ec102651_3241	1	1	1	1	1	1	1
Cluster_826	ec102651_3243	1	1	1	1	1	1	1
Cluster_827	ec102651_3246	1	0.99	1	1	1	1	1
Cluster_828	ec102651_3248	0.99	0.99	1	1	0.99	0.99	0.99
Cluster_829	ec102651_3255	1	1	1	1	1	1	1
Cluster_830	ec102651_3256	1	1	1	1	1	0.99	1
Cluster_831	ec102651_3257	0.99	1	1	1	1	1	0.98
Cluster_832	ec102651_3268	0.76	0.29	0.83	1	0.83	0.83	0.84
Cluster_833	ec102651_3274	0.27	0.27	1	1	1	0.88	0.91
Cluster_834	ec102651_3280	1	1	1	1	1	1	1
Cluster_835	ec102651_3281	1	1	1	1	1	1	1
Cluster_836	ec102651_3284	1	1	1	1	1	1	1
Cluster_837	ec102651_3289	1	1	1	1	1	1	1
Cluster_838	ec102651_329	0.27	1	1	1	1	0.27	0.27
Cluster_839	ec102651_3294	1	1	1	1	1	1	1
Cluster_840	ec102651_3295	1	1	1	1	1	1	1
Cluster_841	ec102651_3299	1	1	1	1	1	1	0.99
Cluster_842	ec102651_3300	1	1	1	1	1	1	1
Cluster_843	ec102651_3302	1	1	1	1	1	1	0.99
Cluster_844	ec102651_3303	1	1	1	1	1	1	1
Cluster_845	ec102651_3304	0.47	0	1	1	1	0	0
Cluster_846	ec102651_3306	0.33	0.31	0.62	0.89	0.89	0.61	0.66
Cluster_847	ec102651_3308	0	0	1	1	0	0	0
Cluster_848	ec102651_331	0.11	0.99	1	1	1	0.99	0.06
Cluster_849	ec102651_3311	0	0	1	1	0	0	0
Cluster_850	ec102651_3312	0.5	0	1	1	0.3	0	0.3
Cluster_851	ec102651_3314	0	0	1	1	0	0	0
Cluster_852	ec102651_3315	0	0	1	1	0	0	0
Cluster_853	ec102651_3316	0.95	0	1	1	0	0	0
Cluster_854	ec102651_333	1	1	1	1	1	1	0.97
Cluster_855	ec102651_3331	0.99	0.99	1	1	1	0.99	0.99
Cluster_856	ec102651_3332	1	1	1	1	1	1	1
Cluster_857	ec102651_3338	1	1	1	1	1	1	0.99
Cluster_858	ec102651_3339	1	1	1	1	1	1	1
Cluster_859	ec102651_3346	1	1	1	1	1	1	1
Cluster_860	ec102651_3347	1	1	1	1	1	1	0.99
Cluster_861	ec102651_3348	0.99	0.99	1	1	1	0.99	0.99
Cluster_862	ec102651_3349	1	1	1	1	1	1	0.68
Cluster_863	ec102651_3350	1	1	1	1	1	1	0.99
Cluster_864	ec102651_3359	1	0.99	1	1	1	0.99	1
Cluster_865	ec102651_336	0.88	1	1	1	1	0.88	0.96
Cluster_866	ec102651_3369	1	1	1	1	1	1	1
Cluster_867	ec102651_3373	1	1	1	1	1	1	0
Cluster_868	ec102651_3376	0.99	0.99	1	1	1	1	0.2
Cluster_869	ec102651_3383	0.98	0.98	1	1	1	0.98	0.97
Cluster_870	ec102651_3385	1	1	1	1	1	1	1
Cluster_871	ec102651_3386	0.97	1	1	1	1	0.97	0.96
Cluster_872	ec102651_3388	0.99	0.99	1	1	1	0.98	0.24
Cluster_873	ec102651_339	1	1	1	1	1	1	0.99
Cluster_874	ec102651_3392	0	0	1	1	1	0	0
Cluster_875	ec102651_3393	0.99	0.99	1	1	1	0.99	0.96
Cluster_876	ec102651_3396	0.99	0.99	1	1	1	0.99	0.99
Cluster_877	ec102651_3397	1	1	1	1	1	1	1
Cluster_878	ec102651_3401	1	1	1	1	1	1	0.99
Cluster_879	ec102651_3410	1	1	1	1	1	1	1
Cluster_880	ec102651_3411	0.94	0.96	1	1	1	0.95	0.94
Cluster_881	ec102651_3413	1	0.99	1	1	1	1	0.98
Cluster_882	ec102651_3414	0.99	0.99	1	1	1	0.99	0.99
Cluster_883	ec102651_3419	0.21	0.21	1	1	1	0.22	1
Cluster_884	ec102651_3420	0.16	0.16	1	1	1	0.16	0.66
Cluster_885	ec102651_3421	0.5	0.5	1	1	1	0.5	0.98
Cluster_886	ec102651_3422	0.16	0.16	0.99	1	1	0.16	0.97
Cluster_887	ec102651_3423	1	1	1	1	1	1	0.61
Cluster_888	ec102651_3424	1	1	1	1	1	1	0.99
Cluster_889	ec102651_3431	1	1	1	1	1	1	0.94
Cluster_890	ec102651_3432	0.99	1	1	1	1	0.99	0.99
Cluster_891	ec102651_3433	0.98	0.98	1	1	1	0.98	0.98
Cluster_892	ec102651_3435	0.99	0.99	1	1	1	0.99	0.99
Cluster_893	ec102651_3437	0.51	0.49	1	1	0.78	0.47	0
Cluster_894	ec102651_3444	0.95	0.16	1	1	1	0.16	0
Cluster_895	ec102651_3445	0.98	0.16	1	1	1	0.16	0
Cluster_896	ec102651_345	1	0.99	1	1	1	1	0
Cluster_897	ec102651_3452	0.99	0.99	1	1	1	0.99	0.98
Cluster_898	ec102651_3455	0.53	0.53	1	1	1	0.53	0.53
Cluster_899	ec102651_3457	0.46	0.42	1	1	1	0.42	0
Cluster_900	ec102651_3460	0	0	1	1	1	0	0
Cluster_901	ec102651_3461	0.29	0.24	1	1	1	0.29	0.29
Cluster_902	ec102651_3463	1	1	1	1	1	1	1
Cluster_903	ec102651_3466	0.99	0.99	1	1	1	0.99	0.98
Cluster_904	ec102651_3469	0.99	0.99	1	1	1	0.99	1
Cluster_905	ec102651_3471	0.99	1	1	1	1	1	0.99
Cluster_906	ec102651_3472	0.99	1	1	1	1	0.99	0.99
Cluster_907	ec102651_3473	1	1	1	1	1	1	1
Cluster_908	ec102651_3476	1	0.99	1	1	1	1	0.98
Cluster_909	ec102651_3477	1	1	1	1	1	1	1
Cluster_910	ec102651_3478	1	1	1	1	1	1	0.98
Cluster_911	ec102651_3484	1	1	1	1	1	0.99	1
Cluster_912	ec102651_3487	0.99	1	1	1	1	0.99	1
Cluster_913	ec102651_349	0.99	0.98	1	1	1	0.99	0.98
Cluster_914	ec102651_3490	0.99	1	1	1	1	1	0.99
Cluster_915	ec102651_3494	1	1	1	1	1	1	1
Cluster_916	ec102651_3497	1	0.99	1	1	1	1	0.98
Cluster_917	ec102651_3498	0.99	0.99	1	1	1	0.99	0.97
Cluster_918	ec102651_35	1	1	1	1	1	1	1
Cluster_919	ec102651_3505	1	1	1	1	1	1	1
Cluster_920	ec102651_3506	1	1	1	1	1	1	0.99
Cluster_921	ec102651_3508	0.99	0.99	1	1	1	0.99	0.99
Cluster_922	ec102651_3510	1	0.99	1	1	1	0.99	0.98
Cluster_923	ec102651_3511	0.97	0.98	1	1	1	0.98	0.94
Cluster_924	ec102651_3512	0.99	0.98	1	1	1	0.98	0.97
Cluster_925	ec102651_3519	1	1	1	1	1	1	0.99
Cluster_926	ec102651_3524	1	1	1	1	1	1	1
Cluster_927	ec102651_3525	1	1	1	1	1	1	1
Cluster_928	ec102651_3534	0.1	1	1	1	1	1	0.18
Cluster_929	ec102651_3535	0	1	1	1	1	1	0
Cluster_930	ec102651_3536	0.06	0.98	1	1	1	0.99	0.06
Cluster_931	ec102651_3538	0	1	1	1	1	0.96	0
Cluster_932	ec102651_354	1	1	1	1	1	1	0.08
Cluster_933	ec102651_3542	0.3	1	1	1	1	0.66	0.27
Cluster_934	ec102651_3546	0.18	0.55	1	1	1	0.98	0.17
Cluster_935	ec102651_3548	0	0.62	1	1	1	0.67	0
Cluster_936	ec102651_3549	0	0.98	1	1	1	0.99	0
Cluster_937	ec102651_355	0.99	0.99	1	1	1	0.99	0
Cluster_938	ec102651_3562	0.21	1	1	1	1	1	0.99
Cluster_939	ec102651_3568	0	1	1	1	1	1	1
Cluster_940	ec102651_3569	0	0.98	1	1	1	0.99	0.97
Cluster_941	ec102651_3572	0.04	0.99	1	1	1	0.99	0.99
Cluster_942	ec102651_3573	0	1	1	1	1	1	0.98
Cluster_943	ec102651_3577	0.83	1	1	1	1	1	1
Cluster_944	ec102651_3578	0.44	0.99	1	1	1	1	0.99
Cluster_945	ec102651_3579	0.55	0.99	1	1	1	0.99	0.99
Cluster_946	ec102651_3580	1	1	1	1	1	1	1
Cluster_947	ec102651_3581	0.97	0.97	1	1	1	1	0.92
Cluster_948	ec102651_3584	1	1	1	1	1	1	1
Cluster_949	ec102651_3585	1	1	1	1	1	1	0.98
Cluster_950	ec102651_3587	1	1	1	1	1	1	1
Cluster_951	ec102651_3588	1	1	1	1	1	1	1
Cluster_952	ec102651_3590	0.99	0.99	1	1	1	0.99	0.98
Cluster_953	ec102651_3593	1	1	1	1	1	1	0.98
Cluster_954	ec102651_3594	1	1	1	1	1	1	1
Cluster_955	ec102651_3597	1	0.99	1	1	1	1	0.27
Cluster_956	ec102651_3598	1	1	1	1	1	1	1
Cluster_957	ec102651_3599	1	1	1	1	1	1	0.98
Cluster_958	ec102651_3600	1	1	1	1	1	1	1
Cluster_959	ec102651_3601	0.92	0.92	1	1	1	0.86	0.85
Cluster_960	ec102651_3605	1	1	1	1	1	1	1
Cluster_961	ec102651_3607	0.99	0.99	1	1	1	1	0.97
Cluster_962	ec102651_3613	1	1	1	1	1	1	1
Cluster_963	ec102651_3616	1	1	1	1	1	0.99	0.19
Cluster_964	ec102651_3617	0.99	0.99	1	1	1	0.99	0.92
Cluster_965	ec102651_3620	1	1	1	1	1	1	0.99
Cluster_966	ec102651_3632	0.97	0.99	1	1	1	0.97	0.98
Cluster_967	ec102651_3634	0.99	0.99	1	1	1	0.99	0.98
Cluster_968	ec102651_3636	0.98	0.34	1	1	1	0.99	0.92
Cluster_969	ec102651_3640	0	0	1	1	1	0	0.98
Cluster_970	ec102651_3641	1	1	1	1	1	1	1
Cluster_971	ec102651_3643	1	1	1	1	1	1	1
Cluster_972	ec102651_3644	0.97	1	1	1	1	0.97	1
Cluster_973	ec102651_3645	1	1	1	1	1	1	1
Cluster_974	ec102651_3648	1	1	1	1	1	1	0.97
Cluster_975	ec102651_3653	0.98	0.99	1	1	1	0.99	0.99
Cluster_976	ec102651_3654	0.99	1	1	1	1	0.99	1
Cluster_977	ec102651_3659	0.23	0.48	1	1	1	0.47	0.44
Cluster_978	ec102651_3664	1	1	1	1	1	1	1
Cluster_979	ec102651_3665	0.93	0.93	1	1	1	0.93	0.87
Cluster_980	ec102651_3666	1	1	1	1	1	1	1
Cluster_981	ec102651_3667	1	1	1	1	1	1	1
Cluster_982	ec102651_3669	1	1	1	1	1	1	1
Cluster_983	ec102651_3671	1	1	1	1	1	1	1
Cluster_984	ec102651_3680	0.58	0.56	0.78	1	0.91	0.88	0.83
Cluster_985	ec102651_3684	0	0	1	1	1	0	1
Cluster_986	ec102651_3686	0	0	1	1	0.99	0	0.96
Cluster_987	ec102651_3688	0.36	0	1	1	1	0.36	1
Cluster_988	ec102651_369	1	0.99	1	1	1	0.98	0.99
Cluster_989	ec102651_3691	0.61	0	1	1	1	0	1
Cluster_990	ec102651_3694	1	0.3	1	1	1	0.39	0.4
Cluster_991	ec102651_3695	0.9	0	1	1	1	0	0.82
Cluster_992	ec102651_3699	1	0.12	1	1	1	0.12	0.98
Cluster_993	ec102651_3700	1	0.08	1	1	1	0.09	0.73
Cluster_994	ec102651_3702	0.92	0	1	1	1	0	0.92
Cluster_995	ec102651_3703	0.99	0	1	1	1	0	0.95
Cluster_996	ec102651_3709	1	0	1	1	1	0	0.8
Cluster_997	ec102651_3711	1	0	1	1	1	0	0.98
Cluster_998	ec102651_3712	0.99	0.34	1	1	1	0.34	0.97
Cluster_999	ec102651_3714	1	0	1	1	1	0	0.97
Cluster_1000	ec102651_3717	1	0	1	1	1	0	0.92
Cluster_1001	ec102651_372	0	1	1	1	1	0.69	0.37
Cluster_1002	ec102651_3721	0.99	0.19	1	1	1	0.19	0.97
Cluster_1003	ec102651_3722	0.79	0.25	1	1	1	0.37	0.94
Cluster_1004	ec102651_3727	0	0	1	1	1	0	0.99
Cluster_1005	ec102651_3728	0.64	0	1	1	1	0	0.92
Cluster_1006	ec102651_3729	1	0	1	1	1	0	0.97
Cluster_1007	ec102651_3734	1	0.17	1	1	1	1	0.59
Cluster_1008	ec102651_3741	1	1	1	1	1	1	1
Cluster_1009	ec102651_3743	1	1	1	1	1	1	0.98
Cluster_1010	ec102651_3744	1	1	1	1	1	1	0.99
Cluster_1011	ec102651_3746	0.45	0.97	1	1	0.99	0.98	0.98
Cluster_1012	ec102651_3749	0	0.85	1	1	1	0.83	0.77
Cluster_1013	ec102651_3754	0.07	0.99	1	1	1	0.99	0.99
Cluster_1014	ec102651_3757	0	1	1	1	1	1	1
Cluster_1015	ec102651_3761	0.24	1	1	1	1	1	0.99
Cluster_1016	ec102651_3763	0.16	0.99	1	1	1	0.99	0.99
Cluster_1017	ec102651_3770	0.82	1	1	1	1	1	0.99
Cluster_1018	ec102651_3771	1	0.98	1	1	1	1	0.68
Cluster_1019	ec102651_3776	0.33	0.81	0.96	1	1	0.33	0
Cluster_1020	ec102651_3777	1	1	1	1	1	1	1
Cluster_1021	ec102651_3786	0.99	0.87	1	1	1	0.48	0.99
Cluster_1022	ec102651_3788	1	1	1	1	1	1	1
Cluster_1023	ec102651_3792	0.99	1	1	1	1	0.99	0.99
Cluster_1024	ec102651_3794	0.99	0.99	1	1	1	0.99	0.99
Cluster_1025	ec102651_3795	0.98	0.98	1	1	1	0.98	0.94
Cluster_1026	ec102651_3796	1	1	1	1	1	1	1
Cluster_1027	ec102651_3809	0.96	0.97	1	1	1	0.96	0.53
Cluster_1028	ec102651_3810	1	1	1	1	1	1	1
Cluster_1029	ec102651_3813	1	1	0.99	1	1	1	1
Cluster_1030	ec102651_3819	1	1	1	1	1	1	1
Cluster_1031	ec102651_382	0.85	1	1	1	1	1	0.89
Cluster_1032	ec102651_3822	1	1	1	1	1	1	1
Cluster_1033	ec102651_3825	0.99	1	1	1	1	0.27	0.22
Cluster_1034	ec102651_3826	0.98	0.98	1	1	1	0.98	0.32
Cluster_1035	ec102651_3827	0.96	0.97	1	1	1	0.96	0.3
Cluster_1036	ec102651_3831	0.99	0.55	1	1	1	0.99	0.98
Cluster_1037	ec102651_3833	0.99	0.99	1	1	1	0.99	0.99
Cluster_1038	ec102651_3835	0.98	1	1	1	1	1	1
Cluster_1039	ec102651_3838	1	1	1	1	1	1	1
Cluster_1040	ec102651_3839	1	1	1	1	1	1	1
Cluster_1041	ec102651_384	0.8	0.99	1	1	1	0.99	0.99
Cluster_1042	ec102651_3841	1	0.5	1	1	1	1	1
Cluster_1043	ec102651_3842	1	0.97	1	1	1	1	0.99
Cluster_1044	ec102651_3844	1	1	1	1	1	1	0.99
Cluster_1045	ec102651_3846	1	1	1	1	1	1	1
Cluster_1046	ec102651_3847	1	1	1	1	1	1	1
Cluster_1047	ec102651_3850	1	0.99	1	1	1	1	0.98
Cluster_1048	ec102651_3854	0.99	0.99	1	1	1	0.99	0.98
Cluster_1049	ec102651_3855	0.95	1	1	1	1	1	0.91
Cluster_1050	ec102651_3858	1	1	1	1	1	1	0.98
Cluster_1051	ec102651_3859	0.99	0.99	1	1	1	0.99	0.99
Cluster_1052	ec102651_3860	1	1	1	1	1	1	1
Cluster_1053	ec102651_3861	0.91	1	1	1	1	1	1
Cluster_1054	ec102651_3867	0.99	0.98	1	1	1	0.99	0.98
Cluster_1055	ec102651_3869	0.96	0.98	1	1	1	0.96	0.97
Cluster_1056	ec102651_387	1	1	1	1	1	1	0.99
Cluster_1057	ec102651_3873	0.98	0.97	1	1	0.99	0.97	0.97
Cluster_1058	ec102651_3876	1	1	1	1	1	1	0.99
Cluster_1059	ec102651_3877	0.04	0.76	1	1	1	0.14	0.04
Cluster_1060	ec102651_3879	0	1	1	1	1	0.3	0
Cluster_1061	ec102651_3880	0.08	0.98	1	1	0.99	0.28	0.12
Cluster_1062	ec102651_3883	0.98	0.98	1	1	1	0.99	0.98
Cluster_1063	ec102651_3884	0.98	0.98	1	1	1	0.98	0.98
Cluster_1064	ec102651_3885	1	1	1	1	1	1	0.99
Cluster_1065	ec102651_3886	1	1	1	1	1	1	1
Cluster_1066	ec102651_389	1	1	1	1	1	1	1
Cluster_1067	ec102651_3890	1	1	1	1	1	1	0.99
Cluster_1068	ec102651_3891	0.89	0.88	1	1	1	0.88	0.54
Cluster_1069	ec102651_3892	1	1	1	1	1	1	1
Cluster_1070	ec102651_3893	1	1	1	1	1	1	0.96
Cluster_1071	ec102651_3909	1	0.99	1	1	0.99	0.99	1
Cluster_1072	ec102651_3911	0.98	0.95	1	1	1	0.98	0.94
Cluster_1073	ec102651_3920	1	1	1	1	1	0.99	0.99
Cluster_1074	ec102651_3925	1	1	1	1	1	1	0.99
Cluster_1075	ec102651_3930	0.99	0.99	1	1	1	0.99	0.94
Cluster_1076	ec102651_3933	0.99	0.99	1	1	1	0.99	0.38
Cluster_1077	ec102651_3934	0.99	0.99	1	1	1	0.99	0.05
Cluster_1078	ec102651_3935	1	0.99	1	1	1	0.99	0.99
Cluster_1079	ec102651_3938	1	1	1	1	1	1	0.99
Cluster_1080	ec102651_3940	1	1	1	1	1	1	0.99
Cluster_1081	ec102651_3941	1	1	1	1	1	1	1
Cluster_1082	ec102651_3942	0.99	0.99	1	1	1	0.99	0.94
Cluster_1083	ec102651_3947	1	1	1	1	1	1	1
Cluster_1084	ec102651_3948	0.99	0.99	1	1	1	0.99	0.99
Cluster_1085	ec102651_3950	1	1	1	1	1	1	1
Cluster_1086	ec102651_3951	1	1	1	1	1	1	1
Cluster_1087	ec102651_3955	1	1	1	1	1	1	1
Cluster_1088	ec102651_3957	1	1	1	1	1	1	1
Cluster_1089	ec102651_396	0.99	1	1	1	1	0.99	0.99
Cluster_1090	ec102651_3972	1	1	1	1	1	1	1
Cluster_1091	ec102651_3979	1	1	1	1	1	1	1
Cluster_1092	ec102651_3981	1	1	1	1	1	1	1
Cluster_1093	ec102651_3988	1	1	1	1	1	1	1
Cluster_1094	ec102651_3989	1	1	1	1	1	1	1
Cluster_1095	ec102651_3990	1	1	1	1	1	1	1
Cluster_1096	ec102651_3993	1	1	1	1	1	1	0.99
Cluster_1097	ec102651_4002	1	1	1	1	1	1	1
Cluster_1098	ec102651_4004	0.97	0.97	1	1	1	0	0
Cluster_1099	ec102651_4006	0.98	0.99	1	1	1	0.98	0.98
Cluster_1100	ec102651_4007	0.97	0.99	1	1	1	0.97	0.97
Cluster_1101	ec102651_4008	1	1	1	1	1	1	1
Cluster_1102	ec102651_4009	1	1	1	1	1	1	1
Cluster_1103	ec102651_4015	1	1	1	1	1	1	1
Cluster_1104	ec102651_4017	0.99	0.99	1	1	1	0.99	0.98
Cluster_1105	ec102651_4021	1	1	1	1	1	0.99	1
Cluster_1106	ec102651_4026	1	1	1	1	1	1	1
Cluster_1107	ec102651_4029	1	1	1	1	1	1	1
Cluster_1108	ec102651_4030	0.99	0.99	1	1	1	0.99	0.99
Cluster_1109	ec102651_4031	1	1	1	1	1	1	1
Cluster_1110	ec102651_4038	0.92	0.85	1	1	1	0.92	0.81
Cluster_1111	ec102651_4045	1	1	1	1	1	1	1
Cluster_1112	ec102651_4049	0.99	1	1	1	1	1	0.99
Cluster_1113	ec102651_405	0.99	1	1	1	1	0.99	0.98
Cluster_1114	ec102651_4053	0.96	0.96	1	1	1	0.93	0.96
Cluster_1115	ec102651_4065	0.96	0.96	1	1	1	0.96	0.96
Cluster_1116	ec102651_4067	0.66	0.99	1	1	1	0.99	0.99
Cluster_1117	ec102651_4075	1	1	1	1	1	1	0.97
Cluster_1118	ec102651_4089	1	1	1	1	1	1	1
Cluster_1119	ec102651_4091	1	1	1	1	1	1	0.99
Cluster_1120	ec102651_4093	1	1	1	1	1	1	1
Cluster_1121	ec102651_4094	1	1	1	1	1	1	1
Cluster_1122	ec102651_4099	1	1	1	1	1	1	1
Cluster_1123	ec102651_410	1	1	1	1	1	1	1
Cluster_1124	ec102651_4105	0.34	0.34	1	1	1	0.34	0.96
Cluster_1125	ec102651_4106	0.91	0.91	1	1	1	0.91	1
Cluster_1126	ec102651_4108	0.98	0.98	0.98	0.98	0.98	0.98	0.98
Cluster_1127	ec102651_4110	1	1	1	1	1	1	1
Cluster_1128	ec102651_4115	1	1	1	1	1	1	1
Cluster_1129	ec102651_4116	0.99	1	1	1	1	1	1
Cluster_1130	ec102651_4118	1	1	1	1	1	1	0.97
Cluster_1131	ec102651_4121	1	1	1	1	1	0.99	0.99
Cluster_1132	ec102651_4122	1	1	1	1	1	1	1
Cluster_1133	ec102651_4131	0.99	1	1	1	1	1	0.96
Cluster_1134	ec102651_4132	1	1	1	1	1	1	1
Cluster_1135	ec102651_4138	1	0.99	1	1	0.94	1	0.99
Cluster_1136	ec102651_4139	1	1	1	1	1	1	1
Cluster_1137	ec102651_4140	1	1	1	1	1	1	0.98
Cluster_1138	ec102651_4141	0.93	0.57	1	1	1	0.57	0.36
Cluster_1139	ec102651_4142	1	1	1	1	1	1	0.15
Cluster_1140	ec102651_4144	1	0.99	1	1	1	1	0.09
Cluster_1141	ec102651_4147	1	1	1	1	1	1	0.96
Cluster_1142	ec102651_4151	0.99	1	1	1	1	0.99	0.98
Cluster_1143	ec102651_4153	1	0.99	1	1	1	1	0.98
Cluster_1144	ec102651_4154	0.99	0.99	1	1	1	0.99	0.99
Cluster_1145	ec102651_4158	1	1	1	1	1	1	1
Cluster_1146	ec102651_4159	0.99	0.99	1	1	1	1	0.99
Cluster_1147	ec102651_416	1	1	1	1	1	1	1
Cluster_1148	ec102651_4162	0.99	0.99	1	1	1	0.99	0.98
Cluster_1149	ec102651_4164	0.99	0.98	1	1	1	0.99	0.98
Cluster_1150	ec102651_4166	0.99	0.96	1	1	1	0.99	0.95
Cluster_1151	ec102651_4170	0.99	0.99	1	1	1	0.99	0.99
Cluster_1152	ec102651_4172	1	1	1	1	1	1	1
Cluster_1153	ec102651_4177	1	1	1	1	1	1	1
Cluster_1154	ec102651_4186	0.99	0.99	1	1	1	0.98	0.89
Cluster_1155	ec102651_4194	0.77	0.77	1	1	1	0.77	1
Cluster_1156	ec102651_4197	0.99	0.98	1	1	1	0.99	0.97
Cluster_1157	ec102651_4199	0.99	0.98	1	1	1	0.99	0.97
Cluster_1158	ec102651_42	1	1	1	1	1	1	1
Cluster_1159	ec102651_4207	1	1	1	1	1	1	0.99
Cluster_1160	ec102651_4217	1	1	1	1	1	1	0.99
Cluster_1161	ec102651_4218	0.99	0.99	1	1	1	0.99	0.98
Cluster_1162	ec102651_422	1	1	1	1	1	1	0.99
Cluster_1163	ec102651_4220	0.99	0.98	1	1	1	0.99	0
Cluster_1164	ec102651_4221	0.72	1	1	1	1	0.99	0
Cluster_1165	ec102651_4224	0.95	0.95	0.95	0.95	0.95	0.95	0.96
Cluster_1166	ec102651_4227	1	1	1	1	1	1	1
Cluster_1167	ec102651_4229	1	0.99	1	1	1	1	0.98
Cluster_1168	ec102651_4234	1	0.99	1	1	1	1	1
Cluster_1169	ec102651_4238	1	1	1	1	1	1	1
Cluster_1170	ec102651_4239	1	1	1	1	1	1	0.99
Cluster_1171	ec102651_4241	0.98	0.99	1	1	1	0.99	0.97
Cluster_1172	ec102651_4246	0.99	0.98	1	1	1	0.99	0.98
Cluster_1173	ec102651_4247	0.99	0.98	1	1	1	1	0.99
Cluster_1174	ec102651_4249	0.99	0.99	1	1	1	0.97	0.99
Cluster_1175	ec102651_4251	0.99	0.99	1	1	1	0.99	0.99
Cluster_1176	ec102651_4261	1	0.99	1	1	1	0.99	0.99
Cluster_1177	ec102651_4263	1	1	1	1	1	1	0.99
Cluster_1178	ec102651_4266	1	1	1	1	1	1	1
Cluster_1179	ec102651_4270	0.47	0	1	1	1	0.94	0
Cluster_1180	ec102651_4276	1	1	1	1	1	1	1
Cluster_1181	ec102651_4280	1	1	1	1	1	1	0.99
Cluster_1182	ec102651_4281	0.99	0.99	1	1	1	1	1
Cluster_1183	ec102651_4285	0	0	1	1	0	0	0
Cluster_1184	ec102651_4287	0	0	1	1	0.07	0.14	0.12
Cluster_1185	ec102651_4289	0	0.05	1	1	0.16	0.26	0.26
Cluster_1186	ec102651_4291	1	0.87	1	1	1	0.87	0.84
Cluster_1187	ec102651_4295	1	0.24	1	1	0.99	0.24	0.25
Cluster_1188	ec102651_4296	1	0.08	1	1	1	0.08	0.08
Cluster_1189	ec102651_4297	0.81	0.69	1	1	1	0.77	0.18
Cluster_1190	ec102651_43	0	0	1	1	1	0	0
Cluster_1191	ec102651_430	0.09	0.99	1	1	1	0.09	0.12
Cluster_1192	ec102651_4301	1	1	1	1	1	1	1
Cluster_1193	ec102651_431	0	1	1	1	1	0	0.28
Cluster_1194	ec102651_4312	1	1	1	1	1	1	0.99
Cluster_1195	ec102651_4313	1	1	1	1	1	1	1
Cluster_1196	ec102651_4314	1	1	1	1	1	1	0.98
Cluster_1197	ec102651_4315	0.96	0.94	1	1	1	0.96	0.88
Cluster_1198	ec102651_4316	0.99	0.98	1	1	1	0.99	0.99
Cluster_1199	ec102651_4317	0.99	0.99	1	1	1	0.99	1
Cluster_1200	ec102651_4318	1	1	1	1	1	1	1
Cluster_1201	ec102651_4319	1	1	1	1	1	1	0.99
Cluster_1202	ec102651_4320	1	1	1	1	1	1	0.99
Cluster_1203	ec102651_4324	1	1	1	1	1	1	1
Cluster_1204	ec102651_4325	1	1	1	1	1	1	0.97
Cluster_1205	ec102651_4326	1	1	1	1	1	1	1
Cluster_1206	ec102651_4328	0.99	0	1	1	1	1	0.99
Cluster_1207	ec102651_4332	0.97	0	1	1	0.69	0.98	0.97
Cluster_1208	ec102651_4334	1	0	1	1	1	1	0.99
Cluster_1209	ec102651_4341	1	1	1	1	1	0.78	0.97
Cluster_1210	ec102651_4343	1	1	1	1	1	1	0.99
Cluster_1211	ec102651_4354	0.36	0.36	1	1	1	0.36	0.63
Cluster_1212	ec102651_4357	1	0.99	1	1	1	0.55	0.93
Cluster_1213	ec102651_4359	0.99	0.99	1	1	1	0.99	0.69
Cluster_1214	ec102651_436	1	1	1	1	1	1	0.99
Cluster_1215	ec102651_4363	1	1	1	1	1	1	1
Cluster_1216	ec102651_4364	0.97	0.97	1	1	1	0.97	0.94
Cluster_1217	ec102651_4365	1	1	1	1	1	0.99	1
Cluster_1218	ec102651_4366	1	1	1	1	1	1	1
Cluster_1219	ec102651_4368	1	1	1	1	1	1	1
Cluster_1220	ec102651_4375	1	1	1	1	1	0	1
Cluster_1221	ec102651_4380	1	1	1	1	1	1	1
Cluster_1222	ec102651_4381	0.98	1	1	1	1	1	0.99
Cluster_1223	ec102651_4386	1	1	1	1	1	0.99	0.99
Cluster_1224	ec102651_4389	1	1	1	1	1	1	0.88
Cluster_1225	ec102651_4393	1	0.99	1	1	1	0.99	0.98
Cluster_1226	ec102651_4394	0.99	1	1	1	1	1	0.96
Cluster_1227	ec102651_4396	0.32	0.32	1	1	1	0.32	0.32
Cluster_1228	ec102651_4403	1	1	1	1	1	1	1
Cluster_1229	ec102651_4409	0.95	1	1	1	0.99	0.99	0.16
Cluster_1230	ec102651_4410	1	1	1	1	1	0.41	0
Cluster_1231	ec102651_4411	0.59	1	1	1	1	0.98	0.15
Cluster_1232	ec102651_4414	0.98	0.98	1	1	1	0.98	0.98
Cluster_1233	ec102651_4418	1	1	1	1	1	1	0.96
Cluster_1234	ec102651_4422	0.02	0.64	1	1	1	0.04	0.44
Cluster_1235	ec102651_4425	1	1	1	1	1	1	1
Cluster_1236	ec102651_4426	0.99	1	1	1	1	0.99	0.99
Cluster_1237	ec102651_4429	1	1	1	1	1	1	0.99
Cluster_1238	ec102651_443	1	1	1	1	1	1	1
Cluster_1239	ec102651_4432	0.99	1	1	1	1	1	1
Cluster_1240	ec102651_4435	0.99	0.99	1	1	1	0.99	1
Cluster_1241	ec102651_4439	1	0.99	1	1	1	0.99	1
Cluster_1242	ec102651_444	1	1	1	1	1	1	1
Cluster_1243	ec102651_4440	1	1	1	1	1	1	1
Cluster_1244	ec102651_4441	0.99	0.91	1	1	1	0.91	0.92
Cluster_1245	ec102651_4443	0.99	0.06	1	1	1	0.08	0.58
Cluster_1246	ec102651_4444	0.98	0.41	1	1	1	0.4	0.4
Cluster_1247	ec102651_4445	0.33	0.54	1	1	1	0.54	0.6
Cluster_1248	ec102651_4447	0.99	1	1	1	1	0.99	0.93
Cluster_1249	ec102651_4450	1	1	1	1	1	1	1
Cluster_1250	ec102651_4453	1	1	1	1	1	1	1
Cluster_1251	ec102651_4456	0.99	1	1	1	1	1	0.99
Cluster_1252	ec102651_446	1	0.99	1	1	1	1	0.99
Cluster_1253	ec102651_4460	1	1	1	1	1	1	1
Cluster_1254	ec102651_4461	1	1	1	1	1	1	1
Cluster_1255	ec102651_4463	0.99	0.98	1	1	1	0.99	0.83
Cluster_1256	ec102651_4466	1	1	1	1	1	1	1
Cluster_1257	ec102651_4468	1	1	1	1	1	1	1
Cluster_1258	ec102651_4471	1	0.99	1	1	1	1	0.99
Cluster_1259	ec102651_4474	0.99	1	1	1	1	0.99	0.99
Cluster_1260	ec102651_4476	1	1	1	1	1	1	0.99
Cluster_1261	ec102651_4479	1	1	1	1	1	1	0.74
Cluster_1262	ec102651_4484	0.99	0.99	1	1	1	0.99	0.98
Cluster_1263	ec102651_4492	0.99	0.99	1	1	1	0.99	0.99
Cluster_1264	ec102651_4496	0.99	1	1	1	1	0.99	0.97
Cluster_1265	ec102651_45	0.98	0.98	1	1	1	0.98	1
Cluster_1266	ec102651_4509	1	1	1	1	1	1	0.99
Cluster_1267	ec102651_451	1	1	1	1	1	1	1
Cluster_1268	ec102651_4519	0.98	1	1	1	1	1	0.98
Cluster_1269	ec102651_4520	1	1	1	1	1	1	1
Cluster_1270	ec102651_4521	1	1	1	1	1	1	1
Cluster_1271	ec102651_4524	1	1	1	1	1	1	1
Cluster_1272	ec102651_4525	0.98	0.98	1	1	1	0.98	0.98
Cluster_1273	ec102651_4529	1	1	1	1	1	1	1
Cluster_1274	ec102651_4531	1	1	1	1	1	1	0.99
Cluster_1275	ec102651_4532	1	1	1	1	1	0.99	0.99
Cluster_1276	ec102651_4536	1	1	1	1	1	1	0.88
Cluster_1277	ec102651_4538	0.99	0.99	1	1	1	0.99	0
Cluster_1278	ec102651_4541	1	1	1	1	1	1	0.99
Cluster_1279	ec102651_4551	0.11	0.11	1	1	1	0.11	0.14
Cluster_1280	ec102651_4554	0.23	0.23	1	1	1	0.22	0.24
Cluster_1281	ec102651_4556	1	1	1	1	1	1	0.99
Cluster_1282	ec102651_4558	1	1	1	1	1	1	1
Cluster_1283	ec102651_456	1	1	1	1	1	1	1
Cluster_1284	ec102651_4562	1	1	1	1	1	1	1
Cluster_1285	ec102651_4567	1	1	1	1	1	1	1
Cluster_1286	ec102651_4573	1	1	1	1	1	1	1
Cluster_1287	ec102651_4578	1	1	1	1	1	1	0.99
Cluster_1288	ec102651_4589	1	1	1	1	1	1	1
Cluster_1289	ec102651_4591	1	1	1	1	1	1	0.99
Cluster_1290	ec102651_4592	1	0.99	1	1	1	1	1
Cluster_1291	ec102651_4597	0.99	0.99	1	1	1	0.99	1
Cluster_1292	ec102651_46	1	1	1	1	1	1	1
Cluster_1293	ec102651_4602	1	0.99	1	1	1	1	0.99
Cluster_1294	ec102651_4603	1	0.99	1	1	1	1	1
Cluster_1295	ec102651_4605	1	1	1	1	1	1	1
Cluster_1296	ec102651_4607	0.99	1	1	1	1	0.99	0.99
Cluster_1297	ec102651_4608	1	1	1	1	1	1	1
Cluster_1298	ec102651_461	1	1	1	1	1	1	0.99
Cluster_1299	ec102651_462	0.99	0.97	1	1	1	0.99	0.99
Cluster_1300	ec102651_4622	1	1	1	1	1	1	1
Cluster_1301	ec102651_4631	1	1	1	1	1	1	0.99
Cluster_1302	ec102651_4636	0.97	0.97	1	1	1	0.97	0.97
Cluster_1303	ec102651_4637	1	1	1	1	1	1	1
Cluster_1304	ec102651_464	1	1	1	1	1	1	1
Cluster_1305	ec102651_4645	1	1	1	1	1	1	1
Cluster_1306	ec102651_4646	1	1	1	1	1	0.99	0.99
Cluster_1307	ec102651_4648	1	1	1	1	1	1	1
Cluster_1308	ec102651_4650	1	1	1	1	1	1	1
Cluster_1309	ec102651_4656	1	1	1	1	1	1	1
Cluster_1310	ec102651_4660	0.99	1	1	1	1	1	1
Cluster_1311	ec102651_4669	0.98	0.99	1	1	1	0.99	0.99
Cluster_1312	ec102651_4671	1	1	1	1	1	1	1
Cluster_1313	ec102651_4678	0.94	0.94	1	1	1	0.94	0.94
Cluster_1314	ec102651_468	1	1	1	1	1	1	1
Cluster_1315	ec102651_4682	1	1	1	1	1	1	0.99
Cluster_1316	ec102651_4683	1	1	1	1	1	0.93	0.96
Cluster_1317	ec102651_4684	1	1	1	1	1	1	1
Cluster_1318	ec102651_4690	1	1	1	1	1	1	1
Cluster_1319	ec102651_4693	0.99	0.99	1	1	1	0.99	0.09
Cluster_1320	ec102651_47	1	1	1	1	1	1	1
Cluster_1321	ec102651_4704	1	1	1	1	1	1	0.99
Cluster_1322	ec102651_4707	1	1	1	1	1	1	1
Cluster_1323	ec102651_4710	1	1	1	1	1	1	0.92
Cluster_1324	ec102651_4711	1	1	1	1	1	1	0.28
Cluster_1325	ec102651_4712	0.53	0.92	0.94	0.95	0.95	0.53	0.35
Cluster_1326	ec102651_4715	1	1	1	1	1	1	1
Cluster_1327	ec102651_4716	1	1	1	1	1	1	1
Cluster_1328	ec102651_4717	1	1	1	1	1	0.99	1
Cluster_1329	ec102651_4726	0.99	0.99	1	1	1	0.99	0.98
Cluster_1330	ec102651_4729	1	0.98	1	1	1	0.98	0.97
Cluster_1331	ec102651_4731	0.99	0.98	1	1	1	0.97	1
Cluster_1332	ec102651_4732	1	0.99	1	1	1	0.99	0.99
Cluster_1333	ec102651_4733	1	1	1	1	1	1	1
Cluster_1334	ec102651_4736	0.98	0.98	1	1	1	0.98	0.97
Cluster_1335	ec102651_4742	1	1	1	1	1	1	1
Cluster_1336	ec102651_4744	1	1	1	1	1	1	1
Cluster_1337	ec102651_4745	1	0.99	1	1	1	0.99	0.98
Cluster_1338	ec102651_475	1	1	1	1	1	1	1
Cluster_1339	ec102651_4754	1	1	1	1	1	1	1
Cluster_1340	ec102651_476	1	1	1	1	1	1	1
Cluster_1341	ec102651_4761	0.99	0.99	1	1	1	0.99	0.99
Cluster_1342	ec102651_4762	1	1	1	1	1	1	1
Cluster_1343	ec102651_4764	0.35	0.35	0.99	0.99	0.99	0.35	0.18
Cluster_1344	ec102651_4765	0	0	1	1	0.84	0	0
Cluster_1345	ec102651_4766	0.3	0.31	1	1	1	0.3	0.56
Cluster_1346	ec102651_4767	0.98	0.99	1	1	1	0.98	0.99
Cluster_1347	ec102651_477	1	1	1	1	1	1	1
Cluster_1348	ec102651_4772	1	1	1	1	1	1	0.98
Cluster_1349	ec102651_4773	1	1	1	1	1	1	1
Cluster_1350	ec102651_4777	0.99	0.99	1	1	1	0.99	1
Cluster_1351	ec102651_4778	1	0.99	1	1	1	0.99	1
Cluster_1352	ec102651_4786	1	1	1	1	1	1	1
Cluster_1353	ec102651_480	0.92	0.94	1	1	1	0.94	0.83
Cluster_1354	ec102651_4801	1	1	1	1	1	1	0.99
Cluster_1355	ec102651_4810	1	1	1	1	1	1	0.99
Cluster_1356	ec102651_4819	0.99	1	1	1	1	0.99	0.98
Cluster_1357	ec102651_482	0.99	0.99	1	1	1	0.99	0.98
Cluster_1358	ec102651_4823	1	1	1	1	1	0.99	0.99
Cluster_1359	ec102651_4827	1	1	1	1	1	1	1
Cluster_1360	ec102651_4829	1	1	1	1	1	1	0.99
Cluster_1361	ec102651_4830	1	1	1	1	1	1	1
Cluster_1362	ec102651_4831	1	1	1	1	1	1	1
Cluster_1363	ec102651_4833	0.97	1	1	1	1	0.97	0.95
Cluster_1364	ec102651_4834	0.99	1	1	1	1	0.99	0.99
Cluster_1365	ec102651_4835	0.99	1	1	1	1	0.99	0.99
Cluster_1366	ec102651_4841	0.99	1	1	1	1	0.99	0.99
Cluster_1367	ec102651_4844	0.72	0.98	1	1	1	1	0
Cluster_1368	ec102651_4847	1	1	1	1	1	1	0.99
Cluster_1369	ec102651_4850	1	1	1	1	1	1	1
Cluster_1370	ec102651_4851	0.99	0.99	1	1	1	0.99	0.99
Cluster_1371	ec102651_4852	0.99	1	1	1	1	0.99	0.99
Cluster_1372	ec102651_4855	0	1	1	1	1	0	0
Cluster_1373	ec102651_4857	1	1	1	1	1	1	1
Cluster_1374	ec102651_4858	1	1	1	1	1	1	1
Cluster_1375	ec102651_4860	0.98	0.99	1	1	1	1	0.98
Cluster_1376	ec102651_4865	1	1	1	1	1	1	0.24
Cluster_1377	ec102651_4866	1	1	1	1	1	1	1
Cluster_1378	ec102651_4875	0.99	0.99	1	1	1	0.98	0.99
Cluster_1379	ec102651_4878	1	1	1	1	1	1	0.99
Cluster_1380	ec102651_4879	1	1	1	1	1	1	1
Cluster_1381	ec102651_4880	0.99	1	1	1	1	0.99	0.99
Cluster_1382	ec102651_4883	0.57	0.99	1	1	1	0.96	0
Cluster_1383	ec102651_4886	0	0	1	1	0	0	0
Cluster_1384	ec102651_4887	0	0	1	1	0	0.88	0
Cluster_1385	ec102651_4888	0.6	0	1	1	0.57	0.97	0.58
Cluster_1386	ec102651_4889	0.43	0	1	1	0.06	0.99	0.28
Cluster_1387	ec102651_4895	0.29	0.06	1	1	0.34	1	0.05
Cluster_1388	ec102651_4897	0.99	1	1	1	1	0.98	0.97
Cluster_1389	ec102651_4899	1	1	1	1	1	1	1
Cluster_1390	ec102651_4900	1	1	1	1	1	1	0.36
Cluster_1391	ec102651_4903	0.38	1	1	1	1	0.46	0
Cluster_1392	ec102651_4906	1	1	1	1	1	1	0.99
Cluster_1393	ec102651_4907	1	1	1	1	1	1	1
Cluster_1394	ec102651_4908	1	1	1	1	1	1	1
Cluster_1395	ec102651_4910	1	1	1	1	1	1	0.97
Cluster_1396	ec102651_4912	1	1	1	1	1	1	0.99
Cluster_1397	ec102651_492	0.84	0	1	1	0	0.96	0.67
Cluster_1398	ec102651_4921	1	1	1	1	1	1	1
Cluster_1399	ec102651_4924	0.98	0.99	1	1	0.99	0.99	0.99
Cluster_1400	ec102651_4925	1	1	1	1	1	1	0.99
Cluster_1401	ec102651_4927	0.98	0.99	1	1	1	0.98	0.98
Cluster_1402	ec102651_4932	1	1	1	1	1	1	1
Cluster_1403	ec102651_4936	1	1	1	1	1	0.98	0.99
Cluster_1404	ec102651_4939	0.97	0.98	1	1	1	0.98	0.96
Cluster_1405	ec102651_4940	0.96	0.99	1	1	1	0.96	0.89
Cluster_1406	ec102651_4943	0.97	1	1	1	1	0.97	0.94
Cluster_1407	ec102651_4946	0.99	1	1	1	1	0.98	0.98
Cluster_1408	ec102651_4948	0.99	0.99	1	1	1	1	0.99
Cluster_1409	ec102651_4950	0.99	0.99	1	1	1	0.99	0.98
Cluster_1410	ec102651_4956	0.99	1	1	1	1	0.99	0.98
Cluster_1411	ec102651_496	0	0.1	1	1	1	0.99	0.1
Cluster_1412	ec102651_4964	1	1	1	1	1	1	0.97
Cluster_1413	ec102651_4965	1	1	1	1	1	1	1
Cluster_1414	ec102651_4966	1	1	1	1	1	1	1
Cluster_1415	ec102651_4967	1	1	1	1	1	1	1
Cluster_1416	ec102651_4970	1	1	1	1	1	0.87	0.22
Cluster_1417	ec102651_4971	1	1	1	1	1	0.98	0.99
Cluster_1418	ec102651_4976	1	1	1	1	1	1	1
Cluster_1419	ec102651_4977	0.98	0.99	1	1	1	0.98	0.94
Cluster_1420	ec102651_4981	1	1	1	1	1	1	0.99
Cluster_1421	ec102651_4982	1	1	1	1	1	1	0.99
Cluster_1422	ec102651_499	0	0	1	1	1	0.68	1
Cluster_1423	ec102651_4992	1	1	1	1	1	1	1
Cluster_1424	ec102651_4998	0.98	1	1	1	1	0.99	0.99
Cluster_1425	ec102651_5	1	1	1	1	1	1	1
Cluster_1426	ec102651_50	1	1	1	1	1	1	0.99
Cluster_1427	ec102651_5001	1	1	1	1	1	1	1
Cluster_1428	ec102651_5008	1	1	1	1	1	1	1
Cluster_1429	ec102651_5012	1	1	1	1	1	1	1
Cluster_1430	ec102651_5013	1	1	1	1	1	1	1
Cluster_1431	ec102651_5014	0.99	0.99	1	1	0.99	0.99	0.99
Cluster_1432	ec102651_5022	1	1	1	1	1	1	0.99
Cluster_1433	ec102651_5023	0.99	0.99	1	1	0.99	0.99	0.99
Cluster_1434	ec102651_5025	1	1	1	1	1	1	1
Cluster_1435	ec102651_5027	1	1	1	1	1	1	1
Cluster_1436	ec102651_5033	1	1	1	1	0.97	1	1
Cluster_1437	ec102651_5034	1	0.99	1	1	0.99	1	1
Cluster_1438	ec102651_5035	0.98	0.99	1	1	0.97	0.99	0.97
Cluster_1439	ec102651_5037	0.95	0.99	1	1	0.94	0.95	0.96
Cluster_1440	ec102651_5039	0.99	0.99	1	1	0.99	1	0.99
Cluster_1441	ec102651_504	0	0.15	1	1	1	1	0.99
Cluster_1442	ec102651_5043	0.99	0.99	1	1	0.97	0.99	0.99
Cluster_1443	ec102651_5044	1	1	1	1	0.99	0.59	0.99
Cluster_1444	ec102651_5045	1	1	1	1	0.99	1	1
Cluster_1445	ec102651_5047	1	1	1	1	0.95	1	1
Cluster_1446	ec102651_5049	0.99	1	1	1	0.99	1	0.99
Cluster_1447	ec102651_5051	0	0	1	1	0.64	0.51	0.64
Cluster_1448	ec102651_5052	1	1	1	1	1	0.99	1
Cluster_1449	ec102651_5057	0.38	0.38	1	1	0.75	0.39	0.36
Cluster_1450	ec102651_5060	0.96	0.96	0.99	0.98	0.98	0.97	0.33
Cluster_1451	ec102651_5063	0.99	0.99	1	1	1	1	0.99
Cluster_1452	ec102651_5064	1	1	1	1	1	1	1
Cluster_1453	ec102651_5065	1	1	1	1	0.99	0.99	0.99
Cluster_1454	ec102651_5068	0.58	1	1	1	0.99	0.99	0.99
Cluster_1455	ec102651_507	0.29	0.99	1	1	1	0.99	0.99
Cluster_1456	ec102651_5070	1	1	1	1	1	1	1
Cluster_1457	ec102651_5076	1	1	1	1	0.99	0.99	0.99
Cluster_1458	ec102651_5078	0.31	1	1	1	0.2	0.21	0
Cluster_1459	ec102651_5081	1	1	1	1	1	0.79	1
Cluster_1460	ec102651_5083	0.99	1	1	1	0.99	0.99	0.99
Cluster_1461	ec102651_5085	1	1	1	1	1	1	1
Cluster_1462	ec102651_5086	1	0.98	1	1	1	1	0.96
Cluster_1463	ec102651_5092	1	1	1	1	1	1	1
Cluster_1464	ec102651_5096	1	1	1	1	1	1	0.99
Cluster_1465	ec102651_5099	1	1	1	1	1	1	1
Cluster_1466	ec102651_51	1	1	1	1	1	1	1
Cluster_1467	ec102651_5103	0.98	0.98	1	1	0.98	0.98	0.98
Cluster_1468	ec102651_5104	0.99	0.98	1	1	0.99	0.99	0.98
Cluster_1469	ec102651_5106	0.46	0.94	1	1	0.83	0.94	0.48
Cluster_1470	ec102651_5107	0.35	0.99	1	1	0.59	1	0.22
Cluster_1471	ec102651_5109	1	1	1	1	1	1	1
Cluster_1472	ec102651_5110	0.99	1	1	1	0.99	0.95	0.9
Cluster_1473	ec102651_5111	0.98	1	1	1	0.99	0.99	0.4
Cluster_1474	ec102651_5113	1	1	1	1	1	1	1
Cluster_1475	ec102651_5114	1	1	1	1	1	1	1
Cluster_1476	ec102651_5117	1	1	1	1	1	1	0.99
Cluster_1477	ec102651_5123	0	0	1	1	0	0	0
Cluster_1478	ec102651_5125	0	0	1	1	0	0	0.06
Cluster_1479	ec102651_5126	0.07	0	1	1	0	0	0
Cluster_1480	ec102651_5129	0	0.75	1	1	0	0.02	0
Cluster_1481	ec102651_513	0.99	1	1	1	1	0.99	0.99
Cluster_1482	ec102651_5130	0	0.99	1	1	0.01	0	0.01
Cluster_1483	ec102651_5134	0.4	0.99	1	1	0	0.17	0.97
Cluster_1484	ec102651_5135	0.95	1	1	1	0	0	0.84
Cluster_1485	ec102651_5136	0.98	0.98	1	1	0.53	0.98	0.98
Cluster_1486	ec102651_5138	1	1	1	1	0.08	0.99	1
Cluster_1487	ec102651_5141	0.19	1	1	1	0.19	0.99	1
Cluster_1488	ec102651_5142	0.44	0.94	1	1	0.67	0.91	0.94
Cluster_1489	ec102651_5144	0.43	0.99	1	1	0.59	1	0.99
Cluster_1490	ec102651_5145	0.47	1	1	1	0.61	1	0.99
Cluster_1491	ec102651_5146	0.41	0.99	1	1	0.41	0.99	0.98
Cluster_1492	ec102651_5153	0.77	0.96	1	1	0.96	0.94	0
Cluster_1493	ec102651_5154	0.99	0.98	1	1	0.96	1	0.31
Cluster_1494	ec102651_5155	1	1	1	1	1	1	0.55
Cluster_1495	ec102651_5156	1	0.99	1	1	1	1	0.98
Cluster_1496	ec102651_5158	0.55	0.55	1	1	0.55	0.55	0.55
Cluster_1497	ec102651_5161	1	1	1	1	1	1	1
Cluster_1498	ec102651_5166	0.95	1	1	1	0.95	0.95	0.95
Cluster_1499	ec102651_5168	0.99	1	1	1	0.99	0.99	0.99
Cluster_1500	ec102651_5172	0.59	0.99	1	1	0.93	0.53	0.88
Cluster_1501	ec102651_5173	0.31	1	1	1	0.99	0.31	0.3
Cluster_1502	ec102651_5176	0	0.95	1	1	0	0	0
Cluster_1503	ec102651_5177	0	1	1	1	0	0	0
Cluster_1504	ec102651_5178	1	1	1	1	1	1	1
Cluster_1505	ec102651_5182	0.41	1	1	1	0.41	0.4	0.41
Cluster_1506	ec102651_5184	0.08	1	1	1	0.11	0.08	0.08
Cluster_1507	ec102651_5185	0.25	1	1	1	0.28	0.26	0.26
Cluster_1508	ec102651_5186	0.56	1	1	1	0.45	0.56	0.56
Cluster_1509	ec102651_5187	0.28	1	1	1	0.27	0.27	0
Cluster_1510	ec102651_5189	0	1	1	1	0	0	0
Cluster_1511	ec102651_5192	0.14	0.99	1	1	0.15	0.14	0.17
Cluster_1512	ec102651_5195	0.06	0.99	1	1	1	1	0.86
Cluster_1513	ec102651_5197	1	1	1	1	1	1	0.99
Cluster_1514	ec102651_5199	1	1	1	1	1	1	1
Cluster_1515	ec102651_52	1	1	0.99	1	1	1	1
Cluster_1516	ec102651_5201	0.99	0.98	1	1	1	1	1
Cluster_1517	ec102651_5206	0.96	1	1	1	1	0.95	0.98
Cluster_1518	ec102651_5210	0.99	1	1	1	1	0.99	0.99
Cluster_1519	ec102651_5211	0.99	0.99	1	1	1	0.99	0.99
Cluster_1520	ec102651_5212	1	1	1	1	1	1	0.99
Cluster_1521	ec102651_5214	0.98	1	1	1	1	0.98	1
Cluster_1522	ec102651_5219	0.97	0.98	1	1	1	0.97	0.94
Cluster_1523	ec102651_5222	1	1	1	1	1	1	1
Cluster_1524	ec102651_5227	0.99	0.99	1	1	1	0.99	0.98
Cluster_1525	ec102651_5231	1	1	1	1	1	1	1
Cluster_1526	ec102651_5232	0.91	0.94	1	1	1	0.91	0.6
Cluster_1527	ec102651_5234	1	1	1	1	1	1	1
Cluster_1528	ec102651_5235	1	1	1	1	1	0.99	0.99
Cluster_1529	ec102651_5237	0.99	1	1	1	1	0.99	0.99
Cluster_1530	ec102651_5238	1	1	1	1	1	1	0.99
Cluster_1531	ec102651_5240	1	1	1	1	1	1	1
Cluster_1532	ec102651_5243	0.98	0.99	1	1	1	0.99	0.51
Cluster_1533	ec102651_5244	1	1	1	1	1	1	1
Cluster_1534	ec102651_5245	1	1	1	1	1	0.88	0.98
Cluster_1535	ec102651_5246	1	1	1	1	1	1	1
Cluster_1536	ec102651_525	0.57	1	1	1	1	1	1
Cluster_1537	ec102651_5250	0.39	0.55	0.98	0.98	0.39	0.39	0.81
Cluster_1538	ec102651_5252	0	0	1	1	0	0	0.74
Cluster_1539	ec102651_5253	0.75	0.15	1	1	0.15	0.76	0.16
Cluster_1540	ec102651_5256	0.53	0.69	1	1	0.54	0.54	0.69
Cluster_1541	ec102651_5258	0.99	0.83	1	1	1	0.99	0.06
Cluster_1542	ec102651_5259	0.52	0.64	0.99	1	0.52	0.52	0.66
Cluster_1543	ec102651_5261	0	0	0	1	0	0	0
Cluster_1544	ec102651_5262	0	0	0	1	0	0	0
Cluster_1545	ec102651_5263	0	0	0	1	0	0	0
Cluster_1546	ec102651_5269	0.42	0.55	1	0.99	0.42	0.42	0.55
Cluster_1547	ec102651_5276	0	0	1	1	0	0	0
Cluster_1548	ec102651_5277	0	0	1	1	0	0	0
Cluster_1549	ec102651_5279	0	0	1	1	0	0	0
Cluster_1550	ec102651_5282	0	0	1	1	0	0	0
Cluster_1551	ec102651_5284	0.4	0	1	1	0	0	0
Cluster_1552	ec102651_5288	0.74	0.2	0.98	0.98	0.98	0.74	0.11
Cluster_1553	ec102651_5289	0.87	0	0.87	0.87	0	0.87	0
Cluster_1554	ec102651_5293	0.56	0	1	1	0.57	0.98	0.56
Cluster_1555	ec102651_5296	0.99	0	1	1	0	0.98	0
Cluster_1556	ec102651_5297	1	0	1	1	0.4	0.96	0
Cluster_1557	ec102651_5298	0.99	0	1	1	0	1	0
Cluster_1558	ec102651_5299	0.99	0	0.99	1	0	0.99	0
Cluster_1559	ec102651_530	0.25	1	1	1	1	0.98	0.98
Cluster_1560	ec102651_5300	0.15	0.13	1	1	0	0.13	0.13
Cluster_1561	ec102651_5304	0	0	1	1	0	0.08	0
Cluster_1562	ec102651_5305	0	0	1	1	0	0	0
Cluster_1563	ec102651_5307	0.74	0.22	0.71	1	0.74	0.74	0.15
Cluster_1564	ec102651_5310	0	0.21	1	1	0	0	0.2
Cluster_1565	ec102651_5311	0	0.11	1	1	0	0	0
Cluster_1566	ec102651_5312	0	0.46	0.99	1	0	0.46	0.45
Cluster_1567	ec102651_5313	0	0	1	1	0	0	0
Cluster_1568	ec102651_5315	0.32	0.41	1	1	0.32	0.32	0.4
Cluster_1569	ec102651_5316	0.28	0.36	1	1	0.28	0.28	0.36
Cluster_1570	ec102651_5318	0.26	0.4	1	1	0.26	0.26	0.4
Cluster_1571	ec102651_5320	0.41	0.62	0.99	0.98	0.41	0.41	0.62
Cluster_1572	ec102651_5323	0.07	0	0	1	0.07	0	0
Cluster_1573	ec102651_5324	0	0	0	1	0	0	0.19
Cluster_1574	ec102651_5325	0.03	0.03	0.03	1	0.03	0.03	0.14
Cluster_1575	ec102651_5331	0.38	0.54	1	1	0.38	0.38	0.82
Cluster_1576	ec102651_5334	0.56	0	1	1	1	0.93	0
Cluster_1577	ec102651_5336	0.75	0	1	1	1	0.97	0.14
Cluster_1578	ec102651_5338	0.42	0.98	1	1	1	0.42	0.18
Cluster_1579	ec102651_5343	0.26	0.32	1	1	0.32	0.99	0.25
Cluster_1580	ec102651_5347	0.75	0.2	1	1	0.2	0.96	0.2
Cluster_1581	ec102651_5348	0.99	0.06	1	1	0.22	1	0.29
Cluster_1582	ec102651_5349	0.96	0	1	1	0.19	0.99	0.19
Cluster_1583	ec102651_5350	0.11	0	1	1	0.11	0.99	0.11
Cluster_1584	ec102651_5352	0.96	0.29	1	1	0.31	0.98	0.31
Cluster_1585	ec102651_5360	0	0	1	1	1	0	0
Cluster_1586	ec102651_5361	0.9	0.21	1	1	1	0.88	0.03
Cluster_1587	ec102651_5375	0	1	1	1	1	1	0
Cluster_1588	ec102651_5378	0.47	0	1	1	0	0.47	0
Cluster_1589	ec102651_5380	0	0	1	1	0	0	0
Cluster_1590	ec102651_5382	0.58	0	1	1	0.59	0.5	0.59
Cluster_1591	ec102651_5383	0.98	0	0.98	1	0	0.98	0
Cluster_1592	ec102651_5384	0.99	0.58	1	1	0.58	0.95	0.58
Cluster_1593	ec102651_5385	0.99	0	1	1	0.82	0.98	0
Cluster_1594	ec102651_5388	0	0	1	1	0	1	0
Cluster_1595	ec102651_5389	0	0	1	1	0.89	0.34	0.05
Cluster_1596	ec102651_5394	0	0	1	1	0	0	0
Cluster_1597	ec102651_5397	0.53	0	1	1	0.69	0	0.71
Cluster_1598	ec102651_5399	0.99	0.07	1	1	0.99	0	0.99
Cluster_1599	ec102651_5400	0	0	1	1	0	0	0
Cluster_1600	ec102651_5403	0.69	0	1	1	0.54	0	0.33
Cluster_1601	ec102651_5404	0.93	0	1	1	0.89	0	0.89
Cluster_1602	ec102651_5405	0.96	0.08	1	1	0.98	0.08	0.97
Cluster_1603	ec102651_5406	0.94	0	1	1	0.98	0	0.95
Cluster_1604	ec102651_5417	0.49	0	0.98	1	0.98	0.56	0.9
Cluster_1605	ec102651_5429	0.93	0.2	1	1	0.97	0.92	0.97
Cluster_1606	ec102651_5430	0.99	0	1	1	0.98	0.97	0.98
Cluster_1607	ec102651_5431	0.95	0	1	1	0.77	0	0.77
Cluster_1608	ec102651_5434	0.97	0	1	1	0.18	0.97	0.07
Cluster_1609	ec102651_5436	0.92	0	1	1	0	0.94	0
Cluster_1610	ec102651_5443	0.77	0	0.85	1	0.71	0	0.74
Cluster_1611	ec102651_5444	0.44	0	0.97	1	0.56	0	0.56
Cluster_1612	ec102651_5454	0.61	0.26	1	1	0.45	0.32	0.31
Cluster_1613	ec102651_5456	0.91	0	1	1	0	0.97	0
Cluster_1614	ec102651_5458	0.99	0.43	1	1	0.43	0.43	0.42
Cluster_1615	ec102651_5459	0.96	0.56	1	1	0.56	0.56	0.56
Cluster_1616	ec102651_5460	0.5	0	1	1	0.97	0.3	0.97
Cluster_1617	ec102651_5461	0.69	0	1	1	0.99	0.48	0.99
Cluster_1618	ec102651_5463	0	0	1	1	1	0	1
Cluster_1619	ec102651_5469	0	0	1	1	0	0.72	0
Cluster_1620	ec102651_5470	0	0	1	1	0	1	0
Cluster_1621	ec102651_5472	0.31	0	1	1	0.16	0.29	0.16
Cluster_1622	ec102651_5473	1	0	1	1	0.57	0.65	0.7
Cluster_1623	ec102651_5476	0	0.13	1	1	1	0.63	0.62
Cluster_1624	ec102651_5478	0.7	0	0.72	1	0.7	0.35	0.31
Cluster_1625	ec102651_5479	0.41	0	0.58	0.95	0.58	0.34	0
Cluster_1626	ec102651_5482	0.92	0.07	1	1	1	0.07	0.09
Cluster_1627	ec102651_5487	0.82	0.12	1	1	0.99	0.96	0.17
Cluster_1628	ec102651_5490	0.35	0.35	1	1	0.35	0.35	0.35
Cluster_1629	ec102651_5491	0.36	0.36	1	1	0.36	0.36	0.36
Cluster_1630	ec102651_5492	0.33	0.33	1	1	0.33	0.33	0.32
Cluster_1631	ec102651_550	1	1	1	1	1	1	1
Cluster_1632	ec102651_551	1	1	1	1	1	1	1
Cluster_1633	ec102651_552	0.96	0.99	1	1	1	0.96	0.21
Cluster_1634	ec102651_553	1	1	1	1	1	0.99	0.19
Cluster_1635	ec102651_557	1	1	1	1	1	1	1
Cluster_1636	ec102651_56	1	1	1	1	1	1	1
Cluster_1637	ec102651_561	0.99	0.99	1	1	1	0.99	0.05
Cluster_1638	ec102651_565	1	1	1	1	1	1	0.05
Cluster_1639	ec102651_571	1	1	1	1	1	1	1
Cluster_1640	ec102651_576	1	1	1	1	1	1	0.99
Cluster_1641	ec102651_582	0.51	0.45	1	1	1	0.75	0.5
Cluster_1642	ec102651_583	1	1	1	1	1	0.99	0.99
Cluster_1643	ec102651_589	1	1	1	1	1	1	1
Cluster_1644	ec102651_595	1	0.99	1	1	1	1	0.99
Cluster_1645	ec102651_615	1	1	1	1	1	1	0.99
Cluster_1646	ec102651_623	1	1	1	1	1	1	1
Cluster_1647	ec102651_63	1	0.99	1	1	1	0.99	0.98
Cluster_1648	ec102651_630	1	1	1	1	1	1	1
Cluster_1649	ec102651_634	0.99	1	1	1	1	0.99	1
Cluster_1650	ec102651_636	0.99	1	1	1	1	1	0.99
Cluster_1651	ec102651_637	0.99	1	1	1	1	0.99	0.99
Cluster_1652	ec102651_65	0.99	0.99	1	1	1	1	0.52
Cluster_1653	ec102651_654	1	1	1	1	1	1	1
Cluster_1654	ec102651_658	0.99	1	1	1	1	0.99	1
Cluster_1655	ec102651_66	1	1	1	1	1	1	0.98
Cluster_1656	ec102651_668	1	1	1	1	1	1	1
Cluster_1657	ec102651_678	1	1	1	1	1	1	1
Cluster_1658	ec102651_680	1	1	1	1	1	1	1
Cluster_1659	ec102651_682	1	0.99	1	1	1	1	0.98
Cluster_1660	ec102651_688	1	1	1	1	1	1	1
Cluster_1661	ec102651_69	1	1	1	1	1	1	1
Cluster_1662	ec102651_696	1	1	1	1	1	1	1
Cluster_1663	ec102651_698	0.99	0.99	1	1	1	0.99	0.97
Cluster_1664	ec102651_70	0.98	1	1	1	1	1	0.81
Cluster_1665	ec102651_701	0.69	0.69	1	1	1	0.69	0.36
Cluster_1666	ec102651_703	0.99	0.99	1	1	0.99	0.98	0.99
Cluster_1667	ec102651_707	1	1	1	1	1	1	0.99
Cluster_1668	ec102651_708	1	0.99	1	1	1	1	1
Cluster_1669	ec102651_709	1	1	1	1	1	1	0.99
Cluster_1670	ec102651_71	1	1	1	1	1	1	0.99
Cluster_1671	ec102651_710	1	1	1	1	1	1	1
Cluster_1672	ec102651_711	1	1	1	1	1	1	0.99
Cluster_1673	ec102651_715	0.95	0.8	0.95	0.95	0.95	0.96	0
Cluster_1674	ec102651_719	0.99	0.99	1	1	1	0.99	0.99
Cluster_1675	ec102651_72	0.97	0.93	1	1	1	0.95	0.91
Cluster_1676	ec102651_720	1	0.99	1	1	1	0.99	0.99
Cluster_1677	ec102651_721	0.99	0.99	1	1	1	0.99	0.98
Cluster_1678	ec102651_726	1	1	1	1	1	1	0.99
Cluster_1679	ec102651_731	0.5	0.5	1	1	1	0.5	0.5
Cluster_1680	ec102651_733	0.98	1	1	1	1	0.98	0.92
Cluster_1681	ec102651_735	0.97	0.98	1	1	1	0.96	0.96
Cluster_1682	ec102651_738	0.98	0.98	1	1	1	0.98	0.98
Cluster_1683	ec102651_739	1	1	1	1	1	1	0.99
Cluster_1684	ec102651_74	0.99	1	1	1	1	0.99	0.99
Cluster_1685	ec102651_740	0.96	0.96	1	1	1	0.96	0.94
Cluster_1686	ec102651_741	0.99	1	1	1	1	1	0.99
Cluster_1687	ec102651_745	0.99	1	1	1	1	0.99	1
Cluster_1688	ec102651_746	1	0.99	1	1	1	0.99	0.99
Cluster_1689	ec102651_748	0.99	0.99	1	1	1	0.99	0.99
Cluster_1690	ec102651_750	1	1	1	1	1	0.99	1
Cluster_1691	ec102651_752	1	0.99	1	1	1	0.99	0.97
Cluster_1692	ec102651_755	0.99	0.99	1	1	1	0.99	0.98
Cluster_1693	ec102651_756	0.88	0.99	1	1	1	0.99	0.9
Cluster_1694	ec102651_758	1	1	1	1	1	1	1
Cluster_1695	ec102651_760	1	1	1	1	1	1	1
Cluster_1696	ec102651_762	0.99	0.99	1	1	1	0.99	0.13
Cluster_1697	ec102651_773	1	1	1	1	1	1	0.99
Cluster_1698	ec102651_774	1	1	1	1	1	1	1
Cluster_1699	ec102651_775	1	1	1	1	1	1	1
Cluster_1700	ec102651_777	0.99	0.99	1	1	1	0.99	0.88
Cluster_1701	ec102651_780	0.99	0.99	1	1	1	1	0.99
Cluster_1702	ec102651_786	1	1	1	1	1	1	1
Cluster_1703	ec102651_787	0.99	0.99	1	1	0.99	0.99	0.99
Cluster_1704	ec102651_789	1	1	1	1	1	1	1
Cluster_1705	ec102651_79	1	1	1	1	1	1	1
Cluster_1706	ec102651_790	1	1	1	1	1	1	1
Cluster_1707	ec102651_8	1	1	1	1	1	1	1
Cluster_1708	ec102651_80	1	1	1	1	1	1	1
Cluster_1709	ec102651_801	0.97	0	1	1	1	0.97	0
Cluster_1710	ec102651_804	0.99	0	1	1	1	0.99	0
Cluster_1711	ec102651_809	1	1	1	1	1	1	0.99
Cluster_1712	ec102651_811	0.67	0.94	1	1	1	0.67	0.87
Cluster_1713	ec102651_812	0.04	0.56	1	1	1	0.04	0.93
Cluster_1714	ec102651_813	0.99	0.99	1	1	1	0.99	0.99
Cluster_1715	ec102651_814	1	1	1	1	1	1	1
Cluster_1716	ec102651_815	0.99	1	1	1	1	1	1
Cluster_1717	ec102651_817	0.95	0.95	1	1	1	0.97	0.95
Cluster_1718	ec102651_819	0.99	0.99	1	1	1	0.99	0.97
Cluster_1719	ec102651_830	1	1	1	1	1	1	1
Cluster_1720	ec102651_831	1	1	1	1	1	0.99	0.99
Cluster_1721	ec102651_834	0.5	0.5	1	1	1	0.5	0.74
Cluster_1722	ec102651_838	1	1	1	1	1	1	0.99
Cluster_1723	ec102651_841	1	1	1	1	1	1	1
Cluster_1724	ec102651_843	0.99	0.99	1	1	1	0.99	0.99
Cluster_1725	ec102651_847	0.98	0.67	1	1	1	0.97	0.97
Cluster_1726	ec102651_854	1	1	1	1	1	1	0.97
Cluster_1727	ec102651_857	0.66	0.99	0.68	1	1	1	0.11
Cluster_1728	ec102651_861	0.96	0.97	1	1	1	0.97	0.95
Cluster_1729	ec102651_862	1	1	1	1	1	1	0.99
Cluster_1730	ec102651_865	0.99	0.99	1	1	1	0.99	0.98
Cluster_1731	ec102651_866	0.98	1	1	1	1	1	0.95
Cluster_1732	ec102651_867	0.98	1	1	1	1	0.8	0.99
Cluster_1733	ec102651_874	0.42	0	1	1	1	0	0
Cluster_1734	ec102651_875	1	1	1	1	1	1	1
Cluster_1735	ec102651_880	1	1	1	1	1	1	1
Cluster_1736	ec102651_883	1	1	1	1	1	1	0.99
Cluster_1737	ec102651_885	1	1	1	1	1	0.95	0.22
Cluster_1738	ec102651_906	1	0.99	1	1	1	1	0.98
Cluster_1739	ec102651_908	1	1	1	1	1	1	0.98
Cluster_1740	ec102651_912	1	1	1	1	1	1	0.99
Cluster_1741	ec102651_914	0.98	0.99	1	1	1	0.99	0.99
Cluster_1742	ec102651_918	1	1	1	1	1	1	1
Cluster_1743	ec102651_919	0.99	0.98	1	1	1	0.98	0.99
Cluster_1744	ec102651_926	1	1	1	1	1	1	1
Cluster_1745	ec102651_927	1	1	1	1	1	0.96	0.9
Cluster_1746	ec102651_929	1	1	1	1	1	1	0.99
Cluster_1747	ec102651_93	1	1	1	1	1	0.99	0.99
Cluster_1748	ec102651_935	0.98	0.52	1	1	1	0	0.79
Cluster_1749	ec102651_938	1	0	1	1	1	0.98	0
Cluster_1750	ec102651_943	0.28	0.99	1	1	1	0.28	0.98
Cluster_1751	ec102651_945	0	0.94	0.79	1	1	0	1
Cluster_1752	ec102651_946	0.63	0.98	1	1	1	0.64	0.99
Cluster_1753	ec102651_947	0	0	1	1	1	0	1
Cluster_1754	ec102651_948	0.19	0	1	1	1	0.19	0.99
Cluster_1755	ec102651_955	0.65	0.3	1	1	1	0	1
Cluster_1756	ec102651_959	0.23	0.4	1	1	1	0.08	1
Cluster_1757	ec102651_970	1	0	1	1	0.38	0.38	1
Cluster_1758	ec102651_972	1	0	1	1	0.5	0.51	1
Cluster_1759	ec102651_974	0.99	0.19	1	1	0.41	0.41	0.99
Cluster_1760	ec102651_975	0.99	0	1	1	0.48	0.48	0.99
Cluster_1761	ec102651_976	0.99	0	1	1	0.6	0.6	1
Cluster_1762	ec102651_977	1	0	1	1	0.17	0.16	1
Cluster_1763	ec102651_978	1	0.12	1	1	0.71	0.7	0.96
Cluster_1764	ec102651_981	1	0	1	1	0.93	0.78	0.96
Cluster_1765	ec102651_984	0.55	0.02	1	1	0.71	0.86	0.82
Cluster_1766	ec102651_991	0.96	0.39	1	1	0.96	0.39	0.39
Cluster_1767	ec102651_995	1	0	1	1	0.99	1	0.49
Cluster_1768	ec102651_996	0.99	0.21	1	1	0.99	0.99	0.6
Cluster_1769	ec102651_999	0.98	0	1	1	0.98	0.99	0.6
Cluster_1770	ec102712_1004	0.43	0.93	1	1	0.43	0.43	0.93
Cluster_1771	ec102712_1005	0.07	0.97	1	1	0.07	0.08	0.96
Cluster_1772	ec102712_1015	1	1	1	1	1	1	1
Cluster_1773	ec102712_103	1	1	1	1	1	1	1
Cluster_1774	ec102712_1031	1	1	1	1	1	1	0.97
Cluster_1775	ec102712_1032	1	1	1	1	1	1	1
Cluster_1776	ec102712_1034	1	0.99	1	1	1	1	0.99
Cluster_1777	ec102712_1035	0.99	1	1	1	1	1	1
Cluster_1778	ec102712_1038	1	1	1	1	1	1	0.99
Cluster_1779	ec102712_1039	1	1	1	1	1	1	1
Cluster_1780	ec102712_104	1	1	1	1	1	1	0.97
Cluster_1781	ec102712_1040	1	1	1	1	1	1	0.99
Cluster_1782	ec102712_1041	1	1	1	1	1	1	0.99
Cluster_1783	ec102712_1045	0.06	0.06	1	1	0.06	0.06	0.09
Cluster_1784	ec102712_1046	0.26	0.2	1	1	0.2	0.2	0.2
Cluster_1785	ec102712_1051	0.16	0.16	1	1	0.16	0.16	0.16
Cluster_1786	ec102712_1056	0.57	0.05	1	1	0.05	0.05	0.57
Cluster_1787	ec102712_1058	0.17	0.17	1	1	0.17	0.17	0.17
Cluster_1788	ec102712_1059	0	0	1	1	0.51	0.51	0
Cluster_1789	ec102712_106	1	1	1	1	1	1	1
Cluster_1790	ec102712_1061	1	1	1	1	1	1	1
Cluster_1791	ec102712_1062	0.2	0.18	1	1	0.2	0.21	0.98
Cluster_1792	ec102712_1065	0.31	0.31	1	1	0.31	0.31	0
Cluster_1793	ec102712_1066	0	0	1	1	0.21	0.23	0.56
Cluster_1794	ec102712_1069	0	0.01	1	1	0	0.02	0
Cluster_1795	ec102712_1070	0	0	1	1	0	0	0
Cluster_1796	ec102712_1071	0.47	0.47	1	1	0.47	0.46	0.53
Cluster_1797	ec102712_1076	0.5	0.5	1	0.82	0.5	0.5	0.5
Cluster_1798	ec102712_1083	0.4	0.12	1	1	0.12	0.23	0.14
Cluster_1799	ec102712_1084	0.41	0.3	1	1	0.32	0.29	0.3
Cluster_1800	ec102712_1088	0	0	1	1	0	0.15	0
Cluster_1801	ec102712_1092	0	0.78	1	1	0.31	0	0.31
Cluster_1802	ec102712_1094	0	0	1	1	0	0	0
Cluster_1803	ec102712_1095	0.3	0	1	1	0.3	0	0.31
Cluster_1804	ec102712_1097	0.61	0.22	1	1	0	0	0.61
Cluster_1805	ec102712_11	1	1	1	1	1	1	0.95
Cluster_1806	ec102712_1103	0	0	1	1	0	0	0.19
Cluster_1807	ec102712_1104	0.33	0.35	1	1	0.59	0.34	0.59
Cluster_1808	ec102712_1113	0.26	0.26	1	1	0.26	0.26	0.26
Cluster_1809	ec102712_1115	0.54	0.54	1	1	0.54	0.54	0.54
Cluster_1810	ec102712_112	1	1	1	1	1	1	1
Cluster_1811	ec102712_1121	0.24	0	1	1	0.33	0.83	0.24
Cluster_1812	ec102712_1129	1	1	1	1	1	0.99	1
Cluster_1813	ec102712_113	1	1	1	1	1	1	1
Cluster_1814	ec102712_1131	1	1	1	1	1	0.99	0.99
Cluster_1815	ec102712_1135	0.97	0.96	1	1	1	0.96	0.98
Cluster_1816	ec102712_1139	1	1	1	1	1	1	0.99
Cluster_1817	ec102712_1141	0.99	0.99	1	1	1	0.99	0.99
Cluster_1818	ec102712_1142	1	1	1	1	1	1	0.82
Cluster_1819	ec102712_1143	0.59	0.59	1	1	1	0.59	0.97
Cluster_1820	ec102712_1145	1	0.98	1	1	1	0.98	0.38
Cluster_1821	ec102712_1149	0.48	0.34	1	1	0.33	0.33	0.43
Cluster_1822	ec102712_1152	0	0	1	1	0	0	0
Cluster_1823	ec102712_1156	0	0	1	0.97	0	0	0
Cluster_1824	ec102712_1157	0.18	0.18	1	0.59	0.18	0.19	0.19
Cluster_1825	ec102712_1158	0	0	1	1	0	0	0
Cluster_1826	ec102712_1159	0	0	1	1	0	0	0
Cluster_1827	ec102712_1160	0	0	1	1	0	0	0
Cluster_1828	ec102712_1164	0.4	0.63	1	1	0.39	0.39	0.63
Cluster_1829	ec102712_1166	0.38	0.59	1	1	0.38	0.39	0.59
Cluster_1830	ec102712_1169	0.45	0.64	1	1	0.44	0.45	0.64
Cluster_1831	ec102712_1174	0	0.41	1	1	0	0	0.41
Cluster_1832	ec102712_1175	0.29	0.42	1	0.69	0.28	0.3	0.42
Cluster_1833	ec102712_1176	0.16	0.37	1	1	0.17	0.16	0.34
Cluster_1834	ec102712_1177	0	0	1	1	0	0	0
Cluster_1835	ec102712_1178	0.41	0.36	1	1	0.41	0.41	0.4
Cluster_1836	ec102712_1181	0.63	0.59	1	1	0.62	0.63	0.6
Cluster_1837	ec102712_1182	0.38	0.23	1	1	0.34	0.33	0.21
Cluster_1838	ec102712_1184	0	0	1	1	0	0	0
Cluster_1839	ec102712_1186	0.44	0.69	1	0.99	0.44	0.44	0.84
Cluster_1840	ec102712_1188	0.26	0.45	1	0.99	0.26	0.26	0.77
Cluster_1841	ec102712_1189	0.25	0.1	1	0.99	0.24	0.24	0.82
Cluster_1842	ec102712_119	0.99	1	1	1	1	1	1
Cluster_1843	ec102712_1191	0.45	0.53	1	1	0.44	0.35	0.79
Cluster_1844	ec102712_1198	1	1	1	1	1	1	0.98
Cluster_1845	ec102712_12	0.7	0.86	1	1	1	0.7	0
Cluster_1846	ec102712_1201	1	1	1	1	1	1	1
Cluster_1847	ec102712_1203	0.98	0.68	1	1	1	0.98	0.97
Cluster_1848	ec102712_1205	1	1	1	1	1	1	0.98
Cluster_1849	ec102712_1210	1	1	1	1	1	1	1
Cluster_1850	ec102712_1211	1	1	1	1	1	1	1
Cluster_1851	ec102712_1212	1	1	1	1	1	1	0.99
Cluster_1852	ec102712_1213	1	1	1	1	1	1	1
Cluster_1853	ec102712_1214	1	1	1	1	1	1	1
Cluster_1854	ec102712_1215	1	1	1	1	1	1	0.99
Cluster_1855	ec102712_1220	0.9	0.87	1	1	0.97	0.71	0.73
Cluster_1856	ec102712_1221	1	0.99	1	1	1	1	0.94
Cluster_1857	ec102712_1222	0.85	0.92	1	1	1	0.85	0.72
Cluster_1858	ec102712_1227	0.51	0.58	1	1	1	0.51	0.92
Cluster_1859	ec102712_1230	0.97	0.98	1	1	1	0.98	1
Cluster_1860	ec102712_1231	1	1	1	1	1	0.99	0.98
Cluster_1861	ec102712_1232	1	1	1	1	1	1	0.99
Cluster_1862	ec102712_1244	1	1	1	1	1	1	1
Cluster_1863	ec102712_1251	1	1	1	1	1	1	0.99
Cluster_1864	ec102712_1253	0.97	0.99	1	1	1	0.99	0.94
Cluster_1865	ec102712_1259	0.99	0.99	1	1	1	1	1
Cluster_1866	ec102712_126	0.97	1	1	1	1	0.97	0.89
Cluster_1867	ec102712_1260	1	0.99	1	1	1	1	1
Cluster_1868	ec102712_1261	1	1	1	1	1	1	1
Cluster_1869	ec102712_1262	0.99	0.99	1	1	1	0.99	0.99
Cluster_1870	ec102712_127	0.99	0.95	1	1	1	0.99	0.95
Cluster_1871	ec102712_1275	1	1	1	1	1	1	1
Cluster_1872	ec102712_1277	1	1	1	1	1	1	1
Cluster_1873	ec102712_128	1	1	1	1	1	0.99	0.99
Cluster_1874	ec102712_1281	0.98	1	1	1	1	1	0.98
Cluster_1875	ec102712_1284	1	1	1	1	1	1	1
Cluster_1876	ec102712_1285	1	1	1	1	1	1	1
Cluster_1877	ec102712_1286	1	1	1	1	1	1	1
Cluster_1878	ec102712_1291	1	1	1	1	1	1	1
Cluster_1879	ec102712_1292	0.99	0.99	1	1	1	1	1
Cluster_1880	ec102712_1294	0.99	0.99	1	1	1	0.99	0.97
Cluster_1881	ec102712_1295	0.99	0.99	1	1	1	0.99	0.99
Cluster_1882	ec102712_1296	0.58	0.85	1	1	1	0.84	0.07
Cluster_1883	ec102712_1298	0.99	0.99	1	1	1	0.99	0.99
Cluster_1884	ec102712_13	0.98	0.99	1	1	1	0.99	0.6
Cluster_1885	ec102712_130	0.61	1	1	1	1	0.61	0.42
Cluster_1886	ec102712_1301	0.94	0.96	1	1	1	0.94	0.93
Cluster_1887	ec102712_1302	0.99	0.99	1	0.98	1	0.99	0.98
Cluster_1888	ec102712_1305	0.98	0.99	1	1	1	0.99	0.97
Cluster_1889	ec102712_1307	1	1	1	1	1	0.99	0.97
Cluster_1890	ec102712_1309	0.99	0.99	1	1	1	0.99	0.99
Cluster_1891	ec102712_1312	1	1	1	1	1	1	1
Cluster_1892	ec102712_1313	0.99	0.99	1	1	1	0.99	1
Cluster_1893	ec102712_1317	0.77	0.77	1	1	1	0.77	0.45
Cluster_1894	ec102712_1318	1	0.99	1	1	1	0.99	1
Cluster_1895	ec102712_1323	0.34	1	1	1	1	0.99	0.35
Cluster_1896	ec102712_1324	0.99	0	1	1	1	0	0
Cluster_1897	ec102712_1325	0.9	0	1	1	1	0.7	0.66
Cluster_1898	ec102712_1327	0.95	0	1	1	1	0	0
Cluster_1899	ec102712_133	0.12	0	1	1	1	1	0.72
Cluster_1900	ec102712_1337	0	0	1	1	1	0	0
Cluster_1901	ec102712_1338	0.41	0.41	1	1	1	0.41	0.99
Cluster_1902	ec102712_134	0	0	1	1	1	0.96	0.8
Cluster_1903	ec102712_1341	0.27	0.98	1	1	1	0.27	0.98
Cluster_1904	ec102712_1345	0.49	0	1	1	1	0	0
Cluster_1905	ec102712_1347	1	0.44	1	1	1	0.66	0.46
Cluster_1906	ec102712_1353	0.99	0	1	1	0	0	1
Cluster_1907	ec102712_1357	0.99	0	1	1	0	0	0.96
Cluster_1908	ec102712_1359	0.98	0	1	1	0.57	0.54	0.97
Cluster_1909	ec102712_1363	0.96	0.02	1	1	0.12	0.2	0.68
Cluster_1910	ec102712_1364	1	0	1	1	0.54	0.56	1
Cluster_1911	ec102712_1368	0.97	0.09	1	1	0.99	0.99	0.75
Cluster_1912	ec102712_1374	0.56	0	1	1	0.99	0	0
Cluster_1913	ec102712_1375	1	0	1	1	0.89	0.24	0
Cluster_1914	ec102712_138	0	0.97	1	1	1	0.6	0.49
Cluster_1915	ec102712_1381	0	0	1	1	1	0	0
Cluster_1916	ec102712_1388	1	1	1	1	1	1	1
Cluster_1917	ec102712_1393	0.45	0.46	1	1	0.46	0.46	0
Cluster_1918	ec102712_1397	0.72	0	1	1	0.74	0.3	0.74
Cluster_1919	ec102712_1399	0.72	0	1	1	0.71	0.76	0.71
Cluster_1920	ec102712_14	0.34	0.5	1	1	1	0.78	0
Cluster_1921	ec102712_140	0.63	1	1	1	1	0.63	0
Cluster_1922	ec102712_1400	0	0.23	1	1	0	0.26	0
Cluster_1923	ec102712_1401	0.67	0	1	1	0.6	0.78	0.75
Cluster_1924	ec102712_1402	0.8	0.8	1	1	0.8	0.8	0
Cluster_1925	ec102712_1403	0.83	0.83	1	1	0.83	0.81	0.22
Cluster_1926	ec102712_1405	0.81	0.81	1	1	0.81	0.81	0
Cluster_1927	ec102712_1406	0.19	0.2	1	1	0.2	0.2	0.19
Cluster_1928	ec102712_1409	0.42	0.42	1	1	0.42	0.42	0.42
Cluster_1929	ec102712_1410	0.13	0.14	1	1	0.12	0.13	0.11
Cluster_1930	ec102712_1411	0.16	0.16	1	1	0.16	0.16	0.16
Cluster_1931	ec102712_1412	0.14	0.14	1	1	0.16	0.35	0.16
Cluster_1932	ec102712_1414	0.52	0	1	1	0.52	0	0
Cluster_1933	ec102712_1416	0	0	1	1	0	0	0
Cluster_1934	ec102712_1417	0	0	1	1	0	0	0
Cluster_1935	ec102712_142	0.99	1	1	1	1	0.99	0.99
Cluster_1936	ec102712_1420	0.56	0.94	1	1	0.94	0.94	0.55
Cluster_1937	ec102712_1427	0.02	0	1	1	0.99	0.99	0
Cluster_1938	ec102712_1428	0.77	0	1	1	0.96	0.96	0
Cluster_1939	ec102712_1429	0.95	0	1	1	0.95	0.98	0.24
Cluster_1940	ec102712_1430	0.97	0.06	1	1	0.99	0.98	0.92
Cluster_1941	ec102712_1434	0	0.99	1	1	1	0.99	0
Cluster_1942	ec102712_1436	1	1	1	1	1	1	0.99
Cluster_1943	ec102712_1437	1	1	1	1	1	0.99	0.98
Cluster_1944	ec102712_1440	0.99	1	1	1	1	1	0.99
Cluster_1945	ec102712_1448	0.98	0.98	1	1	1	0.98	0.96
Cluster_1946	ec102712_1452	1	1	1	1	1	1	0.99
Cluster_1947	ec102712_1454	0.98	0.98	1	1	1	0.96	0.97
Cluster_1948	ec102712_1456	1	1	1	1	1	1	1
Cluster_1949	ec102712_1459	1	0.99	1	1	1	1	1
Cluster_1950	ec102712_1462	0.98	0.98	1	0.99	1	0.98	0.98
Cluster_1951	ec102712_1469	0.99	0.99	1	1	1	0.99	0.99
Cluster_1952	ec102712_147	0.98	0.99	1	1	1	0.98	0.97
Cluster_1953	ec102712_1477	0.98	0.97	1	1	1	0.97	0.97
Cluster_1954	ec102712_1478	0.98	0.98	1	1	1	0.99	0.99
Cluster_1955	ec102712_148	0.99	1	1	1	1	1	0.99
Cluster_1956	ec102712_1483	1	1	1	1	1	1	1
Cluster_1957	ec102712_1490	1	0.99	1	1	1	0.99	0.98
Cluster_1958	ec102712_1497	1	1	1	1	1	1	1
Cluster_1959	ec102712_1499	1	1	1	1	1	1	1
Cluster_1960	ec102712_15	1	1	1	1	1	1	1
Cluster_1961	ec102712_150	1	0.74	1	1	1	1	0.63
Cluster_1962	ec102712_1502	1	1	1	1	1	1	1
Cluster_1963	ec102712_1505	1	1	1	1	1	1	1
Cluster_1964	ec102712_1507	1	1	1	1	1	1	0.99
Cluster_1965	ec102712_151	1	1	1	1	1	1	1
Cluster_1966	ec102712_1511	0.99	0.99	1	1	1	0.99	0.97
Cluster_1967	ec102712_1512	0.92	0.94	1	1	1	0.92	0.89
Cluster_1968	ec102712_1513	1	1	1	1	1	1	1
Cluster_1969	ec102712_1514	0.99	1	1	1	1	0.99	1
Cluster_1970	ec102712_1516	0.99	0.99	1	1	1	0.99	0.98
Cluster_1971	ec102712_1521	1	1	1	1	1	1	0.99
Cluster_1972	ec102712_153	0.99	0.99	1	1	1	1	0.99
Cluster_1973	ec102712_1531	0.96	0	1	1	1	0.96	0.89
Cluster_1974	ec102712_154	1	1	1	1	1	1	1
Cluster_1975	ec102712_1540	1	1	1	1	1	1	1
Cluster_1976	ec102712_1548	1	1	1	1	1	1	1
Cluster_1977	ec102712_1551	0	0	1	1	0	0	0
Cluster_1978	ec102712_1554	0.77	0	1	1	0.45	0	0.45
Cluster_1979	ec102712_1557	0.04	0.04	1	1	0.04	0.04	0.04
Cluster_1980	ec102712_1561	0	0	1	1	0	0	0
Cluster_1981	ec102712_1562	0.91	0	1	1	0	0	0
Cluster_1982	ec102712_1566	0	0	1	1	0.99	0.32	0.25
Cluster_1983	ec102712_1568	0	0	1	1	1	0	0
Cluster_1984	ec102712_157	1	1	1	1	1	1	1
Cluster_1985	ec102712_158	0.99	0.99	1	1	1	0.99	0.98
Cluster_1986	ec102712_1583	1	1	1	1	1	1	0.9
Cluster_1987	ec102712_1587	1	1	1	1	1	1	1
Cluster_1988	ec102712_1590	0.98	0.99	1	1	1	0.98	0.99
Cluster_1989	ec102712_1595	0.95	0.96	1	1	1	0.97	0.1
Cluster_1990	ec102712_1600	1	1	1	1	1	1	1
Cluster_1991	ec102712_1602	1	1	1	1	1	1	0.99
Cluster_1992	ec102712_1608	1	1	1	1	1	0.99	0.95
Cluster_1993	ec102712_161	1	0.99	1	1	1	1	0.99
Cluster_1994	ec102712_1615	1	1	1	1	1	1	0.99
Cluster_1995	ec102712_1617	0.98	1	1	0.95	1	1	0
Cluster_1996	ec102712_1618	1	1	1	1	1	1	1
Cluster_1997	ec102712_1623	0.99	1	1	1	1	1	0.99
Cluster_1998	ec102712_1625	0.99	1	1	1	1	0.99	0.99
Cluster_1999	ec102712_1626	1	1	1	1	1	1	1
[truncated: 5,732 more rows]
