# Supplementary material for: Comparative genomics and transcriptomics of Escherichia coli isolates carrying virulence factors of both enteropathogenic and enterotoxigenic E. coli
Source: Sci Rep. 2017 Jun 14;7:3513. doi: 10.1038/s41598-017-03489-z (PMC5471185; doi:10.1038/s41598-017-03489-z)
Supplement: Supplementary file 2 — 11 Supplemental datasets [file 41598_2017_3489_MOESM2_ESM.zip › Supplemental_datasets/Data_Set_S11.fasta]

>lcl|NC_011601.1_cdsid_YP_002330460.1
ATGGTACTTTCTGATTGTTATTCATGGGCTAACGAGCAGTTTGGACATGCCCGTCTCGGTGATCCGCGTCGTACACGACG
CCTTGTGTCACTGGCCTCTTCTCTCGCTCAGCATGCAGGTCTTTCTATTGTGAAATCATCCCAGTCCACTGCTCAGGTTG
AAGGTGCGTACCGCCTGATACGTAACCCGTCTGTGTCCCCGCAAGCCATTGCCGAAGCCGGATTTACCGCCACTGTAAGG
GCATGTGAGGCTCATCCGCTGCTCCTCGCGCTGGAAGACACCACCACCATTAACTTCAGTCACAGTACGGCATCTGATGA
CCTGGGGAATACCACCACTAACCCGAAGACGCGCGGGCTGCTGGCTCACTCTGTCCTGATGTACGCCCCCGACAGCGCCC
TGCCAGTCGGTCTTATCGAACAGCAGCGCTGGAGTCGTGCCACGGACACCTACGGTGTTAAGCACCAGCGAAAAGAACGT
CCCTATGAAGAAAAAGAAAGTTACCGCTGGCAGCAGGCTTCGGAGCGCATGGCCGAACGGCTGGGGGAGATACAGAAACG
GGTAATCACTGTCTGTGACCGGGAAGCGGATATCTGGCATTACCTGCATTATAAAGTCAGCCACGGGCAGCGCTTCGTGG
TGCGTGCAGCACAGAATCGCCGGCTGGAAGAAGCACCCGGCAAGCTCTTCGAACTGCCGGAAGTCCTGGCAACCGCGGGA
AGCCACACGCTGAATGTGATGCAAAAAGGCGGGCGGGCAGCCCGCCAGGCCCGGATGTTCATCAGTTACAGCGAAGTCAG
CATAAAAAATCCCGACAACAGCGGCCAGGCGCTCCCGCTCACGTATGTCTGTTGCCGGGAGCAGGCAGAGGACGGCGCCT
GCTGGCATCTGCTGACGTCAGAAAAAGTGGCGAGTGCCGCCGATGCGCGACGTATCGTCAGCCATTACGAGCGACGCTGG
CTGATAGAGGAATACCACAAGGCGTGGAAAAGTGGTGGTACATGTGTGGAATCGCTGCGAATGCAGACCCGGGATAACCT
CGAGCGCATGGTGGTTATCAAGGCGTTTATCGCGGTGCGGGTGCTGGGCCTGCGGCAGGGCGGTATCAGTGAAGAAACAC
AAAATGACAGCTGTGAGAAAATACTGACGCCGACAGAGTGGAAACTGCTGTGGGTTAAGCTGGAAGGAAAACCGCTTCCG
TCACAGATGCCGACACTGAAATGGGCCTGTCTGAAACTGGCGAAACTGGGGCGATGGCATGACAGCAAACGCACCGGTCG
CCCCGGTTGGGTAGTCATGTGGGATGGCTGGTTCAGACTTCAGGATATGGTTGAGGGTTACCTGGTGATGAAGTCTCTTG
ATCAGGAGATCTGA
>lcl|CP000802.1_cds_EcHS_A0781_745
GTGGCTTCTGTTTCTATCAGCTGTCCCTCCTGTTCAGCTACTGACGGGGTGGTGCGTAACGGCAAAAGCACCGCCGGACA
TCAGCGCTATCTCTGCTCTCACTGCCGTAAAACATGGCAACTGCAGTTCACTTACACCGCTTCTCAACCCGGTACGCACC
AGAAAATCATTGATATGGCCATGAATGGCGTTGGATGCCGGGCAACTGCCCGCATTATGGGCGTTGGCCTCAACACGATT
TTACGTCACTTAAAAAACTCAGGCCGCAGTCGGTAA
>ec402290_5448
ATGGAACATGAACTTCATTATATCGGTATCGACACCGCTAAAGAGAAACTGGATGTCGATGTGTTGCGTCCTGATGGTCG
TCATCGCACCAAAAAATTCGCTAACACCACTAAAGGGCACGATGAGCTGGTGAGCTGGCTGAAAGGTCACAAGATTGACC
ATGCGCATATCTGCATCGAAGCGACCGGCACCTATATGGAACCTGTCGCTGAGTGCCTTTACGATGCTGGCTACATAGTG
TCAGTCATTAATCCTGCGCTGGGTAAAGCTTTCGCTCAGAGTGAAGGACTGCGTAACAAGACTGATACCGTGGATGCGCG
CATGCTGGCAGAGTTCTGTCGTCAGAAGCGCCCTGCAGCCTGGGAAGCGCCTCACCCGCTTGAACGCGCGTTGCGTGCCC
TGGTAGTCCGCCACCAGGCGCTGACAGATATGCACACGCAGGAACTGAATCGCACTGAAACGGCGCGGGAAGTCCAGAGA
CCGAGCATTGATGCTCACCTTCTGTGGCTTGAAGCAGAGCTGAAGCGTCTTGAGAAGCAGATAAAAGACCTGACAGACGA
TGATCCGGATATGAAACACCGCAGGAAACTGCTGGAAAGCATCCCGGGTATCGGAGAGAAAACATCTGCGGTATTGCTGG
CTTATATCGGTCTGAAGGACCGCTTCGCCCATGCCAGACAGTTCGCCGCTTTTGCGGGTCTGACACCACGGCGTTATGAA
TCAGGTAGCAGTGTGAGAGGGGCGAGCCGGATGAGTAAGGCCGGACATGTGTCGCTTCGCAGGGCGTTGTATATGCCCGC
AATGGTAGCCACCAGTAAGACTGAGTGGGGACGGGCGTTCCGCGACCGTCTGGCGGCTAATGGCAAGAAAGGAAAGGTGA
TTCTCGGCGCGATGATGCGCAAGCTGGCACAGGTGGCGTATGGAGTGCTGAAGTCAGGCGTGCCGTTCGATGCGTCACGG
CATAATCCGGTAGCGGCGTAA
>lcl|CP000802.1_cds_EcHS_A4529_4280
GTGCTGGATGTTCATCCCAGTGGTTTTTACGCCTGGCTTCAGCAGCCGCATTCACAACGCCATCAGGCAGACCTGAGACT
GACAGGACAGATTAAACAGTTCTGGCTGGAATCGGGATGCGTCTATGGTTATCGCAAAATCCATCTGGATTTGCGTGACA
GCGGGCAACAGTGCGGAGTAAACAGAGTCTGGAGACTGATGAAACGTGTCGGAATAAAGGCTCAGGTCGGATACCGAAGC
CCGCGGGCACGTAAAGGCGAGGCCAGTATCGTGTCACCCAACAGGCTCCAGCGACAGTTCAATCCGGATGCTCCTGATGA
GCGTTGGGTAACGGACATAACCTACATCAGGACCCACGAAGGCTGGCTGTATCTTGCCGTTGTTGTTGATCTGTTCTCAC
GCAAAATTATCGGCTGGTCCATGCAATCCCGGATGACAAAGGACATTGTCCTGAACGCACTGCTGATGGCTGTATGGCGG
CGTAATCCCGAAAAACAGGTGCTGGTTCATTCGGATCAGGGCAGTCAGTACACAAGCCATGAGTGGCAGTCGTTCCTGAA
ATCACACGGCCTGGAGGGTAGCATGAGCCGTCGCGGTAACTGCCATGATAATGCGGTTGCAGAAAGTTTTTTCCAGTTGT
TGAAACGTGAACGGATAAAGAAAAAGATCTACGGAACGCGGGAAGAAGCCCGCAGTGATATTTTTGATTACATCGAAATG
TTTTATAACAGTAAGCGTCGGCATGGTTCTAGCGAACAGATGTCACCGACAGAATATGAAAACCAGTATTATCAACGGCT
CGGAAGTGTCTAG
>lcl|CP000802.1_cds_EcHS_A0325_312
ATGAGCGGTAAGCGTTATCCCGAAGAGTTTAAAACTGAAGCAGTCAAACAGGTTGTTGATCGCGGTTATTCTGTTGCCAG
CGTTGCAACACGTCTCGATATCACCACCCACAGCCTTTATGCCTGGATAAAGAAGTACGGTCCGGATTCTTCCACTAATA
AAGAACAGTCAGATGCTCAGGCCGAGATCCGCCGTCTCCAGAAAGAGCTGAAACGGGTTACCGACGAACGGGACATATTA
AAAAAAGCCGCGGCGTACTTCGCAAAGCTGTCCGACTGA
>lcl|FN649417.1_cds_CBJ04382.1_20
ATGAAACACCGGACCTGGATCACTGAAGCTTTACGTCTTCACTTTGAAGAACATTTACCCCGGGTTGTGGCCGGGCGTCG
CCTGGGTGTACCAAAATCAACAGTTTGTAGTATGTTCGTGCGCTTTCGGAGAGCTGGCCTTTCGTGGCCTTTGCCCGCAG
GCATGTCGGAGCAGGAACTTGATGCCTGCCTTTACGGACAATTTTCCACGGTACCAGTCGTACGTCCTGAAAGCACCGTT
ATATCCGAAGCCCCCGTGGTAAAAAAACGTCCCCGGCGGCCCAACTTCCCTTATGAGTTTAAAATCGCCTTAGTGGAGCA
GTCACTGCAGCCCGGAGCCTGTGTGGCGCAGATCGCCCGGGAAAACGGAATCAACGATAACCTGCTCTTCAACTGGCGCC
ATCAATACCGGAAAGGTGGCCTGCTGCCTTCCGGAAAAAATATGCCGGCACTGCTTCCCGTGACGTTAACGCCGGAGCCG
GATAATAAAATCCCGGCCCCCGCACAGGAACCAGAGCAGATAAATACACCGTCCGACAGTCTGTGTTGTGAGCTGGTTCT
GCCGGCCGGAACTCTCAGGCTTAAAGGTAAACTGACGCCGGCGTTATTACAGACACTTATCCGCGAAATAAAAGGGAGCA
GCCACTGA
>lcl|FN649417.1_cds_CBJ04433.1_71
ATGATATCTCTCCCTGCAGGTTCGCGTATCTGGCTGGTTGCAGGTATCACCGATATGCGAAATGGCTTTAACGGCCTGGC
ATCAAAAGTTCAGAACGTCCTGAAGGATGACCCGTTCTCCGGACACCTGTTCATCTTCCGCGGACGCCGGGGTGACCAGA
TAAAAGTGTTGTGGGCTGACAGTGACGGACTGTGCCTCTTCACCAAACGCCTGGAGCGGGGCCGCTTCGTCTGGCCAGTC
ACCCGTGACGGCAAGGTGCACCTTACTCCGGCTCAGTTATCCATGCTTCTTGAAGGTATCAACTGGAAGCACCCGAAACG
AACGGAACGCGCTGGAATCCGCATATAA
>ec102712_1388
ATGACAAAAACAGTATCAACCAGTAAAAAACCCCGTAAACAGCATTCGCCTGAATTTCGCAGTGAAGCCCTGAAGCTTGC
TGAACGCATCGGTGTTACTGCCGCAGCCCGTGAACTCAGCCTGTATGAATCACAGCTCTACAACTGGCGCAGTAAACAGC
AAAATCAGCAGACGTCTTCTGAACGTGAACTGGAGATGTCTACCGAGATTGCACGTCTCAAACGCCAGCTGGCAGAACGG
GATGAAGAGCTGGCTATCCTCCAAAAGGCCGCGACATACTTCGCGAAGCGCCTGAAATGA
>ec401140_4220
ATGGCCGGCGCAAAAGAGATACGTAGTAAGATCGCAAGCGTCCAGAACACGCAAAAGATCACTAAAGCGATGGAGATGGT
CGCCGCTTCCAAAATGCGTAAATCGCAGGATCGCATGGCGGCCAGCCGTCCTTATGCAGAAACCATGCGCAAAGTGATTG
GTCACCTTGCACACGGTAATCTGGAATATAAGCACCCTTACCTGGAAGACCGCGACGTTAAACGCGTGGGCTACCTGGTG
GTGTCGACCGACCGTGGTTTGTGCGGTGGTTTGAACATTAACCTGTTCAAAAAACTGCTGGCGGAAATGAAGACCTGGAC
CGACAAAGGCGTTCAATGCGACCTCGCAATGATCGGCTCGAAAGGCGTGTCGTTCTTCAACTCCGTGGGCGGCAATGTTG
TTGCCCAGGTCACCGGCATGGGGGATAACCCTTCCCTGTCCGAACTGATCGGTCCGGTAAAAGTGATGTTGCAGGCCTAC
GACGAAGGCCGTCTGGACAAGCTTTACATTGTCAGCAACAAATTTATTAACACCATGTCTCAGGTTCCGACCATCAGCCA
GCTGCTGCCGTTACCGGCATCAGATGATGATGATCTGAAACATAAATCCTGGGATTACCTGTACGAACCCGATCCGAAGG
CGTTGCTGGATACCCTGCTGCGTCGTTATGTCGAATCTCAGGTTTATCAGGGCGTGGTTGAAAACCTGGCCAGCGAGCAG
GCCGCCCGTATGGTGGCGATGAAAGCCGCGACCGACAATGGCGGCAGCCTGATTAAAGAGCTGCAGTTGGTATACAACAA
AGCTCGTCAGGCCAGCATTACTCAGGAACTCACCGAGATCGTCTCGGGGGCCGCCGCGGTTTAA
>lcl|CP000802.1_cds_EcHS_A3953_3752
ATGGAAAACCTGAATATGGATCTGCTGTACATGGCTGCCGCTGTGATGATGGGTCTGGCGGCAATCGGTGCTGCGATCGG
TATCGGCATCCTCGGGGGTAAATTCCTGGAAGGCGCAGCGCGTCAACCTGATCTGATTCCTCTGCTGCGTACTCAGTTCT
TTATCGTTATGGGTCTGGTGGATGCTATCCCGATGATCGCTGTAGGTCTGGGTCTGTACGTGATGTTCGCTGTCGCGTAG
>lcl|NC_011601.1_cdsid_YP_002331247.1
ATGGGGAACGAAAAGAGCTTAGCGCACACCCGATGGAACTGTAAATATCACATAGTATTTGCGCCAAAATACCGAAGACA
GGTGTTCTACAGAGAGAAGCGTAGAGCAATAGGCTGTATTTTGAGAAAGCTGTGTGAGTGGAAAAGTGTACGGATTCTGG
AAGCTGAATGCTGTGCAGATCATATCCATATGCTTGTGGAGATCCCGCCCAAAATGAGCGTATCCGGCTTTATGGGATAT
CTGAAAGGGAAAAGCAGTCTGATGCTTTACGAGCAGTTTGGTGATTTGAAATTCAAGTACAGGAACAGGGAGTTCTGGTG
CAGAGGGTATTACGTCGATACGGTGGGTAAGAACACGGCGAAGATACAGGATTACATAAAGCACCAGCTTGAAGAGGATA
AAATGGGAGAGCAGTTATCGATTCCCTATCCGGGCAGCCCGTTTACGGGCCGTAAGTAA
>lcl|FN649418.1_cds_CBJ04448.1_1
ATGGACACCTCACTTGCTCATGAGAACGCCCGCCTGCGGGCACTGTTGCAGACGCAACAGGACACCATCCGCCAGATGGC
TGAATACAACCGCCTGCTCTCACAGCGGGTGGCGGCTTATGCTTCCGAAATCAACCGGCTGAAGGCGCTGGTTGCGAAAC
TGCAACGTATGCAGTTCGGTAAAAGCTCAGAAAAACTTCGTGCAAAAACCGAACGGCAGATACAGGAAGCACAGGAGCGA
ATCAGCGCACTTCAGGAAGAAATGGCGGAAACGCTGGGTGAGCAATATGACCCGGTACTGCCATCCGCCCTGCGCCAGTC
TTCAGCCCGTAAACCGTTACCGGCCTCACTTCCCCGTGAAACCCGGGTTATCCGGCCGGAAGAGGAATGCTGTCCTGCCT
GTGGTGGTGAACTCAGTTCTCTGGGATGTGATGTGTCAGAGCAACTGGAGCTTATCAGCAGCGCCTTTAAGGTTATCGAA
ACACAACGTCCGAAACAGGCCTGTTGCCGGTGCGACCATATCGTGCAGGCACCAGTACCTTCAAAACCCATTGCACGCAG
TTATGCCGGAGCGGGGCTTCTGGCCCATGTTGTCACCGGGAAATATGCAGACCATCTGCCGTTATACCGCCAGTCAGAAA
TATACCGTCGTCAGGGAGTGGAGCTGAGCCGTGCCACACTGGGGCGCTGGACAGGTGCTGTTGCTGAACTGCTGGAGCCG
CTGTATGACGTCCTGCGCCAGTATGTGCTGATGCCCGGTAAAGTCCATGCTGATGATATCCCCGTCCCGGTCCAGGAGCC
GGGCAGCGGTAAAACCCGGACAGCCCGGCTGTGGGTCTACGTCCGTGATGACCGTAACGCCGGTTCACAGATGCCCCCGG
CGGTCTGGTTCGCGTACAGTCCGGACCGGAAAGGTATCCATCCACAAAATCACCTGGCCGGTTACAGCGGTGTGCTTCAG
GCCGATGCTTACGGTGGTTACCGGGCGTTATACGAATCCGGCAGAATAACGGAAGCCGCGTGTATGGCTCATGCCCGGAG
AAAAATCCACGATGTGCATGCAAGAGCGCCCACCTACATCACCACGGAAGCCCTGCAGCGTATCGGTGAACTGTATGCCA
TCGAGGCAGAGGTCCGGGGCTGTTCAGCAGAACAGCGTCTGGCGGCAAGAAAAGCCAGAGCCGCGCCACTGATGCAGTCA
CTGTATGACTGGATACAGCAACAGATGAAAACACTGTCGCGTCACTCAGATACGGCAAAAGCGTTCGCATACCTGCTGAA
ACAGTGGGATGCACTGAACGTGTACTGCAGTAATGGCTGGGTGGAAATCGACAACAACATCGCAGAGAACGCCTTACGGG
GAGTGGCCGTAGGCCGGAAAAACTGGATGTTCGCGGGTTCCGACAGCGGTGGTGAACATGCGGCGGTGTTGTACTCGCTG
ATCGGCACATGCCGTCTGAACAATGTGGAGCCAGAAAAGTGGCTGCGTTACGTCATTGAACATATCCAGGATTGGCCGGC
AAACCGGGTACGCGATCTGTTGCCCTGGAAAGTTGATCTGAGCTCTCAGTAA
>lcl|CP000802.1_cds_EcHS_A3379_3203
ATGTACGCGGTTTTCCAAAGTGGTGGTAAACAACACCGAGTAAGCGAAGGTCAGACCGTTCGCCTGGAAAAGCTGGACAT
CGCAACTGGCGAAACTGTTGAGTTCGCTGAAGTGCTGATGATCGCAAACGGTGAAGAAGTCAAAATCGGCGTTCCTTTCG
TTGATGGCGGCGTAATCAAAGCTGAAGTTGTTGCTCACGGTCGTGGCGAGAAAGTTAAAATCGTTAAGTTTCGTCGTCGT
AAACACTATCGTAAGCAGCAGGGCCATCGTCAGTGGTTCACTGATGTGAAAATTACTGGCATCAGCGCCTAA
>lcl|FN649414.1_cds_CBJ00886.1_1385
GTGAAATATTTACTCATTTTCTTACTGGTGTTAGCGATCTTCGTGATTTCGGTCACGTTGGGTGCGCAGAACGATCAACA
GGTGACGTTTAATTATCTGTTAGCGCAAGGGGAGTACCGTATTTCCACATTGCTGGCGGTATTGTTTGCTGCGGGGTTTG
CTATCGGTTGGTTGATTTGTGGCCTGTTCTGGCTGCGAGTTCGTGTTTCCCTGGCGCGCGCTGAACGTAAAATAAAGCGA
CTGGAAAACCAGCTTTCACCCGCGACTGACGTGGCTGTAGTGCCGCACTCGTCAGCGGCGAAGGAATAA
>lcl|CP000802.1_cds_EcHS_A3512_3325
ATGATTCGTGAAGAACGTCTGCTGAAGGTGCTGCGTGCACCGCACGTTTCTGAAAAAGCGTCTACTGCGATGGAAAAATC
CAACACCATCGTACTCAAAGTTGCTAAAGACGCGACCAAAGCAGAAATCAAAGCTGCTGTGCAGAAACTGTTTGAAGTCG
AAGTCGAAGTCGTTAACACCCTGGTAGTTAAAGGGAAAGTTAAACGTCACGGACAGCGTATCGGTCGTCGTAGCGACTGG
AAAAAAGCTTACGTCACCCTGAAAGAAGGCCAGAATCTGGACTTCGTTGGCGGCGCTGAGTAA
>ec402290_3910
ATGAAAACTTTTACAGCTAAACCAGAAACCGTAAAACGCGACTGGTATGTTGTTGACGCGACCGGTAAAACTCTGGGCCG
TCTGGCTACTGAACTGGCTCGTCGCCTGCGCGGTAAGCACAAAGCGGAATACACTCCGCACGTAGATACCGGTGATTACA
TCATCGTTCTGAACGCTGACAAAGTTGCTGTAACCGGCAACAAGCGTACTGACAAAGTGTACTATCACCACACCGGCCAC
ATCGGTGGTATCAAACAAGCGACCTTTGAAGAGATGATTGCTCGCCGTCCTGAGCGTGTGATTGAAATCGCGGTTAAAGG
CATGTTGCCAAAAGGCCCGCTGGGTCGTGCTATGTTCCGTAAACTGAAAGTTTACGCGGGTAACGAGCACAACCACGCGG
CACAGCAACCGCAAGTTCTTGACATCTAA
>ec401140_1603
ATGCCTTCTGGAAATCAGGAACCCCGCCGCGATCCTGAATTAAAACGTAAAGCCTGGCTGGCGGTTTTTCTTGGTTCTGC
ACTTTTCTGGGTGGTTGTCGCACTGCTGATTTGGAAAGTGTGGGGATAA
>ec402290_417
ATGCAAGTTTCAGTTGAAACCACTCAAGGCCTTGGCCGCCGTGTAACGATTACTATCGCTGCTGACAGCATCGAGACCGC
TGTTAAAAGCGAGCTGGTCAACGTTGCGAAAAAAGTACGTATTGACGGCTTCCGCAAAGGCAAAGTGCCAATGAATATCG
TTGCTCAGCGTTATGGCGCGTCTGTACGCCAGGACGTTCTGGGTGACCTGATGAGCCGTAACTTCATTGACGCCATCATT
AAAGAAAAAATCAATCCGGCTGGCGCACCGACTTATGTTCCGGGCGAATACAAGCTGGGTGAAGACTTCACTTACTCTGT
AGAGTTTGAAGTTTATCCGGAAGTTGAACTGCAGGGTCTGGAAGCGATCGAAGTTGAAAAACCGATCGTTGAAGTGACCG
ACGCTGACGTTGACGGCATGCTGGATACTCTGCGTAAACAGCAGGCGACCTGGAAAGAAAAAGACGGCGCTGTTGAAGCA
GAAGACCGCGTAACCATCGACTTCACCGGTTCTGTAGACGGCGAAGAGTTCGAAGGCGGTAAAGCGTCTGATTTCGTACT
GGCGATGGGCCAGGGTCGTATGATCCCGGGCTTTGAAGACGGTATCAAAGGCCACAAAGCTGGCGAAGAGTTCACCATCG
ACGTGACCTTCCCGGAAGAATACCACGCAGAAAACCTGAAAGGTAAAGCAGCGAAATTCGCTATCAACCTGAAGAAAGTT
GAAGAGCGTGAACTGCCGGAACTGACTGCAGAATTCATCAAACGTTTCGGCGTTGAAGATGGTTCCGTAGAAGGTCTGCG
CGCTGAAGTGCGTAAAAACATGGAGCGCGAGCTGAAGAGCGCCATCCGTAACCGCGTTAAGTCTCAGGCGATCGAAGGTC
TGGTAAAAGCTAACGACATCGACGTACCGGCTGCGCTGATCGACAGCGAAATCGACGTTCTGCGTCGCCAGGCTGCACAG
CGTTTCGGTGGCAACGAAAAACAAGCTCTGGAACTGCCGCGCGAACTGTTCGAAGAACAGGCTAAACGCCGCGTAGTTGT
TGGCCTGCTGCTGGGCGAAGTTATCCGCACCAACGAGCTGAAAGCTGACGAAGAGCGCGTGAAAGGCCTGATCGAAGAGA
TGGCTTCTGCGTACGAAGATCCGAAAGAAGTTATCGAGTTCTACAGCAAAAACAAAGAACTGATGGACAACATGCGCAAT
GTTGCTCTGGAAGAACAGGCTGTTGAAGCTGTACTGGCGAAAGCGAAAGTGACTGAAAAAGAAACCACTTTCAACGAGCT
GATGAACCAGCAGGCGTAA
>ec102712_474
ATGCAACGAATCATTTTAATCATCATTGGCTGGCTGGCGGTAGTGCTGGGTACGCTGGGCGTGGTATTACCGGTATTACC
GACGACGCCGTTTATCCTGCTGGCGGCCTGGTGCTTTGCCCGTTCTTCCCCGCGCTTTCACGCCTGGTTGCTGTACCGCT
CATGGTTTGGCAGCTATCTACGTTTCTGGCAGAAACATCATGCGATGCCGCGCGGCGTCAAACCGCGGGCGATTTTGCTT
ATTTTGCTCACGTTTGCCATTTCTCTGTGGTTCGTCCAGATGCCATGGGTGCGCATCATGTTGCTGGTAATTCTCGCCTG
TTTGCTTTTCTATATGTGGCGAATTCCGGTGATTGATGAAAAGCAAGAAAAGCACTGA
>ec402290_3981
ATGAGCATGCAAGATCCGATCGCGGATATGCTGACCCGTATCCGTAACGGTCAGGCCGCGAACAAAGCTGCGGTCACCAT
GCCTTCCTCCAAGCTGAAAGTGGCAATCGCCAACGTGCTGAAGGAAGAAGGTTTTATTGAAGATTTTAAAGTTGAAGGCG
ACACCAAGCCTGAACTGGAACTTACTCTGAAGTATTTCCAGGGCAAAGCTGTTGTAGAAAGCATTCAGCGTGTCAGCCGC
CCAGGTCTGCGCATCTATAAACGTAAAGATGAGCTGCCGAAAGTTATGGCGGGTCTGGGTATCGCAGTTGTTTCTACCTC
TAAAGGTGTTATGACTGATCGTGCAGCGCGCCAGGCTGGTCTTGGTGGCGAAATTATCTGCTACGTAGCCTAA
>ec102651_3289
ATGAGCAACATTATTAAGCAACTTGAACAAGAGCAGATGAAGCAGGACGTACCTTCCTTCCGTCCGGGTGATACCGTGGA
AGTGAAAGTATGGGTTGTTGAAGGTTCCAAAAAACGTCTGCAGGCATTCGAGGGCGTGGTTATCGCTATTCGTAACCGCG
GTCTGCACTCTGCATTCACTGTTCGTAAAATTTCCAACGGCGAAGGCGTTGAGCGTGTCTTCCAGACTCACTCTCCGGTA
GTTGACAGCATTTCTGTCAAACGTCGTGGTGCTGTTCGTAAAGCTAAACTGTACTACCTGCGTGAGCGTACTGGTAAGGC
TGCTCGTATCAAAGAGCGTCTTAACTAA
>lcl|CP000802.1_cds_EcHS_A0477_460
ATGAGCTTTTTTATTTCTGATGCGGTAGCGGCAACGGGTGCACCGGCGCAAGGTAGCCCGATGTCTTTGATTTTGATGCT
GGTGGTATTCGGTCTGATTTTCTATTTCATGATCCTGCGTCCACAGCAGAAGCGCACCAAAGAACACAAAAAGCTGATGG
ACTCCATTGCCAAAGGTGATGAAGTTCTGACGAACGGTGGCCTGGTTGGTCGCGTAACCAAAGTAGCGGAAAACGGCTAC
ATTGCTATCGCGCTGAATGACACCACTGAAGTAGTTATTAAACGTGACTTCGTAGCTGCCGTCCTGCCGAAAGGCACCAT
GAAGGCGCTGTAA
>ec402290_377
GTGCCAATCCCTGGGGATGATACAGCGGTATATTTAAACAATTTTAGCGGGAAATACTCCCAACCAGGCGCGGCGAAGAA
TAGTTTTTCGATTTACCGCGTTAATGCAGTCAGTATGACAGCACCTGAAGCGCAATTTAAACGCTTATAA
>ec402290_918
ATGGCCAAAGAAGACAATATTGAAATGCAAGGTACCGTTCTTGAAACGTTGCCTAATACCATGTTCCGCGTAGAGTTAGA
AAACGGTCACGTGGTTACTGCACACATCTCCGGTAAAATGCGCAAAAACTACATCCGCATCCTGACGGGCGACAAAGTGA
CTGTTGAACTGACCCCGTACGACCTGAGCAAAGGCCGCATTGTCTTCCGTAGTCGCTGA
>ec401140_969
ATGGAAAAGGGTACTGTTAAGTGGTTCAACAATGCCAAAGGGTTTGGTTTCATCTGCCCTGAAGGCGGCGGCGAAGATAT
TTTCGCTCATTATTCCACCATTCAGATGGATGGTTACAGAACGCTAAAAGCTGGACAATCCGTTCAGTTTGATGTCCACC
AGGGGCCAAAAGGCAATCACGCCAGTGTTATTGTGCCCGTCGAAGTAGAAGCGGCAGTCGCATAG
>ec402290_1834
ATGTTTGTAACGAGCAAAAAAATGACCGCGGCTGTTCTGGCAATTACTTTGGCAATGTCTCTGAGTGCCTGTTCTAACTG
GTCTAAACGGGACCGCAACACCGCAATCGGCGCGGGTGCAGGGGCATTAGGCGGTGCAGTACTGACCGATGGCAGTACGT
TGGGTACATTAGGTGGTGCAGCTGTCGGTGGTGTTATTGGTCACCAGGTCGGTAAATAA
>ec102651_3846
ATGCCGGTAATTAAAGTACGTGAAAACGAGCCGTTCGACGTAGCTCTGCGTCGCTTCAAGCGTTCCTGCGAAAAAGCAGG
TGTTCTGGCGGAAGTTCGTCGTCGTGAGTTCTATGAAAAACCGACTACCGAACGTAAGCGCGCTAAAGCTTCTGCAGTGA
AACGTCACGCGAAGAAACTGGCTCGCGAAAACGCACGCCGCACTCGTCTGTACTAA
>ec102651_416
ATGAACATTATTGAAGCTAACGTTGCTACCCCGGACGCTCGCGTCGCCATCACCATCGCGCGTTTCAACAACTTTATCAA
TGACAGCCTGCTGGAAGGTGCAATTGACGCACTGAAACGTATCGGTCAGGTAAAAGATGAAAACATTACCGTTGTTTGGG
TGCCTGGTGCCTATGAGCTGCCGCTGGCGGCGGGTGCACTGGCTAAAACCGGTAAATACGACGCGGTGATTGCGCTGGGT
ACGGTTATTCGTGGTGGCACTGCCCACTTTGAATATGTCGCTGGTGGTGCAAGCAACGGCCTGGCGCATGTTGCCCAGGA
CAGCGAAATTCCGGTTGCTTTTGGGGTTCTGACCACTGAAAGCATTGAACAAGCGATCGAACGTGCTGGCACCAAAGCTG
GCAACAAAGGTGCAGAAGCTGCACTGACCGCGCTTGAAATGATTAATGTATTGAAAGCCATCAAGGCCTGA
>lcl|CP000802.1_cds_EcHS_A3496_3309
ATGGCAAAGACTATTAAAATTACTCAAACCCGCAGTGCAATCGGTCGTCTGCCGAAACACAAGGCAACGCTGCTTGGCCT
GGGTCTGCGTCGTATTGGTCACACCGTAGAGCGCGAGGATACTCCTGCTATTCGCGGTATGATCAACGCGGTTTCCTTCA
TGGTTAAAGTTGAGGAGTAA
>ec402290_5071
ATGAAAATTTTCCAACGGTACAACCCACTTCAGGTGGCGAAGTACGTAAAGATCCTGTTCCGTGGACGGTTATACATCAA
GGACGTTGGCGCTTTTGAATTTGATAAGGGTAAGATTCTTATCCCAAAAGTGAAGGATAAGCTGCATTTGTCAGTGATGT
CCGAAGTTAACCGTCAGGTTATGCGTCTGCAAACAGAGATGGCTTAA
>ec102651_190
GTGGAAAAATATTGTGAGTTAATACGCAAGCGGTACGCGGAAATCGCCAGCGGAGACTTAGGATACGTTCCGGACGCGCT
GGGCTGCGTTTTGAAAGTGCTGAATGAAATGGCTGCCGACGACGCCCTTTCTGAGGCTGTCAGGGAAAAAGCAGCATACG
CTGCGGCAAACTTACTGGTGAGCGATTATGTCAATGAATGA
>lcl|CP000802.1_cds_EcHS_A3860_3663
ATGGCACGCGTAACTGTTCAGGACGCTGTAGAGAAAATTGGTAACCGTTTTGACCTGGTACTGGTCGCCGCGCGTCGCGC
TCGTCAGATGCAGGTAGGCGGAAAGGATCCGCTGGTACCGGAAGAAAACGATAAAACCACTGTAATCGCGCTGCGCGAAA
TCGAAGAAGGTCTGATCAACAACCAGATCCTCGACGTTCGCGAACGCCAGGAACAGCAAGAGCAGGAAGCCGCTGAATTA
CAAGCCGTTACCGCTATTGCTGAAGGTCGTCGTTAA
>ec401140_3524
ATGTCTCTAAGTACTGAAGCAACAGCTAAAATCGTTTCTGAGTTTGGTCGTGACGCAAACGACACCGGTTCTACCGAAGT
TCAGGTAGCACTGCTGACTGCACAGATCAACCACCTGCAGGGCCACTTTGCAGAGCACAAAAAAGATCACCACAGCCGTC
GTGGTCTGCTGCGCATGGTTTCTCAGCGTCGTAAACTGCTCGACTACCTGAAACGTAAAGACGTAGCACGTTACACCCAG
CTCATCGAGCGCCTGGGTCTGCGTCGCTAA
>ec402290_3863
ATGAATCTGAGTACTAAACAAAAACAGCACCTGAAAGGTCTGGCACATCCGCTCAAGCCAGTTGTTCTGCTTGGCAGTAA
TGGTTTGACCGAAGGGGTGCTGGCCGAGATTGAACAAGCGTTAGAGCACCATGAACTCATCAAGGTGAAAATCGCCACCG
AAGATCGCGAAACTAAAACCTTGATCGTGGAAGCTATCGTGCGCGAAACCGGCGCCTGTAATGTACAGGTCATCGGTAAA
ACGCTGGTGCTTTATCGCCCAACTAAAGAACGTAAAATCTCGCTGCCACGCTAA
>lcl|CP000802.1_cds_EcHS_A0558_541
ATGACACCCGCAGTTAAATTACTCGAAAAAAACAAGATTTCGTTTCAAATCCATACCTACGAGCACGATCCGGCTGAAAC
CAATTTTGGCGATGAAGTCGTCAAAAAATTAGGTTTGAATCCGGATCAGGTCTACAAAACGCTGCTGGTGGCAGTGAACG
GTGATATGAAACACCTTGCCGTGGCCGTTACGCCGGTCGCAGGTCAACTGGATCTTAAAAAAGTAGCAAAAGCGCTGGGT
GCCAAGAAAGTTGAGATGGCCGATCCGATGGTCGCGCAGCGTTCGACGGGATACCTGGTTGGGGGGATTAGCCCACTGGG
GCAGAAAAAACGTCTGCCAACGATTATCGACGCCCCCGCACAAGAATTTGCCACTATTTATGTTTCCGGCGGCAAGCGCG
GACTGGATATCGAACTGGCGGCAGGCGATCTGGCAAAGATCCTCGATGCCAAATTTGCTGATATCGCCCGCCGCGATTAA
>ec102651_654
GTGAATAAATCTCAATTGATCGACAAGATTGCTGCAGGGGCTGATATCTCTAAAGCTGCGGCTGGCCGTGCGTTAGATGC
TATTATTGCTTCCGTAACTGAATCTCTGAAAGAAGGGGATGATGTAGCACTGGTAGGTTTTGGTACTTTTGCCGTTAAAG
AGCGTGCTGCCCGTACTGGCCGCAACCCGCAGACCGGTAAAGAGATCACCATCGCTGCTGCTAAAGTACCGAGCTTCCGT
GCAGGTAAAGCACTGAAAGACGCGGTAAACTAA
>lcl|CP000802.1_cds_EcHS_A3888_3690
ATGCCGGATAGCCGCAAAGCCAGACGCATTGCCGACCCAGGACTGCAGCCGGAGCGCACATCACTGGCGTGGTTTCGTAC
CATGCTGGGCTACGGCGCGTTGATGGCGTTGGCTATCAAACACAACTGGCACCAGGCGGGCATGTTATTCTGGATTTCGA
TTGGCATTCTCGCCATCGTGGCGCTGATCCTCTGGCACTACACCCGTAATCGCAATTTAATGGATGTCACGAATAGCGAT
TTTTCCCAATTTCACGTAGTCCGTGACAAATTTTTGATCTCCCTCGCGGTGTTATCTCTCGCAATACTGTTTGCTGTAAC
GCATATACATCAACTTATCGTATTTATTGAGAGAGTCGCATGA
>lcl|FN649414.1_cds_CBJ04057.1_4556
ATGGCACGTTATTTCCGTCGTCGCAAGTTCTGCCGTTTCACCGCGGAAGGCGTTCAAGAGATCGACTATAAAGATATCGC
TACGCTGAAAAACTACATCACCGAAAGCGGTAAGATTGTCCCAAGCCGTATCACCGGTACCCGTGCAAAATACCAGCGTC
AGCTGGCTCGCGCTATCAAACGCGCTCGCTACCTGTCCCTGCTGCCGTACACTGATCGCCATCAGTAA
>lcl|FN649414.1_cds_CBJ00458.1_957
ATGGGTAAAACGAACGACTGGCTGGACTTTGATCAACTGGCGGAAGAAAAAGTTCGCGACGCGCTAAAACCGCCATCTAT
GTATAAAGTGATATTAGTCAATGATGATTACACTCCGATGGAGTTTGTTATTGACGTGTTACAAAAATTCTTTTCTTATG
ATGTAGAACGTGCAACGCAATTGATGCTCGCTGTTCACTACCAGGGGAAGGCCATTTGCGGAGTCTTTACCGCCGAGGTT
GCAGAAACCAAAGTGGCGATGGTGAACAAGTACGCGAGGGAGAATGAGCATCCATTGCTGTGTACGCTAGAAAAAGCCTG
A
>ec102712_2093
ATGAAAGCTACTAAACTGGTACTGGGCGCGGTAATCCTGGGTTCTACTCTGCTGGCAGGTTGCTCCAGCAACGCTAAAAT
CGATCAGCTGTCTTCTGACGTTCAGACTCTGAACGCTAAAGTTGACCAGCTGAGCAACGACGTGAACGCAATGCGTTCCG
ACGTTCAGGCTGCTAAAGATGACGCAGCTCGTGCTAACCAGCGTCTGGACAACATGGCTACTAAATACCGCAAGTAA
>ec401140_3545
ATGGCACATAAAAAGGCTGGCGGCTCCACACGTAACGGTCGCGATTCAGAAGCTAAACGCCTGGGCGTTAAGCGTTTCGG
TGGCGAATCCGTTCTGGCGGGTAGCATCATCGTTCGTCAACGTGGTACCAAATTCCACGCTGGCGCTAACGTAGGTTGCG
GTCGTGACCACACTCTGTTTGCTAAAGCAGACGGTAAAGTGAAATTCGAAGTTAAAGGCCCGAAAAACCGTAAATTTATC
AGCATCGAAGCTGAATAA
>ec102712_1502
ATGAGCACTATCGAAGAACGCGTTAAGAAAATTATCGGCGAACAGCTGGGCGTTAAGCAGGAAGAAGTTACCAACAATGC
TTCTTTCGTTGAAGACCTGGGCGCGGATTCTCTTGACACCGTTGAGCTGGTAATGGCTCTGGAAGAAGAGTTTGATACTG
AGATTCCGGACGAAGAAGCTGAGAAAATCACCACCGTTCAGGCTGCCATTGATTACATCAACGGCCACCAGGCGTAA
>ec402290_3990
ATGGAAACTATCGCTAAACATCGCCATGCTCGTTCTTCTGCTCAGAAGGTTCGCCTTGTTGCTGACCTGATTCGCGGTAA
GAAAGTGTCGCAGGCTCTGGATATTTTGACCTACACCAACAAGAAAGCGGCTGTACTGGTCAAGAAAGTTCTGGAATCTG
CCATTGCTAACGCTGAACACAACGATGGCGCTGACATTGACGATCTGAAAGTTACGAAAATTTTCGTAGACGAAGGCCCG
AGCATGAAGCGCATTATGCCGCGTGCAAAAGGTCGTGCAGATCGCATCCTGAAGCGCACCAGCCACATCACTGTGGTTGT
GTCCGATCGCTGA
>lcl|FN649414.1_cds_CBJ02704.1_3203
ATGGACGAAAAACAGTTACAGACTCTGGCTAACGAACTGGCCAAAAACCTCAAAACCCCTGAAGACCTCAGTCAGTTTGA
TCGGCTGCTGAAAAAGCTCAGCGTTGAAGCCGCTCTCAATGCAGAGATGACACACCATCTTGGGTATGAGAAAAATCAGT
CCAGACCAGGAGCTAACTCCCGCAACGGTTATTCCACAAAGACCGTTATCACAGGCGACGGTCCACTGGAACTGCGTACT
CCGCGCGATCGTGACGGTACCTTCGAACCACAACTGGTAAAGAAAAATCAGACCCGTATTACCGGGATGGATAACCAGAT
CCTCTCGTTGTATGCCAAAGGGATGACCACCCGTGAGATAGCCGCTGCGTTCAAAGAACTGTATGACGCAGATGTTTCAC
CGGCACTGATATCAAAGGTTACCGATGCCGTGATGGAGCAGGTTGTAGAATGGCAAAACCGACCACTGGATGCTGTTTAC
CCCATTGTTTATCTTGACTGTATCGTCCTGAAAGTTCGGCAGGACAGTCGCGTCATCAACAAATCGGTGTTCCTGGCACT
GGGCATCAATATCGAAGGTCAGAAAGAACTGCTGGGTATGTGGCTGGCCGAAAATGAAGGGGCGAAGTTCTGGCTCAATG
TGCTGACTGAACTGAAAAACCGCGGTCTGAACGATATCCTCATCGCCTGTGTGGATGGCCTGAAAGGCTTCCCGGATGCC
ATCAACACAGTATATCCGAAGGCCCGCATCCAGTTATGCATCGTGCATATGGTGCGCAACAGCCTGCGCTTCGTGTCATG
GAAGGACTACAAAGCCGTCACTCGCGACCTGAAAGCGATTTATCAGGCTCCCACGGAAGAGGCAGGTCAGCAGGCCCTGG
AAGCGTTCGCTGCGGCCTGGGACAGTCGCTATCCTCAGATAAGCCGAAGCTGGCAGGCTAACTGGCCGAATCTTGCCACG
TTCTTCGCTTATCCAACGGACATCCGCAAAGTGATCTATACGACGAATGCCATCGAGTCGCTAAACAGCGTGATCCGCCA
TGCGATCAAAAAGCGTAAAGTGTTCCCGACAGACGACTCGGTGAAAAAAGTGGTGTGGCTGGCAATCCAGTCTGCGTCCC
GGAAATGGACGATGCCGTTGAAGGACTGGCGAATGGCAATGAGCCGCTTTATTATCGAGTTCGGTGACCGCCTGGACGGT
CACTTCTGA
>ec402290_3973
GTGGCCCGTATAGCAGGCATTAACATTCCTGATCATAAGCATGCCGTAATCGCATTAACTTCGATTTATGGCGTCGGCAA
GACCCGTTCTAAAGCCATCCTGGCTGCAGCGGGTATCGCTGAAGATGTTAAGATCAGTGAGCTGTCTGAAGGACAAATCG
ACACGCTGCGTGACGAAGTTGCCAAATTTGTCGTTGAAGGTGATCTGCGCCGTGAAATCAGCATGAGCATCAAGCGCCTG
ATGGATCTTGGTTGCTATCGCGGTTTGCGTCATCGTCGTGGTCTCCCGGTTCGCGGTCAGCGTACCAAGACCAACGCACG
TACCCGTAAGGGTCCGCGCAAACCGATCAAGAAATAA
>lcl|NC_011601.1_cdsid_YP_002331035.1
ATGGATAAGAAATCTGCTCGTATCCGTCGTGCGACCCGCGCACGCCGCAAGCTCCAGGAGCTGGGCGCAACTCGCCTGGT
GGTACATCGTACCCCGCGTCACATTTACGCACAGGTAATTGCACCGAACGGTTCTGAAGTTCTGGTAGCTGCTTCTACTG
TAGAAAAAGCTATCGCTGAACAACTGAAGTACACCGGTAACAAAGACGCGGCTGCAGCTGTGGGTAAAGCTGTCGCTGAA
CGCGCTCTGGAAAAAGGCATCAAAGATGTATCCTTTGACCGTTCCGGGTTCCAATATCATGGTCGTGTCCAGGCACTGGC
AGATGCTGCCCGTGAAGCTGGCCTTCAGTTCTAA
>ec102651_4045
ATGTTCGAACAACGCGTAAATTCTGACGTACTGACCGTTTCTACCGTTAACTCTCAGGATCAGGTAACCCAAAAACCCCT
GCGTGACTCGGTTAAACAGGCACTGAAGAACTATTTTGCTCAACTGAATGGTCAGGATGTGAATGACCTCTATGAGCTGG
TACTGGCTGAAGTAGAACAGCCCCTGTTGGACATGGTGATGCAATACACCCGTGGTAACCAGACCCGTGCTGCGCTGATG
ATGGGCATCAACCGTGGTACGCTGCGTAAAAAATTGAAAAAATACGGCATGAACTAA
>lcl|FN649414.1_cds_CBJ02969.1_3468
ATGCAGCTCAACATTACCGGAAATAACGTCGAGATCACCGAGGCACTGCGCGAATTTGTTACAGCCAAATTTGCCAAACT
TGAGCAATATTTTGACCGAATCAACCAGGTCTATGTTGTTCTGAAAGTGGAGAAAGTCACCCACACCTCAGATGCAACAC
TGCATGTAAACGGTGGTGAAATTCATGCCAGCGCGGAAGGTCAGGACATGTACGCTGCCATTGATGGCTTAATTGATAAG
CTGGCACGCCAGTTGACCAAACATAAAGATAAACTGAAACAACACTAA
>ec102712_2246
ATGTGTGGCATTTTCAGTAAAGAAGTCCTGAGTAAACACGTTGACGTTGAATACCGCTTCTCTGCCGAGCCTTATATTGG
TGCCTCATGCAGTAATGTGTCAGTTTTATCTATGTTATGCCTGCGGGCGAAGAAAACAATCTAA
>ec402290_359
ATGAAAAATCTCATTGCTGAGTTGTTATTTAAGCTTGCCCAAAAAGAAGAAGAGTCGAAAGAACTGTGTGCGCAGGTAGA
AGCTTTGGAGATTATCGTCACTGCAATGCTTCGCAATATGGCGCAAAATGACCAACAGCGGTTGATTGATCAGGTAGAGG
GGGCGCTGTACGAGGTAAAGCCCGATGCCAGCATTCCTGACGACGATACGGAGCTGCTGCGCGATTACGTAAAGAAGTTA
TTGAAGCATCCTCGTCAGTAA
>ec102651_4094
ATGAAAGCAAAAGAGCTGCGTGAGAAGAGCGTTGAAGAGCTGAACACCGAGCTGCTGAACCTGCTGCGTGAGCAGTTCAA
CCTGCGTATGCAGGCTGCAAGTGGCCAGCTGCAACAGTCTCACCTGTTGAAGCAAGTGCGTCGCGATGTCGCACGCGTTA
AGACTTTACTGAACGAGAAGGCGGGTGCGTAA
>ec102651_4830
ATGAACAAGACTCAACTGATTGATGTAATTGCAGAGAAAGCAGAACTGTCCAAAACCCAGGCTAAAGCTGCTCTGGAGTC
CACTCTGGCTGCAATTACTGAGTCTCTGAAAGAAGGCGATGCTGTACAACTGGTTGGTTTCGGTACCTTCAAAGTGAACC
ACCGCGCTGAGCGTACTGGCCGCAACCCGCAGACCGGTAAAGAAATCAAAATTGCCGCAGCTAACGTACCGGCATTTGTT
TCTGGCAAGGCACTGAAAGACGCAGTTAAGTAA
>ec102651_4110
ATGCCACGTCGTCGCGTCATTGGTCAGCGTAAAATTCTGCCGGATCCGAAGTTCGGATCAGAACTGCTGGCTAAATTTGT
AAATATCCTGATGGTAGATGGTAAAAAATCTACTGCTGAATCTATCGTATACAGCGCGCTGGAGACCCTGGCTCAGCGCT
CTGGTAAATCTGAACTGGAAGCATTCGAAGTAGCTCTCGAAAACGTGCGCCCGACTGTAGAAGTTAAGTCTCGCCGCGTT
GGTGGTTCTACTTATCAGGTACCAGTTGAAGTCCGTCCGGTTCGTCGTAATGCTCTGGCAATGCGTTGGATCGTTGAAGC
TGCTCGTAAACGCGGTGATAAATCCATGGCTCTGCGCCTGGCGAACGAACTTTCTGATGCTGCAGAAAACAAAGGTACTG
CAGTTAAGAAACGTGAAGACGTTCACCGTATGGCCGAAGCCAACAAGGCGTTCGCACACTACCGTTGGTAA
>ec102712_3093
ATGGTAACTATTCGTTTAGCACGTCACGGCGCTAAAAAGCGTCCGTTCTACCAGGTTGTTGTCGCTGACAGCCGTAATGC
ACGCAACGGTCGCTTCATCGAGCGCGTTGGTTTCTTCAACCCAATCGCTAGCGAAAAAGAAGAAGGCACTCGCCTGGATC
TGGATCGCATCGCTCACTGGGTTGGCCAGGGCGCAACTATTTCTGATCGCGTTGCTGCGCTGATCAAAGAAGTAAACAAA
GCAGCTTAA
>lcl|NC_011601.1_cdsid_YP_002330101.1
ATGTTCCAGCAAGAAGTTACCATTACCGCTCCGAACGGTCTGCACACCCGCCCTGCTGCCCAGTTTGTAAAAGAAGCTAA
GGGCTTCACTTCTGAAATTACTGTGACTTCCAACGGCAAAAGCGCCAGCGCGAAAAGCCTGTTTAAACTGCAGACTCTGG
GCCTGACTCAAGGTACCGTTGTGACTATCTCCGCAGAAGGCGAAGACGAGCAGAAAGCGGTTGAACATCTGGTTAAACTG
ATGGCGGAACTCGAGTAA
>lcl|NC_011601.1_cdsid_YP_002329584.1
ATGAAAACCGCAAAAGAGTACAGCGATACCGCAAAACGTGAGGTCAGCGTCGATGTCGATGCCCTGCTGGCGGCGATCAA
TGAAATTAGCGAAAGCGAAGTTCATCGCAGCCAGAACGATTCTGAACACGTTAGCGTCGATGGACGTGAATATCATACAT
GGCGTGAATTGGCGGATGCCTTCGAACTGGATATTCATGACTTCAGCGTCTCTGAAGTGAATCGTTGA
>ec402290_605
ATGAAAACCAAACTTAACGAACTGCTTGAATTCCCTACTCCTTTTACTTACAAAGTTATGGGGCAGGCGTTACCTGAGCT
GGTTGATCAGGTGGTTGAAGTGGTACAGCGCCATGCGCCAGGTGACTACACCCCAACGGTAAAACCAAGCAGCAAAGGCA
ACTACCACTCGGTATCTATCACTATCAACGCCACTCATATCGAGCAGGTTGAAACACTGTATGAAGAACTGGGCAAAATC
GATATTGTCCGCATGGTTCTGTAA
>ec102651_918
ATGTTAGAGTTATTAAAAAGTCTGGTATTCGCCGTAATCATGGTACCTGTCGTGATGGCCATCATCCTGGGTCTGATTTA
CGGTCTTGGTGAAGTATTCAACATCTTTTCTGGTGTTGGTAAAAAAGACCAGCCCGGACAAAATCATTGA
>ec102651_4093
ATGACCGATAAAATCCGTACTCTGCAAGGTCGCGTTGTTAGCGACAAAATGGAGAAATCCATTGTTGTTGCTATCGAACG
TTTTGTGAAACACCCGATCTACGGTAAATTCATCAAGCGTACGACCAAACTGCACGTACATGACGAGAACAACGAATGCG
GTATCGGTGACGTGGTTGAAATCCGCGAATGCCGTCCGCTGTCCAAGACTAAATCCTGGACGCTGGTTCGCGTTGTAGAG
AAAGCGGTTCTGTAA
>ec401140_1583
ATGGCCGAACATCGTGGTGGTTCAGGAAATTTCGCCGAAGACCGTGAGAAGGCATCCGACGCAGGCCGTAAAGGCGGTCA
GCATAGCGGCGGTAATTTTAAAAATGATCCGCAACGCGCATCTGAAGCGGGTAAAAAAGGCGGTCAACAAAGCGGTGGTA
ATAAATCAGGCAAATCCTGA
>ec102651_3119
ATGGACTGGCTGGCTAAATATTGGTGGATTCTGGTGATTGTCTTTTTGGTAGGCGTCCTGCTGAACGTGATTAAAGATCT
CAAGCGCGTCGACCATAAGAAATTTCTCGCCAACAAGCCGGAGCTTCCCCCGCATCGTGATTTCAACGATAAGTGGGACG
ATGACGACGACTGGCCGAAAAAGGATCAACCGAAGAAGTAA
>ec102651_451
ATGGCTCGTCTGGCAGCATTTGATATGGATGGCACTTTATTGATGCCTGACCATCATTTAGGTGAGAAAACCCTCTCTAC
TTTGGCGCGACTGCGTGAACGCGACATTACCCTCACTTTTGCCACGGGGCGTCATGCGCTGGAGATGCAGCATATTCTCG
GGGCGCTATCGCTGGATGCATATTTGATTACCGGCAACGGAACGCGCGTGCATTCTCTGGAAGGTGAACTTTTACATCGT
GATGATTTACCTGCGGATGTCGCGGAGCTGGTGCTGTATCAGCAATGGGATACCCGAGCCAGCATGCATATCTTCAATGA
CGACGGTTGGTTTACCGGGAAAGAGATCCCTGCGTTGTTGCAGGCATTTGTCTATAGCGGTTTTCGTTATCAGATAATCG
ATGTCAAAAAAATGCCACTCGGCAGCGTCACCAAGATCTGCTTCTGTGGCGATCACGACGATCTTACACGCTTGCAGATC
CAGCTATACGAAGCATTAGGCGAGCGTGCACATTTGTGTTTTTCCGCCACGGATTGCCTCGAAGTGCTGCCGGTGGGCTG
CAATAAAGGCGCTGCATTGACGGTGCTGACCCAACATTTAGGTTTATCGTTGCGCGATTGCATGGCCTTTGGTGATGCGA
TGAACGATCGCGAAATGTTAGGCAGCGTCGGTAGCGGATTTATTATGGGCAATGCGATGCCGCAACTGCGCGCGGAGCTC
CCGCATTTACCGGTGATTGGACATTGCCGAAATCAGGCTGTCTCTCACTATTTGACGCACTGGCTGGACTATCCACATCT
ACCTTATTCCCCCGAATAA
>lcl|FN649414.1_cds_CBJ03749.1_4248
ATGGCTTTAAATCTTCAAGACAAACAAGCGATTGTTGCTGAAGTCAGCGAAGTAGCCAAAGGCGCGCTGTCTGCAGTAGT
TGCGGATTCCCGTGGCGTAACTGTAGATAAAATGACTGAACTGCGTAAAGCAGGTCGCGAAGCTGGCGTATACATGCGTG
TTGTTCGTAACACCCTGCTGCGCCGTGCTGTTGAAGGTACTCCGTTCGAGTGCCTGAAAGACGCGTTTGTTGGTCCGACC
CTGATTGCATACTCTATGGAACACCCGGGCGCTGCTGCTCGTCTGTTCAAAGAGTTCGCGAAAGCGAATGCAAAATTTGA
GGTCAAAGCCGCTGCCTTTGAAGGTGAGCTGATCCCGGCGTCTCAGATCGACCGCCTGGCAACTCTGCCGACCTACGAAG
AAGCAATTGCACGCCTGATGGCAACCATGAAAGAAGCTTCGGCTGGCAAACTGGTTCGTACTCTGGCTGCTGTACGCGAT
GCGAAAGAAGCTGCTTAA
>ec401140_891
ATGATGTACCACATTCCCGGCGTGTTATCGCCACAGGACGTCGCTCGTTTTCGCGAACAACTGGAACAAGCCGAATGGGT
GGATGGACGCGTCACCACCGGCGCACAAGGTGCGCAAGTTAAGAACAATCAACAGGTCGACACCCGCAGCACGTTATACG
CCGCCCTGCAAAATGAGGTGCTGAACGCGGTTAACCAACATGCTTTATTCTTTGCCGCGGCCTTGCCGCGTACCCTTTCC
ACGCCGCTGTTTAATCGCTATCAGAACAATGAAACCTATGGTTTCCATGTGGATGGCGCAGTACGCAGCCATCCACAAAA
CGGCTGGATGCGTACTGACCTTTCTGCCACGCTGTTTTTAAGCGATCCACAAAGCTACGACGGCGGCGAACTGGTCGTTA
ATGACACCTTCGGACAACATCGGGTAAAACTCCCGGCAGGCGATCTCGTGTTGTATCCCTCCAGCAGCCTGCATTGCGTG
ACACCCGTAACCCGCGGCGTACGAGTGGCATCATTTATGTGGATCCAGTCGATGATCCGCGATGATAAAAAGCGCGCCAT
GCTGTTTGAACTGGACAACAATATTCAGTCGCTGAAAAGCCGCTACGGCGAAAGTGAAGAGATCCTGTCGCTGCTTAATC
TTTATCATAATCTGCTGCGGGAATGGTCGGAGATCTGA
>lcl|CP000802.1_cds_EcHS_A0476_459
ATGAAATTTGAACTGGACACCACCGACGGTCGCGCACGCCGTGGCCGCCTGGTCTTTGATCGTGGCGTAGTGGAAACGCC
TTGTTTTATGCCTGTTGGCACCTACGGCACCGTAAAAGGGATGACGCCGGAAGAAGTTGAAGCCACTGGCGCGCAAATTA
TCCTCGGCAACACCTTCCACCTGTGGCTGCGCCCGGGCCAGGAAATCATGAAACTGCACGGCGATCTGCACGATTTTATG
CAGTGGAAGGGGCCGATCCTCACCGACTCCGGCGGCTTCCAGGTCTTCAGCCTTGGCGATATTCGTAAAATCACCGAACA
GGGCGTGCACTTCCGTAACCCGATCAACGGCGATCCGATTTTCCTCGATCCTGAAAAATCAATGGAGATTCAGTACGATC
TTGGTTCGGATATCGTCATGATCTTTGATGAGTGTACGCCGTATCCTGCTGACTGGGATTACGCAAAACGCTCCATGGAG
ATGTCTCTGCGTTGGGCGAAGCGTAGCCGTGAGCGTTTTGACAGTCTCGGAAACAAAAATGCGCTGTTTGGTATCATTCA
GGGCAGCGTTTACGAAGATTTACGTGATATTTCTGTTAAAGGTCTGGTAGATATCGGTTTTGATGGCTACGCTGTCGGCG
GTCTGGCTGTGGGTGAGCCGAAAGCAGATATGCACCGCATTCTGGAGCATGTATGCCCGCAAATTCCGGCAGACAAACCG
CGTTACCTGATGGGCGTTGGTAAACCAGAAGACCTGGTTGAAGGCGTACGTCGTGGTATCGATATGTTTGACTGCGTAAT
GCCAACCCGCAACGCCCGAAATGGTCATTTGTTCGTGACCGATGGCGTGGTGAAAATCCGCAATGCGAAGTATAAGAGCG
ATACTGGCCCACTCGATCCTGAGTGTGATTGCTACACCTGTCGCAATTATTCACGCGCTTACTTGCATCATCTTGACCGT
TGCAACGAAATATTAGGCGCGCGACTCAACACCATTCATAACCTTCGTTACTACCAGCGTTTGATGGCGGGTTTACGCAA
GGCTATTGAAGAGGGTAAATTAGAGAGCTTCGTAACTGATTTTTACCAGCGTCAGGGGCGAGAAGTACCACCTTTGAACG
TTGATTAA
>ec102651_4631
ATGAAGCAACCAGGGGAAGAACTGCAGGAAACACTCACGGAGCTTGATGACCGGGCGGTTGTCGATTATCTGATTAAAAA
TCCTGAGTTTTTTATCCGTAATGCGCGCGCAGTAGAAGCGATACGTGTGCCGCATCCGGTACGCGGCACCGTTTCGTTGG
TCGAGTGGCACATGGCCCGCGCACGTAATCATATTCATGTTCTGGAAGAGAACATGGCGCTGTTGATGGAACAGGCTATC
GCCAACGAAGGCCTGTTTTATCGCCTACTCTACCTGCAGCGCAGTCTCACCGCCGCCAGCAGTCTCGACGATATGCTGAT
GCGCTTTCACCGCTGGGCGCGCGATCTCGGCCTGGCAGGTGCGAGTCTGCGCCTGTTTCCGGATCGCTGGCGCTTAGGTG
CGCCGTCGAACCACACTCATCTGGCATTAAGCCGTCAGTCTTTCGAACCGCTGCGTATTCAGCGTTTGGGGCAGGAACAG
CACTATCTTGGGCCGCTTAACGGACCAGAGCTGCTGGTGGTGCTACCGGAAGCGAAAGCGGTGGGATCGGTGGCGATGTC
GATGCTGGGAAGCGATGCTGATTTGGGTGTCGTGCTGTTTACCAGTCGCGATGCCAGTCACTATCAACAAGGGCAAGGAA
CGCAGTTACTTCATGAAATTGCGCTGATGTTGCCGGAGCTTCTGGAGCGTTGGATTGAACGCGTATGA
>lcl|FN649414.1_cds_CBJ03490.1_3989
ATGAAGTTGAATTTTAAGGGATTTTTTAAGGCTGCCGGTTTATTCCCACTGGCGCTGATGCTTTCAGGCTGTATCTCGTA
TGCTCTGGTTTCCCATACCGCAAAGGGTAGTTCAGGAAAGTATCAATCGCAGTCAGACACCATCACTGGGCTATCGCAGG
CAAAAGATAGTAATGGAACAAAAGGCTATGTTTTTGTAGGGGAATCGCTGGATTACCTTATCACTGATGGTGCCGATGAC
ATCGTTAAGATGCTCAATGATCCAGCACTTAACCGGCACAATATTCAGGTTGCCGATGACGCAAGATTTGTTTTAAATGC
GGGGAAAAAGAAATTTACCGGCACAATATCGCTTTACTACTACTGGAATAACGAAGAAGAAAAGGCACTGGCAACGCATT
ATGGTTTTGCCTGTGGTGTTCAACACTGTACCAGGTCACTGGAAAACCTAAAAGGCACAATCCATGAGAAAAATAAAAAC
ATGGATTACTCAAAGGTGATGGCGTTCTACCATCCATTTAAAGTGCGATTTTATGAATACTATTCACCCAGAGGCATTCC
GGATGGTGTTTCCGCAGCATTACTGCCAGTGACTGTTACGCTGGACATCATTACTGCACCGCTGCAATTTCTGGTTGTAT
ATGCAGTAAACCAATAA
>ec401140_3665
ATGGCGAAACTGCATGATTACTACAAAGACGAAGTAGTTAAAAAACTCATGACTGAGTTTAACTACAATTCTGTCATGCA
AGTCCCTCGGGTCGAGAAGATCACCCTGAACATGGGTGTTGGTGAAGCGATCGCTGACAAAAAACTGCTGGATAACGCAG
CAGCAGACCTGGCAGCAATCTCCGGTCAAAAACCGCTGATCACCAAAGCACGCAAATCTGTTGCAGGCTTCAAAATCCGT
CAGGGCTATCCGATCGGCTGTAAAGTAACTCTGCGTGGCGAACGCATGTGGGAGTTCTTTGAGCGCCTGATCACTATTGC
TGTACCTCGTATCCGTGACTTCCGTGGCCTGTCCGCTAAGTCTTTCGACGGTCGTGGTAACTACAGCATGGGTGTCCGTG
AGCAGATCATCTTCCCAGAAATCGACTACGATAAAGTCGACCGCGTTCGTGGTTTGGATATTACCATTACCACTACTGCG
AAATCTGACGAAGAAGGCCGCGCTCTGCTGGCTGCCTTTGACTTCCCGTTCCGCAAGTAA
>lcl|CP000802.1_cds_EcHS_A0512_495
TTGCAACTGTCGGCGCTTTTCCAGTATGTTGCTAAAGATTTTATGAAAAACGGCCTGCGGGCCGTTTTGTTTTGTCTGGA
TTTTGCGCTTTTTGCCCAGCATTCAGACGAAAATTGCCCGGGAATTGTGAAAAAATACGCGACAGCGCGCAATAACCGTT
CTCGACTCATAAAAGTGATGCCGCTATAA
>lcl|FN649414.1_cds_CBJ02387.1_2886
ATGCTGATTCTGACTCGTCGAGTTGGTGAGACCCTCATGATTGGGGATGAGGTCACCGTGACAGTTTTAGGGGTAAAGGG
CAACCAGGTACGTATTGGCGTAAATGCCCCGAAGGAAGTTTCTGTTCACCGTGAAGAGATCTACCAGCGTATCCAGGCTG
AAAAATCCCAGCAGTCCAGTTACTAA
>lcl|FN649414.1_cds_CBJ00261.1_760
ATGAGCAGTAACTTCAGACATCAACTATTGAGTCTGTCGTTACTGGTTGGTATAGCGGCCCCCTGGGCCGCTTTTGCTCA
GGCACCAATCAGTAGTGTCGGCTCAGGCTCGGTCGAAGACCGCGTCACTCAACTTGAGCGTATTTCTAATGCTCACAGCC
AGCTTTTAACCCAACTCCAGCAACAACTTTCTGATAATCAATCCGATATTGATTCCCTGCGTGGTCAGATTCAGGAAAAT
CAGTATCAACTGAATCAGGTCGTGGAGCGGCAAAAGCAGATCCTGTTGCAGATCGACAGCCTCAGCAGCGGTGGTGCAGC
GGCGCAATCAACCAGCAGCGATCAAAGCGGTGCGGCGGCATCAACGACGCCGACAGCTGATGCTGGTACTGCGAATGCTG
GCGCGCCGGTGAAAAGCGGCGATGCAAACACGGATTACAATGCAGCTATTGCGCTGGTGCAGGATAAATCCCGCCAGGAT
GACGCAATGGTGGCATTTCAGAATTTCATCAAAAATTACCCTGATTCAACTTACCTGCCAAACGCCAATTATTGGCTGGG
TCAGTTAAACTACAACAAGGGTAAAAAAGATGATGCGGCGTACTATTTTGCTTCGGTAGTGAAAAACTATCCGAAGTCAC
CAAAGGCTGCTGATGCGATGTTTAAAGTCGGCGTCATCATGCAGGACAAAGGTGACACCGCAAAAGCGAAAGCCGTATAC
CAGCAGGTTATCAGTAAATACCCTGGTACTGATGGCGCTAAACAGGCACAAAAACGTCTGAACGCGATGTAA
>lcl|CP000802.1_cds_EcHS_A3386_3210
ATGCAAACGAAAAAAAATGAAATTTGGGTGGGTATCTTTTTATTAGCAGCACTGCTGGCGGCGCTGTTTGTTTGCCTGAA
GGCGGCGAACGTGACGTCCATACGTACTGAACCGACCTACACGCTTTATGCGACGTTCGATAACATTGGCGGCCTGAAAG
CGCGCTCTCCGGTCAGTATTGGTGGCGTTGTTGTGGGTCGGGTGGCGGATATTACGCTGGACCCGAAAACCTATCTGCCG
CGCGTAACGCTGGAAATTGAACAACGTTATAACCACATTCCAGATACCAGTTCGCTGAGCATTCGTACTTCCGGCCTGCT
GGGGGAACAATATCTGGCATTAAACGTCGGTTTTGAAGACCCGGAACTGGGGACTGCTATCCTGAAGGATGGCGATACAA
TTCAGGACACTAAGTCTGCGATGGTGCTGGAAGATCTCATTGGTCAGTTCCTTTACGGTAGTAAAGGCGATGACAATAAG
AATAGTGGCGATGCGCCAGCTGCTGCGCCAGGTAATAATGAAACCACTGAACCTGTGGGTACAACGAAATAA
>ec102712_3721
ATGACAGGTAAGAAGCGTTCTGCCAGCTCCAGCCGCTGGCTTCAGGAACACTTTAGCGATAAATATGTTCAACAGGCACA
GAAAAAGGGGTTACGTTCCCGTGCCTGGTTTAAACTTGATGAAATACAGCAAAGTGACAAACTCTTTAAACCGGGAATGA
CGGTTGTCGACCTTGGTGCTGCTCCGGGTGGTTGGTCACAATATGTGGTCACCCAAATTGGCGGCAAAGGCCGCATCATC
GCTTGCGATCTTTTACCTATGGATCCTATCGTTGGTGTGGACTTTCTTCAGGGCGATTTTCGTGATGAACTGGTGATGAA
AGCACTGCTGGAGCGCGTTGGCGACAGCAAAGTCCAGGTTGTCATGTCCGATATGGCACCAAACATGAGCGGAACACCGG
CGGTGGATATCCCCCGTGCCATGTATCTGGTGGAACTGGCGCTAGAAATGTGTCGTGATGTATTAGCGCCAGGTGGCAGT
TTTGTAGTGAAGGTGTTCCAGGGCGAAGGTTTCGATGAGTATCTAAGGGAAATTCGCTCCCTGTTTACGAAGGTCAAAGT
TCGTAAGCCGGACTCTTCTCGTGCACGTTCGCGGGAAGTGTATATTGTAGCGACCGGGCGTAAACCCTAA
>ec401140_2413
ATGAAGGTGAATGATCGGGTAACAGTCAAAACGGATGGCGGTCCGCGTCGTCCTGGCGTGGTACTGGCAGTTGAGGAGTT
TAGTGAAGGCACAATGTACCTGGTTTCGCTGGAAGACTACCCGCTCGGCATCTGGTTCTTTAATGAAGCAGGGCATCAGG
ACGGTATCTTTGTGGAGAAAGCAGAGTAA
>lcl|CP000802.1_cds_EcHS_A2612_2475
ATGAATCCACTGAAAGCCGGTGATATCGCACCGAAATTTAGCTTGCCGGATCAAGACGGAGAACAAGTTAATTTGACCGA
CTTCCAGGGACAGCGTGTTCTGGTTTATTTCTACCCGAAAGCCATGACCCCCGGCTGTACCGTACAGGCCTGCGGCTTAC
GCGATAACATGGATGAGTTGAAAAAAGCGGGCGTTGATGTGCTGGGTATCAGCACCGATAAACCCGAAAAACTCTCCCGT
TTTGCGGAAAAAGAGCTGCTTAACTTTACGCTCCTGTCTGATGAGGACCACCAGGTGTGCGAACAATTCGGCGTCTGGGG
TGAAAAGTCCTTCATGGGCAAAACCTACGATGGCATTCATCGCATCAGCTTCCTGATTGACGCTGATGGCAAAATCGAAC
ATGTCTTTGACGATTTCAAAACCAGCAATCACCACGACGTTGTGCTGAACTGGCTGAAAGAACACGCCTGA
>ec102651_4140
ATGAACAAATTTATTAAAGTTGCACTGGTAGGTGCAGTACTGGCTACGTTAACTGCATGTACTGGTCATATTGAAAACCG
TGATAAGAACTGCTCTTACGACTACCTGCTGCACCCGGCAATTTCTATTTCTAAAATCATTGGCGGTTGCGGTCCTACTG
CACAGTAA
>ec401140_1638
ATGGCGGGCATTAATCTCAATAAAAAATTATGGCGTATTCCACAGCAGGGCATGGTCCGCGGCGTCTGCGCCGGGATTGC
CAACTATTTTGATGTACCGGTAAAACTGGTGCGTATCCTGGTGGTGCTGTCGATTTTCTTCGGTCTGGCGCTGTTTACCC
TGGTTGCTTACATCATTTTGTCATTTGCGCTTGATCCAATGCCGGACAACATGGCCTTTGGTGAGCAGCTACCTTCCAGC
AGCGAATTGCTGGATGAAGTCGACCGTGAACTGGCGGCAAGTGAAACGCGTTTACGCGAGATGGAACGTTATGTCACTTC
CGATACTTTCACGTTACGTAGCCGTTTCCGTCAACTGTGA
>lcl|FN649414.1_cds_CBJ03257.1_3756
ATGAAAAAAGTATTAGGCGTTATTCTTGGTGGTCTGCTTCTTCTGCCAGTTGTGAGCAATGCAGCGGATGCGCAAAAAGC
AGCTGATAACAAAAAACCGGTCAACTCCTGGACCTGTGAAGATTTCCTGGCTGTGGACGAATCCTTCCAGCCAACTGCAG
TTGGTTTTGCTGAAGCGCTGAACAACAAAGATAAACCAGAAGATGCGGTTTTAGATGTTCAGGGTATTGCAACCGTAACC
CCAGCTATCGTTCAGGCTTGTACTCAGGATAAACAAGCCAACTTTAAAGATAAAGTTAAAGGCGAATGGGACAAAATTAA
GAAAGATATGTAA
>ec102712_4851
ATGAGCGAAACGGCATCCTGGCAGCCGAGCGCATCCATTCCTAACTTATTAAAACGCGCGGCGATTATGGCGGAGATCCG
TCGTTTCTTTGCCGATCGTGGAGTGCTGGAGGTGGAGACGCCTTGTATGAGCCAGGCGACGGTAACCGATATTCATTTGG
TCCCGTTTGAGACACGTTTCGTTGGCCCCGGGCATTCGCAGGGGATGAATCTCTGGTTAATGACCAGCCCGGAATACCAT
ATGAAACGCCTGCTGGTTGCCGGTTGTGGGCCGGTATTCCAGCTGTGCCGCAGCTTCCGTAATGAAGAGATGGGGCGTTA
TCACAACCCTGAGTTCACTATGCTGGAGTGGTATCGACCGCACTATGATATGTACCGGTTGATGAACGAGGTGGACGATC
TCTTACAACAGGTGCTGGACTGCCCGGCAGCAGAAAGCCTTTCTTATCAACAAGCTTTCTTGCGTTATCTGGAAATTGAC
CCGCTCTCTGCCGACAAAACGCAACTGCGGGAAGTCGCAGCGAAACTGGATTTGAGCAATGTTGCTGATACCGAAGAAGA
CCGCGACACGCTGCTACAATTGCTGTTTACCTTTGGCGTAGAGCCAAATATTGGCAAAGAAAAACCGACCTTTGTGTACC
ACTTTCCAGCCAGCCAGGCATCACTGGCGCAAATCAGTACCGAAGATCATCGGGTCGCTGAACGCTTTGAGGTTTATTAT
AAAGGTATTGAGCTGGCGAATGGTTTCCATGAATTGACGGATGCCCGTGAGCAGCAACAACGCTTTGAACAAGATAACCG
TAAGCGCGCGGCGCGCGGTTTGCCGCAGCACCCCATTGACCAGAATCTGATTGAAGCCTTGAAAGTCGGTATGCCTGACT
GTTCCGGCGTGGCATTAGGTGTTGATCGTCTGGTGATGTTGGCGCTGGGCGCGGAGACACTGGCTGAAGTCATCGCCTTT
AGCGTTGACCGGGCATAA
>lcl|FN649414.1_cds_CBJ03480.1_3979
ATGCGTAACTTCGATTTATCCCCACTGATGCGTCAATGGATCGGTTTTGACAAACTGGCCAACGCACTGCAAAACGCCGG
TGAAAGCCAGAGCTTCCCGCCGTACAACATTGAGAAAAGCGACGATAACCACTACCGCATTACCCTTGCGCTGGCAGGTT
TCCGTCAGGAAGATTTAGAGATTCAACTGGAAGGTACGCGCCTGAGCGTAAAAGGCACGCCGGAGCAGCCAAAAGAAGAG
AAAAAATGGCTGCATCAAGGGCTTATGAATCAGCCATTTAGCCTGAGCTTTACGCTGGCTGAAAATATGGAAGTCTCTGG
CGCAACCTTCGTAAACGGTTTACTGCATATTGATTTAATTCGTAATGAGCCTGAACCCATCGCAGCGCAGCGTATCGCTA
TCAGCGAACGTCCCGCGTTAAATAGCTAA
>lcl|FN649414.1_cds_CBJ00912.1_1411
ATGAGCGCGCTATTTCTGGCTATTCCGTTAACCATTTTTGTGCTGTTTGTTTTACCGATCTGGTTATGGCTGCATTACAG
CAATCGTTCTGGTCGCAGTGAATTGTCGCAAAGTGAGCAGCAGCGATTAGCGCAACTGGCTGATGAAGCAAAACGGATGC
GCGAACGTATTCAGGCGCTGGAATCTATTCTTGATGCAGAACATCCGAACTGGAGGGATCGCTAA
>ec402290_5056
ATGCGTCATTACGAAATCGTTTTTATGGTCCATCCTGACCAGAGCGAACAGGTTCCGGGCATGATCGAGCGCTACACTGC
TGCCATCACTGGTGCAGAAGGCAAGATCCACCGTCTGGAAGACTGGGGCCGCCGTCAGCTGGCTTACCCGATCAACAAAC
TGCACAAAGCACACTACGTTCTGATGAACGTTGAAGCTCCGCAGGAAGTGATCGATGAGCTGGAAACTACCTTCCGCTTC
AACGATGCCGTTATCCGCAGCATGGTTATGCGTACCAAGCACGCTGTTACCGAAGCATCTCCGATGGTTAAAGCGAAAGA
CGAGCGCCGTGAGCGTCGCGATGATTTCGCAAACGAAACCGCTGATGATGCTGAAGCTGGGGATTCTGAAGAGTAA
>lcl|CP000802.1_cds_EcHS_A2809_2657
ATGCGCATTACTATTTACACTCGTAACGATTGCGTTCAGTGCCACGCCACCAAACGGGCGATGGAAAACCGGGGCTTTGA
TTTTGAAATGATTAATGTCGATCGCGTTCCTGAAGCGGCAGAAGCGTTGCGTGCTCAGGGCTTTCGTCAGTTGCCGGTAG
TGATTGCTGGCGATCTTAGCTGGTCTGGTTTCCGTCCGGACATGATTAACCGTCTGCATCCAGCGCCACACGCGGCCAGT
GCATGA
>ec401140_3590
ATGAAAAAACAAACCCAGCTGTTGAGTGCATTAGCGTTAAGTGTCGGGTTAACTCTCTCGGCGTCATTTCAGGCCGTCGC
GTCGATTCCAGGCCAGGTTGCCGATCAGGCCCCTCTCCCCAGTCTGGCTCCAATGCTGGAAAAAGTGCTTCCGGCAGTGG
TGAGCGTACGGGTGGAAGGAACGGCCAGTCAGGGACAGAAAATCCCGGAAGAATTCAAAAAGTTTTTTGGTGATGATTTA
CCGGATCAACCTGCACAACCCTTCGAAGGTTTAGGCTCCGGTGTCATCATCAACGCCAGTAAAGGCTATGTGCTGACCAA
CAACCATGTGATTAATCAGGCACAGAAAATCAGTATTCAGCTCAATGATGGGCGCGAGTTTGATGCAAAACTGATTGGTA
GCGATGACCAGAGCGATATCGCCCTGTTACAAATTCAAAACCCGAGCAAATTAACGCAAATCGCTATTGCCGACTCCGAT
AAATTGCGCGTCGGTGATTTTGCCGTAGCGGTCGGTAACCCATTTGGCCTTGGGCAAACCGCCACCTCTGGCATTGTTTC
CGCATTAGGCCGCAGCGGGTTGAATCTTGAAGGTCTGGAAAACTTTATCCAGACAGATGCTTCCATTAACCGCGGTAACT
CCGGCGGTGCACTATTAAACCTTAACGGTGAGTTAATTGGCATCAACACTGCAATCCTTGCGCCTGGCGGCGGGAGCGTC
GGGATTGGATTTGCCATCCCCAGTAATATGGCGCGAACACTGGCGCAGCAGCTTATCGACTTTGGTGAAATCAAACGCGG
TTTGTTAGGCATCAAAGGCACCGAGATGAGTGCCGATATCGCCAAAGCCTTCAACCTTGACGTGCAGCGTGGCGCGTTTG
TCAGCGAAGTGTTGCCAGGTTCTGGCTCGGCAAAAGCGGGCGTCAAAGCGGGCGATATTATTACCAGCCTCAACGGCAAA
CCGCTGAATAGCTTTGCTGAGTTGCGCTCTCGTATCGCGACCACCGAGCCGGGCACGAAAGTGAAGCTTGGCCTGCTGCG
TAACGGCAAACCACTGGAAGTAGAAGTGACGCTCGATACCAGCACCTCTTCGTCGGCCAGCGCTGAAATGATCACGCCAG
CGCTGGAAGGTGCAACGTTGAGCGATGGTCAGCTAAAAGATGGCGGCAAAGGTATTAAAATCGATGAAGTTGTCAAAGGA
AGCCCAGCTGCTCAGGCTGGCTTGCAAAAAGACGATGTGATCATTGGCGTCAACCGCGATCGGGTGAACTCGATTGCTGA
AATGCGTAAAGTGCTGGCGGCAAAACCGGCCATCATCGCCCTGCAAATTGTACGCGGCAATGAAAGCATCTATCTGCTGA
TGCGTTAA
>ec401140_1710
ATGAGTAATGTTTACTGGCCGTTATACGAAGTTTTCGTGCGTGGCAAACAGGGCTTATCACACCGCCATGTTGGCAGTTT
ACATGCTGCCGATGAGCGGATGGCACTGGAAAATGCCCGTGATGCTTACACCCGTCGTAGCGAAGGATGTTCAATTTGGG
TGGTGAAGGCGAGTGAAATTGTTGCCTCGCAACCGGAAGAACGCGGTGAATTTTTTGATCCGGCTGAAAGCAAGGTCTAT
CGCCATCCAACGTTTTACACCATCCCTGATGGCATTGAGCACATGTGA
>ec102651_3101
ATGAAACTGGCAGTCGTCACTGGACAAATTGTTTGTACCGTACGCCATCACGGACTGGCGCATGACAAATTGCTGATGGT
GGAAATGATTGATCCACAAGGTAATCCTGACGGGCAATGCGCCGTCGCCATCGACAATATTGGCGCGGGAACCGGGGAGT
GGGTGTTACTGGTGAGTGGCAGTTCCGCCCGCCAGGCGCATAAAAGCGAAACGTCACCGGTCGATCTGTGCGTGATTGGC
ATTGTCGATGAGGTGGTGTCTGGCGGTCAGGTAATTTTCCACAAATAA
>lcl|CP000802.1_cds_EcHS_A1077_1022
ATGCTGATCTTCGAAGGTAAAGAGATAGAAACGGATACCGAAGGCTATCTCAAAGAAAGCAGCCAGTGGAGTGAGCCGCT
GGCTGTGGTGATTGCAGAGAACGAAGGGATTTCGCTGTCACCGGAACACTGGGAAGTGGTGCGTTTTGTGCGTGATTTCT
ATCTGGAATTCAATACTTCTCCGGCGATTCGTATGCTGGTAAAAGCGATGGCGAATAAATTTGGCGAAGAAAAAGGTAAC
AGCCGCTATTTATACCGACTGTTTCCGAAAGGTCCGGCTAAGCAAGCCACCAAAATTGCTGGCCTGCCAAAACCGGTAAA
ATGTATTTAA
>ec102651_477
ATGTTTGGTAAAGGCGGTCTGGGTAACCTGATGAAGCAAGCCCAGCAGATGCAAGAAAAAATGCAGAAAATGCAGGAAGA
GATCGCGCAGCTGGAAGTCACCGGCGAATCTGGCGCAGGTCTGGTAAAAGTGACCATCAACGGTGCACACAACTGCCGTC
GCGTAGAGATCGACCCGAGCCTGCTGGAAGACGACAAAGAGATGCTGGAAGACCTGGTGGCTGCAGCATTCAACGACGCA
GCACGTCGTATTGAAGAAACGCAGAAAGAAAAAATGGCCTCTGTATCCTCCGGAATGCAGCTGCCGCCTGGCTTTAAGAT
GCCGTTCTGA
>ec401140_4422
ATGGCTGAATGGAGCGGCGAATATATCAGCCCATACGCTGAGCACGGCAAGAAGAGTGAACAAGTCAAAAAGATTACGGT
TTCCATTCCTCTTAAGGTGTTAAAAATCCTCACCGATGAACGCACGCGTCGTCAGGTGAACAACCTGCGTCACGCTACCA
ACAGCGAGCTGCTGTGCGAAGCGTTTCTGCATGCCTTTACCGGGCAACCTTTGCCGGATGATGCCGATCTGCGTAAAGAG
CGCAGCGACGAAATCCCGGAAGCGGCAAAAGAGATCATGCGTGAGATGGGGATTAACCCGGAGACGTGGGAATACTAA
>lcl|CP000802.1_cds_EcHS_A3388_3212
ATGGAGCAGTCTGTGGCGAATTTAGTCGATATGCGCGATGTCAGTTTTACGCGTGGCAATCGCTGCATCTTCGATAATAT
TTCCCTGACCGTGCCGCGAGGGAAGATCACGGCGATCATGGGGCCATCGGGCATCGGTAAAACGACGCTACTCCGTCTGA
TTGGCGGGCAAATCGCACCAGATCATGGTGAGATCCTTTTCGATGGTGAGAATATTCCGGCGATGTCTCGTTCGCGCCTG
TATACAGTGCGCAAACGGATGAGCATGTTATTTCAGTCCGGGGCGTTGTTCACTGATATGAACGTATTTGACAACGTCGC
CTATCCACTGCGCGAACATACCCAACTTCCCGCGCCATTGTTGCATAGTACGGTGATGATGAAGCTGGAGGCCGTGGGGC
TGCGTGGAGCGGCTAAACTAATGCCTTCTGAACTTTCCGGTGGGATGGCGCGGCGTGCAGCGCTGGCGCGTGCGATTGCG
CTGGAGCCGGATCTCATCATGTTTGATGAACCTTTTGTTGGGCAAGATCCCATCACCATGGGCGTACTGGTGAAGCTGAT
TTCTGAGCTGAACAGCGCGCTGGGCGTGACTTGTGTGGTGGTTTCTCACGATGTGCCGGAAGTGTTAAGTATTGCGGATC
ACGCCTGGATCCTGGCGGACAAAAAAATTGTCGCTCATGGCAGTGCCCAGGCGTTGCAGGCGAATCCTGATCCGCGCGTA
CGTCAGTTTCTGGACGGGATAGCTGACGGGCCTGTTCCGTTCCGCTATCCTGCCGGCGATTATCACGCTGATCTTTTACC
AGGGAGTTAA
>ec102651_4418
ATGGGCAAATTAGGTGAAAACGTTCCGCTTCTTATCGATAAAGCCGTAGATTTCATGGCATCAAGCCAGGCGTTCCGGGA
GTATCTGAAAAAACTTCCTCCCCGTAACGCGATTCCGTCCGGAATACCCGATGAAAGCGTGCCGTTATATCTACAACGTC
TGGAGTATTATCGTCGGCTTTATCGGCCGAAGCAGGTAGAGGGGCAGTAA
>ec102651_4099
ATGGCAGTTGTTAAATGTAAACCGACATCTCCGGGTCGTCGCCACGTAGTTAAAGTGGTTAACCCTGAGCTGCACAAGGG
CAAACCTTTTGCTCCGTTGCTGGAAAAAAACAGCAAATCCGGTGGTCGTAACAACAATGGCCGTATCACCACTCGTCATA
TCGGTGGTGGCCACAAGCAGGCTTACCGTATTGTTGACTTCAAACGCAACAAAGACGGTATCCCGGCAGTTGTTGAACGT
CTTGAGTACGATCCGAACCGTTCCGCGAACATCGCGCTGGTTCTGTACAAAGACGGTGAACGCCGTTACATCCTGGCCCC
TAAAGGCCTGAAAGCTGGCGACCAGATTCAGTCTGGCGTTGATGCTGCAATCAAACCAGGTAACACCCTGCCGATGCGCA
ACATCCCGGTTGGTTCTACTGTTCATAACGTAGAAATGAAACCAGGTAAAGGCGGTCAGCTGGCACGTTCCGCTGGTACT
TACGTTCAGATCGTTGCTCGTGATGGTGCTTATGTCACCCTGCGTCTGCGTTCTGGTGAAATGCGTAAAGTAGAAGCAGA
CTGCCGTGCAACTCTGGGCGAAGTTGGCAATGCTGAGCATATGCTGCGCGTTCTGGGTAAAGCAGGTGCTGCACGCTGGC
GTGGTGTTCGTCCGACCGTTCGCGGTACCGCGATGAACCCGGTAGACCACCCACATGGTGGTGGTGAAGGTCGTAACTTT
GGTAAGCACCCGGTAACTCCGTGGGGCGTTCAGACCAAAGGTAAGAAGACCCGCAGCAACAAGCGTACTGATAAATTCAT
CGTACGTCGCCGTAGCAAATAA
>ec402290_3686
ATGGCTGTTATTCAAGATATCATCGCTGCGCTCTGGCAACACGACTTTGCCGCGCTGGCGGATCCTCATATTGTTAGCGT
TGTTTACTTTGTCATGTTTGCCACGCTGTTTTTAGAAAACGGCCTGCTGCCCGCCTCATTTTTGCCAGGCGACAGCTTGT
TGATACTGGCAGGCGCATTGATTGCCCAGGGGGTTATGGATTTTCTGCCTACGATTGCGATTCTGACCGCCGCAGCAAGT
CTGGGCTGCTGGCTAAGTTATATTCAGGGGCGCTGGTTAGGGAATACCAAAACGGTGAAAGGCTGGCTGGCACAGCTTCC
TGCTAAATATCACCAGCGCGCCACCTGCATGTTTGACCGCCACGGTCTGCTGGCGCTGCTGGCTGGACGTTTTCTTGCAT
TTGTCCGTACGCTGCTGCCAACCATGGCGGGAATTTCCGGTCTGCCAAACCGCCGCTTCCAGTTTTTCAACTGGTTAAGT
GGATTGCTGTGGGTCAGCGTGGTAACCAGTTTTGGCTATGCCTTAAGTATGATTCCGTTCGTTAAACGCCATGAAGATCA
GGTAATGACGTTCCTGATGATCCTGCCAATTGCCTTGTTAACCGCTGGCTTGTTAGGCACGCTGTTTGTGGTGATTAAAA
AAAAATACTGTAACGCCTGA
>ec401140_4443
ATGAATCCATTAATTATCAAACTGGGCGGCGTACTGCTGGATAGTGAAGAGGCGCTGGAACGTCTGTTTAGCGCACTGGT
GAATTATCGTGAGTCACATCAGCGTCCGCTGGTGATTGTGCACGGCGGCGGTTGCGTGGTGGATGAGCTGATGAAAGGGC
TGAATCTGCCGGTGAAAAAGAAAAACGGCCTGCGGGTGACGCCTGCTGATCAGATAGACATTATCACCGGAGCACTGGCG
GGAACGGCAAATAAAACCCTGTTGGCATGGGCGAAGAAACATCAGATTGCGGCCGTAGGTTTGTTTCTCGGTGACGGCGA
CAGCGTCAAAGTGACCCAGCTTGATGAAGAGTTAGGTCATGTTGGACTGGCGCAGCCAGGTTCGCCTAAGCTTATCAACT
CCTTGCTGGAGAACGGTTATCTGCCGGTGGTCAGCTCCATTGGCGTAACAGACGAAGGGCAACTGATGAACGTCAATGCC
GACCAGGCGGCAACGGCGCTGGCGGCAACGCTGGGCGCGGATCTGATTTTGCTCTCCGACGTCAGCGGCATTCTCGACGG
CAAAGGGCAACGCATTGCCGAAATGACCGCCGCGAAAGCAGAACAACTGATTGAGCAGGGCATTATTACTGACGGCATGA
TAGTGAAAGTGAACGCGGCGCTGGATGCGGCCCGCACGCTGGGCCGTCCGGTAGATATCGCCTCCTGGCGTCATGCGGAG
CAGCTTCCGGCACTGTTTAACGGTATGCCGATGGGTACGCGGATTTTAGCTTAA
>ec401140_3554
ATGCTGTTAAATGCGCTGGCGTCGCTCGGACATAAAGGGATTAAAACCCTGAGAACGTTCGGGCGGGCCGGGTTAATGTT
ATTCAATGCGCTGGTCGGCAAACCGGAATTTCGCAAACATGCGCCGCTGCTGGTGCGCCAGCTCTATAATGTCGGCGTCC
TGTCGATGCTGATTATTGTGGTTTCTGGCGTGTTCATCGGAATGGTGTTGGGGCTGCAAGGTTATCTGGTTCTGACCACT
TATAGTGCGGAAACCAGTCTGGGTATGCTGGTGGCGTTATCGCTACTGCGTGAACTGGGGCCGGTGGTTGCCGCGTTGTT
GTTTGCCGGGCGTGCTGGTTCGGCGCTAACCGCAGAAATCGGCCTGATGCGCGCTACAGAGCAACTCTCCAGTATGGAGA
TGATGGCGGTGGATCCGCTGCGTCGGGTTATTTCTCCCCGTTTCTGGGCTGGGGTTATTTCATTACCACTGTTGACGGTT
ATTTTCGTCGCCGTGGGGATCTGGGGCGGATCTCTGGTCGGCGTCAGTTGGAAAGGCATTGATAGCGGGTTCTTCTGGTC
GGCAATGCAAAATGCCGTCGACTGGCGTATGGATCTGGTCAACTGTCTGATTAAGAGCGTGGTGTTCGCCATCACGGTGA
CGTGGATTTCGTTGTTTAACGGCTACGACGCCATCCCGACGTCTGCCGGGATTAGCCGGGCAACCACTCGCACCGTTGTC
CACTCGTCTCTGGCTGTTCTGGGGCTGGATTTTGTGCTGACCGCATTGATGTTTGGGAATTGA
>lcl|CP000802.1_cds_EcHS_A0675_652
ATGTCTAAGATTAAAGGTAACGTTAAGTGGTTTAATGAGTCCAAAGGATTCGGTTTCATTACTCCGGAAGACGGCAGCAA
AGACGTGTTCGTACACTTCTCTGCAATCCAGACTAATGGTTTTAAAACTCTTGCTGAAGGTCAGCGCGTAGAGTTCGAAA
TCACTAACGGTGCCAAAGGCCCTTCTGCTGCAAACGTAATCGCTCTGTAA
>ec402290_3404
ATGAAAACACAACGTGGTTATACGCTGATTGAAACGCTGGTCGCGATGCTGATTTTGGTCATGCTAAGCGCAAGTGGACT
CTATGGCTGGCAATACTGGCAGCAGTCGCAACGGCTATGGCAAACCGCCAGCCAGGCGCGGGACTATTTGCTCTATTTAC
GTGAAGATGCCAACTGGCATAACCGCGACCACAGTATCAGCGTTATCAGGGAGGGGACGTTATGGTGCCTTGTGAGTTCC
GCTGCTGGGGCCAATACCTGTCATGGCAGTTCACCATTGGTCTTTGTGCCACGCTGGCCCGAAGTCGAAATGAGCGACCT
GACACCTTCGCTTGCTTTCTTTGGCCTGCGCAATACCGCATGGGCCGGGCATATTCGCTTCAAAAACTCAACGGGCGAGT
GGTGGCTGGTGGTTTCGCCGTGGGGAAGACTCCGGCTTTGTCAGCAAGGAGAAACAGAAGGATGCCTGTAA
>lcl|CP000802.1_cds_EcHS_A3551_3364
ATGTTGATTCCGTGGCAAGACCTCTCCCCCGAAACGCTGGAAAATTTAATTGAAAGCTTTGTGTTACGTGAAGGCACCGA
TTATGGTGAACATGAGCGTACACTTGAACAGAAAGTCGCCGACGTCAAACGCCAGCTACAGTGCGGAGAAGCGGTGCTGG
TATGGTCGGAGCTGCACGAAACGGTCAATATTATGCCGCGCAGTCAGTTTCGCGAATAA
>ec102712_2893
ATGGAAAAAGAGCAGCTGATTGAAATAGCCAATACGATAATGCCGTTTGGCAAATACAAAGGGCGTCGCTTAATCGACCT
GCCGGAGGAGTATCTGCTGTGGTTTGCCCGCAAAGATGAGTTCCCGGCAGGGAAGCTCGGTGAGCTAATGCAAATCACGC
TGCTGATTAAAACCGAGGGGCTGACGCAACTGGTCCAGCCCCTGAAGCGTCCGCTTTAA
>lcl|CP000802.1_cds_EcHS_A2976_2815
GTGATTGATGACGATGGCTACCGCCCAAACGTAGGTATCGTGATTTGTAATCGCCAGGGGCAGGTAATGTGGGCCCGGCG
ATTTGGTCAGCACTCCTGGCAATTTCCGCAAGGCGGAATCAACCCCGGAGAATCCGCAGAGCAGGCGATGTACCGTGAAT
TGTTTGAAGAAGTAGGATTAAGCCGCAAAGACGTTCGAATCCTTGCTTCAACGCGTAACTGGTTGCGCTACAAATTACCG
AAACGTTTGGTGCGTTGGGACACGAAGCCGGTTTGTATCGGCCAAAAACAAAAATGGTTTCTCTTGCAGCTGGTGAGCGG
CGATGCAGAAATCAATATGCAAACCAGCAGTACACCAGAGTTTGACGGCTGGCGATGGGTAAGTTACTGGTATCCGGTCA
GACAGGTGGTGTCATTTAAACGTGATGTCTACCGTAGGGTAATGAAAGAGTTCGCGAGTGTGGTGATGTCACTGCAGGAA
AATACGCCAAAACCACAAAACGCATCTGCTTATCGACGTAAAAGAGGTTAA
>lcl|FN649414.1_cds_CBJ00388.1_887
ATGAGTACCGCTAAATTAGTTAAATCAAAAGCGACCAATCTGCTTTATACCCGCAACGATGTCTCCGACAGCGAGAAAAA
AGCAACAGTAGAGTTGCTGAATCGCCAGGTTATCCAGTTTATTGATCTTTCTTTGATTACCAAACAAGCGCACTGGAACA
TGCGCGGCGCTAACTTCATTGCCGTACATGAAATGCTGGATGGCTTCCGCACCGCACTGATCGATCATCTGGATACCATG
GCAGAACGTGCAGTGCAGCTGGGCGGTGTAGCTCTGGGGACCACTCAAGTTATCAACAGCAAAACCCCGCTGAAAAGTTA
CCCGCTGGACATCCACAACGTTCAGGATCACCTGAAAGAACTGGCTGACCGTTACGCAATCGTCGCTAATGACGTACGCA
AAGCGATTGGCGAAGCGAAAGATGACGACACCGCAGATATCCTGACCGCCGCGTCTCGCGACCTGGATAAATTCCTGTGG
TTTATCGAGTCTAACATCGAATAA
>lcl|CP000802.1_cds_EcHS_A1060_1005
ATGGAATCTAATAATGGGGAAGCCAAAATCCAGAAAGTGAAGAACTGGTCTCCCGTGTGGATATTTCCTATCGTCACGGC
GCTCATTGGGGCCTGGGTTCTTTTTTATCATTACAGCCATCAGGGACCGGAAGTGACCCTGATCACCGCGAATGCGGAAG
GAATTGAAGGTGGCAAAACCACCATTAAAAGCCGTAGCGTTGACGTCGGCGTGGTTGAAAGCGCCACACTGGCTGATGAT
TTGACGCACGTTGAAATCAAAGCGCGGCTGAATTCCGGTATGGAAAAATTGCTGCATAAAGACACCGTCTTTTGGGTGGT
GAAACCGCAGATTGGTCGCGAAGGGATTAGCGGCCTGGGAACGCTGCTGTCTGGAGTTTATATCGAACTGCAGCCAGGCG
CGAAAGGCAGCAAAATGGATAAATACGATTTGCTGGACTCGCCACCGTTGGCCCCGCCTGATGCGAAAGGTATCCGTGTG
ATTCTCGATAGCAAAAAAGCCGGGCAGCTCTCGCCAGGAGATCCGGTGCTGTTCCGTGGCTATCGGGTAGGTTCGGTTGA
AACCAGCACCTTCGATACACAAAAACGCAATATCAGCTATCAACTGTTCATCAATGCACCTTATGACCGACTGGTGACCA
ACAATGTTCGCTTCTGGAAAGATAGTGGCATTGCGGTTGATCTGACGTCAGCAGGGATGCGTGTGGAGATGGGCTCATTG
ACAACGCTGCTGAGTGGCGGTGTCAGCTTTGATGTGCCGGAAGGTCTGGATTTAGGGCAGCCAGTGGCACCGAAAACAGC
TTTCGTTTTGTATGATGATCAGAAGAGCATTCAGGATTCGTTGTACACCGATCACATTGATTATCTGATGTTCTTTAAAG
ATTCGGTACGCGGTCTGCAACCGGGAGCTCCGGTAGAGTTCCGGGGTATTCGCCTGGGTACCGTAAGCAAAGTGCCATTC
TTTGCGCCGAATATGCGTCAGACATTTAACGATGATTACCGTATTCCGGTACTGATTCGTATCGAGCCAGAGCGGCTGAA
AATGCAGCTTGGCGAAAATGCGGATGTTGTTGAGCACCTTGGCGAATTGTTGAAACGTGGTTTACGCGGATCGCTGAAAA
CCGGAAACCTGGTCACTGGTGCACTGTATGTTGATCTCGATTTCTATCCAAATACGCCTGCAATAACCGGTATTCGTGAA
TTTAATGGTTATCAGATTATCCCGACCGTTAGCGGCGGCCTGGCGCAAATCCAGCAACGACTGATGGAAGCGTTGGATAA
GATCAACAAACTGCCATTGAATCCGATGATTGAACAGGCAACCAGTACGCTTTCTGAAAGTCAGCGCACAATGAAAAACC
TGCAAACGACGCTGGATAGCATGAACAAGATCCTCGCTAGCCAGTCGATGCAGCAGTTGCCGACGGATATGCAGTCAACG
TTGCGTGAATTGAATCGCAGCATGCAGGGCTTCCAGCCTGGCTCCGCAGCCTACAACAAGATGGTGGCGGATATGCAGCG
CCTTGATCAGGTGTTGCGAGAACTGCAACCGGTGCTGAAAACGCTCAATGAGAAGAGTAACGCGCTGGTATTTGAAGCGA
AGGACAAAAAAGATCCAGAGCCGAAGAGGGCGAAACAATGA
>lcl|FN649414.1_cds_CBJ00393.1_892
ATGAGTCGTCGCGCAGGTACGCCAACAGCAAAAAAAGTGACGCAGTTAGTGAACGTGGAAGAGCACGTTGAAGGGTTCCG
CCAGGTCAGAGAGGCGCATCGGCGCGAGCTTATTGATGATTACGTTGAGCTGATTTCTGACTTGATCAGGGAAGTGGGGG
AAGCTCGTCAGGTGGACATGGCTGCTCGTCTGGGAGTTTCGCAACCGACGGTGGCTAAAATGCTTAAGCGGCTGGCAACC
ATGGGGCTGATTGAAATGATCCCCTGGCGTGGCGTGTTTTTAACGGCAGAAGGAGAGAAGCTGGCGCAGGAAAGCCGCGA
GCGACATCAGATAGTCGAAAATTTCTTGTTGGTGTTGGGCGTCAGTCCGGAAATCGCCCGTCGCGACGCGGAAGGCATGG
AGCACCATGTTAGTGAAGAGACGCTCGACGCTTTTCGTTTGTTTACCCAGAAACACGGTGCCAAATGA
>lcl|FN649414.1_cds_CBI99642.1_141
ATGCAAGAAGGGCAAAACCGTAAAACATCGTCCCTGAGTATTCTCGCCATCGCTGGGGTGGAACCATATCAGGAGAAGCC
GGGCGAAGAGTATATGAATGAAGCCCAGCTGGCGCACTTCCGTCGTATTCTGGAAGCATGGCGTAATCAACTCAGGGATG
AAGTCGATCGCACCGTTACACATATGCAGGATGAAGCAGCCAACTTCCCGGACCCGGTAGACCGTGCAGCCCAGGAAGAA
GAGTTCAGCCTCGAACTGCGTAACCGCGATCGCGAGCGTAAGCTGATCAAAAAGATCGAGAAGACGCTGAAAAAAGTGGA
AGACGAAGATTTCGGCTACTGCGAATCCTGCGGTGTTGAAATTGGTATTCGCCGTCTGGAAGCGCGCCCGACAGCCGATC
TGTGCATCGACTGCAAAACGCTGGCTGAAATTCGCGAAAAACAGATGGCTGGCTAA
>ec402290_3934
ATGGATATTCGTAAGATTAAAAAACTGATCGAGCTGGTTGAAGAATCAGGCATCTCCGAACTGGAAATTTCTGAAGGCGA
AGAGTCAGTACGCATTAGCCGTGCAGCTCCTGCCGCAAGTTTCCCTGTGATGCAACAAGCTTACGCTGCACCAATGATGC
AGCAGCCAGCTCAATCTAACGCAGCCGCTCCGGCGACCGTTCCTTCCATGGAAGCGCCAGCAGCAGCGGAAATCAGTGGT
CACATCGTACGTTCCCCGATGGTTGGTACTTTCTACCGCACCCCAAGCCCGGACGCAAAAGCGTTCATCGAAGTGGGTCA
GAAAGTCAACGTGGGCGATACCCTGTGCATCGTTGAAGCCATGAAAATGATGAACCAGATCGAAGCGGACAAATCCGGTA
CCGTGAAAGCAATTCTGGTCGAAAGTGGACAACCGGTAGAATTTGACGAGCCGCTGGTCGTCATCGAGTAA
>ec402290_339
GTGATTGGCGCAAACTGCCTGATAGGTAATTATGCGTTTATTCGTCCTGGCACAATAATCAGCAATGGTGTAAAAATTGG
TTTTGCCACCGAAATTAAAAATGCGGTTATTGAAGCGGAAGCAACGATTGGTCCGCAATGTTTTATTGCCGACTCGGTAG
TTGCAAACCAGGCATATTTGGGCGCACAAGTACGTACCAGTAATCATCGTCTGGATGAACAGCCTGTGTCTGTTCGAACT
CCAGAGGGAATTATCGCTACCGGATGCGATAAATTAGGTTGTTATATCGGGCAGCGTTCACGCCTTGGCGTACAAGTTAT
AATTTTGCCTGGGCGAATTATTTCCCCGAACACGCAACTTGGCCCGCGCGTGATTGTAGAACGTAATTTACCTGCCGGAA
CTTATTCACTCCGACAAGAACTTATCCGTACAGGAGATTAA
>ec102651_464
ATGACCGAAATACAACGCCTGCTGACCGAAACGATTGAGTCTCTGAATACCCGCGAAAAACGCGACAACAAACCCCGCTT
TAGTATCAGTTTTATCCGTAAACATCCGGGGCTGTTTATCGGTATGTACGTTGCTTTTTTTGCCACCCTGGCGGTGATGT
TGCAGTCCGAAACGCTGTCAGGCTCTGTCTGGCTACTGGTTGTATTATTTATCCTGCTTAATGGTTTCTTCTTTTTCGAT
GTCTACCCACGCTACCGCTATGAAGATATCGACGTGCTGGATTTCCGCGTTTGCTATAACGGCGAATGGTACAACACGCG
CTTTGTACCTGCCGCGCTGGTTGAAGCCATCTTGAACTCTCCGCGTGTCGCGGATGTTCATAAGGAACAACTGCAAAAAA
TGATCGTCCGTAAAGGTGAACTGTCTTTTTACGATATTTTTACCCTCGCTCGCGCCGAATCAACATCTTAA
>ec402290_2166
ATGAAACGTTTTAGTCTGGCTATTCTGGCGCTGGTTGTTGCAACCGGCGCACAAGCTGCCAGTGAAAAAGTCGAGATGAA
CCTCGTCACGTCGCAAGGGGTAGGGCAGTCAATTGGTAGCGTCACCATTACTGAAACCGATAAAGGTCTGGAGTTTTCGC
CCGATCTGAAAGCATTACCCCCCGGTGAACATGGCTTCCATATTCATGCCAAAGGAAGCTGCCAGCCAGCCACCAAAGAT
GGCAAAGCCAGCGCCGCGGAATCCGCAGGCGGGCATCTTGATCCACAAAATACCGGTAAACATGAAGGGCCAGAAGGTGC
CGGGCATTTAGGCGATCTGCCTGCACTGGTCGTCAATAATGACGGCAAAGCTACCGATGCCGTCATCGCGCCTCGTCTGA
AATCACTGGATGAAATCAAAGACAAAGCGCTGATGGTCCACGTTGGCGGCGATAATATGTCCGATCAACCTAAACCGCTG
GGCGGTGGCGGTGAACGCTATGCCTGTGGTGTAATTAAGTAA
>lcl|FN649414.1_cds_CBJ02935.1_3434
ATGGCGAAAGAATTTGGTCGCCCGCAGCGCGTAGCGCAGGAAATGCAAAAAGAGATCGCTCTCATCCTGCAGCGTGAAAT
TAAAGATCCTCGCCTGGGCATGATGACCACCGTTTCCGGTGTCGAAATGTCTCGCGACCTGGCGTATGCCAAAGTATATG
TGACGTTCCTCAACGACAAAGATGAAGACGCGGTTAAAGCGGGCATCAAAGCGTTGCAAGAAGCTTCTGGTTTCATCCGC
AGCCTGCTGGGGAAAGCGATGCGCCTGCGTATCGTGCCGGAACTGACCTTCTTCTACGACAACTCTCTGGTTGAAGGGAT
GCGCATGTCAAACCTGGTGACCAGCGTGGTCAAACATGACGAAGAACGTCGTGTTAACCCGGACGACAGCAAGGAGGACT
AA
>lcl|CP000802.1_cds_EcHS_A1998_1907
ATGGCAACCGCTGGAATGCTTCTCAAACTCAACTCTCAAATGAACCGCGAGTTTTACGCATCCAATCTCTACCTTCACCT
GAGTAACTGGTGTTCTGAACAGAGTCTGAACGGCACCGCCACTTTCCTTCGCGCCCAGGCACAGAGTAATGTGACCCAAA
TGATGCGCATGTTTAACTTTATGAAGAGTGTCGGCGCTACCCCCATCGTTAAAGCCATTGATGTTCCCGGTGAAAAACTG
AACTCTCTGGAAGAACTGTTCCAAAAAACGATGGAAGAATACGAGCAACGTTCTAGTACGTTGGCACAGTTAGCCGATGA
AGCGAAAGAACTGAATGATGATTCAACCGTCAATTTCCTGCGCGATCTGGAAAAAGAACAGCAGCATGATGGTCTGTTGC
TGCAAACCATTCTTGATGAAGTGCGCAGTGCGAAACTTGCGGGTATGTGCCCTGTGCAGACCGACCAACATGTTCTGAAT
GTCGTGTCACACCAGCTGCATTGA
>lcl|CP000802.1_cds_EcHS_A3947_3746
ATGGCAATGACTTACCACCTGGACGTCGTCAGCGCAGAGCAACAAATGTTCTCTGGTCTGGTCGAGAAAATCCAGGTAAC
GGGTAGCGAAGGTGAACTGGGGATCTACCCTGGCCACGCACCGCTGCTCACCGCCATTAAGCCTGGTATGATTCGCATCG
TGAAACAGCACGGTCACGAAGAGTTTATCTATCTGTCTGGCGGCATTCTTGAAGTGCAGCCTGGCAACGTGACCGTTCTG
GCCGACACCGCAATTCGCGGCCAGGATCTCGACGAAGCGCGAGCCATGGAAGCGAAACGTAAGGCTGAAGAGCACATTAG
CAGCTCTCACGGCGACGTAGATTACGCTCAGGCGTCTGCGGAACTGGCCAAAGCGATCGCGCAGCTGCGCGTTATCGAGT
TGACCAAAAAAGCGATGTAA
>ec401140_723
ATGTGGTATTTCGCATGGATTCTGGGAACGCTTCTTGCCTGTTCGTTTGGGGTAATCACCGCGCTGGCGCTTGAACACGT
CGAATCAGGCAAAGCCGGTCAAGAAGACATCTGA
>ec401140_2543
GTGCCAATACCAGTAGAAACAGACGAAGAATTTCATACGTTAGCCGCATCCCTTTCACAAAAGCTGGAAATGATGGTGGC
GAAAGCAGAAGCAGATGAGAGAGACCAGGTATGA
>ec402290_4825
ATGAAACAGGAAGTGGAAAAGTGGCGACCTTTTGGACATCCGGATGGTGATATTCGTGATTTATCATTTCTTGATGCTCA
TCAGGCTGTCTACGTTCAGCATCATGAGGGCAAAGAGCCTTTAGAGTATCGCTTTTGGGTTACCTACTCTCTTCACTGCT
TCACAAAAGATTATGAACATCAGACGAACGAAGAAAAACAATCGTTAATGTACCACGCGCCTAAAGAATCTCGTCCCTTC
TGCCAGCACCGTTATAACTTAGCGCGCACACACTTAAAAAGAACTATTTTGGCGCTGCCAGAAAGCAACGTTATTCATGC
CGGGTATGGTAGCTATGCCGTGATTGAGGTGGACTTAGACGGAGGAGATAAGGCATTTTACTTTGTTGCGTTCAGGGCTT
TCAGGGAAAAGAAAAAACTCCGTTTGCATGTAACTAGCGCTTATCCCATTTCTGAAAAACAGAAAGGTAAATCAGTGAAA
TTTTTCACCATTGCCTACAACTTATTGAGAAATAAGCAGCTTCCTCAGCCCTCAAAATAA
>ec402290_4440
TTGCCTGCGAATGCAGTAACAATCCAGTCATTTATTAATGGTTTTTATAACGAACATCCAGGTTCGGAAATTAATTTAAT
TGCGTGCAGAGAAAATAGCAATGCGCTATTGATAAAAATATGA
>ec401140_535
ATGGTTACTTTCCACACCAATCACGGCGATATTGTCATCAAAACTTTTGACGATAAAGCACCTGAAACAGTTAAAAACTT
CCTGGACTACTGCCGCGAAGGTTTTTACAACAACACCATTTTCCACCGTGTTATCAACGGCTTTATGATTCAGGGCGGCG
GTTTTGAACCGGGCATGAAACAAAAAGCCACCAAAGAACCGATCAAAAACGAAGCCAACAACGGCCTGAAAAATACCCGT
GGTACGCTGGCAATGGCACGTACTCAGGCTCCGCACTCTGCAACTGCACAGTTCTTCATCAACGTGGTTGATAACGACTT
CCTGAACTTCTCTGGCGAAAGCCTGCAAGGTTGGGGCTACTGCGTGTTTGCTGAAGTGGTTGACGGCATGGACGTGGTAG
ACAAAATCAAAGGTGTTGCAACCGGTCGTAGCGGTATGCACCAGGACGTGCCAAAAGAAGACGTTATCATTGAAAGCGTG
ACCGTTAGCGAGTAA
>ec401140_3670
ATGTTACAACCAAAGCGTACAAAATTCCGTAAAATGCACAAAGGCCGTAACCGCGGTCTGGCGCAGGGTACGGATGTTAG
CTTCGGCAGCTTCGGTCTGAAAGCTGTTGGCCGTGGTCGTCTGACTGCCCGTCAGATCGAAGCAGCACGTCGTGCTATGA
CCCGTGCAGTTAAGCGTCAAGGTAAGATCTGGATCCGTGTGTTCCCGGACAAACCGATCACTGAAAAGCCGCTGGCAGTG
CGTATGGGTAAAGGTAAAGGTAACGTGGAGTATTGGGTTGCCTTGATTCAGCCGGGTAAAGTCCTGTATGAAATGGACGG
TGTTCCGGAAGAGCTGGCCCGTGAAGCATTCAAGCTGGCAGCAGCGAAACTGCCGATTAAAACCACCTTTGTAACTAAGA
CGGTGATGTAA
>ec102712_731
ATGCAACTGAACAAAGTGCTGAAAGGGCTGATGATTGCTCTGCCTGTTATGGCAATTGCGGCATGTTCTTCCAACAAGAA
CGCCAGCAATGACGGCAGCGAAGGCATGCTGGGTGCCGGCACTGGTATGGATGCGAACGGCGGCAACGGCAACATGTCTT
CCGAAGAGCAGGCTCGTCTGCAAATGCAACAGCTGCAGCAGAACAACATCGTTTACTTCGATCTGGACAAGTACGATATC
CGTTCTGACTTCGCTCAAATGCTGGATGCACATGCAAACTTCCTGCGTAGCAACCCGTCTTACAAAGTCACCGTAGAAGG
TCACGCGGACGAACGTGGTACTCCGGAATACAACATCTCCCTGGGTGAACGTCGTGCGAACGCCGTTAAGATGTACCTGC
AGGGTAAAGGCGTTTCTGCAGACCAGATCTCCATCGTTTCTTACGGTAAAGAAAAACCTGCAGTACTGGGTCATGACGAA
GCGGCATACTCCAAAAACCGTCGTGCGGTACTGGTTTACTAA
>ec402290_3478
ATGAATATGGGTCTTTTTTACGGTTCCAGCACCTGTTACACCGAAATGGCGGCAGAAAAAATCCGCGATATTATCGGCCC
AGAACTGGTGACCTTACATAACCTCAAGGACGACTCCCCGAAATTAATGGAGCAGTACGATGTGCTCATTCTGGGTATCC
CGACCTGGGATTTTGGTGAAATCCAGGAAGACTGGGAAGCCGTCTGGGATCAGCTCGACGACCTGAACCTTGAAGGTAAA
ATTGTTGCGCTGTATGGGCTTGGCGATCAACTGGGATACGGCGAGTGGTTCCTCGATGCGCTCGGTATGCTGCATGACAA
ACTCTCGACCAAAGGCGTGAAGTTCGTCGGCTACTGGCCAACGGAAGGATATGAATTTACCAGCCCGAAACCGGTGATTG
CTGACGGGCAACTGTTCGTGGGTCTGGCGCTGGATGAAACTAACCAGTATGACCTTAGCGACGAGCGTATTCAGAGCTGG
TGCGAGCAAATCCTCAACGAAATGGCAGAGCATTACGCCTGA
>ec401140_3373
ATGGCTAATCCAACCGTTATTAAGCTACAGGATGGCAATGTCATGCCCCAGCTGGGACTGGGCGTCTGGCAAGCAAGTAA
TGAGGAAGTAATCACCGCCATTCAAAAAGCGTTAGAAGTGGGTTATCGCTCGATTGATACCGCCGCGGCCTACAAGAACG
AAGAAGGTGTCGGCAAAGCCCTGAAAAATGCCTCAGTCAACAGAGAAGAACTGTTCATCACCACTAAGCTGTGGAACGAC
GACCACAAGCGCCCCCGCGAAGCCCTGCTCGACAGCCTGAAAAAACTCCAGCTTGATTATATCGACCTCTACTTAATGCA
CTGGCCCGTTCCCGCTATCGACCATTATGTCGAAGCATGGAAAGGCATGATCGAATTGCAAAAAGAGGGATTAATCAAAA
GCATCGGCGTGTGCAACTTCCAGATCCATCACCTGCAACGCCTGATTGATGAAACTGGCGTGACGCCTGTGATAAACCAG
ATCGAACTTCATCCGCTGATGCAACAACGCCAGCTACACGCCTGGAACGCGACACACAAAATCCAGACCGAATCCTGGAG
CCCATTAGCGCAAGGAGGGAAAGGCGTTTTCGATCAGAAAGTCATTCGCGATCTGGCAGATAAATACGGCAAAACCCCGG
CGCAGATTGTTATCCGCTGGCATCTGGATAGCGGCCTGGTGGTGATCCCGAAATCGGTCACACCTTCACGTATTGCCGAA
AACTTTGATGTCTGGGATTTCCGTCTCGACAAAGACGAACTCGGCGAAATTGCAAAACTCGATCAGGGCAAGCGTCTCGG
TCCCGATCCTGACCAGTTCGGCGGCTAA
>ec102712_4452
ATGCAGTTCTCGAAAATGCATGGCCTTGGCAACGATTTTATGGTCGTCGACGCGGTAACGCAGAATGTCTTTTTTTCACC
GGAGCTGATTCGTCGCCTGGCTGATCGGCACCTGGGGGTAGGGTTTGACCAACTGCTGGTGGTTGAGCCGCCGTATGATC
CTGAACTGGATTTTCACTATCGCATTTTCAATGCTGATGGCAGTGAAGTGGCGCAGTGCGGCAACGGTGCGCGCTGCTTT
GCCCGTTTTGTGCGTCTGAAAGGACTGACCAATAAGCGTGATATCCGCGTCAGCACCGCCAACGGGCGGATGGTTCTGAC
CGTCACCGATGATGATCTGGTCCGCGTAAATATGGGCGAACCCAACTTCGAACCTTCCGCCGTGCCGTTTCGCGCTAACA
AAGCGGAAAAGACCTATATTATGCGCGCCGCCGAGCAGACAATCTTATGCGGCGTGGTGTCGATGGGAAATCCGCATTGC
GTGATTCAGGTCGATGATGTCGATACCGCGGCGGTAGAAACGCTTGGTCCTGTTCTGGAAAGCCACGAGCGTTTTCCGGA
GCGCGCCAATATCGGTTTTATGCAAGTGGTTAAGCGCGAGCATATTCGTTTACGCGTTTATGAGCGTGGGGCAGGAGAAA
CCCAGGCCTGCGGCAGCGGCGCGTGTGCGGCGGTTGCAGTAGGGATTCAGCAAGGTTTGCTGGCCGAAGAAGTACGCGTG
GAACTCCCCGGCGGTCGTCTTGATATCGCCTGGAAAGGTCCGGGTCACCCGTTATATATGACTGGCCCGGCGGTACATGT
CTACGACGGATTTATTCATCTATGA
>ec402290_2763
ATGCACACTAACTGGCAAGTTTGCAGCCTGGTCGTGCAGGCCAAAAGCGAACGAATTTCAGACATCAGCACCCAACTGAA
CGCCTTTCCCGGCTGTGAAGTTGCTGTCAGCGACGCGCCGAGCGGTCAGTTGATTGTGGTGGTGGAAGCAGAAGACAGCG
AAACGCTGATCCAAACCATTGAGTCAGTACGCAACGTAGAGGGCGTGCTGGCGGTGTCGCTGGTTTATCACCAGCAGGAA
GAGCAAGGTGAGGAAACACCATGA
>lcl|FN649414.1_cds_CBJ00378.1_877
ATGAAAACTATCAATACTGTTGTTGCTGCTATGGCTCTTTCAACTCTGTCATTTGGCGTGTTCGCGGCGGAACCGGTAAC
GGCATCCCAGGCACAGAACATGAATAAAATCGGCGTGGTTTCTGCCGATGGCGCATCCACCCTCGATGCCCTGGAAGCGA
AACTGGCTGAGAAAGCCGCGGCAGCCGGTGCCAGTGGATACAGCATCACTTCCGCCACCAACAACAATAAATTAAGCGGT
ACTGCGGTAATTTATAAGTAA
>ec102712_572
ATGGCATTCAGTAATCCCTTCGATGATCCGCAGGGAGCGTTTTACATATTGCGCAATGCGCAGGGGCAATTCAGTCTGTG
GCCGCAACAATGCGTCTTACCGGCAGGCTGGGACATTGTGTGTCAGCCGCAGTCACAGGCGTCCTGCCAGCAGTGGCTGG
AAGCCCACTGGCGTACTCTGACACCGACGAATTTTACCCAGTTGCAGGAGGCACAATGA
>lcl|CP000802.1_cds_EcHS_A1933_1842
ATGCTGAAGAATCTGGCTAAACTGGATCAAACAGAAATGGATAAAGTGAATGTCGATTTGGCGGCGGCCGGGGTGGCATT
TAAAGAACGCTACAATATGCCGGTGATCGCTGAAGCGGTTGAACGTGAACAGCCTGAACATTTGCGCAGCTGGTTTCGCG
AGCGGCTTATTGCCCACCGTTTGGCTTCGGTCAATCTGTCACGTTTACCTTACGAGCCCAAACTTAAATAA
>lcl|FN649414.1_cds_CBJ02786.1_3285
ATGAAAACGATTTTCACCGTGGGAGCTGTTGTTCTGGCAACCTGCTTGCTCAGTGGCTGCGTCAATGAGCAAAAGGTCAA
TCAGCTGGCGAGCAATGTGCAAACATTAAATGCCAAAATCGCCCGGCTTGAGCAGGATATGAAAGCACTACGCCCACAAA
TCTATGCTGCCAAATCCGAAGCTAACAGAGCCAATACGCGTCTTGATGCTCAGGACTATTTTGATTGCCTGCGCTGCTTG
CGTATGTACGCAGAATGA
>ec402290_601
ATGGGTGAGATTAGTATTACCAAACTGCTGGTAGTTGCGGCGCTGGTCGTTCTGCTGTTTGGGACTAAGAAGTTACGTAC
GCTGGGCGGAGACCTTGGAGCGGCCATTAAAGGGTTCAAGAAGGCGATGAATGATGACGATGCTGCGGCGAAAAAAGGCG
CAGACGTTGATCTTCAGGCTGAAAAGCTCTCTCATAAAGAGTGA
>ec102651_456
ATGAAGCTGGTGACCGTGATAATCAAACCATTCAAGCTGGAAGACGTTCGTGAAGCGTTATCTTCCATTGGTATTCAGGG
CCTGACCGTCACCGAAGTGAAAGGTTTCGGGCGTCAGAAAGGGCATGCCGAGCTGTACCGGGGGGCGGAATACAGCGTCA
ACTTCCTGCCAAAAGTAAAAATTGATGTGGCGATTGCTGATGACCAACTCGATGAAGTGATCGATATCGTCAGTAAGGCG
GCTTACACCGGAAAAATTGGCGACGGCAAAATCTTCGTCGCTGAATTGCAACGCGTCATTCGTATTCGTACCGGCGAAGC
CGACGAAGCGGCGCTGTAA
>lcl|FN649414.1_cds_CBJ03667.1_4166
ATGAAACGACGTGACACCATCGTGCGCTACACCGCGCCGGAACGTATCAACCACTGGATCACCGCCTTCTGCTTCATCCT
GGCGGCGGTGAGCGGGCTGGGCTTTTTGTTCCCGTCCTTCAACTGGTTGATGCAAATCATGGGCACACCGCAGCTGGCGC
GAATTCTGCACCCGTTTGTCGGCGTGGTTATGTTTGCCTCGTTCATCATCATGTTTTTCCGTTACTGGCATCACAACCTA
ATCAATCGGGATGATATCTTTTGGGCGAAGAATATTCGTAAGATCGTCGTCAACGAGGAAGTAGGTGACACCGGGCGTTA
TAACTTCGGTCAGAAATGCGTTTTCTGGGCGGCGATTATTTTCCTGGTTCTGCTGCTGGTGAGCGGCGTGATTATCTGGC
GTCCTTATTTTGCGCCTGCTTTCTCAATCCCGGTGATCCGATTCGCGTTAATGCTGCATTCATTTGCCGCAGTGGCGTTA
ATTGTGGTTATCATGGTGCATATCTACGCCGCCCTTTGGGTGAAAGGCACGATTACCGCCATGGTGGAAGGATGGGTTAC
CAGCGCCTGGGCGAAGAAACATCACCCGCGCTGGTACCGTGAGGTCCGCAAGACAACGGAAAAGAAAGCTGAATGA
>ec401140_1961
ATGAGCACCACTATCGAAAAAATCCAACGCCAGATTGCTGAAAACCCGATCCTGCTGTACATGAAAGGTTCACCGAAACT
GCCGAGCTGCGGTTTCTCTGCCCAGGCAGTCCAGGCGCTTGCCGCATGTGGCGAACGTTTTGCCTATGTTGATATTCTGC
AGAATCCGGACATTCGTGCGGAACTGCCGAAATATGCTAACTGGCCGACCTTCCCGCAACTGTGGGTTGACGGCGAGCTG
GTCGGCGGTTGTGATATCGTGATCGAAATGTATCAGCGTGGCGAACTGCAGCAGCTGATCAAAGAAACTGCCGCTAAATA
CAAGTCTGAAGAGCCGGACGCGGAATAA
>ec102651_2797
GTGACTTCATTACAACTCTCAATCGTCCATCGACTGCCGCAGAACTATCGCTGGTCTGCTGGTTTCGCAGGTTCGAAGGT
TGAACCGATTCCGCAAAATGGACCGTGCGGTGACAACAGCCTGGTGGCGCTTAAATTGCTTAGCCCGGATGGTGATAATG
CATGGTCGGTGATGTATAAACTAAGCCAGGCGTTAAGCGACATCGAAGTTCCATGTTCGGTGCTGGAGTGTGAAGGTGAG
CCGTGCCTGTTTGTAAATCGCCAGGACGAGTTTGCTGCAACATGCCGATTGAAAAATTTTGGTGTGGCAATTGCCGAACC
CTTTTCAAACTACAATCCTTTTTAA
>ec402290_4987
ATGAATATTCGTCCATTGCATGATCGCGTGATCGTCAAGCGTAAAGAAGTTGAAACTAAATCTGCTGGCGGCATCGTTCT
GACCGGCTCTGCAGCGGCTAAATCCACCCGCGGCGAAGTGCTGGCTGTCGGCAATGGCCGTATCCTTGAAAATGGCGAAG
TGAAGCCGCTGGATGTGAAAGTTGGCGACATCGTTATTTTCAACGATGGCTACGGTGTGAAATCTGAGAAGATCGACAAT
GAAGAAGTGTTGATCATGTCCGAAAGCGACATTCTGGCAATTGTTGAAGCGTAA
>lcl|FN649418.1_cds_CBJ04471.1_24
ATGACTAAAAATACTCGTTTTTCCCCCGAAGTCCGTCAGAGGGCGATTCGTATGGTTCTGGAAAGTCAGGGCGAATATGA
CTCACAGTGGGCGGCAATTTGTTCCATTGCCCCAAAGATTGACTGTACACCGGAGACTCTGCGTGTCTGGGTACGCCAGC
ATGAGCGGGATACCGGAGGCGGTGATGGCGGGCTCACCACCGCTGAACGTCAGCGTCTGAAAGAGCTGGAACGTGAAAAT
CGTGAACTGCGCCGCAGTAACGATATCCTTCGCCAGGCTTCCGCTTATTTTGCGAAGGCGGAGTTCGACCGCCTCTGGAA
AAAGTGA
>ec102651_4089
ATGGCTAAGCAATCAATGAAAGCACGCGAAGTAAAACGCGTAGCTTTAGCTGATAAATACTTCGCGAAACGCGCTGAACT
GAAAGCGATCATCTCTGATGTGAACGCTTCCGACGAAGATCGTTGGAACGCTGTTCTCAAGCTGCAGACTCTGCCGCGTG
ATTCCAGCCCGTCTCGTCAGCGTAACCGCTGCCGTCAAACAGGTCGTCCGCATGGTTTCCTGCGGAAGTTCGGGTTGAGC
CGTATTAAGGTCCGTGAAGCCGCTATGCGCGGTGAAATCCCGGGTCTGAAAAAGGCTAGCTGGTAA
>ec102651_155
ATGAGTGATGACGTAGCACTGCCGCTGGAGTTTACCGACGCAGCAGCCAACAAAGTTAAAAGCCTGATCGCTGACGAAGA
TAACCCGAATCTGAAATTACGCGTGTATATCACCGGTGGCGGTTGCAGCGGCTTCCAGTATGGTTTCACCTTTGATGATC
AGGTGAACGAAGGCGATATGACCATCGAAAAACAGGGCGTTGGCCTGGTGGTTGATCCGATGAGCCTGCAATATCTGGTC
GGCGGTTCCGTTGATTATACCGAAGGTCTGGAAGGTTCTCGTTTCATCGTGACCAACCCGAACGCGAAAAGCACCTGCGG
TTGCGGTTCTTCCTTTAGTATCTAA
>ec102712_1995
ATGAAAATCACTCTCAGCAAACGAATCGGCCTGCTCGCTATTCTGCTGCCTTGCGCACTGGCATTGAGCACAACTGTTCA
TGCCGAAACTAACAAACTGGTGATTGAGTCTGGCGACAGTGCACAAAGCCGCCAGCACGCCGCTATGGAAAAAGAGCAAT
GGAATGACACGCGCAATCTGCGCCAGAAAGTGAATAAACGCACTGAAAAAGAGTGGGATAAAGCCGACGCCGCTTTTGAT
AACCGCGATAAATGTGAGCAAAGCGCCAACATCAATGCCTACTGGGAGCCCAATACTTTGCGCTGCCTGGACCGTCGAAC
TGGCCGCGTTATTACCCCCTAA
>lcl|CP000802.1_cds_EcHS_A3514_3327
ATGATTGGTTTAGTCGGTAAAAAAGTGGGTATGACCCGTATCTTCACAGAAGACGGCGTTTCTATCCCAGTAACCGTAAT
CGAAGTTGAAGCAAACCGCGTTACTCAGGTTAAAGACCTGGCTAACGATGGCTACCGTGCTATTCAGGTGACCACCGGTG
CTAAAAAAGCTAACCGTGTGACCAAGCCTGAAGCTGGCCACTTCGCTAAAGCTGGCGTAGAAGCTGGCCGTGGTCTGTGG
GAATTCCGCCTGGCTGAAGGCGAAGAGTTCACTGTAGGTCAGAGCATTAGCGTTGAACTGTTTGCTGACGTTAAAAAAGT
TGACGTAACTGGCACCTCTAAAGGTAAAGGTTTCGCAGGTACCGTTAAGCGCTGGAACTTCCGTACCCAGGACGCTACTC
ACGGTAACTCCTTGTCTCACCGCGTTCCGGGTTCTATCGGTCAGAACCAGACTCCGGGCAAAGTGTTCAAAGGCAAGAAA
ATGGCAGGTCAGATGGGTAACGAACGTGTAACCGTTCAGAGCCTTGACGTAGTACGCGTTGACGCTGAGCGCAACCTGCT
GCTGGTTAAAGGTGCTGTCCCGGGTGCAACCGGTAGCGACCTGATCGTTAAACCAGCTGTGAAGGCGTAA
>ec401140_4449
ATGAAACAAGCAAATCAAGATAGAGGTACGCTGCTGCTGGCGTTAGTTGCTGGCTTATCGATTAATGGTACTTTCGCAGC
GCTGTTTAGCTCCATTGTGCCATTTTCTGTATTCCCGATTATTTCCCTGGTGCTGACGGTTTACTGCCTGCATCAACGTT
ATCTTAATCGCACTATGCCGGTAGGCTTGCCGGGTCTGGCAGCTGCCTGTTTTATTCTCGGCGTACTGCTGTACAGCACG
GTAGTTCGTGCGGAATATCCGGATATCGGCTCTAACTTCTTCCCGGCAGTACTCTCCGTCATTATGGTGTTCTGGATTGG
CGCGAAGATGCGTAACCGTAAGCAGGAAGTTGCTGAGTAA
>lcl|CP000802.1_cds_EcHS_A3513_3326
ATGGAATTAGTATTGAAAGACGCGCAGAGCGCGCTGACTGTTTCCGAAACTACCTTCGGTCGTGATTTCAACGAAGCGCT
GGTTCACCAGGTTGTTGTTGCTTATGCAGCTGGTGCTCGTCAGGGTACTCGTGCTCAGAAGACTCGTGCTGAAGTAACTG
GTTCCGGTAAAAAACCGTGGCGCCAGAAAGGCACCGGCCGTGCGCGTTCTGGTTCTATCAAGAGCCCGATCTGGCGTTCT
GGTGGCGTGACCTTTGCTGCTCGTCCGCAGGACCACAGTCAAAAAGTTAACAAGAAGATGTACCGCGGCGCGCTGAAAAG
CATCCTGTCCGAACTGGTACGTCAGGATCGTCTGATCGTTGTCGAGAAGTTCTCTGTAGAAGCGCCGAAAACTAAGCTGC
TGGCACAGAAACTGAAAGACATGGCTCTGGAAGATGTGCTGATCATCACCGGTGAGCTGGACGAAAACCTGTTCCTGGCT
GCGCGCAACCTGCACAAGGTTGACGTACGCGATGCAACTGGTATCGACCCGGTTAGCCTGATCGCCTTCGACAAAGTCGT
AATGACTGCTGATGCTGTTAAGCAAGTTGAGGAGATGCTGGCATGA
>lcl|FN649414.1_cds_CBJ03459.1_3958
ATGAAACCAACGACACTACTGCTTATTTTCACTTTTTTCGCTATGCCAGGCATCGTATACGCCGAGTCGCCTTTTAGCTC
ACTGCAGTCCGCAAAAGAGAAAACCACGGTATTACAAGATTTACGTAAAATTTGCACGCCACAGGCGTCATTATCAGATG
AAGCGTGGGAAAAGTTAATGTTGTCAGATGAAAACAATAAACAACATATACGCGAGGCCATCGTGGCGATGGAACGTAAT
AATCAGAGCAATTATTGGGAAGCGTTGGGTAAGGTAGAATGCCCGGATATGTAA
>lcl|FN649414.1_cds_CBJ02439.1_2938
ATGGGTAAACTAACGCTGCTGTTGCTGGCTATTCTGGTCTGGCTACAGTATTCGCTGTGGTTCGGTAAGAACGGTATACA
TGACTATACCCGCGTCAATGATGATGTGGCGGCACAGCAAGCTACAAACGCGAAACTTAAAGCGCGAAACGATCAACTTT
TTGCCGAAATTGACGATCTCAATGGCGGCCAGGAGGCGCTCGAAGAGCGTGCGCGTAATGAACTCAGCATGACCAGGCCG
GGCGAAACTTTTTATCGTCTGGTGCCTGACGCGTCGAAGCGCGCACAGTCTGCGGGGCAAAACAATCGATAA
>ec401140_1301
ATGAAAAACGTAAAAACCCTCATCGCTGCGGCGATTTTAAGCTCCATGTCATTTGCCAGCTTTGCGGCTGTCGAAGTTCA
GTCAACGCCAGAAGGCCAACAAAAAGTCGGTACAATCAGTGCTAACGCGGGGACAAATCTGGGATCGCTGGAAGAGCAGC
TGGCGCAAAAAGCGGATGAGATGGGCGCAAAATCTTTCCGTATTACTTCTGTAACCGGTCCGAATACCCTCCATGGAACA
GCAGTAATTTATAAATAA
>lcl|FN649414.1_cds_CBJ03390.1_3889
ATGAAACCATATCAGCGCCAGTTTATTGAATTTGCGCTTAGCAAGCAGGTGTTAAAGTTTGGCGAGTTTACGCTGAAATC
CGGGCGCAAAAGCCCCTATTTCTTCAACGCCGGGCTGTTTAATACCGGGCGCGACCTGGCACTGTTAGGCCGTTTTTACG
CTGAAGCATTGGTGGATTCTGGCATTGAGTTCGATCTGCTGTTTGGCCCTGCTTACAAAGGGATCCCGATTGCGACCACT
ACCGCCGTGGCGCTGGCGGAGCATCATGACCTTGACCTGCCGTACTGCTTTAACCGCAAAGAGGCAAAAGACCACGGTGA
AGGCGGCAATCTGGTTGGTAGCGCGTTACAAGGACGCGTAATGCTGGTAGATGATGTGATCACCGCCGGAACGGCGATTC
GCGAATCGATGGAGATTATTCAGGCTAATGGCGCGACGCTTGCTGGCGTATTGATTTCGCTTGATCGTCAGGAACGGGGG
CGCGGCGAGATTTCGGCGATTCAGGAAGTTGAGCGTGATTACAACTGCAAAGTGATCTCTATCATCACCCTGAAAGATCT
GATTGCCTATCTGGAAGAGAAGCCGGAAATGGCGGAACATCTGGCGGCGGTTAAGGCCTATCGCGAAGAGTTTGGCGTTT
AA
>ec102651_4172
ATGAAAGAAAAACCTGCTGTTGAGGTTCGACTGGATAAATGGCTATGGGCTGCCCGTTTTTATAAAACCCGCGCGCTGGC
CCGTGAAATGATTGAAGGCGGTAAGGTGCATTACAACGGGCAGCGCAGCAAGCCGAGCAAAATCGTCGAGCTGAATGCCA
CGCTCACTCTGCGCCAGGGAAATGACGAACGCACGGTGATTGTAAAGGCGATTACTGAACAGCGTCGCCCCGCCAGCGAG
GCAGCCTTGCTGTATGAAGAGACTGCGGAAAGTGTAGAGAAACGCGAAAAAATGGCGCTGGCACGTAAACTTAATGCCTT
AACCATGCCGCACCCGGACCGACGCCCGGACAAAAAAGAGCGCCGCGACCTGTTACGATTTAAACACGGCGACAGTGAAT
AA
>ec102712_2053
ATGATTAAACGCGTATTGGTTGTTTCAATGGTAGGTCTGTCTCTTGTCGGTTGTGTTAATAACGACACCCTGTCAGGGGA
TGTTTATACCGCTTCTGAAGCGAAACAAGTACAGAATGTCAGCTATGGCACCATCGTTAACGTACGTCCGGTACAGATTC
AGGGCGGTGATGATTCCAACGTTATCGGTGCAATTGGCGGTGCTGTTCTTGGTGGTTTCCTGGGGAATACTGTTGGTGGC
GGAACCGGGCGTTCTCTGGCTACTGCAGCAGGCGCTGTTGCAGGTGGCGTAGCTGGTCAGGGCGTACAGAGTGCAATGAA
CAAAACGCAGGGTGTCGAGCTGGAAATTCGTAAAGACGATGGTAATACCATCATGGTGGTACAGAAACAAGGCAACACTC
GTTTCTCTCCGGGCCAACGTGTCGTACTGGCCAGCAATGGCAGTCAGGTGACCGTTTCTCCGCGCTAA
>ec102712_4451
ATGAAAAACGTGTTTAAGGCACTCACTGTATTACTTACTCTCTTCAGCCTGACGGGCTGCGGTCTGAAAGGTCCGCTCTA
TTTCCCGCCTGCAGATAAAAACGCACCGCCGCCGACCAAACCGGTAGAGACGCAAACGCAATCCACGGTGCCGGATAAAA
ACGATCGCGCCACTGGCGATGGTCCATCCCAGGTGAATTACTAA
>lcl|CP000802.1_cds_EcHS_A0537_520
ATGGATGAATACTCACCCAAAAGACATGATATCGCACAGCTTAAGTTTCTCTGTGAAACCCTGTATCATGACTGCCTTGC
AAACCTTGAAGAAAGCAATCATGGCTGGGTTAACGACCCAACCTCGGCGATCAACCTCCAGTTGAATGAACTGATTGAGC
ATATTGCGACCTTCGCACTTAATTACAAAATTAAGTATAATGAAGACAATAAGCTCATTGAGCAGATCGACGAATATCTG
GATGACACCTTTATGTTGTTCAGTAGTTATGGTATTAATATGCAGGATCTTCAGAAATGGCGGAAGTCAGGTAATCGACT
ATTCCGTTGTTTTGTCAATGCGACGAAAGAGAATCCTGCGAGTTTATCTTGTTAG
>ec402290_4822
ATGTCTATCACTAAAGATCAAATCATTGAAGCAGTTGCAGCTATGTCTGTAATGGACGTTGTAGAACTGATCTCTGCAAT
GGAAGAAAAATTCGGTGTTTCCGCTGCTGCTGCTGTAGCTGTAGCTGCTGGCCCGGTTGAAGCTGCTGAAGAAAAAACTG
AATTCGACGTAATTCTGAAAGCTGCTGGCGCTAACAAAGTTGCTGTTATCAAAGCAGTACGTGGCGCAACTGGCCTGGGT
CTGAAAGAAGCTAAAGACCTGGTAGAATCTGCACCGGCTGCTCTGAAAGAAGGCGTGAGCAAAGACGACGCAGAAGCACT
GAAAAAAGCTCTGGAAGAAGCTGGCGCTGAAGTTGAAGTTAAATAA
>ec402290_164
ATGTACGACAATCTGAAAAGTCTGGGTATTACCAATCCTGAAGAAATTGATCGTTACAGCCTCCGGCAGGAAGCCAACAA
CGATATTCTGAAAATCTATTTCCAGAAAGACAAAGGCGAGTTTTTCGCCAAGAGCGTTAAGTTTAAATATCCGCGTCAGC
GTAAAACGGTCGTCGCTGATGGTGTGGGTCAGGGTTATAAAGAAGTCCAGGAAATCAGCCCGAATCTACGGTATATCATT
GATGAGCTTGATCAAATCTGCCAGCGTGACCGCAGCGAAGTTGATCTTAAGCGTAAGATCCTCGACGACTTACGTCACCT
GGAGTCAGTCGTAACCAATAAGATCAGCGAGATTGAAGCCGATCTGGAAAAACTAACGCGTAAATAA
>lcl|CP000802.1_cds_EcHS_A3538_3351
ATGGCAACAGTTAACCAGCTGGTACGCAAACCACGTGCTCGCAAAGTTGCGAAAAGCAACGTGCCTGCGCTGGAAGCATG
CCCGCAAAAACGTGGCGTATGTACTCGTGTATATACTACCACTCCTAAAAAACCGAACTCCGCGCTGCGTAAAGTATGCC
GTGTTCGTCTGACTAACGGTTTCGAAGTGACTTCCTACATCGGTGGTGAAGGTCACAACCTGCAGGAGCACTCCGTGATC
CTGATCCGTGGCGGTCGTGTTAAAGACCTCCCGGGTGTTCGTTACCACACCGTACGTGGTGCGCTTGACTGCTCCGGCGT
TAAAGACCGTAAGCAGGCTCGTTCCAAGTATGGCGTGAAGCGTCCTAAGGCTTAA
>ec102712_3857
ATGCAGAACCAAAGAATCCGTATCCGCCTGAAAGCGTTTGATCATCGTCTGATCGATCAAGCAACCGCGGAAATCGTCGA
GACTGCCAAGCGCACTGGTGCGCAGGTCCGTGGTCCGATCCCGCTGCCGACACGCAAAGAGCGCTTCACTGTTCTGATCT
CCCCGCACGTCAACAAAGACGCGCGCGATCAGTACGAAATCCGTACTCACTTGCGTCTGGTTGACATCGTTGAGCCAACC
GAGAAAACCGTTGATGCTCTGATGCGTCTGGATCTGGCTGCCGGTGTAGACGTGCAGATCAGCCTGGGTTAA
>ec102651_4921
ATGAATGGCACTATTTATCAGCGGATAGAAGACAATGCGCATTTCAGGGAGTTAGTCGAAAAACGGCAACGGTTTGCCAC
CATCCTGTCGATTATTATGCTGGCAGTTTATATCGGCTTTATTTTACTGATCGCCTTCGCGCCCGGCTGGCTGGGCACGC
CGCTGAATCCGAACACCAGCGTCACACGCGGTATTCCAATTGGTGTTGGAGTGATTGTGATCTCCTTTGTTCTCACCGGT
ATCTACATCTGGCGGGCGAACGGCGAATTCGACCGTCTTAATAATGAAGTCCTGCATGAGGTACAAGCATCATGA
>lcl|CP000802.1_cds_EcHS_A0444_429
ATGGCTGATTTCACCCTGTCAAAATCGCTGTTTAGCGGAAAATATCGCAATGCCTCTTCAACGCCTGGCAACATTGCCTA
TGCGTTGTTTGTGCTGTTTTGCTTTTGGGCTGGGGCGCAATTGCTGAACCTGTTAGTGCATGCGCCCGGCGTCTATGAGC
GTTTAATGCAGGTCCAGGAAACAGGTCGCCCACGGGTGGAAATTGGTTTAGGTGTCGGCACCATTTTCGGGCTGATCCCG
TTTTTAGTAGGCTGCCTCATTTTTGCAGTGGTGGCGCTATGGCTGCACTGGCGACATCGCCGCCAGTAA
>ec102712_4005
ATGCGCAATCTGGTTAAATATGTCGGAATTGGCCTGCTGGTTATGGGGCTTGCGGCCTGTGATGATAAAGACACTAACGC
TACGGCGCAGGGTTCGGTCGCGGAAAGTAACGCTACCGGGAATCCCGTCAACCTGCTTGATGGCAAGTTAAGTTTCTCGC
TGCCAGCGGATATGACCGACCAGAGCGGTAAGCTGGGAACGCAGGCCAATAACATGCATGTCTGGTCCGACGCCACCGGG
CAGAAAGCAGTCATCGTCATCATGGGCGATGATCCGAAAGAAGATCTGGCGGTGCTGGCGAAGCGTCTGGAAGATCAGCA
ACGTAGCCGCGATCCGCAGCTGCAAGTGGTAACCAATAAAGCCATTGAGCTGAAAGGTCACAAAATGCAGCAGTTAGACA
GTATTATCTCCGCGAAAGGCCAGACGGCGTACTCTTCCGTTATTCTGGGTAACGTGGGTAATCAACTGCTGACCATGCAA
ATTACGCTGCCCGCTGACGATCAGCAAAAAGCGCAGACCACCGCAGAAAACATCATTAATACGCTGGTTATTCAGTAA
>ec102712_2248
GTGAAAAAGTTTCGATGGGTCGTTCTGGTTGTCGTGGTGTTGGCTTGCTTGCTGCTTTGGGCGCAGGTATTCAACATGAT
GTGCGATCAGGATGTACAATTTTTCAGCGGAATTTGTGCCATTAACCAGTTTATCCCGTGGTGA
>lcl|FN649414.1_cds_CBJ03746.1_4245
ATGTCTGAAGCTCCTAAAAAGCGCTGGTACGTCGTTCAGGCGTTTTCCGGTTTTGAAGGCCGCGTAGCAACGTCGCTGCG
TGAGCATATCAAATTACACAACATGGAAGATTTGTTTGGTGAAGTCATGGTACCAACCGAAGAAGTGGTTGAAATCCGTG
GCGGTCAGCGTCGCAAAAGCGAACGTAAATTCTTCCCTGGCTACGTCCTCGTTCAGATGGTGATGAACGACGCGAGCTGG
CACCTGGTGCGCAGCGTACCGCGTGTGATGGGCTTCATCGGCGGTACTTCCGATCGTCCTGCGCCAATCAGCGATAAAGA
AGTCGATGCGATTATGAACCGCCTGCAGCAGGTTGGTGATAAGCCGCGTCCGAAAACGCTGTTTGAACCGGGTGAAATGG
TCCGTGTTAATGATGGTCCGTTCGCTGACTTCAACGGTGTTGTTGAAGAAGTGGATTACGAGAAATCTCGTCTGAAAGTG
TCTGTTTCTATCTTCGGTCGTGCGACCCCGGTAGAGCTGGACTTCAGCCAGGTTGAAAAAGCCTAA
>lcl|CP000802.1_cds_EcHS_A3997_3787
ATGAGCGATAAAATTATTCACCTGACTGACGACAGTTTTGACACGGATGTACTCAAAGCGGACGGGGCGATCCTCGTCGA
TTTCTGGGCAGAGTGGTGCGGTCCGTGCAAAATGATCGCCCCGATTCTGGATGAAATCGCTGACGAATATCAGGGCAAAC
TGACCGTTGCAAAACTGAACATCGATCAAAACCCTGGCACTGCGCCGAAATATGGCATCCGTGGTATCCCGACTCTGCTG
CTGTTCAAAAACGGTGAAGTGGCGGCAACCAAAGTGGGTGCACTGTCTAAAGGTCAGTTGAAAGAGTTCCTCGACGCTAA
CCTGGCGTAA
>ec401140_1418
ATGAAAAAATTTGCTTTACTGGCGGGCCTGTTTGTTTTCGCACCAATGACCTGGGCGCAGGACTACAATATTAAAAACGG
TTTGCCGTCAGAAACCTATATTACTTGCGCAGAAGCCAACGAAATGGCAAAAACTGACAGCGCACAGGTTGCAGAAATTG
TTGCGGTAATGGGTAATGCCAGCGTTGCCAGCCGTGATTTAAAAATTGAGCAATCTCCGGAACTGAGCGCCAAAGTGGTA
GAAAAACTGAATCAGGTTTGCGCTAAAGACCCGCAAATGCTGTTGATCACGGCAATTGATGACACCATGCGTGCTATCGG
CAAAAAATAA
>lcl|FN649414.1_cds_CBJ02419.1_2918
ATGTGCATAGGCGTTCCCGGCCAGATCCGCACCATTGACGGCAACCAGGCGAAAGTCGACGTCTGCGGCATTCAGCGCGA
TGTCGATTTAACGTTAGTCGGCAGCTGCGATGAAAACGGTCAGCCGCGCGTGGGCCAGTGGGTACTGGTACACGTTGGCT
TTGCCATGAGCGTAATTAATGAAGCCGAAGCACGCGACACTCTCGACGCCTTACAAAACATGTTTGACGTTGAGCCGGAT
GTCGGCGCGCTGTTGTATGGCGAGGAAAAATAA
>ec102712_423
ATGCCGAAGAAAAATGAGGCTCCCGCCAGCTTTGAAAAGGCGCTGAGCGAGCTGGAACAGATTGTAACCCGTCTGGAAAG
TGGCGACCTGCCGCTGGAAGAGGCGCTGAACGAGTTCGAACGCGGCGTGCAGCTGGCACGTCAGGGGCAGGCCAAATTAC
AACAAGCCGAACAGCGCGTACAAATTCTGCTGTCTGACAATGAAGACGCCTCTCTAACCCCTTTTACACCGGACAATGAG
TAA
>lcl|CP000802.1_cds_EcHS_A1274_1210
ATGGCATTACTCGATTTCTTTCTCTCGCGGAAGAAAAACACAGCCAACATTGCAAAAGAACGGCTGCAGATTATTGTTGC
TGAACGCCGTCGCAGCGATGCAGAACCGCATTATCTGCCGCAGTTGCGTAAAGATATTCTTGAGGTCATTTGTAAATACG
TACAAATTGATCCTGAGATGGTAACCGTACAGCTTGAGCAAAAAGATGGCGATATTTCTATTCTTGAGCTGAACGTGACC
TTACCGGAAGCAGAAGAGCTGAAATAA
>ec401140_3595
ATGAATATTTATACCTTTGATTTTGATGAGATTGAGAGTCAGGAGGATTTTTATCGTGACTTTAGCCAAACCTTTGGTCT
GGCGAAAGATAAGGTACGCGATCTCGACTCACTATGGGATGTGTTAATGAACGATGTCCTGCCGCTACCACTTGAGATTG
AATTTGTTCATCTGGGAGAGAAAACGCGTCGCCGTTTTGGCGCGTTAATATTGCTGTTTGATGAGGCAGAGGAAGAGCTG
GAAGGGCATTTGCGTTTTAATGTTCGTCATTAG
>lcl|CP000802.1_cds_EcHS_A2980_2819
ATGAAAAAATGGGCAGTAATAATTTCTGCAGTCGGACTGGCGTTTGCTGTTTCCGGGTGTTCCAGTGATTACGTCATGGC
GACCAAAGATGGCCGTATGATTTTGACCGATGGAAAACCTGAAATTGATGATGATACCGGGCTGGTGAGTTATCACGATC
AGCAAGGTAACGCGATGCAAATTAACCGTGATGATGTTTCGCAAATTATTGAACGTTAA
>ec102651_2119
ATGACTGTTCAGGACTACTTATTAAAATTTCGCAAAATCAGTTCACTCGAAAGTCTGGAAAAACTCTACGACCATCTTAA
TTACACCCTGACGGACGATCAGGAACTGATCAATATGTATCGTGCTGCCGATCACCGTCGCGCAGAGCTGGTTTCTGGCG
GGCGTTTGTTTGACCTCGGCCAGGTACCGAAGTCCGTCTGGCACTATGTCCAATAA
>ec102651_2801
ATGTTTACTATCAACGCAGAAGTACGTAAAGAGCAGGGTAAGGGTGCGAGCCGCCGCCTGCGTGCCGCTAACAAGTTCCC
GGCAATCATCTACGGTGGCAAAGAAGCGCCGCTGGCTATCGAGCTGGATCACGACAAAGTCATGAACATGCAAGCTAAAG
CTGAATTCTACAGCGAAGTTCTGACCATCGTTGTTGACGGTAAAGAAATCAAAGTTAAAGCTCAGGACGTACAGCGTCAC
CCGTACAAACCGAAGCTGCAGCACATCGACTTCGTTCGCGCTTAA
>ec401140_1003
ATGACCAAGTCAGAATTGATAGAAAGACTTGCCACCCAGCAATCGCACATTCCCGCCAAGACGGTTGAAGATGCAGTAAA
AGAGATGCTGGAGCATATGGCCTCGACTCTTGCGCAGGGCGAGCGTATTGAAATCCGCGGTTTCGGCAGTTTCTCTTTGC
ACTACCGCGCACCACGTACCGGACGTAATCCGAAGACTGGCGATAAAGTAGAACTGGAAGGAAAATACGTTCCTCACTTT
AAACCTGGTAAAGAACTGCGCGATCGCGCCAATATTTACGGTTAA
>lcl|FN649414.1_cds_CBJ00266.1_765
ATGAATTATCAGAACGACGATTTACGCATCAAAGAAATCAAAGAGTTACTTCCTCCTGTCGCATTGCTGGAAAAATTCCC
CGCTACTGAAAATGCCGCGAATACGGTTGCCCATGCCCGAAAAGCGATCCATAAGATCCTGAAAGGTAATGATGATCGCC
TGTTGGTTGTGATTGGCCCATGCTCAATTCATGATCCTGTCGCGGCAAAAGAGTATGCCACTCGCTTGCTGGCGCTGCGT
GAAGAGCTGAAAGATGAGCTGGAAATCGTAATGCGCGTCTATTTTGAAAAGCCGCGTACCACGGTGGGCTGGAAAGGGCT
GATTAACGATCCGCATATGGATAATAGCTTCCAGATCAACGACGGTCTGCGTATAGCCCGTAAATTGCTGCTTGATATTA
ACGACAGCGGTCTGCCAGCGGCAGGTGAGTTTCTCGATATGATCACCCCACAATATCTCGCTGACCTGATGAGCTGGGGC
GCAATTGGCGCACGTACCACCGAATCGCAGGTGCACCGCGAACTGGCATCAGGGCTTTCTTGTCCGGTCGGCTTCAAAAA
TGGCACCGACGGTACGATTAAAGTGGCTATCGATGCCATTAATGCCGCCGGTGCGCCGCACTGCTTCCTGTCCGTAACGA
AATGGGGGCATTCGGCGATTGTGAATACCAGCGGTAACGGCGATTGCCATATCATTCTGCGCGGCGGTAAAGAGCCTAAC
TACAGCGCGAAGCACGTTGCTGAAGTGAAAGAAGGGCTGAACAAAGCAGGCCTGCCAGCACAGGTGATGATCGATTTCAG
CCATGCTAACTCGTCCAAACAATTCAAAAAGCAGATGGATGTTTGTGCTGACGTTTGCCAGCAGATTGCCGGTGGCGAAA
AGGCCATTATTGGCGTGATGGTGGAAAGCCATCTGGTGGAAGGCAATCAGAGCCTCGAGAGCGGGGAGCCGCTGGCCTAC
GGTAAGAGCATCACCGATGCCTGCATCGGCTGGGAAGATACCGATGCTCTGTTACGTCAACTGGCGAATGCAGTAAAAGC
GCGTCGCGGGTAA
>ec102712_3835
ATGAAAGTTCGTGCTTCCGTCAAGAAATTATGCCGTAACTGCAAAATCGTTAAGCGTGATGGTGTCATCCGTGTGATTTG
CAGTGCCGAGCCGAAGCATAAACAGCGCCAAGGCTGA
>ec102651_504
ATGAAAAAAAAGGTTCTGGCAATAGCTCTGGTAACGGTGTTTACCGGCATGGGTGTGGCGCAGGCTGCTGACGTAACAGC
TCAGGCTGTAGCGACCTGGTCGGCAACAGCCAAAAAAGACACCACCAGTAAGCTGGTTGTGACGCCACTCGGTAGCCTGG
CGTTCCAGTATGCCGAAGGCATTAAAGGTTTTAACTCACAGAAAGGTCTATTTGACGTGGCTATCGAGGGTGACTCAACG
GCTACCGCCTTTAAACTGACCTCACGTCTTATCACCAACACATTAACCCAGTTGGATACCTCAGGTTCCACACTGAATGT
GGGCGTGGATTATAACGGCGCGGCAGTCGAAAAAACTGGCGATACCGTGATGATCGATACCGCCAACGGCGTACTGGGCG
GCAACCTTAGCCCGCTGGCTAACGGTTACAATGCCAGCAATCGTACCACCGCACAGGATGGTTTCACCTTCTCCATCATC
AGCGGTACCACCAATGGTACCACCGCAGTAACAGATTACAGCACTCTACCGGAAGGCATCTGGAGCGGCGACGTTAGCGT
ACAGTTCGACGCGACCTGGACCAGTTAA
>lcl|CP000802.1_cds_EcHS_A2762_2612
ATGCGTTTTTCTCACCGACTGTTCTTACTTCTGATTCTCCTGCTGACGGGAGCACCAATACTCGCTCAGGAGCCTTCTGA
CGTTGCGAAAAACGTGCGTATGATGGTTTCCGGTATTGTCAGTTACACCCGCTGGCCTGCGCTATCAGGGCCACCAAAGT
TATGTATCTTTTCATCTTCACGTTTTAGTACCGCCCTACAAGAGAATGCCGCGACATCTTTGCCTTATCTGCCTGTCATC
ATTCACACTCAACAAGAGGCGATGATTTCAGGCTGCAATGGTTTTTATTTTGGCAACGAGTCACCGACATTCCAGATGGA
ATTAACCGAACAATATCCGTCAAAGGCGTTATTATTAATTGCCGAACAAAATACCGAGTGCATTATTGGTAGCGCCTTTT
GTCTGATCATCCACAATAATGACGTCAGATTTGCCGTAAACCTGGATGCCTTATCGCGTAGCGGTGTAAAGGTCAACCCG
GATGTCTTAATGCTCGCACGGAAGAAAAATGATGGATAA
>ec102712_2958
TTGACACTGTCATCGCAACATTATCTGGTGATCACTGCGTTGGGTGCCGATCGCCCTGGAATTGTGAACACCATCACCCG
TCATGTCAGTAGTTGCGGCTGTAATATTGAAGACAGTCGCCTGGCGATGCTGGGAGAAGAGTTCACGTTTATTATGCTGC
TTTCCGGTTCATGGAATGCCATTACTCTGATTGAATCAACGTTACCGTTGAAAGGTGCCGAACTGGATCTTTTAATCGTG
ATGAAGCGCACGACGGCGCGTCCGCGTCCGCCAATGCCAGCATCTGTCTGGGTTCAGGTCGATGTGGCAGACTCCCCGCA
TTTAATTGAACGCTTCACAGCACTTTTCGACGCGCATCATATGAACATTGCGGAGCTGGTGTCGCGCACGCAACCTGCTG
AAAATGAACGGGCTGCGCAGTTGCATATTCAGATAACCGCCCACAGCCCCGCATCTGCGGACGCAGCAAATATTGAGCAA
GCGTTCAAAGCCCTATGTACAGAACTCAATGCACAAGGCAGTATTAACGTCGTCAATTATTCCCAACATGATGAACAGGA
TGGAGTTAAGTAA
>ec102712_3817
ATGTCTGATGTTTTACGCCCATACCGCGATCTTTTTCCACAAATCGGTCAGCGCGTAATGATCGACGATAGCAGTGTCGT
GATTGGTGACGTTCGTCTGGCTGATGATGTGGGGATCTGGCCGCTCGTTGTGATTCGTGGAGATGTACATTATGTACAGA
TCGGAGCACGCACCAATATCCAGGATGGCAGTATGTTGCATGTCACTCATAAATCCTCGTACAACCCAGATGGCAACCCA
TTAACCATTGGCGAAGATGTCACTGTTGGTCACAAGGTGATGCTCCACGGCTGCACCATTGGCAATCGAGTTTTGGTTGG
GATGGGCTCAATTTTACTTGATGGCGCAATAGTAGAAGATGATGTGATGATTGGTGCGGGTAGTCTGGTCCCACAAAATA
AACGGCTGGAGAGCGGATATCTGTATCTCGGTAGCCCCGTCAAACAGATCCGCCCGTTAAGTGATGAAGAGAAGGCTGGG
TTACGCTATTCCGCGAATAATTACGTGAAATGGAAGGACGAATATCTGGATCAGGGTAACCAGACCCAGCCTTGA
>ec402290_715
ATGGCCAGAGCGCGTGGACGAGGTCGTCGCGATCTCAAGTCCGAAATCAACATTGTACCGTTGCTGGACGTACTGCTGGT
GCTGTTGCTGATCTTTATGGCGACAGCGCCCATCATCACCCAGAGCGTGGAGGTCGATCTGCCAGACGCTACTGAATCAC
AGGCGGTGAGCAGTAACGATAATCCGCCAGTGATTGTTGAAGTGTCTGGTATTGGTCAGTACACCGTGGTGGTTGAGAAA
GATCGCCTGGAGCGTTTACCACCAGAGCAGGTGGTGGCGGAAGTGTCCAGCCGTTTCAAGGCCAACCCGAAAACGGTCTT
TCTGATCGGTGGCGCAAAAGATGTGCCTTACGATGAAATAATTAAAGCACTGAACTTGTTACATAGTGCGGGTGTGAAAT
CGGTTGGTTTAATGACGCAGCCTATCTAA
>ec102651_3281
ATGACAATGAACATTACCAGCAAACAAATGGAAATTACTCCGGCCATCCGCCAACATGTCGCAGACCGTCTCGCCAAACT
GGAAAAATGGCAAACACATCTGATTAATCCACATATCATTCTGTCCAAAGAGCCACAAGGGTTTGTTGCTGACGCCACAA
TCAATACACCTAACGGCGTTCTGGTTGCCAGTGGTAAACATGAAGATATGTACACCGCAATTAACGAATTGATCAACAAG
CTGGAACGGCAGCTCAATAAACTGCAGCACAAAGGCGAAGCACGTCGTGCCGCAACATCGGTGAAAGACGCCAACTTCGT
CGAAGAAGTTGAAGAAGAGTAG
>ec402290_1860
ATGTTTAAAAAAGGCTTACTTGCTCTGGCACTGGTGTTTTCACTGCCCGTTTTCGCCGCTGAACACTGGATCGATGTTCG
TGTTCCAGAGCAGTATCAGCAAGAGCACGTTCAGGGGGCCATCAATATTCCCCTGAAGGAAGTGAAAGAGCGCATTGCCA
CCGCCGTTCCGGATAAAAACGACACCGTGAAAGTGTATTGCAATGCCGGACGCCAGTCAGGGCAAGCAAAAGAGATCCTT
AGCGAGATGGGATATACCCACGTTGAGAACGCCGGTGGCCTGAAAGACATCGCAATGCCGAAGGTCAAAGGTTAA
>ec102712_184
ATGATCGAATTTGTTTATCCGCACACGCAGCTGGTTGCGGGTGTGGATGAAGTCGGACGCGGGCCGTTAGTTGGCGCGGT
CGTCACCGCTGCGGTGATCCTTGACCCGGCGCGCCCGATTGCCGGGCTGAATGATTCCAAAAAGCTGAGCGAAAAACGCC
GTCTGGCGCTCTATGAAGAGATCAAAGAGAAAGCGTTGAGCTGGAGTCTGGGCCGCGCGGAACCCCACGAAATCGACGAG
CTGAACATTCTTCATGCGACCATGCTGGCGATGCAGCGTGCCGTCGCTGGGCTGCATATTGCGCCGGAATATGTGTTGAT
TGATGGTAACCGCTGCCCGAAATTACCGATGCCTGCGATGGCTGTGGTGAAAGGCGATAGCCGCGTACCGGAAATCAGTG
CCGCGTCTATCCTGGCGAAAGTGACGCGTGACGCCGAAATGGCGGCGCTGGATATTGTTTTCCCGCAATATGGTTTTGCC
CAACACAAAGGGTACCCAACCGCTTTTCATCTGGAAAAACTGGCTGAACACGGCGCGACCGAACACCATCGGCGCAGCTT
TGGGCCTGTCAAACGCGCACTGGGACTTGCGTCCTGA
>ec102651_3130
ATGAACCGCTTTGTGGTGGCCGAACCACTGTGGTGTACAGGATGTAATACCTGTCTCGCTGCCTGTTCGGACGTGCATAA
AACGCAAGGTTTACAGCAACACCCGCGCCTGGCCCTGGCGAAGACGTCAACAATCACTGCCCCTGTCGTGTGTCATCACT
GTGAGGAAGCCCCTTGCCTGCAGGTCTGCCCGGTCAATGCCATCTCTCAGAGGGATGATGCGATCCAACTCAACGAAAGC
CTCTGTATTGGCTGCAAGCTTTGCGCCGTGGTCTGCCCATTTGGCGCAATCAGCGCTTCAGGAAGCCGTCCGGTGAATGC
CCATGCGCAATATGTTTTTCAGGCTGAAGGCTCACTCAAAAACGGCGAAGAAAACGTGCTGCCCCAACATGCGTTGCTGC
GCTGGGAACCTGGTGTCCAGACCGTCGCGGTGAAATGCGACCTGTGTGATTTCTTGCCAGAAGGTCCGGCCTGCGTTCGC
GCTTGCCCGAATCAGGCGTTACGGCTGATCACCGACGATAGCCTGCAACGTCAGATGAAAGAAAAACAGCGCCTTGCCGC
AAGCTGGTTTGCCAATGGCGGGGAGGATCCCCTTTCCCTCACTCAGGAGCAACGCTAA
>lcl|CP000802.1_cds_EcHS_A0466_448
ATGCGCATCCTTCACACCTCAGACTGGCATCTCGGCCAGAACTTCTACAGTAAAAGCCGCGAAGCTGAACATCAGGCTTT
TCTTGACTGGCTGCTGGAAACAGCACAAACCCATCAGGTGGATGCGATTATTGTTGCTGGTGATGTTTTCGATACCGGCT
CGCCGCCCAGTTACGCCCGCACGTTATACAACCGTTTTGTTGTCAATTTACAGCAAACTGGCTGTCATCTGGTGGTACTG
GCAGGAAACCATGACTCGGTCGCCACGCTGAATGAATCGCGCGATATCATGGCGTTCCTCAATACGACCGTGGTCGCCAG
CGCCGGACATGCGCCGCAAATCTTGCCTCGTCGCGACGGGACGCCAGGCGCAGTGCTGTGCCCCATTCCGTTTTTACGTC
CGCGTGACATTATTACCAGCCAGGCGGGGCTTAACGGTATTGAAAAACAGCAGCATTTACTGGCAGCGATTACCGATTAT
TACCAACAACACTATGCCGATGCCTGCAAACTGCGCGGCGATCAGCCTCTGCCCATCATCGCCACGGGACACTTAACGAC
CGTGGGTGCCAGTAAAAGTGACGCCGTGCGTGACATTTATATTGGCACGCTGGACGCGTTTCCAGCACAAAACTTTCCAC
CAGCCGACTACATCGCGCTCGGGCATATTCACCGCGCACAGATTATTGGCGGCATGGAACATGTTCGCTATTGCGGCTCT
CCCATTCCACTGAGTTTTGATGAATGCGGAAAGAGTAAATATGTCCATCTGGTGACATTTTCAAACGGCAAATTAGAGAG
CGTGGAAAACCTGAACGTACCGGTAACGCAACCCATGGCGGTGCTGAAAGGCGATCTGGCGTCGATTACCGCACAGCTGG
AACAGTGGCGCGATGTATCACAGGAGCCGCCTGTCTGGCTGGATATCGAAATCACTACTGATGAGTATCTGCATGATATT
CAGCGCAAAATCCAGGCATTAACCGAATCATTGCCTGTTGAAGTATTGCTGGTACGCCGGAGTCGTGAACAGCGCGAGCG
TGTGTTAGCCAGCCAACAGCGTGAAACCCTCAGCGAACTCAGCGTCGAAGAGGTGTTCAATCGCCGTCTGGCACTGGAAG
AACTGGATGAATCGCAGCAGCAACGTCTGCAGCATCTTTTCACCACGACGTTGCATACCCTCGCCGGAGAACACGAAGCA
TGA
>ec401140_2629
ATGCCAAGAGCGAACGAAATTAAAAAAGGTATGGTACTGAATTACAACGGCAAACTGCTGCTGGTTAAGGATATTGATAT
TCAGTCGCCCACTGCCCGCGGTGCCGCTACGCTGTACAAAATGCGTTTTTCTGATGTCCGTACCGGGCTGAAAGTAGAAG
AGCGTTTCAAAGGTGATGATATCGTTGACACCGTGACGCTGACCCGCCGTTACGTTGACTTCTCCTATGTCGATGGCAAC
GAATATGTCTTTATGGATAAAGAAGACTATACCCCGTATACCTTCACCAAAGATCAGATTGAAGAAGAGTTGCTGTTTAT
GCCAGAGGGCGGCATGCCGGACATGCAGGTGCTGACCTGGGACGGTCAACTGCTGGCGCTTGAGCTGCCGCAGACCGTTG
ATCTGGAAATCGTTGAAACCGCACCAGGCATCAAAGGGGCATCTGCCAGCGCCCGTAACAAACCGGCGACATTGAGCACT
GGTCTGGTGATTCAGGTACCAGAATACTTAAGCCCGGGCGAAAAAATTCGTATCCATATCGAAGAACGCCGTTATATGGG
GCGTGCTGACTAA
>lcl|FN649414.1_cds_CBI99968.1_467
ATGGCTATCATCCCAAAAAACTATGCGCGGTTAGAAAGCGGCTATCGCGAAAAAGCATTAAAAATATATCCGTGGGTCTG
CGGTCGCTGTTCCCGCGAGTTTGTTTATTCCAACCTGCGTGAACTTACTGTTCACCACATTGATCACGACCATACCAATA
ACCCGGAAGATGGCAGTAACTGGGAATTGCTTTGTCTCTATTGCCACGATCATGAGCATTCGAAATATACCGAAGCGGAT
CAGTATGGTACGACCGTTATCGCAGGGGAAGATGCGCAGAAAGATGTCGGTGAAGCGAAGTACAACCCATTCGCTGACCT
GAAAGCGATGATGAACAAGAAGAAGTGA
>ec102651_20
ATGTCTGAATCTGTACAGAGCAATAGCGCCGTCCTGGTGCACTTCACGCTAAAACTCGACGATGGCACCACCGCCGAGTC
TACCCGCAACAACGGTAAACCGGCGCTGTTCCGCCTGGGTGATGCTTCTCTTTCTGAAGGGCTGGAGCAACACCTGTTGG
GGCTGAAAGTGGGCGATAAAACCACCTTCTCGTTGGAGCCAGATGCGGCGTTTGGCGTGCCGTCACCGGACCTGATTCAG
TACTTCTCCCGCCGTGAATTTATGGATGCAGGCGAGCCAGAAATTGGCGCAATCATGCTTTTTACCGCAATGGATGGCAG
TGAGATGCCTGGCGTGATCCGCGAAATTAACGGCGACTCCATTACCGTTGATTTCAACCATCCGCTGGCCGGGCAGACCG
TTCATTTTGATATTGAAGTGCTGGAAATCGATCCGGCACTGGAGGCGTAA
>lcl|CP000802.1_cds_EcHS_A3603_3416
ATGAAAACGCCCCTGGTTACCCGGGAAGGGTATGAAAAACTCAAACAAGAGCTTAATTATCTCTGGCGTGAAGAACGCCC
GGAGGTCACAAAAAAGGTGACCTGGGCCGCAAGTCTGGGCGACCGCAGCGAAAATGCTGACTATCAGTATAATAAAAAGC
GTCTGCGTGAAATCGACCGTCGCGTGCGCTATCTCACTAAATGCCTGGAAAATCTCAAAATCGTCGATTACTCCCCTCAG
CAGGAAGGCAAAGTCTTTTTTGGCGCGTGGGTGGAGATTGAAAACGACGATGGCGTGACTCACCGTTTCCGTATTGTCGG
CTACGATGAAATTTTTGGCCGTAAAGATTACATCTCTATCGATTCCCCGATGGCCCGCGCATTGCTGAAAAAAGAAGTCG
GCGATCTGGCGGTGGTGAATACCCCTGCCGGGGAAGCGAGCTGGTATGTTAATGCTATCGAGTACGTGAAACCGTAA
>ec102651_3478
ATGACCACTCATGACCGCGTTCGTCTCCAGTTGCAGGCGCTTGAAGCGTTACTGCGTGAACATCAGCACTGGCGAAACGA
TGAACCCCAGCCGCATCAATTTAATAGTACCCAACCGTTCTTTATGGACACCATGGAACCACTGGAGTGGTTGCAGTGGG
TGCTGATCCCGCGAATGCACGATTTGTTAGATAACAAACAGCCGTTACCGGGCGCTTTTGCCGTTGCACCCTATTATGAA
ATGGCGCTGGCGACGGACCATCCGCAACGCGCGCTTATTCTGGCTGAGCTGGAAAAACTGGATGCTCTTTTTGCGGATGA
TGCGAGCTAA
>ec401140_4174
ATGCAGTGGCAAACTAAACTTCCGCTGATCGCCATTTTGCGCGGCATTAAGCCCGACGAGGCGCTGGCGCATGTTGGCGC
GGTGATTGACGCCGGGTTCGACGCGGTTGAAATCCCGCTGAATTCCCCACAATGGGAGCAAAGCATTCCCGCCATCGTTG
ATGCGTATGGCGACAAGGCGTTGATTGGCGCAGGTACGGTACTGAAACCTGAACAGGTCGATGCGCTCGCCAGGATGGGC
TGTCAGCTCATCGTTACGCCCAATATCCATAGTGAAGTGATCCGCCGTGCGGTGGGCTACGGCATGACCGTCTGCCCCGG
CTGCGCGACGGCGACCGAAGCCTTTACCGCGCTCGAAGCGGGCGCGCAGGCGCTGAAAATATTTCCGTCATCGGCTTTTG
GTCCGCAATACATCAAAGCGTTAAAAGCGGTATTGCCATCGGACATCGCAGTCTTTGCCGTTGGCGGCGTGACGCCAGAA
AACCTGGCGCAGTGGATAGACGCAGGTTGTGCTGGGGCGGGCTTAGGCAGCGATCTCTATCGCGCCGGGCAGTCCGTAGA
ACGCACCGCGCAGCAGGCAGCAGCATTTGTTAAGGCGTATCGAGAGGCAGTGCAATGA
>ec102651_2357
ATGGCGGTTGAAGTTAAATACGTAGTCATTCGTGAGGGCGAAGAGAAAATGTCGTTTACCAGCAAAAAGGAAGCCGATGC
TTATGACAAAATGCTTGATACGGCGGATCTGCTTGACACCTGGCTGACAAATTCTCCAGTGCAAATGGAAGACGAGCAAC
GTGAAGCCCTTTCGCTATGGCTGGCAGAACAAAAAGATGTGCTGAGCACCATTCTGAAAACCGGCAAATTACCGTCCCCA
CAGGTCGTCGGTGCTGAATCCGAAGAGGAAGATGCCTCACACGCGGCCTGA
>ec102651_1809
ATGTCTGAATTTGATGCCCAGCGCGTTGCCGAACGTATTGATATTGTGTTAGATATCCTTGTGGCAGGCGATTACCACTC
TGCGATCCATAATCTCGAGATACTTAAAGCAGAACTCTTGCGCCAGGTTGCTGAATCTACGCCAGACATCCCGAAGGCAC
CGTGGGAGATTTAA
>lcl|FN649414.1_cds_CBJ03002.1_3501
ATGGGTATTTTCTCCATTGCTAACCAACATATTCGCTTTGCGGTAAAACTGGCGACCGCCATTGTACTGGCGCTGTTTGT
TGGCTTTCACTTCCAGCTGGAAACGCCACGCTGGGCGGTACTGACAGCGGCGATTGTTGCTGCCGGTCCGGCCTTTGCTG
CGGGAGGTGAACCGTATTCTGGCGCTATTCGCTATCGTGGCTTTTTGCGCATCATCGGCACATTTATTGGCTGTATTGCC
GGACTGGTGATCATCATTGCGATGATCCGCGCACCATTATTGATGATTCTGGTGTGCTGTATCTGGGCCGGTTTTTGTAC
CTGGATATCCTCGCTGGTACGAATAGAAAACTCGTATGCGTGGGGGCTGGCCGGTTATACCGCGCTGATCATTGTGATCA
CCATTCAGCCTGAACCATTGCTTACGCCGCAGTTTGCCGTCGAACGTTGTAGCGAGATCGTTATCGGTATTGTGTGTGCA
ATTATGGCGGATTTGCTCTTTTCTCCGCGATCGATCAAACAAGAAGTGGATCGAGAGCTGGAAAGTTTGCTGGTCGCGCA
ATATCAATTAATGCAACTCTGTATCAAGCATGGCGATGGTGAAGTTGTCGATAAAGCCTGGGGCGACCTGGTTCGACGCA
CCACGGCGCTACAAGGTATGCGCAGCAACCTGAATATGGAATCTTCCCGCTGGGCGCGGGCCAATCGACGTTTAAAAGCG
ATCAATACGCTATCGCTGACGCTGATTACCCAATCCTGCGAAACTTATCTTATTCAGAATACGCGCCCGGAATTGATCAC
TGATACTTTCCGCGAATTTTTTGACACACCGGTAGAAACCGCGCAGGACGTCCACAAGCAGCTCAAACGCCTGCGAAGAG
TTATCGCCTGGACCGGGGAACGGGAAACGCCTGTCACCATTTATAGCTGGGTCGCGGCGGCAACGCGTTATCAGCTTCTC
AAGCGCGGCGTTATCAGTAACACAAAAATCAACGCCACCGAAGAAGAGATCCTGCAAGGCGAACCGGAAGTAAAAGTAGA
GTCAGCCGAACGTCATCATGCAATGGTTAACTTCTGGCGAACCACACTTTCCTGCATTCTGGGAACGCTTTTCTGGCTGT
GGACGGGCTGGACTTCCGGTAGTGGTGCAATGGTGATGATTGCGGTCGTGACGTCACTGGCAATGCGTTTGCCGAATCCA
CGCATGGTGGCGATCGACTTTATCTACGGGACGCTGGCCGCGCTGCCGTTAGGGCTGCTCTACTTTTTGGTGATTATCCC
TAATACCCAACAGAGCATGTTGCTGCTGTGTATTAGCCTGGCAGTGCTGGGATTCTTCCTCGGTATAGAAGTACAGAAAC
GGCGACTGGGCTCGATGGGGGCACTGGCCAGCACCATAAATATTATCGTGCTGGATAACCCGATGACTTTCCATTTCAGT
CAGTTTCTCGACAGCGCATTAGGGCAAATCGTCGGCTGTGTGCTCGCGTTCACCGTTATTTTGCTGGTGCGGGATAAATC
GCGCGACAGGACTGGACGTGTACTGCTTAATCAGTTTGTTTCTGCCGCTGTTTCCGCGATGACTACCAATGTGGCACGTC
GTAAAGAGAACCACCTCCCGGCACTTTATCAGCAGCTGTTTTTGCTGATGAATAAGTTCCCAGGGGATTTGCCGAAATTT
CGCCTGGCGCTGACGATGATTATCGCCCACCAGCGCCTGCGTGATGCGCCGATCCCGGTTAACGAGGATTTATCGGCGTT
TCACCGACAAATGCGCCGCACAGCAGACCATGTGATATCTGCCCGTAGCGATGATAAACGTCGTCGGTACTTTGGTCAGT
TGCTGGAAGAACTGGAAATCTACCAGGAAAAGCTACGCATCTGGCAAGCTCCACCGCAGGTGACGGAACCGGTTCATCGG
CTGGCGGGGATGCTCCATAAGTATCAACATGCGTTGACCGATAGTTAA
>ec102651_2407
ATGGCGGATAAAGAACTTAAATTTTTGGTTGTGGATGACTTTTCCACCATGCGACGCATAGTGCGTAACCTGCTGAAAGA
GCTGGGATTCAATAATGTTGAGGAAGCGGAAGATGGCGTCGACGCTCTCAATAAGTTGCAGGCAGGCGGTTATGGATTTG
TTATCTCCGACTGGAACATGCCCAATATGGATGGCCTGGAATTGCTGAAAACAATTCGTGCGGATGGCGCGATGTCGGCA
TTGCCAGTGTTAATGGTGACTGCAGAAGCGAAGAAAGAGAACATCATTGCTGCGGCGCAAGCGGGGGCCAGTGGCTATGT
GGTGAAGCCATTTACCGCCGCGACGCTGGAGGAAAAACTCAACAAAATCTTTGAGAAACTGGGCATGTGA
>ec402290_4544
ATGTCTGTTTCACGTCGGGTAATACATCACGGACTTTATTTTGCGGTTTTAGGACCGTTAATTGGTGTTCTGTTTCTTGT
CCTCTACATATTCTTCGCAAAAGAACCGCTGGTTCTTTTGGTAATAATACAGGTACTTCCATTGTTTCTCTTATTGTCGA
TTACTACGGGAGCTATTCCTGCATTGTTAACCGGCGTGATGGTCGCCTGTCTGCCGGAAAAGATCGGGTCACAGAAAAAT
TATCGTTGTCTGGCTGGTGGCATAGGTGGCGTCGTTATCACCGAGATCTATTGTGCAGTTATTGTACATATTAAGGGCAT
GGCTTCCTCGGAGTTGTTTGAAAACATTCTTTCTGGTGACAGTCTCGTTGTCCGCATCATTCCTGCATTGCTGGCAGGTG
TGGTGATGAGCAGAATCATTACCCGTCTGCCCGGATTGGATATTTCATGTCCTGAAACAGACTCTTTAAGTTAA
>ec102712_4482
ATGGGTGGTATCAGTATTTGGCAGTTATTGATTATTGCCGTCATCGTTGTACTGCTTTTTGGCACCAAAAAGCTCGGCTC
CATCGGTTCCGATCTTGGTGCGTCGATCAAAGGCTTTAAAAAAGCAATGAGCGATGATGAACCAAAGCAGGATAAAACCA
GTCAGGATGCTGATTTTACTGCGAAAACTATCGCCGATAAGCAGGCGGATACGAATCAGGAACAGGCTAAAACAGAAGAC
GCGAAGCGCCACGATAAAGAGCAGGTGTAA
>ec102712_104
ATGTTGTTAGAACAGGGGTGGCTGGTTGGCGCGCGCCGCGTTCCCTCACCACATTACGATTGCCGCCCGGATGACGAAAC
ACCCACCCTGCTGGTGGTGCACAATATTAGCCTGCCGCCAGGCGAGTTTGGCGGTCCGTGGATCGACGCATTATTCACTG
GAACTATTGATCCGCAGGCACATCCTTTCTTTGCTGAGATCGCCCATTTGCGCGTCTCCGCTCACTGTTTGATTCGCCGT
GATGGTGAAATAGTCCAGTATGTTCCTTTCGATAAACGTGCATGGCATGCGGGAGTCTCTCAGTATCAGGGGCGCGAACG
CTGCAATGATTTTTCTATTGGGATTGAGCTTGAAGGCACCGATACGCTGGCGTATACCGATGCGCAGTATCAACAGCTTG
CGGCGGTTACGCGGGCACTGATTGATTGCTATCCGGATATCGCTAAAAACATGACGGGCCATTGTGATATTGCGCCGGAT
CGGAAAACCGATCCCGGTCCTGCATTTGATTGGGCACGGTTTCGTGTGCTGGTCAGCAAGGAGACAACATGA
>lcl|CP000802.1_cds_EcHS_A0792_755
GTGTCAAAGGCAACCGAACAAAACGACAAGCTCAAGCGGGCGATAATTATTTCAGCAGTGCTGCATGTCATCTTATTTGC
GGCGCTGATCTGGAGTTCGTTCGATGAGAATATAGAAGCTTCAGCCGGAGGCGGCGGTGGTTCGTCCATCGACGCTGTCA
TGGTTGATTCAGGTGCGGTAGTTGAGCAGTACAAACGCATGCAAAGCCAGGAATCAAGCGCGAAGCGTTCTGATGAACAG
CGCAAGATGAAGGAACAGCAGGCTGCTGAAGAACTGCGTGAGAAACAAGCGGCTGAACAGGAACGCCTGAAGCAACTTGA
GAAAGAGCGGTTAGCGGCTCAGGAGCAGAAAAAGCAGGCTGAAGAAGCCGCAAAACAGGCCGAGTTAAAGCAGAAGCAAG
CTGAAGAGGCGGCAGCGAAAGCGGCGGCAGATGCTAAAGCGAAGGCCGAAGCAGATGCTAAAGCTGCGGAAGAAGCAGCG
AAGAAAGCGGCTGCAGACGCAAAGAAAAAAGCAGAAGCAGAAGCCGCCAAAGCCGCAGCCGAAGCGCAGAAAAAAGCCGA
GGCAGCCGCTGCGGCACTGAAGAAGAAAGCGGAAGCGGCAGAAGCAGCTGCAGCTGAAGCAAGAAAGAAAGCGGCAACTG
AAGCTGCTGAAAAAGCCAAAGCAGAAGCTGAGAAGAAAGCGGCTGCTGAAAAGGCTGCAGCTGATAAGAAAGCGGCAGCA
GAGAAAGCTGCAGCCGACAAAAAAGCAGCAGAAAAAGCGGCTGCTGAAAAGGCAGCAGCTGATAAGAAAGCAGCGGCAGA
AAAAGCCGCCGCAGACAAAAAAGCGGCAGCGGCAAAAGCTGCAGCTGAAAAAGCCGCTGCAGCAAAAGCGGCCGCAGAGG
CAGATGATATTTTCGGTGAGCTAAGCTCTGGTAAGAATGCACCGAAAACGGGGGGAGGGGCGAAAGGGAACAATGCTTCG
CCTGCCGGGAGTGGTAATACTAAAAACAATGGCGCATCAGGGGCCGATATCAATAACTATGCCGGGCAGATTAAATCTGC
TATCGAAAGTAAGTTCTATGACGCATCGTCCTATGCAGGCAAAACCTGTACGCTGCGCATAAAACTGGCACCCGATGGTA
TGTTACTGGATATCAAACCTGAAGGTGGCGATCCCGCACTTTGTCAGGCTGCGTTGGCAGCAGCTAAACTTGCGAAGATC
CCGAAACCACCAAGCCAGGCAGTATATGAAGTGTTCAAAAACGCGCCATTGGACTTCAAACCGTAA
>ec402290_3182
ATGAGTAGTAAAGAACAGAAAACGCCTGAGGGGCAAGCCCCGGAAGAAATTATCATGGATCAGCACGAAGAGATTGAGGC
AGTTGAGCCAGAAGCTTCTGCTGAGCAGGTGGATCCGCGCGATGAAAAAATTGCGAATCTCGAAGCTCAGCTGGCTGAAG
CCCAGACCCGTGAACGTGACGGCATTTTGCGTGTAAAAGCCGAAATGGAAAACCTGCGTCGACGTACTGAACTGGATATT
GAAAAAGCCCACAAATTCGCGCTGGAGAAATTCATCAACGAATTGCTGCCGGTGATTGATAGCCTGGATCGTGCGCTGGA
AGTGGCTGATAAAGCTAACCCGGATATGTCTGCGATGGTTGAAGGCATTGAGCTGACGCTGAAGTCGATGCTGGATGTTG
TGCGTAAGTTTGGTGTTGAAGTGATCGCCGAAACTAACGTGCCGCTGGACCCGAATGTGCATCAGGCTATCGCAATGGTG
GAATCTGATGACGTTGCGCCAGGTAACGTACTGGGCATTATGCAGAAGGGTTATACGCTGAATGGTCGTACGATTCGTGC
GGCGATGGTAACTGTAGCGAAAGCAAAAGCGTAA
>ec102712_741
ATGGCGCACTCACACTCACACACGTCCTCACACCTGCCAGAAGATAATAATGCTCGTCGCTTGTTGTATGCTTTCGGCGT
GACTGCCGGGTTTATGCTGGTAGAAGTCGTTGGTGGTTTTCTTTCTGGTTCTCTGGCATTGCTGGCCGATGCGGGTCATA
TGTTGACCGATACTGCCGCCCTGCTTTTCGCCCTACTCGCCGTGCAATTTTCACGTCGTCCTCCCACCATTCGCCACACT
TTCGGTTGGCTAAGACTGACCACGCTCGCGGCGTTTGTGAATGCCATAGCCCTCGTGGTAATTACCATTTTGATTGTCTG
GGAGGCGATAGAACGCTTCCGCACGCCGCGTCCGGTCGAGGGCGGCATGATGATGGCAATTGCCGTGGCTGGGTTGCTGG
CAAATATACTTTCTTTCTGGTTACTTCATCACGGCAGCGAAGAGAAAAACCTCAACGTACGAGCAGCGGCACTGCATGTG
CTCGGGGACCTGCTGGGTTCGGTTGGGGCTATTATTGCCGCGTTGATTATTATCTGGACTGGCTGGACACCTGCTGACCC
CATTCTCTCGATACTGGTGTCGCTTCTGGTTCTGCGTAGCGCGTGGCGACTGTTGAAAGATAGCGTGAATGAATTACTTG
AAGGTGCACCGGTATCGCTGGATATCGCTGAACTGAAGCGTCGTATGTGCCGGGAAATCCCGGAAGTCCGCAATGTGCAC
CATGTACATGTATGGATGGTAGGCGAGAAGCCGGTGATGACGTTGCATGTGCAGGTGATCCCGCCACACGATCACGATGC
CTTGTTGGATCAGATCCAACACTACCTGATGGATCACTATCAGATTGAGCACGCCACCATTCAGATGGAATATCAACCTT
GTCATGGGCCAGACTGCCACCTGAATGAAGGGGTGTCTGGCCATTCACATCATCACCATTAA
>ec102651_854
ATGGAACTCTACAGAGAATATCCTGCATGGCTTATCTTTTTACGCCGTACTTATGCGGTTGCAGCGGGCGTTCTGGCGCT
GCCTTTCATGCTTTTCTGGAAAGACCGCGCCCGCTTTTACAGCTACCTGCATCGCGTCTGGTCGAAAACCAGCGATAAAC
CGGTGTGGATGGATCAGGCCGAAAAGGCAACTGGTGATTTTTATTGA
>ec402290_2100
ATGATTAAAACAACGTTACTATTTTTTGCTACTGCGCTGTGTGAAATTATTGGATGCTTTCTGCCCTGGTTGTGGTTAAA
ACGAAACGCCAGTATCTGGCTGTTGCTTCCGGCGGGGATTTCACTGGCGCTGTTTGTCTGGTTGTTAACGTTGCATCCAG
CGGCGAGTGGGCGTGTTTACGCGGCTTATGGTGGCGTTTATGTCTGCACGGCGTTGATGTGGCTGCGCGTTGTGGATGGC
GTGAAACTGACTCTTTATGACTGGACGGGTGCGTTGATTGCGCTTTGCGGCATGTTGATCATTGTTGCGGGCTGGGGGCG
CACGTAG
>lcl|NC_011601.1_cdsid_YP_002331045.1
ATGGGTCAGAAAGTACATCCTAATGGTATTCGCCTGGGTATTGTAAAACCATGGAACTCTACCTGGTTTGCGAACACCAA
AGAATTCGCTGACAACCTGGACAGCGATTTTAAAGTACGTCAGTACCTGACTAAGGAACTGGCTAAAGCGTCCGTATCTC
GTATCGTTATCGAGCGTCCGGCTAAGAGCATCCGTGTAACCATTCACACTGCTCGCCCGGGTATCGTTATCGGTAAAAAA
GGTGAAGACGTAGAAAAACTGCGTAAGGTCGTAGCGGACATCGCTGGCGTTCCTGCACAGATCAACATCGCCGAAGTTCG
TAAGCCTGAACTGGACGCAAAACTGGTTGCTGACAGCATCACTTCTCAGCTGGAACGTCGCGTTATGTTCCGTCGTGCTA
TGAAGCGTGCTGTACAGAACGCAATGCGTCTGGGCGCTAAAGGTATTAAAGTTGAAGTTAGCGGCCGTCTGGGCGGCGCG
GAAATCGCACGTACCGAATGGTACCGCGAAGGTCGCGTACCGCTGCACACTCTGCGTGCTGACATCGACTACAACACCTC
TGAAGCGCACACCACTTACGGTGTAATCGGCGTTAAAGTGTGGATCTTCAAAGGCGAGATCCTGGGTGGTATGGCTGCTG
TTGAACAACCGGAAAAACCGGCTGCTCAGCCTAAAAAGCAGCAGCGTAAAGGCCGTAAATAA
>ec102712_2865
ATGAAGTCATTCAGGCGTAACAGTAATTACGCGGAGAGATGTAAAGTGAAATATTTCTTTATGGGCATTTCTTTTATGGT
CATCGTTTGGGCCGGTACTTTTGCCCTGATGATCTAA
>ec402290_2758
ATGGGAAATTCTGACCGTAAGCCTGGTCTGATTAAGCGCCTGTGGAAATGGTGGCGTACCCCCAGCCGTCTGGCGCTGGG
GACGCTGCTGTTGATCGGTTTTGTTGGCGGCATCGTCTTCTGGGGTGGCTTTAACACCGGGATGGAAAAAGCCAATACCG
AAGAGTTCTGCATTAGCTGCCACGAAATGCGCAACACGGTGTATCAGGAATACATGGATTCCGTGCACTACAACAACCGT
AGCGGCGTCCGTGCGACCTGTCCGGATTGTCACGTTCCGCACGAGTTTGTGCCGAAGATGATACGCAAGCTCAAAGCAAG
TAAAGAGCTGTATGGTAAAATTTTTGGCGTTATTGACACGCCGCAGAAATTTGAAGCTCATCGTCTGACGATGGCACAGA
ATGAGTGGCGGCGCATGAAGGACAATAACTCGCAGGAGTGCCGTAACTGTCACAACTTCGAGTATATGGATACAACCGCC
CAGAAATCGGTTGCCGCGAAGATGCATGACCAGGCGGTGAAAGATGGGCAAACCTGTATTGATTGCCATAAAGGGATAGC
GCACAAGCTGCCCGATATGCGTGAAGTCGAGCCAGGTTTTTAA
>ec102712_1284
TTGTCCCGTAAAATGACAGGAATTGTCAAAACCTTTGATCGCAAAAGCGGCAAAGGATTCATTATCCCCTCCGACGGTCG
TAAAGAAGTTCAGGTCCATATTTCCGCATTCACTCCCCGCGACGCAGAAGTGCTTATACCAGGATTACGTGTGGAATTTT
GCCGCGTAAATGGCCTGCGAGGACCAACAGCGGCAAATGTTTATCTCTCTTAA
>ec102712_2703
ATGATTGAATGGCAAGATCTGCATCACTCTGAATTATCGGTTTCCCAGCTTTATGCCTTATTACAACTGCGTTGCGCGGT
GTTTGTTGTCGAGCAGAATTGCCCTTATCAGGATATCGATGGTGATGATTTGACGGGGGATAATCGCCATATTCTCGGTT
GGAAAAATGATGAACTGGTGGCGTATGCGAGGATTCTGAAAAGTGATGATGATCTTGAGCCGGTCGTTATAGGTCGGGTG
ATTGTCAGTGAAGCGTTGCGTGGCGAAAAAGTGGGGCAGCAGCTGATGAGTAAAACACTCGAAACATGTACGCATCACTG
GCCTGATAAGCCTGTTTACCTCGGGGCGCAGGCGCATCTGCAAAACTTCTACCAGAGTTTCGGTTTTATCCCTGTGACGG
AGGTCTATGAAGAAGATGGTATCCCACACATTGGGATGGCACGCGAGGTAATTCAGGCGTAA
>lcl|CP000802.1_cds_EcHS_A1702_1621
ATGACCACCACAACGCCACAACGTATTGGAGGCTGGTTGCTTGGCCCGTTGGCCTGGCTTTTAGTCGCTCTGTTGAGTAC
GACGCTGGCGTTGTTGCTGTATACCGCTGCGTTATCTTCTCCGCAAACATTTCAAACGCTCGGCGGACAAGCACTGACGA
CACAAATCTTATGGGGCGTTTCTTTTATTACCGCTATCGCCATGTGGTATTACACACTGTGGTTGACCATCGCTTTCTTT
AAACGTCGGCGTTGTGTTCCTAAACACTATATTATCTGGCTGCTTATTTCCGTATTGCTGGCAGTAAAAGCATTCGCTTT
TTCACCCGTGGAAGATGGCATAGCCGTTCGCCAGTTGCTGTTTACTTTGTTGGCAACCGCATTGATCGTCCCCTATTTCA
AACGCTCGTCGCGGGTAAAAGCGACGTTTGTGAATCCGTAA
>ec402290_1591
ATGAAAACCGTTAGGGAGTCCACAACGTTGTACAACTTTCTCGGATCGCACAATCCATACTGGCGGTTGACGGAAAGCAG
CGATGTTTTGCGCTTTTCTACCACCGAAACCACAGAACCTGATCGTACATTGCAGTTATCTGCCGAACAGGCTGCTCGCA
TCAGGGAAATGACGGTCATCACCTCCAGCCTGATGATGAGTCTGACCGTCGATGAAAGCGATCTTTCTGTGCATCTGGTA
GGACGAAAAATCAATAAACGGGAATGGGCTGGCAACGCGTCTGCATGGCATGACACACCGGCGGTTGCTCGTGATTTATC
ACACGGGCTTTCCTTTGCTGAGCAGGTAGTTTCTGAAGCACATTCCGCAATAGTGATTCTCGACAGCCGGGGGAATATCC
AACGCTTCAATCGGTTATGTGAAGATTACACAGGGTTGAAAGAACACGACGTCATTGGGCAAAGCGTGTTTAAACTGTTT
ATGAGCCGTCGTGAAGCTGCGGCATCCAGGCGCAATAACCGTGTATTTTTTCGAAGCGGCAATGCATATGAAGTCGAACT
GTGGATACCAACATGTAAAGGCCAGCGGCTGTTTCTGTTTCGCAATAAATTTGTCCACAGCGGCAGTGGCAAAAACGAGA
TTTTTTTAATCTGTTCCGGCACCGACATTACCGAAGAGCGCCGCGCTCAGGAGCGACTGCGTATTCTGGCAAATACCGAC
AGTATCACCGGACTGCCGAATCGTAACGCAATGCAGGATTTAATCGATCACGCTATTAATCATGCAGATAACAATAAAGT
TGGGGTTGTGTATCTTGATTTGGATAATTTCAAAAAGGTCAACGACGCCTATGGGCATTTGTTTGGTGACCAGTTATTAC
GCGACGTGTCATTGGCTATTTTAAGCTGTCTCGAACATGACCAGGTGTTGGCGCGTCCAGGTGGGGATGAGTTTCTGGTA
CTGGCATCCAACACCTCACAAAGCGCGCTGGAAGCAATGGCATCACGAATTTTGACCCGCTTACGGCTCCCCTTTCGCAT
TGGTTTAATTGAAGTTTATACCAGCTGTTCAGTAGGTATTGCACTCTCTCCCGAACATGGTTCAGACAGCACGGCTATTA
TTCGTCACGCCGACACAGCAATGTACACAGCGAAGGAAGGCGGACGAGGACAATTTTGCGTTTTTACCCCAGAAATGAAT
CAACGGGTATTTGAATATCTCTGGCTGGATACCAACTTGCGTAAAGCACTGGAAAACGATCAGTTGGTTATTCACTATCA
ACCGAAAATCACCTGGCGTGGCGAAGTGCGCAGTCTGGAAGCACTAGTACGTTGGCAGTCACCTGAACGTGGGTTGATTC
CACCGTTGGACTTCATTTCCTACGCCGAAGAGTCAGGGCTAATTGTGCCTTTAGGCCGTTGGGTGATTCTCGATGTCGTA
CGCCAGGTGGCAAAGTGGCGGGATAAAGGCATAAACCTGCGAGTGGCGGTAAATATTTCTGCACGTCAGCTCGCCGATCA
AACCATTTTCACCGCCCTGAAACAGGTTCTCCAGGAACTCAATTTTGAATACTGCCCTATAGATGTTGAACTGACAGAGA
GTTGTCTGATTGAGAATGATGAACTGGCACTGTCTGTTATTCAACAATTTAGCCAACTAGGTGCGCAAGTGCATCTGGAT
GATTTTGGTACCGGCTACTCTTCACTTTCGCAACTGGCGCGCTTTCCGATCGATGCCATCAAACTTGACCAGGTTTTTGT
TCGAGATATTCACAAACAACCTGTCTCGCAGTCACTGGTCCGGGCGATCGTCGCTGTGGCCCAGGCATTGAATCTTCAGG
TGATCGCCGAAGGTGTAGAGAGTGCAAAGGAAGATGCTTTTTTAACCAAGAACGGGATCAATGAGCGGCAAGGATTTTTG
TTTGCCAAACCGATGCCCGCCGTCGCCTTCGAACGCTGGTATAAACGCTATCTGAAGCGCGCATAA
>lcl|FN649414.1_cds_CBJ00444.1_943
ATGAAGGTACTGGTTACCGGCGCCACCAGCGGCTTAGGTCGAAACGCGGTAGAGTTTTTATGCCAGAAAGGCATCAGCGT
GCGAGCGACCGGTCGCAACGAGGCAATGGGCAAATTGCTGGAAAAAATGGGCGCAGAGTTTGTTCCGGCGGATCTGACCG
AGCTGGTTTCATCACAAGCTAAAGTGATGCTCGCGGGCATTGATACGCTGTGGCACTGCTCCAGCTTTACCTCACCCTGG
GGGACACAACAGGCTTTCGATCTGGCTAACGTTCGCGCCACTCGCCGCCTGGGTGAATGGGCTGTCGCCTGGGGTGTGCG
TAACTTTATTCATATCTCTTCCCCCTCCCTGTACTTCGATTATCACCACCATCGCGATATTAAAGAAGATTTTCGCCCTC
ACCGCTTCGCCAACGAGTTTGCCCGCAGCAAAGCAGCCAGCGAAGAAGTGATCAATATGCTTTCGCAGGCGAATCCACAA
ACGCGCTTTACTATTCTGCGCCCACAAAGTCTGTTCGGACCGCACGATAAAGTCTTTATTCCCCGTCTGGCGCATATGAT
GCACCACTACGGCAGTATTCTGTTACCGCATGGCGGCAGTGCGCTGGTCGATATGACCTACTATGAAAATGCCGTGCACG
CAATGTGGCTGGCAAGCCAGGAAGCCTGCGATAAGCTACCTTCCGGGCGTGTGTACAACATCACCAACGGCGAGCATCGC
ACACTGCGCAGCATCGTGCAGAAGCTGATCGACGAGTTGAATATTGACTGTCGTATTCGTTCCGTCCCCTACCCGATGCT
GGATATGATCGCCCGCAGCATGGAGCGTTTAGGCCGCAAGTCAGCAAAAGAGCCGCCGCTGACCCACTACGGCGTCTCCA
AGTTGAATTTTGACTTTACGCTGGATATTACGCGTGCGCAGGAAGAGTTAGGTTATCAGCCGGTCATCACCCTGGATGAA
GGTATCGAGAAAACTGCCGCCTGGCTACGCGACCACGGAAAACTGCCGCGCTAA
>ec102712_295
ATGAAAGTTCTTAACTCTCTGCGTACCGCAAAAGAACGCCATCCAGACTGTCAGATTGTGAAGCGAAAAGGACGGCTATA
TGTGATTTGTAAATCTAATCCACGTTTTAAGGCCGTTCAGGGTCGTAAGAAAAAACGTTGA
>lcl|CP000802.1_cds_EcHS_A0487_470
GTGAAACCTGCTGCTCGTCGCCGCGCTCGTGAGTGTGCCGTCCAGGCGCTCTACTCCTGGCAGTTGTCCCAGAACGACAT
CGCTGATGTTGAATACCAGTTCCTGGCTGAACAGGATGTAAAAGACGTTGACGTCCTGTACTTCCGTGAGCTGCTGGCCG
GGGTGGCGACTAACACCGCATACCTCGACGGACTGATGAAGCCATACCTGTCCCGCCTGCTGGAAGAACTGGGACAGGTA
GAAAAAGCAGTACTGCGCATTGCGCTGTACGAGCTGTCTAAACGTAGCGATGTGCCATACAAAGTGGCCATTAACGAAGC
GATCGAACTGGCGAAATCGTTCGGCGCAGAAGACAGCCATAAGTTCGTCAACGGCGTACTCGATAAAGCAGCACCTGTGA
TTCGCCCTAACAAAAAGTGA
>ec102712_2932
ATGGAAGCATTAGGAATGATCGAAACCCGGGGCCTGGTTGCACTGATTGAGGCTTCTGACGCGATGGTGAAAGCTGCGCG
CGTCAAGCTGGTTGGTGTTAAGCAGATTGGCGGCGGCCTGTGTACTGCCATGGTTCGTGGTGATGTTGCAGCCTGTAAAG
CCGCGACCGATGCAGGTGCCGCAGCGGCACAGCGTATCGGCGAGCTGGTATCTGTACACGTTATCCCGCGTCCGCACGGC
GACCTGGAAGAAGTCTTCCCGATCGGCCTGAAAGGCGATAGCAGCAACCTGTAA
>ec102651_405
ATGAATTTTTTAGCTCACCTGCATTTAGCCCATCTCGCGGAAAGCTCGCTTTCCGGCAATTTACTGGCTGATTTCGTACG
CGGAAATCCTGAAGAAAGTTTTCCGCCCGACGTCGTGGCTGGCATTCATATGCATCGACGTATCGACGTATTAACCGACA
ATCTGCCGGAAGTCCGCGAAGCACGGGAATGGTTTCGTAGTGAAACTCGCCGCGTTGCGCCTATTACGCTGGATGTCATG
TGGGATCACTTTCTTTCCCGCCACTGGTCGCAGCTGTCGCCGGACTTTCCGCTACAGGAATTTGTCTGTTATGCCCGCGA
GCAAGTGATGACGATTTTGCCGGACTCACCGCCACGTTTTATCAATCTGAACAATTACTTGTGGTCAGAGCAGTGGCTGG
TGCGCTATCGCGATATGGATTTCATCCAGAACGTGTTAAACGGCATGGCAAGCCGCCGCCCACGTCTGGATGCCCTGCGT
GACTCCTGGTACGATTTAGACGCTCATTATGACGCCCTCGAAACCCGCTTCTGGCAGTTTTATCCGCGGATGATGGCGCA
GGCGTCACACAAGGCGTTATAA
>lcl|CP000802.1_cds_EcHS_A3355_3181
ATGAAGCCTTTTTTGCGCTGGTGTTTCGTTGCGACAGCACTTACGCTTGCAGGATGCAGTAATACTTCCTGGCGTAAAAG
TGAAGTCCTCGCGGTACCATTGCAACCGACTTTACAGCAGGAAGTGATTCTGGCACGTATGGAACAAATCCTTGCCAGTC
GGGCTTTAACCGATGACGAACGCGCACAGCTTTTATATGAGCGCGGAGTGTTGTATGATAGTCTCGGTCTGAGGGCATTA
GCGCGTAACGATTTTTCGCAAGCGCTGGCAATCCGACCGGATATGCCTGAAGTATTCAATTACTTAGGCATATATTTAAC
GCAGGCAGGCAATTTTGATGCTGCCTATGAAGCGTTTGATTCTGTACTTGAGCTTGATCCAACTTACAACTACGCGCACT
TGAATCGCGGGATCGCATTATATTACGGCGGTCGTGACAAGTTAGCGCAAGATGATCTGCTGGCGTTTTATCAAGACGAT
CCCAATGATCCTTTCCGTAGTCTGTGGCTTTATCTCGCCGAGCAGAAGCTCGATGAGAAGCAGGCTAAAGAAGTGTTGAA
ACAGCACTTCGAAAAATCGGATAAGGAACAGTGGGGATGGAACATTGTCGAGTTCTACCTGGGCAACATTAGCGAACAAA
CGTTAATGGAAAGGCTCAAGGCGGACGCAACGGATAACACCTCGCTCGCTGAGCATCTCAGTGAAACCAACTTCTATTTA
GGTAAGTACTACCTAAGTCTGGGGGATTTGGACAGCGCCACGGCACTGTTCAAACTGGCGGTTGCCAACAACGTTCATAA
CTTTGTTGAGCACCGATACGCATTGTTGGAATTATCGCTCCTGGGCCAGGACCAAGATGACCTGGCAGAATCGGACCAGC
AATAG
>ec102712_2130
ATGGCGCTTACAAAAGCTGAAATGTCAGAATATCTGTTTGATAAGCTTGGGCTTAGCAAGCGGGATGCCAAAGAACTGGT
TGAACTGTTTTTCGAAGAGATCCGTCGCGCTCTGGAAAACGGCGAACAGGTGAAACTCTCTGGTTTTGGTAACTTCGATC
TGCGTGATAAGAATCAACGCCCGGGACGTAACCCGAAAACGGGCGAGGATATTCCCATTACAGCACGGCGCGTGGTGACC
TTCAGACCCGGGCAGAAGTTAAAAAGCCGGGTCGAAAACGCTTCGCCCAAAGACGAGTAA
>lcl|CP000802.1_cds_EcHS_A0566_549
ATGAACATCAGCGATGTAGCAAAAATTACCGGCCTGACCAGCAAAGCCATTCGCTTCTATGAAGAGAAGGGGCTGGTGAC
GCCGCCGATGCGCAGCGAAAACGGTTATCGCACCTACACGCAGCAGCATCTCAACGAACTGACCTTACTGCGCCAGGCAC
GGCAGGTGGGCTTTAACCTGGAAGAGAGCGGCGAGCTGGTGAATCTGTTTAACGACCCGCAGCGGCACAGCGCCGACGTC
AAACGGCGCACGCTGGAGAAGGTGGCGGAGATCGAACGACACATTGAGGAGCTGCAATCCATGCGCGACCAGCTGCTGGC
ACTGGCGAATGCCTGCCCTGGCGATGACAGCGCCGACTGCCCGATTATCGAAAATCTCTCCGGCTGCTGTCATCATCGGG
CAGGGTGA
>ec402290_883
ATGCAAACCGTTATTTTTGGTCGTTCGGGTTGCCCTTACTGTGTGCGTGCAAAAGATCTGGCTGAGAAATTGAGCAATGA
ACGCGATGATTTTCAGTATCAGTATGTAGATATTCGTGCGGAAGGGATCACTAAAGAAGATCTACAACAAAAGGCAGGTA
AACCCGTAGAAACCGTGCCGCAGATTTTTGTCGATCAGCAACATATCGGCGGCTATACCGATTTTGCTGCATGGGTGAAA
GAAAATCTGGACGCCTGA
>ec102651_2216
ATGGCTCGCGTAAAACGTGGTGTTATTGCACGCGCACGTCACAAGAAAATTTTGAAACAAGCTAAAGGCTACTACGGTGC
GCGTTCTCGCGTATACCGCGTTGCCTTCCAGGCTGTTATCAAAGCTGGTCAGTATGCTTACCGTGACCGTCGTCAACGTA
AGCGTCAGTTCCGTCAACTGTGGATTGCGCGTATCAACGCAGCAGCACGTCAGAACGGTATTTCTTACAGCAAATTCATC
AATGGCCTGAAAAAAGCCTCTGTTGAAATCGACCGTAAGATCCTGGCTGATATCGCAGTATTCGACAAAGTAGCGTTCAC
CGCTCTGGTTGAAAAAGCGAAAGCAGCTCTGGCATAA
>ec402290_4372
ATGGACGATGAGCGGCTGAAGAATCCGCCTGTCGGTTCTTCTGTCCTCGAACGCATCCGCGATATTCACGCCAGTATGCG
CCGTGTTTATTTGCAGGTGATTTGCCCCCCTGCTGACTCTCAGCCAACTGTATCGCCATTAAGGTGA
>ec402290_3514
ATGACCGTACGCGTAGCGATAAATGGCTTCGGTCGCATCGGGCGTAATGTGGTTCGTGCTTTGTATGAATCCGGACGCCG
GGCGGAAATTACCGTGGTGGCAATCAACGAACTGGCGGATGCTGCGGGCATGGCGCATTTGTTGAAATATGACACCAGCC
ATGGCCGTTTTGCATGGGAAGTACGACAGGAACGCGATCAACTTTTTGTTGGTGATGACGCCATCCGCGTATTGCATGAA
CGTTCACTGCAATCGCTCCCCTGGCGTGAACTTGGCGTTGATGTAGTCCTCGACTGCACCGGCGTATATGGCTCCCGCGA
GCATGGCGAAGCGCATATTGCCGCCGGGGCCAAAAAAGTGCTCTTTTCACATCCTGGCAGTAACGATCTCGACGCGACCG
TTGTTTACGGCGTCAATCAGGATCAACTTCGTGCGGAACACCGCATCGTTTCTAACGCTTCCTGTACCACGAATTGCATA
ATTCCCGTCATCAAATTGTTAGATGATGCGTACGGTATTGAGTCCGGCACTGTGACCACAATTCACTCCGCCATGCACGA
TCAACAGGTTATTGATGCATACCATCCTGACCTGCGTCGCACCCGGGCAGCCAGCCAGTCGATCATTCCGGTCGATACTA
AACTGGCCGCCGGTATCACACGATTTTTTCCGCAATTTAACGATCGCTTTGAAGCGATTGCGGTACGTGTGCCAACCATA
AATGTGACGGCAATCGATTTAAGCGTGACGGTGAAGAAACCTGTAAAAGCCAATGAAGTCAACCTGTTGCTGCAAAAAGC
AGCACAAGGTGCATTTCATGGTATAGTTGACTATACGGAATTGCCGTTGGTCTCTGTAGATTTTAACCACGATCCGCACA
GTGCCATTGTCGATGGCACCCAAACCCGGGTCAGTGGCGCACACCTGATCAAAACGTTGGTCTGGTGCGATAACGAATGG
GGCTTTGCTAACCGAATGCTCGACACGACGTTAGCTATGGCTACTGTTGCTTTCAGGTAA
>ec401140_4242
ATGCCTTTAAGCGCACAACAGTTAGCTGCACAGAAAAACCTTTCGTATGTTCTGGCTGAGAAGCTGGCGCAACGCATCTT
AAAAGGTGAATATGAACCCGGCACCATTTTGCCTGGTGAGATTGAGCTGGGCGAGCAATTTGGAGTGAGTCGTACAGCGG
TACGCGAAGCGGTCAAAACGTTAACGGCAAAAGGGATGGTTTTACCGCGACCGCGAATTGGTACCCGGGTCATGCCACAA
TCAAACTGGAATTTTCTTGATCAGGAATTGCTTACCTGGTGGATGACAGAAGAGAACTTTCATCAGGTCATCGATCACTT
TCTGGTTATGCGTATCTGTCTGGAGCCGCAAGCTTGCCTACTGGCTGCAACGGTTGGCACCGCGGAACAGAAGGCGCATC
TCAATACGTTAATGGCCGAAATGGCGGCATTAAAAGAGAACTTTCGCCGTGAACGCTGGATCGAAGTCGATATGGCCTGG
CATGAGCATATCTATGAAATGAGCGCCAATCCGTTTTTGACCTCATTCGCCTCGCTATTCCATTCGGTTTATCACACTTA
CTTCACGTCAATTACCAGCGACACAGTGATAAAGCTGGATCTGCACCAGGCGATTGTCGATGCGATTGTCCAAAGCGATG
GCGACGCGGCATTTAAAGCTTGTCAGGCGCTGCTACGCTCACCTGATAAGTGA
>lcl|FN649414.1_cds_CBJ02328.1_2827
GTGCCAGGTAAAATTGCCGTTGAGGTGGCTTATGCGCTACCTGAGAAGCAGTACCTGCAGCGCGTGACGCTGCAGGAGGG
CGCGACGGTTGAAGAAGCTATTCGCGCCAGTGGCTTGCTGGAATTGCGTACCGATATCGATTTAACTAAAAACAAAGTCG
GCATTTACAGCCGTCCGGCAAAACTAAGCGATAGTGTGCATGATGGCGATCGGGTGGAGATTTATCGCCCTCTCATTGCC
GATCCGAAAGAGCTTCGCAGGCAACGAGCAGAAAAATCAGCGAATAAATAA
>ec102712_324
ATGGAAACTTTCCTTTCCCTTCGTCATATCAACAAAACGTTTCATGCCACGCGAGCGCTGCGCGATGTTTCTCTCGACTT
TATGTCGGGTGAAGTGCACTGCCTTGCCGGGCAAAACGGCTGTGGTAAATCGACGTTGATTAAAATTATGTCCGGTGTTT
ATCGCCCGGATGAGGGAGCGGAAATTACGCTTGGTGGGAAAAACTGGTCAAAGCTGACACCCGCCGCTTCGGTGGCGCAG
GGGATTCAGGTGATTTATCAGGACCTCTCTTTATTTCCTAACCTGAGTGTCTGGGAGAATATCGCCGTGAATCACTATCA
CCACGGTCTGTTTGTTAACCGCCGTCGTCTGCGTGAGGTGGCGCAGGCGGCAATGACCAGTATTAACGTCACATTGCCAC
TGGATACACTCGTTTCTGAGCTTTCAATTGCCCGCTGTCAGCTGGTGGCTATTTGCCGTGCACTGGCGCAGGACGCACGG
TTGATCGTGATGGATGAACCAACCGCTTCGCTGACCCATCAGGAAGTGCAAGGGTTATTACAGGTGGTGCATCAATTGCG
TGAACGCGGGATCTGCGTGGTCTTCGTCAGTCATCGTCTGGAAGAAGTGATGGAAGTTTCCGACCGTATTTCAGTGCTGA
AAGATGGTGAGCTGGTCGGGACTTTTCCGGCTGCAGAGATGACCACAAAACAACTCGGTTTCCTGATGACCGGCCAGGAG
TTTGAATATCAGGTGCGAGAGTTGTGGCAGGGAAAATCCAGCACCCCGGTGCTGGAGGTGCGTAATTTAAGTCGTCATGG
GGAATATCTAAATATTAACTTGCGGGTGGAAGCGGGCGAAGTGGTATCGATTGTTGGCCTGCTTGGTGCGGGGCGCACGG
AATTATGTCTGAGTCTGTTTGGTATGACCCGACCGGATGCTGGCGAGATCCTCATCAACGGCCAGCCGGTTACACTGCAT
AGTAACCAGGACGCTATCCGCCACGGTATTGGTTATGTTTCGGAAGATCGCATGTCGCGCGGTTTGGTGATGGCGCAATC
TATTGAAGACAACATCATTAGCACTGTTTTTCACAAGGTAAAAGATCGCTTCGGCTTTCTGAGTGAAACTAAAGTTCGTG
ACCTGGTGGACAGGCTAATCAAGGCATTGACCATCAAAGTCTCTGATCCTCATCTTCCGGTGAATACGCTTTCTGGTGGT
AACGCGCAGCGAGTATCGATCGCCAAATGGCTGGCGATTGGGCCACGACTGTTGATTCTCGATAGCCCGACAGTCGGTGT
TGATATCGCCAACAAAGCAGGAATATACGGCATTATCAGCGATCTGGCGGCTCATGGCATTGCGGTATTGATGATCTGCG
ATGAAATTGAAGAAGCGTGGTATCAAAGCCACCGGATTTTGGTAATGCAAAAAGGTCAGATCACCCATAGCTTCCTGCCT
GACAGCAGTTCTCAGGCCAGGATTGCGGAGGTGGTAAATGGCTGA
>ec402290_679
ATGAAAAGAGTTTTGTTCTTTTTGCTGATGATATTTGTTAGTTTTGGTGTTATAGCTGATTGCGAAATACAAGCTAAAGA
TCATGATTGTTTTACTATTTTCGCTAAGGGTACTATTTTTTCCGCGTTTCCTGTCTTAAATAATAAAGCCATGTGGAGAT
GGTATCAGAATGAGGACATCGGTGAGTATTATTGGCAAACAGAACTGGGTACATGTAAAAATAATAAATTCACACCAAGC
GGGGCGAGACTCTTAATTCGCGTCGGGTCACTACGCCTTAATGAAAATCATGCCATCAAAGGAACGTTGCAGGAGTTGAT
AAATACAGCAGAAAAAACGGCGTTTCTCGGCGATCGGTTTAGAAGTTATATAAGAGCGGGTATCTATCAAAAAAAGAGCA
GTGATCCAGTTCAGTTGTTGGCAGTCCTTGATAATTCAATCATGGTAAAATATTTTAAAGATGAGAAACCAACTTATGCT
CGAATGACAGCACATCTCCCGAACAAAAATGAGTCTTACGAATGTTTAATAAAGATACAGCATGAACTAATTCGTAGTGA
AGAGAAATAA
>ec102651_2615
ATGGCGACATTTTCTTTAGGTAAACATCCGCACGTTGAGCTGTGCGACTTGCTGAAACTGGAAGGCTGGAGCGAAAGCGG
CGCGCAGGCGAAAATCGCGATTGCCGAAGGCCAGGTGAAAGTCGACGGTGCGGTTGAAACGCGCAAACGCTGCAAAATCG
TCGCCGGTCAGACAGTGAGTTTTGCAGGTCACAGCGTACAGGTTGTTGCCTGA
>ec102651_4026
GTGAAAACACTAATAAGAAAATTCTCCCGTACGGCCATCACGGTCGTATTAGTCATTCTGGCCTTCATCGCAATTTTTAA
TGCCTGGGTCTATTACACCGAATCCCCGTGGACGCGTGACGCGCGCTTTAGCGCTGATGTCGTTGCGATCGCGCCGGACG
TTTCTGGACTCATTACCCAGGTGAATGTTCATGATAACCAGCTGGTGAAAAAAGGACAGGTACTGTTCACCATCGACCAG
CCGCGCTATCAAAAGGCGCTTGAGGAAGCGCAAGCCGATGTTGCTTATTATCAGGTACTGGCACAGGAGAAACGCCAGGA
GGCCGGACGTCGTAATCGTCTCGGTGTGCAGGCGATGTCTCGCGAAGAGATCGACCAGGCCAACAACGTACTACAAACGG
TTCTGCATCAGTTAGCGAAAGCGCAGGCGACCCGCGATCTGGCAAAACTGGATCTTGAACGCACGGTGATCCGCGCGCCA
GCGGATGGCTGGGTGACCAACCTCAACGTCTATACCGGTGAGTTTATTACTCGTGGATCAACGGCGGTTGCGCTGGTGAA
ACAGAACTCTTTCTATGTACTGGCCTATATGGAAGAAACTAAGCTGGAAGGGGTGCGCCCTGGGTATCGTGCAGAGATCA
CGCCGCTTGGCAGTAACAAAGTGCTGAAAGGGACTGTTGATAGTGTTGCCGCTGGGGTCACCAACGCCAGCAGCACGCGT
GACGACAAAGGGATGGCGACCATCGACTCTAACCTTGAATGGGTGCGTTTGGCGCAACGTGTTCCGGTTCGTATTCGTCT
CGACAACCAGCAAGAGAACATCTGGCCTGCGGGCACCACTGCTACAGTGGTGGTCACTGGCAAACAAGATCGCGACGAAA
GCCAGGATTCGTTCTTCCGTAAAATGGCCCATCGCCTGCGTGAGTTTGGTTAA
>ec402290_713
GTGAATACAACGCTGTTTCGATGGCCGGTTCGCGTCTACTATGAAGATACCGATGCCGGTGGTGTGGTGTACCACGCCAG
TTACGTCGCTTTTTATGAAAGAGCACGCACAGAGATGCTGCGTCATCATCACTTCAGTCAGCAGGCGCTGATGGCTGAAC
GCGTTGCCTTTGTGGTACGTAAAATGACGGTGGAATATTACGCACCTGCGCGGCTCGACGATATGCTCGAAATACAGACT
GAAATAACATCAATGCGTGGCACCTCTTTGGTTTTCACGCAACGTATTGTCAACGCCGAGAATACTTTGCTGAATGAAGC
AGAGGTTCTGGTTGTTTGCGTTGACCCACTCAAAATGAAGCCTCGTGCGCTTCCCAAGTCTATTGTCGCGGAGTTTAAGC
AGTGA
>ec102651_1820
ATGAACCACGATATCCCGCTAAAATATTTTGATATTGCCGATGAGTACGCGACCGAATGCGCAGAGCCTGTCGCAGACGC
TGAACGCACACCGCTGGCCCACTACTTCCAGTTACTGCTCACCCGTTTGATGAACAATGAAGAGATCAGCGAAGAAGCCC
AACATGAAATGGCTGCTGAAGCGGGGATTAATCCCGTACGCATTGATGAGATCGCAGAGTTTTTGAATCAATGGGGTAAT
GAGTAA
>lcl|CP000802.1_cds_EcHS_A4385_4142
ATGCACGTAAAATACTTAGCAGGGATTGTCGGTGCCGCGCTACTGATGGCGGGTTGTAGCTCCAGCAACGAATTGAGTGC
TGCCGGTCAGAGTGTACGCATTGTGGACGAGCAGCCAGGCGCAGAGTGCCAGCTGATTGGTACTGCGACAGGTAAGCAAA
GCAACTGGCTTTCCGGGCAACACGGAGAAGAGGGCGGTTCTATGCGCGGCGCAGCAAACGATCTGCGCAACCAGGCGGCT
GCAATGGGCGGTAACGTGATTTATGGCATCAGCAGCCCGTCGCAGGGAATGTTGTCCAGTTTTGTCCCGACGGATAGCCA
GATTATCGGTCAGGTTTATAAGTGCCCGAACTGA
>lcl|CP000802.1_cds_EcHS_A1388_1317
ATGCAGCTTAAACGTGTGGCAGAAGCCAAACTGCCAACCCCATGGGGCGATTTCCTGATGGTGGGATTTGAAGAACTGGC
AACCGGACACGATCATGTCGCGCTAGTCTATGGCGATATTTCCGGGCATACCCCGGTACTTGCGCGCGTCCATTCCGAAT
GTCTGACCGGTGACGCCCTGTTCAGCTTGCGCTGCGATTGTGGCTTCCAGCTCGAAGCGGCATTGACGCAAATTGCCGAG
GAAGGCCGTGGTATTTTGCTGTATCACCGTCAGGAAGGTCGTAACATTGGTCTGCTGAATAAAATCCGCGCTTACGCACT
GCAGGATCAAGGTTACGATACCGTAGAGGCTAACCACCAGTTAGGCTTCGCCGCTGATGAGCGCGACTTCACTCTTTGCG
CTGATATGTTCAAACTCCTTGGCGTCAATGAAGTCCGCTTGTTAACCAATAACCCGAAAAAAGTCGAAATTCTGACCGAA
GCAGGGATTAATATTGTTGAACGCGTACCATTGATTGTAGGTCGTAACCCCAATAACGAACATTATCTCGATACCAAAGC
CGAGAAAATGGGCCATTTGCTGAACAAATAA
>ec102712_103
ATGCCGCCTCGCCGCTATAACCCTGACACCCGACGTGACGAGCTGCTGGAACGCATTAATCTCGATATCCCCGGCGCGGT
GGCCCAGGCGCTGCGGGAAGATTTAGGCGGAACAGTCGATGCCAACAATGATATTACGGCAAAACTTTTACCGGAAAATT
CTCGCTCTCATGCCACGGTGATCACCCGCGAGAATGGCGTCTTTTGCGGCAAACGCTGGGTTGAAGAGGTGTTTATTCAA
CTGGCAGGCGACGATGTCACCATAATCTGGCATGTGGATGACGGCGATGTCATCAATGCCAATCAATCCTTGTTCGAACT
TGAAGGCCCATCCCGCGTGCTGTTAACGGGCGAACGCACTGCGCTTAATTTTGTGCAAACCCTTTCAGGAGTTGCCAGTA
AGGTACGCCACTATGTCGAATTGCTGGAAGGCACCAACACGCAGTTGTTGGATACGCGCAAAACCTTACCCGGCCTGCGT
TCAGCTCTGAAATACGCGGTACTTTGCGGCGGCGGAGCGAATCACCGTCTGGGGCTTTCTGATGCCTTCCTGATCAAAGA
AAACCATATTATTGCCTCCGGCTCAGTGCGCCAGGCGGTCGAAAAAGCGTCCTGGCTGCACCCGGATGCGCCAGTAGAAG
TCGAAGTAGAGAATCTGGAAGAACTTGATGAAGCCCTGAAAGCAGGAGCCGATATCATCATGCTGGATAACTTCGAAACA
GAACAGATGCGCGAAGCCGTCAAACGCACCAACGGCAAGGCGCTACTGGAAGTGTCTGGCAACGTCACTGACAAAACACT
GCGTGAATTTGCCGAAACGGGCGTGGACTTTATCTCCGTCGGTGCGCTAACTAAACACGTACAAGCACTCGACCTTTCAA
TGCGTTTTCGCTAA
>ec102712_1437
ATGTATCCCGTCGACCTTCATATGCATACCGTTGCCAGCACACATGCATATAGCACATTGAGTGATTACATTGCCCAGGC
CAAACAAAAGGGCATTAAACTTTTTGCGATCACCGATCATGGCCCGGATATGGAAGATGCTCCGCATCACTGGCACTTCA
TTAACATGCGTATCTGGCCGCGAGTGGTTGATGGGGTAGGGATCCTGCGCGGCATCGAAGCTAACATTAAAAATGTTGAT
GGTGAAATTGATTGCAGCGGTAAAATGTTTGACTCGCTGGATCTGATTATTGCCGGTTTTCATGAGCCGGTTTTTGCACC
ACATGACAAAGCGACCAATACACAAGCGATGATCGCCACTATCGCCAGCGGCAATGTGCATATAATAAGCCATCCCGGAA
ATCCCAAATATGAAATAGATGTGAAAGCCGTTGCTGAAGCAGCCGCGAAACATCAGGTGGCGCTGGAAATCAATAATTCT
TCATTTTTACACTCACGTAAGGGCAGTGAAGACAACTGTCGTGCGGTAGCCGCAGCGGTACGTGATGCTGGAGGTTGGGT
GGCATTAGGCTCGGATTCTCACACCGCGTTTACCATGGGGGAATTTGAAGAGTGTCTTAAAATCCTCGACGCGGTAGATT
TTCCGCCAGAGCGCATTTTGAATGTTTCTCCGCGCCGCTTACTGAACTTCCTTGAATCTCGCGGTATGGCACCGATTGCG
GAATTTGCAGACCTTTAA
>ec102712_1497
ATGGCCGTACAACAGAATAAACCAACCCGTTCCAAACGTGGCATGCGTCGTTCCCATGACGCGCTGACCGCAGTCACCAG
CCTGTCTGTAGACAAAACTTCTGGTGAAAAACACCTGCGTCACCACATCACTGCCGACGGTTACTACCGCGGCCGCAAGG
TCATCGCTAAGTAA
>ec102712_1286
GTGAATATTGAAGAGTTAAAAAAACAAGCCGAAACGGAAATCGCCGACTTTATCGCGCAAAAAATCGCCGAGCTGAACAA
GAATACAGGGAAAGAAGTCTCTGAAATTCGCTTCACCGCACGAGAAAAAATGACCGGGCTTGAAAGTTATGATGTCAAAA
TCAAAATAATGTGA
>ec102651_1414
ATGGTTAAGCCTGAAGAAATGTTTCCTGTAATGGAAGATGGGAAATATGTCGATAAATGGGCAATACGAACGACGGCAAT
GATTGCCAGAGAACTTGGTAAACAGAACAACAAAGCTGCCTGA
>ec402290_1582
ATGCGTTCGATTGCCAGACGTACCGCAGTGGGAGCTGCACTATTGCTTGTCATGCCAGTAGCCGTATGGATTTCTGGCTG
GCGTTGGCAACCTGGAGAACAAAGTTGGCTACTAAAAGCGGCTTTTTGGGTTACTGAAACTGTCACCCAGCCCTGGGGCG
TCATTACACATTTGATTTTATTCGGCTGGTTTCTCTGGTGTCTGCGTTTTCGCATTAAGGCTGCCTTTGTATTATTTGCC
ATTCTGGCGGCCGCAATCCTTGTGGGACAAGGCGTTAAATCCTGGATCAAAGACAAAGTCCAGGAACCACGACCTTTTGT
TATCTGGCTGGAAAAAACACATCATATTCCGGTTGATGAGTTCTACACTTTAAAGCGAGCAGAACGCGGAAATCTAGTGA
AAGAACAGTTGGCTGAAGAGAAAAATATCCCACAATATTTGCGTTCACACTGGCAGAAAGAGACGGGGTTTGCCTTTCCT
TCCGGTCACACGATGTTTGCTGCCAGTTGGGCACTGCTGGCCGTTGGTTTGCTGTGGCCGCGTCGGCGAACGTTAACCAT
TGCTATCTTGCTGGTCTGGGCAACGGGAGTCATGGGAAGCCGCCTGCTGCTCGGGATGCATTGGCCACGCGATCTGGTAG
TAGCTACGTTGATTTCGTGGGCGCTGGTGGCGGTGGCAACGTGGCTTGCGCAACGAATTTGTGGGCCATTAACACCACCT
GCGGAAGAAAATCGCGAAATAGCGCAACGAGAACAAGAAAGTTAA
>lcl|CP000802.1_cds_EcHS_A4418_4172
ATGAATTCGACAATCTGGCTGGCGCTTGCCCTGGTTTTGGTACTGGAAGGTTTAGGGCCGATGCTTTACCCGAAGGCATG
GAAGAAGATGATCTCTGCGATGACCAATTTGCCCGATAATATTTTACGTCGTTTTGGCGGTGGACTTGTGGTTGCGGGCG
TTGTGGTCTACTACATGTTGAGGAAAACGATTGGCTGA
>ec102712_4822
ATGGCACTATTCTCTAAAATATTAATTTTTTATGTGATTGGTGTGAACATATCCTTTGTCATTATCTGGTTTATCTCACA
TGAGAAAACACATATTCGTTTACTTAGTGCATTCCTGGTCGGAATAACCTGGCCAATGAGTCTGCCTGTGGCATTACTTT
TTTCTCTCTTTTAG
>ec401140_939
GTGAAAATTGCCATATTGTCCCGGGATGGAACGCTCTATTCGTGTAAGCGGCTGCGTGAAGCCGCTATACAGCGCGGTCA
CCTGGTTGAAATTCTTGATCCGCTTTCTTGCTACATGAACATAAATCCTGCGGCGTCTTCTATTCACTACAAAGGCCGCA
AGTTACCCCATTTTGACGCAGTGATCCCGCGTATTGGCACCGCCATTACCTTTTATGGGACGGCGGCACTGCGCCAGTTC
GAGATGCTGGGGAGCTATCCGCTCAATGAGTCGGTCGCCATTGCCCGGGCGCGTGACAAATTGCGTTCCATGCAACTGCT
GGCGCGTCAGGGCATCGACCTGCCTGTCACGGGCATTGCGCATTCGCCGGATGATACCAGCGATTTAATCGACATGGTCG
GTGGTGCGCCGCTGGTGGTCAAGTTGGTTGAAGGCACGCAGGGAATTGGCGTCGTGCTGGCGGAGACGCGTCAGGCGGCG
GAAAGCGTGATTGACGCTTTCCGCGGTCTGAACGCGCATATTCTGGTGCAGGAATATATCAAAGAGGCGCAAGGGTGCGA
TATCCGCTGTCTGGTTGTTGGCGATGAAGTGGTCGCTGCGATTGAACGGCGGGCGAAAGAGGGCGATTTTCGTTCCAATT
TGCATCGTGGCGGCGCGGCAAGCGTCGCCAGTATCACACCACAGGAGCGTGAAATCGCGATAAAAGCCGCGCGAACGATG
GCGCTGGACGTTGCTGGTGTGGATATTCTGCGTGCTAATCGCGGGCCGTTGGTGATGGAGGTGAATGCGTCGCCGGGGCT
GGAAGGAATAGAAAAAACCACCGGTATCGACATCGCGGGTAAAATGATCCGCTGGATCGAACGCCACGCTACGACAGAAT
ATTGCCTGAAAACGGGTGGTTAG
>ec102712_4648
ATGCTTAACCAGCTCGATAACCTGACGGAGCGCGTCAGAGGAAGTAACAAACTGGTTGATCGCTGGCTACATGTACGTAA
GCATCTGCTCGTGGCTTACTACAATCTGGTTGGCATTAAGCCTGGCAAAGAATCGTACATGAGGCTAAACGAAAAAGCCC
TTGATGATTTTTGTCAGAGCCTGGTCGATTACTTGTCTGCCGGACATTTCAGTATTTATGAGCGCATTCTTCATAAGCTG
GAAGGCAACGGGCAACTCGCGCGCGCCGCGAAGATTTGGCCGCAACTCGAAGCCAATACTCAACAGATTATGGATTACTA
CGATTCCAGTCTGGAAACCGCCATCGATCATGATAATTACCTTGAGTTTCAACAGGTTTTATCTGACATCGGCGAGGCGC
TGGAAGCGCGCTTTGTGCTGGAAGATAAGCTGATTCTGCTGGTGCTTGACGCCGCCCGCGTCAAACATCCTGCTTGA
>lcl|FN649414.1_cds_CBJ00241.1_740
ATGGTAAGCAACGCCTCCGCATTAGGACGCAATGGCGTACATGATTTCATCCTCGTTCGCGCTACCGCTATCGTCCTGAC
GCTCTACATCATTTATATGGTCGGTTTTTTCGCTACCAGTGGCGAGCTGACATATGAAGTCTGGATCGGTTTCTTCGCCT
CTGCGTTCACCAAAGTGTTCACCCTGCTGGCGCTGTTTTCTATCTTGATCCATGCCTGGATCGGCATGTGGCAGGTGTTG
ACCGACTACGTTAAACCGCTGGCCTTGCGCCTGATGCTGCAACTGGTGATTGTCGTTGCTCTGGTGGTTTACGTGATTTA
TGGATTCGTTGTGGTGTGGGGTGTGTGA
>ec102712_3873
ATGGCAATCCGAAAACGTTTTATTGCGGGCGCAAAATGCCCGGCCTGTCAGGCGCAGGATTCAATGGCGATGTGGCGCGA
AAATAATATTGATATTGTTGAATGTGTTAAGTGCGGACATCAGATGCGAGAAGCAGACAAAGAAGCCCGCGATCACGTTC
GCAAAGATGAGCAAGTGATCGGGATTTTTCATCCGGACTAG
>lcl|FN649414.1_cds_CBJ02773.1_3272
ATGAATAACCATTTTGGTAAAGGCTTAATGGCGGGATTAAAAGCAACGCATGCCGACAGTGCGGTTAATGTGACAAAATT
CTGTGCCGATTATAAACGCGGTTTTGTATTAGGCTACTCACACCGGATGTACGAAAAGACCGGAGATCGCCAGCTTAGCG
CCTGGGAAGCGGGTATTCTGACGCGCCGCTATGGACTGGATAAAGAGATGGTAATGGATTTCTTTCGTGAGAATAATTCC
TGTTCTACGTTGCGCTTTTTTATGGCCGGTTATCGCCTCGAAAATTGA
>lcl|FN649414.1_cds_CBJ00537.1_1036
ATGTACACTTCAGGCTATGCACATCGTTCTTCGTCGTTCTCATCCGCAGCAAGTAAAATTGCGCGTGTCTCTACGGAAAA
CACTACAGCCGGGCTTATCAGTGAAGTTGTCTATCGCGAAGATCAGCCCATGATGACGCAACTTCTACTGTTGCCATTGT
TACAGCAACTCGGTCAGCAATCGCGCTGGCAACTCTGGTTAACACCGCAACAAAAACTGAGTCGGGAATGGGTTCAGGCA
TCTGGGCTACCCTTAACGAAAGTAATGCAGATTAGCCAGCTCTCCCCTTGCCACACTGTGGAGTCAATGGTTCGCGCTTT
ACGCACGGGCAATTACAGTGTGGTGATCGGTTGGTTGGCAGATGATTTGACTGAAGAAGAGCATGCTGAACTTGTTGATG
CGGCAAATGAAGGTAACGCTATGGGGTTTATTATGCGTCCGGTAAGCGCATCCTCTCACGCCACGAGACAACTTTCCGGG
CTAAAAATTCACTCTAATTTGTATCATTAA
>lcl|FN649414.1_cds_CBJ01000.1_1499
ATGTTTCCAGAATACCGAGATTTAATATCCCGTCTGAAAAACGAAAATCCTCGCTTTATGTCCTTGTTCGATAAACACAA
TAAACTTGATCATGAAATTGCCAGAAAGGAAGGTTCCGACGGTCGAGGGTACAATGCGGAAGTGGTCCGCATGAAAAAAC
AAAAGCTACAGTTAAAAGATGAGATGCTCAAAATCCTGCAGCAGGAGAGCGTCAAAGAGGTGTAA
>lcl|FN649414.1_cds_CBI99613.1_112
ATGAGTACTGAAATCAAAACTCAGGTCGTGGTACTTGGGGCAGGCCCCGCAGGTTACTCCGCTGCCTTCCGTTGCGCTGA
TTTAGGTCTGGAAACCGTAATCGTAGAACGTTACAACACCCTTGGCGGTGTTTGCCTGAACGTCGGCTGTATCCCTTCTA
AAGCACTGCTGCACGTAGCAAAAGTTATCGAAGAAGCCAAAGCGCTGGCTGAACACGGTATCGTCTTCGGCGAACCGAAA
ACCGATATTGACAAGATTCGTACCTGGAAAGAGAAAGTGATCAATCAGCTGACCGGTGGTCTGGCTGGTATGGCGAAAGG
CCGCAAAGTCAAAGTGGTCAACGGTCTGGGTAAATTCACCGGGGCTAACACCCTGGAAGTTGAAGGTGAGAACGGCAAAA
CCGTGATCAACTTCGACAATGCGATCATTGCAGCGGGTTCTCGCCCGATCCAACTGCCGTTTATTCCGCATGAAGATCCG
CGTATCTGGGACTCCACTGACGCGCTGGAACTGAAAGAAGTACCAGAACGCCTGCTGGTAATGGGTGGCGGTATCATCGG
TCTGGAAATGGGCACCGTATACCACGCGCTGGGTTCACAGATTGACGTGGTTGAAATGTTCGACCAGGTTATCCCGGCAG
CTGACAAAGACATCGTTAAAGTCTTCACCAAGCGTATCAGCAAGAAATTCAACCTGATGCTGGAAACCAAAGTTACCGCC
GTTGAAGCGAAAGAAGACGGTATTTATGTGACGATGGAAGGCAAAAAAGCACCCGCTGAACCGCAGCGTTACGACGCCGT
GCTGGTAGCGATTGGTCGTGTGCCGAACGGTAAAAACCTCGACGCAGGCAAAGCTGGCGTGGAAGTGGACGACCGTGGTT
TCATCCGCGTTGACAAACAGCTGCGTACCAACGTACCGCACATCTTTGCTATCGGCGATATCGTCGGTCAGCCGATGCTG
GCACACAAAGGTGTTCACGAAGGTCACGTTGCCGCTGAAGTTATCGCCGGTAAGAAACACTACTTCGATCCGAAAGTTAT
CCCGTCCATCGCCTATACCGAACCAGAAGTTGCATGGGTAGGTCTGACTGAGAAAGAAGCGAAAGAGAAAGGCATCAGCT
ATGAAACCGCCACCTTCCCGTGGGCTGCTTCTGGTCGTGCTATCGCTTCCGACTGCGCAGACGGTATGACCAAGCTGATT
TTCGACAAAGAATCTCACCGTGTGATCGGTGGTGCGATTGTCGGTACCAACGGCGGCGAGCTGCTGGGTGAAATCGGCCT
GGCAATCGAAATGGGTTGTGATGCTGAAGACATCGCACTGACCATCCACGCGCACCCGACTCTGCACGAGTCTGTGGGCC
TGGCGGCAGAAGTGTTCGAAGGTAGCATTACCGACCTGCCGAACCCGAAAGCGAAGAAGAAGTAA
>ec102651_553
GTGAAAGAGATTATTGATGGATTCCTTAAATTCCAGCGCGAGGCATTTCCGAAGCGGGAAGCCTTGTTTAAACAGCTGGC
GACACAGCAAAGCCCGCGCACACTTTTTATCTCCTGCTCCGACAGCCGTCTGGTCCCTGAGCTGGTGACGCAACGTGAGC
CTGGCGATCTGTTCGTTATTCGCAACGCGGGCAATATCGTCCCTTCCTACGGGCCGGAACCCGGTGGCGTTTCTGCTTCG
GTGGAGTATGCCGTCGCTGCGCTTCGGGTATCTGACATTGTGATTTGTGGTCATTCCAACTGTGGCGCGATGACCGCCAT
TGCCAGCTGTCAGTGCATGGACCATATGCCTGCCGTCTCCCACTGGCTGCGTTATGCCGATTCAGCCCGCGTCGTTAATG
AGGCGCGCCCGCATTCCGATTTACCGTCAAAAGCTGCGGCGATGGTACGTGAAAACGTCATTGCTCAGTTGGCTAATTTG
CAAACTCATCCATCGGTGCGCCTGGCGCTCGAAGAGGGGCGGATCGCCCTGCACGGCTGGGTCTACGACATTGAAAGCGG
CAGCATCGCAGCTTTTGACGGCGCAACCCGCCAGTTTGTGCCACTGGCCGCTAATCCTCGCGTTTGTGCCATACCGCTAC
GCCAACCGACCGCAGCGTAA
>lcl|CP000802.1_cds_EcHS_A0462_445
GTGCGTATAGGTATCGATTTAGGCGGCACCAAAACTGAAGTGATTGCACTGGGCGATGCAGGGGAGCAGTTGTACCGCCA
TCGTCTGCCCACGCCGCGTGATGATTACCGGCAGACTATTGAAACGATCGCCACGTTGGTTGATATGGCGGAGCAGGCGA
CAGGGCAGCGCGGAACGGTAGGTATGGGCATTCCTGGCTCAATTTCGCCTTACACCGGCGTGGTGAAAAATGCCAATTCA
ACCTGGCTCAACGGTCAGCCATTCGATAAAGATTTAAGCGCGCGGTTGCAGCGGGAAGTGCGGCTGGCAAATGACGCCAA
CTGTCTGGCGGTTTCAGAAGCGGTAGATGGCGCGGCAGCGGGAGCGCAGACGGTATTTGCCGTGATTATCGGCACGGGAT
GCGGCGCGGGCGTGGCATTCAATGGGCGGGCGCATATCGGCGGCAATGGCACGGCAGGCGAGTGGGGACACAATCCGCTA
CCGTGGATGGACGAAGACGAACTGCGTTATCGCGAGGAAGTCCCTTGTTATTGCGGTAAACAAGGTTGTATTGAAACCTT
TATTTCGGGCACGGGATTTGCCACAGATTATCGTCGTTTGAGCGGACATGCGCTGAAAGGCAGTGAAATTATCAGCCTGG
TTGAAGAAAGCGATCCGGTAGCGGAACTGGCATTGCGTCGCTACGAGCTGCGGCTGGCAAAATCGCTGGCACATGTCGTG
AATATTCTCGATCCGGATGTAATTGTCCTGGGGGGCGGGATGAGCAATGTAGACCGTTTATATCAAACGGTTGGGCAGTT
GATTAAACAATTTGTCTTCGGCGGCGAATGTGAAACGCCGGTGCGTAAGGCGAAGCACGGTGATTCCAGCGGCGTACGCG
GCGCTGCGTGGTTATGGCCACAAGAGTAA
>lcl|CP000802.1_cds_EcHS_A0467_450
ATGGCGAGACGTATTCTGGTCGTAGAAGATGAAGCTCCAATTCGCGAAATGGTCTGCTTCGTGCTCGAACAAAATGGCTT
TCAGCCGGTCGAAGCGGAAGATTATGACAGTGCTGTGAATCAACTGAATGAACCCTGGCCGGATTTAATTCTCCTTGACT
GGATGTTACCTGGCGGCTCCGGTATCCAGTTCATCAAACACCTCAAGCGCGAGTCGATGACCCGGGATATTCCAGTGGTG
ATGTTGACCGCCAGAGGGGAAGAAGAAGATCGCGTGCGCGGCCTTGAAACCGGCGCGGATGACTATATCACCAAGCCGTT
TTCGCCGAAGGAGCTGGTGGCGCGAATCAAAGCGGTAATGCGCCGTATTTCGCCAATGGCGGTGGAAGAGGTGATTGAGA
TGCAGGGATTAAGTCTCGACCCGACATCTCACCGAGTGATGGCGGGCGAAGAGCCGCTGGAGATGGGGCCGACAGAATTT
AAACTGCTGCACTTTTTTATGACGCATCCTGAGCGCGTGTACAGCCGCGAGCAGCTGTTAAACCACGTCTGGGGAACTAA
CGTGTATGTGGAAGATCGTACGGTCGATGTCCACATTCGTCGCCTACGTAAAGCACTGGAGCCAGGCGGGCATGACCGCA
TGGTGCAGACCGTGCGCGGTACAGGATATCGTTTTTCAACCCGCTTTTAA
>lcl|FN649414.1_cds_CBJ03935.1_4434
ATGAATACAGATACGTTTATGTGCAGCAGCGACGAAAAACAGACCCGCAGCCCGCTGTCGCTGTATTCGGAATACCAGCG
GATGGAGATTGAGTTTCGCGCACCGCATATCATGCCCACCAGCCACTGGCATGGTCAGGTCGAAGTGAATGTGCCTTTCG
ATGGCGATGTGGAATACCTGATCAACAATGAAAAAGTGAATATCAATCAGGGTCATATCACGCTGTTCTGGGCCTGTACA
CCGCACCAACTAACAGATACCGGAACCTGTCAGAGCATGGCGATTTTTAATCTGCCGATGCATCTGTTTCTCTCCTGGCC
GCTGGATAAAGACCTGATTAACCACGTCACTCACGGCATGGTGATCAAATCACTGGCCACACAGCAACTTAGCCCGTTTG
AAGTGCGCCGCTGGCAGCAGGAATTAAACAGTCCGAACGAGCAAATTCGCCAGCTCGCCATTGATGAAATTGGCCTGATG
CTCAAGCGATTTAGCCTCTCTGGCTGGGAACCGATTCTGGTCAATAAAACCTCGCGCACACACAAAAACAGCGTCTCGCG
CCATGCGCAATTTTATGTTAGCCAGATGCTGGGCTTTATTGCCGAAAACTATGATCAGGCGCTGACCATCAACGATGTGG
CTGAGCACGTCAAACTTAACGCCAACTATGCAATGGGGATATTCCAGCGGGTCATGCAATTGACGATGAAACAGTACATT
ACCGCGATGCGCATCAACCACGTTCGCGCGTTACTGAGCGATACCGATAAAAGTATTCTCGATATTGCCCTGACGGCAGG
CTTTCGTTCAAGTAGTCGTTTTTACAGCACGTTCGGCAAATATGTCGGCATGTCGCCGCAACAATACCGCAAACTTAGCC
AACAGCGCCGCCAGACGTTTCCCGGCTAA
>ec102651_2121
ATGACTGACTACCTGTTACTGTTTGTCGGAACTGTACTGGTCAATAACTTTGTACTGGTCAAGTTTCTCGGTCTCTGTCC
GTTTATGGGGGTTTCCAAAAAACTGGAAACCGCGATGGGCATGGGGCTGGCAACAACGTTTGTGATGACGCTGGCGTCTA
TTTGCGCCTGGCTTATCGATACGTGGATTTTGATCCCACTTAATCTGATTTACCTGCGCACCCTGGCATTTATTCTGGTG
ATTGCTGTGGTCGTGCAGTTCACCGAGATGGTGGTGCGCAAAACCAGCCCGGTGCTTTACCGTCTGCTGGGGATTTTTTT
GCCGCTTATCACCACCAACTGTGCAGTGCTCGGCGTGGCGTTGCTGAATATCAATCTCGGGCACAATTTCTTGCAGTCGG
CGCTGTACGGTTTTTCCGCCGCTGTCGGTTTCTCGCTGGTGATGGTGCTCTTCGCCGCCATCCGCGAACGCCTTGCTGTG
GCTGATGTCCCGGCACCTTTTCGCGGTAATGCCATTGCGTTAATTACCGCAGGTCTTATGTCTCTGGCCTTTATGGGCTT
TAGTGGTTTGGTGAAGTTGTAA
>ec402290_3500
ATGACGCAGGATGAATTGAAAAAAGCAGTAGGATGGGCGGCACTTCAGTATGTTCAGCCCGGCACCATTGTTGGTGTAGG
TACAGGTTCCACCGCCGCACACTTTATTGACGCGCTCGGTACAATGAAAGGCCAGATTGAAGGGGCCGTTTCCAGTTCAG
ATGCTTCCACTGAAAAACTGAAAAGCCTCGGCATTCACGTTTTTGATCTCAACGAAGTCGACAGCCTTGGCATCTACGTT
GATGGCGCAGATGAAATCAACGGCCACATGCAAATGATCAAAGGCGGCGGCGCGGCGCTGACCCGTGAAAAAATCATTGC
TTCGGTTGCAGAAAAATTTATCTGTATTGCAGACGCTTCCAAGCAGGTTGATATTCTGGGTAAATTCCCGCTGCCAGTAG
AAGTTATCCCGATGGCACGTAGTGCAGTGGCGCGTCAGCTGGTGAAACTGGGCGGTCGTCCGGAATACCGTCAGGGCGTG
GTGACCGATAATGGCAACGTGATCCTCGACGTCCACGGCATGGAAATCCTTGACCCGATAGCGATGGAAAACGCCATAAA
TGCGATTCCTGGCGTGGTGACTGTTGGCTTGTTTGCTAACCGTGGCGCGGACGTTGCGCTGATTGGCACACCTGACGGTG
TCAAAACCATTGTGAAATGA
>lcl|CP000802.1_cds_EcHS_A3427_3249
ATGAAAATCAAAACCACTGTTGCTGCATTAAGCGTACTTTCTGTTCTCTCTTTCGGTGCATTCGCTGCCGACTCCATTGA
TGCTGCACAAGCACAAAATCGTGAAGCAATCGGGACCGTATCCGTAAGTGGTGTGGCGTCTTCGCCAATGGATATGCGTG
AAATGCTGAACAAAAAAGCGGAAGAGAAAGGCGCAACGGCCTACCAGATTACTGAAGCTCGTAGCGGTGACACCTGGCAC
GCTACGGCTGAACTGTACAAATAA
>ec402290_415
ATGATACGTGAGCGGATAGAAGAAAAATTAAGGGCGGCGTTCCAACCCGTATTCCTCGAAGTAGTGGATGAAAGCTATCG
TCACAATGTCCCAGCCGGCTCTGAAAGCCATTTTAAAGTTGTGCTGGTCAGCGATCGTTTTACGGGTGAACGTTTTCTGA
ATCGTCATCGAATGATTTACAGTACTTTAGCGGAGGAACTCTCTACTACCGTTCATGCGCTGGCTCTGCATACTTACACT
ATTAAGGAGTGGGAAGGGTTGCAGGACACCGTCTTTGCCTCTCCTCCCTGTCGTGGAGCAGGAAGCATCGCGTAA
>ec402290_1669
GTGACCCAAGAAGAACGCTTTGAGCAACGGATAGCCCAGGAAACGGCTATCGAGCCACAGGACTGGATGCCCGATGCTTA
CCGAAAGACACTGATCCGCCAGATTGGGCAGCATGCGCACTCCGAGATTGTTGGTATGTTGCCTGAAGGTAACTGGATCA
CTCGCGCACCAACCTTGCGGCGTAAAGCCATTCTGTTGGCCAAAGTGCAGGATGAAGCCGGTCATGGTCTGTATCTCTAT
AGCGCCGCCGAAACACTGGGCTGCGCCAGAGAAGACATCTACCAAAAAATGCTCGACGGACGGATGAAATATTCCTCCAT
CTTTAATTATCCGACATTGAGTTGGGCTGATATCGGCGTTATCGGCTGGCTGGTGGATGGCGCAGCGATCGTCAATCAGG
TGGCGTTATGTCGCACTTCTTATGGCCCGTATGCCAGAGCAATGGTGAAAATCTGCAAAGAAGAGAGTTTTCACCAGCGT
CAGGGGTTTGAAGCCTGCATGGCACTCGCGCAGGGCAGCGAAGCTCAAAAGCAGATGTTGCAAGACGCCATTAACCGTTT
CTGGTGGCCAGCCTTAATGATGTTCGGGCCAAACGATGATAACTCGCCAAACAGCGCCAGAAGTCTCGCCTGGAAAATCA
AACGTTTCACCAACGACGAACTCCGCCAGCGTTTCGTGGATAACACCATTCCACAGGTTGAAATGCTCGGTATGACCGTT
CCTGACCCGGATCTGCATTTTGACACTGAAAGCGGTCACTACCGCTTTGGTGAGATCGACTGGCAGGAGTTTAACGAAGT
AATTAACGGTCGCGGAATTTGTAATCAGGAGAGGCTCGACGCCAAACGTAAAGCCTGGGAAGAAGGTACCTGGGTACGGG
AAGCAGCGCTGGCCCATGCACAAAAACAACTTGCCCGTAAGGTCGCATAA
>ec402290_4188
ATGATTTTTCTCATGACGAAAGATTCTTTTCTTTTACAGGGCTTTTGGCAGTTGAAAGATAATCACGAAATGATAAAAAT
CAATTCCCTGTCAGAGATCAAAAAAGTAGGCAATAAACCCTTCAAGGTTATCATTGATACCTATCACAATCATATCCTTG
ATGAAGAAGCGATTAAATTTCTGGAGAAATTAGATGCCGAGAGAATTATTGTTTTGGCACCTTATCACATCAGTAAACTA
AAAGCTAAAGCGCCTATTTATTTTGTTAGCCGCAAAGAAAGTATCAAAAATCTTCTTGAGATTACTTATGGTAAACACTT
GCCCCATAAGAATTCACAATTATGTTTTTCACATAATCAGTTCAAAATTATGCAACTGATTCTGAAAAATAAAAATGAAA
GCAATATCACGTCGACGCTCAATATTTCGCAACAAACATTAAAGATTCAGAAATTCAACATTATGTACAAGCTGAAACTA
AGACGTATGAGCGACATCGTCACCCTGGGTATCACATCTTATTTTTAG
>ec102651_3594
ATGGTTCAGAAGCCCCTCATTAAGCAGGGATATTCGCTGGCAGAGGAAATTGCCAACAGCGTCAGTCACGGCATTGGGTT
GGTGTTTGGTATCGTTGGGCTGGTGTTGCTACTGGTTCAGGCGGTGGATCTCAATGCCAGCGCCACAGCGATAACCAGTT
ACAGCCTCTATGGCGGCAGTATGATCCTGCTGTTCCTCGCTTCGACGCTCTATCACGCCATTCCTCATCAACGGGCAAAA
ATGTGGCTGAAGAAATTTGACCATTGCGCTATTTACCTGTTGATTGCCGGAACCTACACGCCGTTTTTGCTGGTGGGGCT
GGATTCTCCGTTAGCGCGCGGGTTGATGATTGTTATCTGGAGCCTGGCATTGCTGGGTATTCTGTTTAAACTGACCATCG
CGCACCGATTCAAAATTTTATCTCTGGTGACCTATCTGGCGATGGGCTGGCTGTCGCTGGTGGTAATTTATGAAATGGCA
GTTAAGCTCGCGGCGGGCAGCGTTACCTTACTGGCGGTAGGCGGCGTGGTTTATTCGCTCGGGGTGATTTTCTACGTCTG
CAAACGCATTCCATACAACCATGCCATCTGGCACGGCTTCGTGCTCGGCGGTAGTGTGTGCCACTTTCTGGCGATCTATT
TGTATATTGGGCAGGCGTAA
>ec102651_461
ATGGAAAAAGAAGATTCATTTCCCCAACGCGTCTGGCAAATCGTCGCCGCTATTCCCGAAGGCTATGTCACCACTTACGG
TGATGTGGCGAAACTGGCGGGATCGCCCCGCGCCGCGCGCCAGGTGGGCGGTGTGTTAAAGCGTCTCCCTGAAGGCAGCA
CCTTACCCTGGCACCGGGTGGTTAATCGCCACGGCACAATTTCGCTAACCGGACCGGATTTACAGCGTCAGCGACAGGCA
TTACTGGCAGAAGGTGTGATGGTATCGGGAAGCGGGCAAATCGACTTGCAGCGTTATCGCTGGAACTACTAA
>lcl|FN649414.1_cds_CBJ00028.1_527
ATGCAAACCAGCCCGCTGTTAACACAGCTTATGGAAGCACTGCGCTGTCTGCCGGGCGTTGGCCCGAAGTCGGCGCAGCG
TATGGCGTTCACGCTGCTTCAGCGCGATCGTAGCGGCGGGATGCGTCTGGCGCAGGCGCTCACCCGGGCGATGTCGGAAA
TCGGCCACTGCGCCGATTGCCGCACTTTCACCGAACAGGAAGTCTGTAACATCTGTTCGAATCCGCGTCGTCAGGAAAAC
GGTCAAATCTGTGTGGTGGAGAGTCCGGCGGACATCTACGCCATTGAGCAGACGGGGCAGTTTTCAGGCCGTTATTTTGT
GTTGATGGGGCACCTGTCACCGCTGGACGGCATCGGTCCGGATGATATCGGCCTTGATCGTCTGGAACAGCGTCTGGCAG
AGGAAAAAATCACTGAAGTGATCCTCGCCACCAATCCCACGGTTGAAGGTGAAGCTACCGCTAACTACATTGCCGAGCTT
TGCGCGCAATATGACGTGGAAGCCAGCCGAATCGCTCATGGCGTACCGGTTGGCGGCGAACTGGAAATGGTCGATGGCAC
CACGCTGTCACACTCCCTTGCCGGGCGTCATAAGATTCGTTTTTAA
>ec102712_4307
GTGATAATTATCACTGAACCGTTGTTGTCATTTGTTTTACAAAAGCAAGGGATTAAATCTCCTCCAATGGACAAAAAAAT
GAATAATGACAATACCGATTACGTGAGTAATGAATCAGGGACGCTTTCGCGATTATTTAAACTACCTCAGCATGGGACCA
CCGTCCGCACAGAATTGATTGCGGGGATGACCACTTTTTTAACCATGGTGTACATCGTTTTTGTGAACCCGCAAATCCTC
GGCGCGGCACAAATGGACCCGAAAGTGGTGTTTGTTACCACCTGTTTGATTGCCGGTATCGGCAGTATTGCGATGGGGAT
ATTTGCTAACTTACCCGTGGCGCTGGCTCCGGCAATGGGGCTGAACGCCTTCTTTGCCTTCGTGGTCGTGGGGGCGATGG
GCATCTCCTGGCAGACCGGGATGGGCGCAATATTCTGGGGCGCAGTTGGACTATTTTTGCTCACGCTGTTTCGTATCCGG
TACTGGATGATCTCCAACATTCCCTTAAGTTTACGTATTGGTATCACCAGCGGAATTGGATTATTTATCGCCTTAATGGG
ATTAAAAAATACTGGCGTTATTGTCGCCAATAAAGACACGCTGGTGATGATTGGCGATTTAAGTTCTCACGGCGTGTTGT
TAGGTATTTTAGGGTTTTTTATTATAACCGTGTTGTCATCACGTCATTTTCATGCCGCGGTGCTGGTTTCTATTGTGGTG
ACGTCTTGCTGTGGATTATTTTTCGGTGATGTTCATTTTAGCGGCGTCTATTCCATTCCGCCTGATATTAGCGGCGTCAT
TGGTGAAGTAGATTTGAGCGGCGCGTTAACACTTGAACTCGCCGGTATCATTTTCTCCTTTATGCTGATCAACCTATTTG
ATTCATCAGGAACATTAATTGGTGTAACTGATAAAGCGGGCTTAATAGATAGTAACGGTAAATTCCCCAATATGAATAAG
GCGCTGTATGTTGATAGCGTCAGTTCGGTGGCGGGGGCGTTTATCGGCACCTCGTCTGTTACTGCCTATATTGAAAGTAC
TTCTGGTGTGGCAGTCGGTGGTCGCACGGGGCTGACTGCGGTTGTGGTTGGCGTTATGTTCCTGTTAGTTATGTTCTTCT
CACCGCTGGTGGCGATGGTTCCTCCTTACGCAACCGCCGGAGCGTTAATCTTTGTTGGCGTGCTGATGACTTCGAGCCTG
GCGCGCGTTAACTGGGATGATTTTACCGAATCGGTGCCTGCGTTTATTACCACGGTGATGATGCCCTTTACTTTCTCGAT
CACCGAAGGGATTGCACTCGGCTTTATGTCGTACTGCATCATGAAAGTGTGCACCGGGCGCTGGCGCGATCTGAACCTGT
GTGTGGTGGTGGTCGCAGCTCTGTTTGCACTGAAGATTATTCTGGTGGATTAG
>ec102712_299
ATGGAAAAATACCTGCACCTGTTAAGTCGGGGAGATAAAATTGGCCTGACATTGATTCGTCTGAGTATTGCAATTGTTTT
TATGTGGATTGGGTTATTAAAGTTTGTCCCTTACGAGGCAGACAGCATTACACCATTCGTCGCAAACAGTCCACTAATGT
CGTTCTTTTATGAACACCCGGAAGACTATAAACAGTATCTGACTCACGAAGGCGAATACAAACCAGAAGCAAGGGCATGG
CAAACGGCCAATAATACCTATGGTTTTTCCAACGGTCTTGGCGTCGTGGAGGTGATTATTGCTCTGCTGGTTTTGGCTAA
TCCTGTCAATCGCTGGTTAGGTTTATTGGGAGGACTGATGGCATTTACCACGCCGCTGGTAACACTCTCATTTTTAATCA
CCACCCCGGAGGCATGGGTACCCGCATTGGGTGACGCTCATCATGGTTTCCCTTATTTATCCGGTGCTGGTCGCCTGGTA
TTGAAAGATACTCTGATGCTGGCAGGTGCTGTCATGATAATGGCAGATTCGGCGCGGGAAATTCTTAAACAACGCAGTAA
TGAATCCAGTTCAACGTTAAAAACTGAATATTGA
>ec102712_1210
ATGGAACAGCTGCGTGCCGAATTAAGCCATTTACTGGGCGAAAAACTCAGTCGTATTGAGTGCGTCAATGAAAAAGCGGA
TACGGCGTTGTGGGCTTTGTATGACAGCCAGGGAAACCCAATGCCGTTAATGGCAAGAAGCTTTAGTACGCCCGGAAAAG
CCCGACAACTGGCATGGAAAACCACCATGCTGGCAAGAAGTGGGACTGTCCGTATGCCGACTATTTATGGTGTGATGACG
CATGAAGAACACCCCGGCCCCGATGTCCTGCTACTGGAGCGGATGCGTGGTGTTTCGGTGGAGGCACCAGCCCGAACACC
AGAACGCTGGGAACAACTCAAAGACCAAATCGTTGAAGCCTTACTGGCCTGGCACCGTCAGGACAGTCGCGGTTGCGTCG
GCGCGGTCGACAATACTCAGGAAAATTTCTGGCCCTCATGGTACCGGCAACATGTTGAAGTGCTATGGACCACGCTCAAT
CAGTTCAATAACACCGGTCTGACGATGCAGGATAAGCGGATCCTGTTTCGCACTCGCGAATGTCTCCCGGCATTATTTGA
AGGCTTTAACGACAATTGTGTGCTGATTCACGGTAACTTCTGTTTACGCAGCATGTTGAAAGATTCGCGCAGCGATCAGT
TACTGGCGATGGTCGGGCCGGGACTAATGCTTTGGGCACCGCGAGAATACGAACTGTTCCGACTAATGGATAATTCTCTG
GCGGAAGATTTGCTCTGGAGTTACCTGCAACGCGCGCCAGTGGCGGAGTCGTTCATCTGGCGGCGTTGGTTGTATGTGTT
ATGGGATGAAGTTGCGCAACTGGTTAATACCGGACGATTTAGTCGGCGCAACTTCGATCTGGCATCAAAATCACTCTTGC
CGTGGCTCGCCTGA
>ec102712_5059
ATGTTTCGTTGGGGCATCATATTTCTGGTTATCGCGTTAATCGCCGCCGCACTTGGGTTTGGTGGTCTGGCCGGTACCGC
TGCAGGCGCAGCTAAAATTGTCTTTGTCGTCGGGATTATTCTGTTCCTGGTGAGTTTGTTCATGGGCCGAAAACGACCCT
AG
>ec401140_2241
ATGGCAAAGATTAAAGGTCAGGTTAAGTGGTTCAACGAGTCTAAAGGTTTTGGCTTCATTACTCCGGCTGATGGCAGCAA
AGACGTGTTCGTACACTTCTCCGCTATCCAGGGTAATGGCTTCAAAACTCTGGCTGAAGGTCAGAACGTTGAGTTCGAAA
TTCAGGACGGCCAGAAAGGTCCGGCAGCTGTTAACGTAACAGCTATCTGA
>lcl|CP000802.1_cds_EcHS_A1734_1653
GTGGCGCGGATAAACCGTATTTCGATCACGCTCTGTGCTTTACTTTTTACCACCCTGCCTTTAACGCCTATGGCCCATGC
TTCAAAGCAAGCCAGGGAGAGTTCTGCTACCACTCATATCACCAAAAAAGCAGATAAAAAGAAAAGCACGGCAACCACCA
AAAAGACCCAGAAAACAGCGAAAAAAGCCGCCAGTAAAAGTACGACCAAAAGCAAAACCGCTTCTTCCGTTAAAAAATCT
TCCATTACCGCTTCTAAAAACGCCAAAACTCGCAGCAAACACGCCGTCAATAAAACGGCCTCAGCCAGCTTTACCGAAAA
GTGTACCAAACGTAAGGGCTATAAATCGCATTGTGTGAAAGTCAAAAATGCCGCGTCAGGAACTCTTGCCGACGCGCACA
AAGCGAAGGTGCAAAAAGCTACGAAAGTGGCAATGAATAAACTGATGCAGCAAATTGGTAAGCCATATCGTTGGGGTGGC
AGCTCACCGCGTACCGGTTTTGATTGCAGCGGCCTGGTTTATTACGCTTATAAAGATTTGGTGAAAATTCGTATTCCGCG
TACGGCGAATGAAATGTATCACCTGCGTGATGCAGCGCCAATCGAACGTAGTGAACTGAAAAACGGCGACCTGGTCTTTT
TCCGTACTCAGGGACGCGGCACAGCCGATCATGTCGGCGTGTATGTCGGCAACGGCAAATTTATTCAGTCACCGCGCACA
GGTCAGGAAATTCAAATCACTTCTCTCAGTGAAGACTACTGGCAGCGCCACTATGTTGGCGCTCGTCGGGTAATGACCCC
AAAAACACTTCGCTAA
>lcl|CP000802.1_cds_EcHS_A3175_3008
ATGAGTCATGATCCACAACCGCTGGGCGGCAAAATCATCAGTAAACCGGTCATGATTTTTGGACCGTTAATCGTCATCTG
TATGCTCCTGATTGTGAAGCGTCTGGTGTTCGGTCTGGGCTCTGTCTCTGACCTGAACGGCGGCTTCCCGTGGGGCGTGT
GGATCGCGTTTGACCTGCTGATTGGCACCGGCTTTGCCTGTGGCGGCTGGGCGCTGGCGTGGGCGGTATACGTCTTTAAC
CGTGGGCAATACCATCCGCTGGTGCGTCCGGCGCTGTTGGCGAGTCTGTTTGGTTACTCACTGGGTGGCTTGTCGATCAC
TATCGACGTGGGTCGCTACTGGAACCTGCCGTACTTCTACATTCCGGGTCACTTCAACGTGAACTCGGTACTGTTCGAGA
CGGCGGTCTGTATGACCATCTATATCGGCGTGATGGCACTGGAGTTTGCTCCGGCACTGTTTGAACGTCTGGGGTGGAAG
GTGTCGCTACAGCGACTAAACAAGGTGATGTTCTTCATCATCGCGCTCGGTGCGCTGCTGCCGACCATGCACCAGTCTTC
AATGGGGTCGCTGATGATCTCGGCGGGCTACAAGGTGCATCCGTTGTGGCAGAGCTATGAAATGTTGCCGCTGTTCTCGC
TGCTGACGGCGTTCATCATGGGCTTCTCGATTGTCATCTTTGAAGGTTCGCTGGTGCAGGCGGGTCTGCGTGGCAACGGT
CCGGATGAAAAGAGTCTGTTTGTTAAGCTGACCAACACCATCAGTGTGTTGCTGGCGATTTTCATCGTGCTGCGCTTTGG
CGAGCTTATCTATCGCGACAAGCTGTCGTTAGCGTTTGCCGGTGACTTCTACTCCGTGATGTTCTGGATTGAAGTCCTGC
TGATGCTCTTCCCGCTGGTCGTTCTGCGTGTGGCGAAGCTGCGTAATGATTCCCGCATGCTGTTCCTGTCAGCACTGAGC
GCACTGTTAGGTTGTGCAACCTGGCGTCTGACCTATTCGCTGGTGGCATTCAACCCGGGCGGCGGTTACGCCTACTTCCC
GACCTGGGAAGAACTGTTGATTTCTATTGGTTTTGTGGCTATTGAGATTTGCGCTTACATCGTACTCATTCGTCTACTGC
CGATACTTCCTCCTTTAAAACAAAACGATCATAATCGTCATGAGGCGAGCAAAGCATGA
>lcl|FN649414.1_cds_CBJ03806.1_4305
ATGAATAAAGATGAAGCCGGCGGTAACTGGAAACAGTTTAAAGGTAAAGTGAAAGAGCAATGGGGCAAACTGACCGATGA
TGATATGACGATCATTGAAGGTAAACGTGATCAACTGGTCGGTAAAATCCAGGAACGTTATGGTTATCAGAAAGATCAGG
CAGAAAAAGAGGTCGTGGATTGGGAAACCCGCAATGAATATCGCTGGTAA
>ec102651_3185
GTGGAAATTTACGAGAACGAAAACGACCAGGTAGAAGCGGTTAAACGCTTTTTTGCTGAAAATGGCAAAGCACTGGCTGT
TGGGGTGATTTTGGGCGTTGGCGCACTGATTGGCTGGCGCTACTGGAACAGCCATCAGGTTGATTCTGCACGCTCCGCTT
CTCTTGCCTATCAAAATGCGGTTACCGCAGTGAGCGAAGGCAAACCGGATAGCATCCCGGCGGCGGAAAAATTTGCTGCT
GAAAATAAAAATACTTATGGTGCGCTGGCTTCTTTGGAACTTGCGCAGCAATTTGTTGACAAAAATGAACTAGAGAAAGC
TGCCGCCCAGTTACAACAGGGGCTGGCAGACACGAGCGATGAAAATCTCAAAGCCGTGATAAATCTGCGTCTTGCTCGCG
TTCAGGTACAGCTCAAGCAGGCTGATGCCGCGCTGAAAACCCTTGATACCATCAAAGGTGAAGGGTGGGCTGCCATTGTT
GCCGACCTGCGTGGTGAAGCATTGCTGAGCAAAGGTGATAAGCAAGGTGCGCGTAGTGCATGGGAAGCAGGCGTGAAAAG
CGATGTTACTCCGGCACTGAGCGAAATGATGCAGATGAAAATTAATAATTTGTCCATCTGA
>ec401140_3598
ATGAGTCTGTTTCCCGTTATCGTGGTGTTTGGGCTGTCCTTCCCACCGATATTTTTTGAATTGCTTTTATCACTGGCGAT
TTTCTGGCTGGTGCGCCGGGTACTTGTGCCAACAGGTATCTACGACTTTGTCTGGCATCCGGCGTTGTTCAACACCGCGC
TCTATTGCTGCTTGTTTTATTTGATATCGCGACTGTTCGTTTGA
>lcl|FN649414.1_cds_CBJ00102.1_601
ATGCAGTTCACTTTTAATGAAGGCCACATTCAACTGCCGTCTCAATGGCAGGATCAGTCAATGCAGGTCCTGGTGTCCAC
AGATAACAGTGGCATCAACCTGGTCATTACCCGCGAAGCCGTTCCACAGGGAACCCTGACACCAGAGCTGTACCAGGAAA
CGCTGGCGCTGTACCAGGGCAAACTTGATGGGTACACCGAACATGCCTGCCGGGAAATCACTCTGGCAGAGGCCCCGGCC
TGGCTGCTGGATTATTCCTGGAACGGTCCGGAAGATGAGGGGAATCAGGGGCGGATTAGCCAGATAGCCGTATTCCAGCG
GCGTGGAGATACGCTGCTGACCTTCACTTTCAGCACCTCCTTATCCCTGAAGAACAGTCAAAAGACGATGCTGCTGGAGG
TGATAAAGAGCTTCACCCCGTTGCCACCGGAGAATGACATCCAAAAGGACCAGCCGCGCTGA
>ec401140_2403
ATGGCAGAACATGGCGCGCTGGCGACCCTGAAAGATCTGGCAGAAAAAGAGGTAGAGGATGCCGCGCGCCTGCTGGGTGA
AATGCGTCGCGGGTGTCAGCAGGCGGAAGAACAGCTCAAAATGCTGATCGATTATCAGAATGAATATCGCAATAACCTCA
ACAGCGATATGAGTGCCGGGATGACCAGCAACCGCTGGATCAACTATCAGCAGTTTATCCAGACGCTGGAAAAAGCCATT
ACTCAGCATCGCCAGCAACTTAATCAGTGGACGCAGAAAGTTGACATTGCCCTGAACAGCTGGCGAGAAAAGAAACAACG
TTTGCAGGCCTGGCAGACACTGCAGGAACGGCAATCCACGGCGGCACTGCTTGCAGAAAACCGCCTCGATCAGAAAAAGA
TGGATGAGTTCGCCCAGCGCGCCGCCATGAGGAAACCTGAATGA
>ec102651_3858
ATGGCAACACTAAAAGACATCGCAATCGAAGCTGGCGTATCCCTGGCGACAGTATCCAGGGTCTTAAATGACGATCCGAC
ATTGAATGTGAAAGAAGAGACGAAACATCGCATTCTCGAGATCGCCGAAAAGCTGGAGTACAAGACCAGTAGTGCCCGTA
AACTCCAGACAGGTGCAGTCAACCAACACCATATTCTGGCTATCTACAGCTACCAGCAGGAGCTGGAGATCAACGATCCT
TACTATCTGGCGATCCGCCACGGCATTGAAACCCAGTGCGAAAAGCTGGGCATCGAGCTCACCAACTGTTATGAACACAG
CGGCTTACCAGACATTAAAAACGTCACCGGTATTTTAATTGTCGGCAAACCCACGCCCGCCCTGCGCGCCGCTGCCAGCG
CGTTGACCGACAATATCTGTTTTATCGACTTTCACGAACCCGGCAGCGGTTACGATGCGGTGGATATCGATCTGGCACGC
ATCAGTAAAGAAATCATCGACTTCTATATCAACCAGGGCGTTAATCGTATTGGTTTTATTGGCGGTGAAGATGAGCCTGG
CAAGGCGGATATTCGTGAGGTCGCCTTTGCGGAATATGGCCGACTGAAACAAGTGGTACGCGAAGAGGATATCTGGCGCG
GCGGTTTTTCCAGTTCGTCGGGTTATGAACTGGCAAAACAAATGCTGGCGCGGGAAGACTATCCGAAGGCACTGTTTGTT
GCTTCCGATTCCATTGCTATCGGCGTACTGCGGGCAATTCATGAACGAGGCCTGAACATCCCACAGGATATTTCGCTTAT
CAGCGTTAACGATATCCCCACCGCGCGATTTACCTTTCCGCCGCTCTCCACCGTGCGCATCCATTCCGAGATGATGGGAA
GTCAGGGCGTTAACCTGGTGTATGAAAAAGCCCGCGATGGTCGCGCGCTGCCGCTGTTAGTCTTCGTTCCCAGCAAATTA
AAACTGCGCGGCACGACCCGTTAA
>ec401140_315
ATGAAAATAATCTCTAAAATGTTAGTCGGTGCGTTAGCGTTAGCCGTTACCAATGTCTATGCCGCTGAATTGATGACCAA
AGCGGAATTTGAAAAAGTTGAATCGCAGTATGAAAAAATAGGTGATATTTCAACCAGCAATGAAATGTCGACTGCAGATG
CAAAAGAAGATTTGATCAAAAAAGCGGATGAAAAAGGGGCTGATGTGTTGGTACTGACCTCCGGTCAAACTGACAATAAG
ATCCACGGCACGGCAAATATTTATAAGAAGAAGTAA
>ec402290_674
ATGGCTTTTGCCATTTTTATACTTTTTTTACACCCCGCCCGCAGATTTTTGCGAAATCTTTGCAGCCAGAATTCTACCCT
TCCGGTATCACTTTTAGGCCACTGGAGGTGCACTGTGAGTGCAGGCGTGATAACCGGCGTATTGCTGGTGTTTTTATTAC
TGGGTTATCTGGTTTATGCCCTGATCAATGCGGAGGCGTTCTGA
>ec401140_1604
ATGGTCGGTCAGGAGCAACTGGAGTCGTCACCATTATGCCAGCATAGTGACAATGAAACAGAAACGAAACGGGAATGTTC
CGTCGTTATTCCAGACGACTGGCAACTAACATCGCAGCAGCAAGCCTTTATAGAACTGTTTGCTGAAGATGATCAGCCGA
AACAATAA
>lcl|CP000802.1_cds_EcHS_A0488_471
ATGGCATGTGGCGAGTTCTCCCTGATTGCCCGTTATTTTGACCGTGTAAGAAGTTCTCGTCTTGATGTCGAACTGGGCAT
CGGCGACGATTGCGCTCTTCTCAATATCCCCGAGAAACAGACCCTGGCGATCAGCACTGATACGCTGGTGGCGGGCAACC
ACTTCCTCCATGATATCGATCCTGCTGATCTGGCGTATAAAGCACTGGCGGTGAACCTAAGCGATCTGGCAGCGATGGGG
GCCGATCCGGCCTGGCTGACGCTGGCATTAACCTTACCGGACGTAGACGAAGCGTGGCTTGAGTCCTTCAGCGACAGTTT
GTTTGATCTTCTCAATTATTACGATATGCAACTCATTGGCGGCGATACCACGCGTGGGCCATTATCAATGACGTTGGGTA
TCCACGGCTTTGTTCCGATGGGACGAGCCTTAACGCGCTCTGGAGCGAAACCGGGTGACTGGATCTATGTGACCGGTACA
CCGGGCGATAGCGCCGCCGGGCTGGCGATTTTGCAAAACCGTTTGCAGGTTGCCGATGCTAAAGATGCGGACTACTTGAT
CAAACGTCATCTCCGTCCATCGCCGCGTATTTTACAGGGACAGGCACTGCGCGATCTGGCAAATTCAGCTATCGATCTCT
CTGACGGTCTGATTTCCGATCTCGGGCATATCGTGAAAGCCAGCGACTGCGGCGCACGTATTGACCTGGCATTGCTGCCG
TTTTCTGATGCGCTTTCTCGCCATGTTGAACCGGAACAGGCGCTGCGCTGGGCGCTCTCTGGCGGTGAAGATTACGAGTT
GTGTTTCACTGTGCCGGAACTGAACCGTGGCGCGCTGGATGTGGCTCTCGGACACCTGGGCGTACCGTTTACCTGTATCG
GGCAAATGACCGCCGATATCGAAGGGCTTTGTTTTATTCGTGACGGCGAACCTGTCACGTTTGACTGGAAAGGATATGAC
CATTTTGCCACGCCATAA
>ec402290_717
ATGAAGCAGGCATTACGAGTAGCATTTGGTTTTCTCATACTGTGGGCATCAGTTCTGCATGCTGAAGTCCGCATTGTGAT
CGACAGCGGTGTAGATTCCGGTCGTCCTATTGGTGTTGTTCCTTTCCAGTGGGCGGGGCCTGGTGCGGCACCTGAAGATA
TTGGCGGCATCGTTGCTGCTGACTTGCGTAACAGCGGTAAATTTAATCCGTTAGATCGCGCTCGTCTGCCACAGCAGCCG
GGTAGTGCGCAGGAAGTACAACCAGCTGCATGGTCCGCACTGGGCATTGACGCTGTAGTTGTCGGTCAGGTCACTCCGAA
TCCGGATGGTTCTTACAATGTTGCTTATCAACTTGTTGACACTGGCGGCGCACCGGGTACTGTACTTGCTCAGAACTCGT
ACAAAGTGAACAAGCAGTGGCTGCGTTATGCTGGTCATACCGCCAGTGATGAAGTGTTTGAAAAACTGACCGGCATTAAA
GGTGCGTTCCGTACTCGTATTGCCTACGTTGTTCAGACCAACGGCGGTCAGTTCCCGTATGAACTGCGCGTATCTGACTA
TGACGGTTACAACCAGTTTGTCGTTCACCGTTCACCGCAGCCGCTGATGTCTCCGGCGTGGTCACCAGACGGTTCTAAAC
TGGCTTATGTGACCTTCGAAAGCGGTCGTTCCGCGCTGGTTATTCAGACGCTGGCAAATGGCGCTGTACGTCAGGTGGCT
TCATTCCCGCGTCACAACGGTGCACCTGCATTCTCGCCAGACGGCAGCAAACTGGCATTCGCCTTGTCGAAAACCGGTAG
TCTGAACCTGTACGTAATGGATTTGGCTTCTGGTCAGATCCGCCAGGTGACTGATGGTCGCAGTAACAATACCGAACCGA
CCTGGTTCCCGGATAGCCAGAACCTGGCATTTACTTCTGACCAGGCCGGTCGTCCGCAGGTTTATAAAGTGAATATCAAC
GGCGGTGCGCCACAACGTATTACCTGGGAAGGTTCGCAGAACCAGGATGCGGATGTCAGCAGCGACGGTAAATTTATGGT
AATGGTCAGCTCCAATGGTGGGCAGCAGCACATTGCCAAACAAGATCTGGCAACGGGAGGCGTACAAGTTCTGTCGTCCA
CGTTCCTGGATGAAACGCCAAGTCTGGCACCTAACGGCACTATGGTAATCTACAGCTCTTCTCAGGGGATGGGATCCGTG
CTGAATTTGGTTTCTACAGATGGGCGTTTCAAAGCGCGTCTTCCGGCAACTGATGGACAGGTCAAATTCCCTGCCTGGTC
GCCGTATCTGTGA
>ec402290_1855
ATGGCAGAATACAAAGATAATTTACTTGGTGAGGCGAACAGCTTTCTCGAAGTGCTGGAACAGGTTTCGCATCTCGCACC
GCTGGACAAACCGGTGCTCATCATCGGCGAACGCGGCACCGGTAAAGAGCTGATTGCCAGCCGCCTGCATTATCTCTCCT
CCCGTTGGCAAGGGCCGTTTATTTCCCTTAACTGCGCGGCGTTAAATGAAAATCTGCTGGATTCCGAACTGTTTGGTCAC
GAAGCGGGGGCGTTTACCGGTGCGCAAAAACGTCATCCAGGGAGATTTGAACGTGCCGACGGCGGTACGCTATTTCTTGA
TGAACTCGCTACGGCACCGATGATGGTGCAGGAGAAATTATTGCGCGTGATTGAGTACGGTGAACTGGAGCGCGTTGGCG
GCAGCCAGCCATTGCAGGTGAATGTGCGGTTGGTATGCGCGACGAATGCCGATCTCCCGGCGATGGTCAATGAAGGCACT
TTTCGCGCTGACCTGCTCGACCGACTGGCTTTTGATGTTGTACAACTGCCACCACTGCGCGAGCGCGAAAGCGACATAAT
GTTGATGGCAGAACACTTTGCCATCCAGATGTGTCGGGAAATCAAGCTGCCTCTGTTCCCGGGGTTTACGGAGCGCGCCA
GAGAAACATTGCTGAATTATCGTTGGCCGGGAAATATTCGTGAATTGAAAAACGTGGTGGAACGTTCAGTGTATCGCCAC
GGCACCAGCGATTATCCGCTTGATGACATCATTATTGATCCCTTTAAACGGCGTCCGCCTGAAGACGCTATCGCCGTTTC
AGAAACCACCTCGCTTCCAACACTGCCGCTGGATTTACGTGAGTTTCAGATGCAGCAGGAAAAAGAGTTGCTGCAACTCA
GTTTGCAACAAGGGAAATATAACCAGAAGCGCGCGGCTGAATTACTGGGGTTAACTTATCATCAGTTCCGCGCGTTGTTG
AAAAAGCACCAGATTTAG
>ec401140_2165
TTGACGAAATTTACTGGAAATTACTGCGCCATTCTGACGCAGCGCGCACCAAAAGCGGGCATTTTTTGCGCCATCGTTGA
CATCATTAACAACCATCGATCAAATCACTTAACAACAGGCGGTAAGCAACGCGAAATTCTGCTACCATCCACGCACTCTT
TATCTGAATAA
>ec102712_4611
ATGTTGAATACGCTGATTGTGGGTGCCAGCGGCTACGCTGGCGCAGAGCTAGTGACCTATGTAAATCGCCATCCGCATAT
GAACATAACCGCTTTGACTGTTTCAGCGCAAAGCAATGATGCGGGAAAGTTAATCTCCGATTTGCATCCGCAGCTAAAAG
GCATCGTTGATCTGCCGTTGCAGCCGATGTCGGATATCAGCGAGTTTAGCCCAGGGGTGGACGTAGTGTTTCTCGCCACC
GCCCATGAAGTTAGCCACGATTTAGCGCCGCAGTTTCTTGAAGCGGGCTGCGTGGTGTTCGACCTTTCCGGCGCGTTTCG
TGTTAACGACGCCACCTTCTATGAAAAATATTACGGCTTTACCCATCAATACCCGGAACTGTTGGAACAGGCAGCCTACG
GTCTGGCGGAGTGGTGCGGTAATAAATTAAAAGAAGCGAATTTGATTGCGGTGCCGGGCTGTTATCCGACGGCGGCACAG
CTGGCGCTGAAACCGTTGATTGATGCCGATCTTCTTGACCTCAATCAGTGGCCGGTGATCAACGCCACCAGCGGCGTGAG
CGGTGCAGGGCGTAAAGCGGCCATTTCAAACAGCTTTTGTGAAGTTAGCCTGCAACCGTATGGCGTCTTTACTCATCGCC
ATCAACCAGAGATCGCCACACACCTCGGTGCTGACGTTATCTTCACCCCACATCTGGGCAATTTCCCGCGCGGCATTCTC
GAAACCATTACCTGCCGCCTGAAATCGGGTGTGACCCAGGCGCAAGTCGCGCAAGTGTTACAGCAGGCGTATGCCCATAA
ACCGCTGGTGCGGCTGTATGACAAAGGCGTTCCGGCGCTGAAAAATGTCGTTGGGCTGCCATTTTGCGATATCGGGTTTG
CCGTTCAGGGCGAGCATCTGATTATTGTGGCGACCGAAGACAACTTACTGAAAGGCGCGGCGGCACAAGCGGTACAGTGC
GCCAATATTCGTTTCGGCTATGCGGAAACGCAGTCTCTTATTTAA
>ec102712_96
ATGTCAGAAACTATTACGGTGAATTGCCCAACCTGCGGGAAAACGGTGGTGTGGGGTGAAATCAGCCCGTTTCGGCCATT
TTGCTCCAAACGTTGTCAGCTGATCGACCTCGGAGAATGGGCTGCTGAAGAAAAACGAATCCCCAGCAGTGGCGATCTTT
CCGAAAGCGATGACTGGAGCGAAGAGCCAAAGCAGTGA
>ec102712_3830
ATGCGCCATCGTAAGAGTGGTCGTCAACTGAACCGCAACAGCAGCCATCGCCAGGCTATGTTCCGCAATATGGCAGGTTC
ACTGGTTCGTCATGAAATCATCAAGACGACTCTGCCTAAAGCGAAAGAGCTGCGCCGCGTAGTTGAGCCGCTGATTACTC
TTGCCAAGACTGATAGCGTTGCTAATCGTCGTCTGGCATTCGCCCGTACTCGTGATAACGAGATCGTGGCAAAACTGTTT
AACGAACTGGGCCCGCGTTTCGCGAGCCGTGCCGGTGGTTACACTCGTATTCTGAAGTGTGGCTTCCGTGCAGGCGACAA
CGCGCCGATGGCTTACATCGAGCTGGTTGATCGTTCAGAGAAAGCAGAAGCTGCTGCAGAGTAA
>ec102651_4301
ATGGGTTACAAAATGAATATTTCATCTCTCCGTAAAGCGTTTATTTTTATGGGCGCTGTAGCGGCTTTGTCACTGGTGAA
CGCACAATCTGCGCTGGCAGCCAATGAATCCGCTAAAGATATGACCTGCCAGGAATTTATTGATCTGAATCCAAAAGCAA
TGACCCCGGTTGCATGGTGGATGCTGCATGAAGAAACAGTATATAAAGGTGGCGATACCGTTACTTTAAATGAAACCGAT
CTCACTCAAATTCCTAAAGTGATCGAATACTGTAAGAAAAACCCGCAGAAAAATTTGTATACCTTCAAAAATCAAGCATC
TAATGACTTGCCGAATTAA
>lcl|FN649414.1_cds_CBJ04004.1_4503
ATGATGAAACGCCTTATCGTTCTTGTTTTGCTTGCCAGCACGCTGCTCACGGGCTGTAACACCGCTCGCGGTTTCGGCGA
AGACATCAAACATCTCGGCAACTCCATCTCTCGCGCTGCCAGCTAA
>lcl|FN649414.1_cds_CBJ02319.1_2818
ATGAGCAAACAACTCACCGCGCAAGCACCTGTTGATCCCATCGTTTTGGGAAAAATGGGTTCGTCTTACGGTATTCGTGG
GTGGCTCAGAGTGTTTTCTTCCACCGAAGACGCCGAAAGCATTTTTGACTATCAGCCCTGGTTTATCCAGAAGGCGGGTC
AGTGGCAGCAAGTCCAGCTGGAAAGCTGGAAGCACCACAATCAGGACATGATCATCAAGCTGAAAGGCGTTGACGATCGT
GATGCGGCGAACCTGCTGACGAATTGTGAAATTGTCGTGGATTCATCGCAGCTGCCTCAGCTTGAAGAGGGGGACTACTA
CTGGAAAGACCTGATGGGCTGCCAGGTAGTAACCACTGAAGGCTACGATCTCGGTAAAGTCGTCGATATGATGGAAACCG
GATCTAATGACGTTCTCGTCATTAAGGCAAACCTGAAAGATGCGTTTGGTATCAAGGAACGTCTCGTACCGTTCCTCGAT
GGGCAGGTTATCAAGAAAGTCGATCTCACTACTCGTTCAATCGAAGTAGATTGGGATCCTGGTTTTTAA
>ec401140_1928
ATGATTGATACCACCCTGCCATTAACTGATATCCATCGCCACCTTGATGGCAACATTCGTCCCCAGACCATTCTTGAACT
TGGCCGCCAGTATAATATCTCGCTTCCTGCACAATCCCTGGAAACACTGATTCCCCACGTTCAGGTCATTGCCAACGAAC
CCGATCTGGTGAGCTTTCTGACCAAACTTGACTGGGGCGTTAAAGTTCTCGCCTCTCTTGATGCCTGTCGCCGCGTGGCA
TTTGAAAACATTGAAGATGCAGCCCGTCACGGCCTGCACTATGTCGAGCTGCGTTTTTCACCAGGCTACATGGCAATGGC
ACATCAGCTGCCTGTAGCGGGTGTTGTCGAAGCGGTGATCGATGGCGTACGTGAAGGTTGCCGCACCTTTGGTGTGCAGG
CGAAGCTTATCGGCATTATGAGCCGGACCTTCGGCGAAGCCGCCTGTCAGCAAGAGCTGGAGGCCTTTTTAGCCCACCGT
GACCAGATTACCGCACTTGATTTAGCCGGTGATGAACTTGGTTTCCCGGGAAGTCTGTTCCTTTCTCACTTCAACCGCGC
GCGTGATGCGGGCTGGCATATTACCGTCCATGCAGGCGAAGCTGCCGGGCCGGAAAGCATCTGGCAGGCGATTCGTGAAC
TGGGTGCGGAGCGTATTGGACATGGCGTAAAAGCCATTGAAGATCGGGCGCTGATGGATTTTCTCGCCGAGCAACAAATT
GGTATTGAATCCTGTCTGACCTCCAATATTCAGACCAGCACCGTAGCAGAGCTGGCTGCACATCCGCTGAAAACGTTCCT
TGAGCATGGCATTCGTGCCAGCATTAACACTGACGATCCCGGCGTACAGGGAGTGGATATCATTCACGAATATACCGTTG
CCGCGCCAGCTGCTGGGTTATCCCGCGAGCAAATCCGCCAGGCACAGATTAATGGTCTGGAAATGGCTTTCCTCAGCGCT
GAGGAAAAACGCGCACTGCGAGAAAAAGTCGCCGCGAAGTAA
>ec402290_3484
ATGCAGCCAAACGACATCACTTTTTTTCAACGTTTCCAGGATGACATTCTGGCTGGGCGTAAAACCATCACCATCCGCGA
CGAGTCTGAATCGCACTTCAAAACGGGTGATGTGCTTCGTGTCGGGCGTTTTGAAGATGACGGTTATTTTTGCACGATTG
AAGTCACCGCAACCTCAACCGTAACGCTGGATACGCTGACGGAAAAACATGCAGAGCAGGAAAATATGACCCTGACTGAA
CTGATAAAGGTCATTGCCGACATCTATCCCGGTCAGACACAGTTTTATGTGATTGAATTTAAATGTCTTTAA
>ec401140_1421
ATGCCTCTTTCTTATGCGGGATATCATCATTTCATCATGATGTCTTTGGTGAGCGGTGAACACAATACACCTGCGCTGTC
TCTTCAGGATGAATCCCCTGGTCTGGTGCCTGCGGGCTGA
>ec102651_182
ATGACTGAACAGCGTCCATTAACGATTGCCCTGGTCGCCGGAGAAACCTCCGGCGATATCCTGGGGGCCGGTTTAATCCG
CGCTCTGAAAGAACATGTGCCCAACGCCCGCTTTGTTGGTGTTGCCGGGCCACGAATGCAGGCTGAAGGCTGCGAAGCCT
GGTACGAAATGGAAGAACTGGCGGTGATGGGCATTGTTGAAGTGCTCGGTCGTCTGCGTCGCTTACTGCATATTCGTGCC
GATCTGACAAAGCGTTTTGGCGAACTGAAGCCAGATGTTTTTGTTGGTATTGATGCGCCTGACTTCAATATTACTCTTGA
AGGTAACCTCAAAAAGCAGGGTATCAAAACCATTCATTACGTCAGTCCGTCAGTCTGGGCGTGGCGACAGAAACGTGTTT
TCAAAATAGGCAGAGCCACCGATCTGGTGCTCGCATTTCTGCCTTTCGAAAAAGCGTTTTATGACAAATACAACGTACCG
TGCCGCTTTATCGGTCATACCATGGCTGATGCCATGCCATTAGATCCAGATAAAAATGCCGCCCGTGATGTGCTGGGGAT
CCCTCACGATGCCCACTGCCTGGCGTTGCTACCGGGGAGCCGTGGTGCAGAAGTTGAAATGCTTAGTGCCGATTTCCTGA
AAACGGCCCAGCTTTTGCGCCAGACATATCCGGATCTCGAAATCGTGGTGCCACTGGTGAATGCCAAACGCCGCGAGCAG
TTTGAACGCATCAAAGCTGAAGTCGCGCCAGACCTTTCAGTTCATTTGCTGGATGGGATGGGCCGTGAGGCGATGGTCGC
CAGCGATGCGGCGCTACTGGCGTCGGGTACGGCAGCCCTGGAGTGTATGCTGGCGAAATGCCCGATGGTGGTGGGATATC
GCATGAAGCCTTTTACCTTCTGGTTGGCGAAGCGGCTGGTGAAAACTGATTATGTCTCGCTGCCAAATCTGCTGGCGGGC
AGAGAGTTAGTCAAAGAATTATTGCAGGAAGAGTGTGAGCCGCAAAAACTGGCTGCGGCGCTGTTACCGCTGTTGGCGAA
CGGGAAAACCAGCCACGCGATGCACGATACCTTCCGTGAACTGCATCAGCAGATCCGCTGCAATGCCGATGAGCAGGCGG
CACAAGCCGTTCTGGAGTTAGCACAATGA
>ec102651_2429
TTGTTGCTGTGGCGTCACTATAATTTGTTATTTTATTATTTGCAAAAGGTAAAATATAAACTTCAATTATTAAAAATACG
AATGGGAATAAAACGCATTACCGCTATTTCTTTAATCAGCGAAGATCCCCTCGCTGATTAA
>lcl|NC_011601.1_cdsid_YP_002330227.1
GTGAGTCAGGCAACCAGTATGCGAAAACGACACCGATTTAACAGTCGCATGACCCGTATCGTACTGCTCATCAGCTTTAT
CTTCTTCTTTGGCCGTTTTATCTACTCGTCCGTCGGTGCCTGGCAGCACCATCAGAGCAAAAAAGAAGCTCAGCAATCCA
CACTCTCCGTCGAATCACCGGTACAACGTTAG
>ec401140_605
ATGTCCAGACCAACTATCATCATTAACGACCTGGATGCCGAACGCATCGATATTCTGCTGGAGCAACCCGCCTATGCTGG
TTTGCCAATCGCCGACGCGTTAAACGCAGAGTTGGATCGCGCCCAAATGTGTTCGCCAGAAGAGATGCCACACGACGTGG
TGACAATGAACAGCCGGGTTAAATTCCGCAATCTTAGCGATGGCGAAGTGCGTGTGCGCACGCTGGTGTATCCGGCAAAA
ATGACCGATAGCAATACTCAGCTTTCCGTTATGGCTCCGGTAGGTGCCGCACTGCTGGGGCTGCGCGTTGGCGATTCCAT
TCACTGGGAACTTCCGGGCGGCGTTGCAACCCACCTTGAAGTGCTGGAACTCGAATACCAGCCAGAAGCTGCTGGCGACT
ACCTGCTTTAA
>ec102712_1261
ATGAAAGAAACCGATATTGCAGGCATTTTAACGTCCACTCACACCATTGCGCTGGTGGGGGCAAGCGACAAACCCGATCG
TCCCAGCTATCGCGTGATGAAATATCTACTCGACCAGGGGTATCACGTCATTCCGGTTTCGCCAAAAGTTGCCGGCAAAA
CGCTGCTGGGCCAGAAGGGGTATGGCACGCTGGCAGACGTTCCGGAAAAAGTCGATATGGTCGATGTTTTCCGTAATTCA
GAAGCGGCGTGGGGCGTGGCACAGGAAGCTATTGCCATTGGCGCGAAAACCCTCTGGATGCAACTGGGGGTGATTAATGA
GCAAGCGGCAGTACTGGCACGGGATGCCGGGTTAAATGTGGTGATGGATCGCTGCCCGGCTATTGAGATCCCTCGCCTGG
GCCTGGCCAAATAA
>ec402290_604
TTGTATCAGGATAAAATTCTTGTCCGCCAGCTCGGTCTTCAGCCTTACGAGCCAATCTCCCAGGCTATGCATGAATTCAC
CGATACCCGCGATGATAGTACCCTTGATGAAATCTGGCTGGTCGAGCACTATCCGGTATTCACCCAAGGTCAGGCAGGAA
AAGCGGAGCACATTTTAATGCCGGGTGATATTCCGGTGATCCAGAGCGATCGCGGTGGGCAGGTGACTTATCACGGGCCG
GGGCAACAGGTGATGTATGTGTTGCTTAACCTGAAACGCCGTAAACTCGGTGTGCGTGAACTGGTGACCTTGCTTGAGCA
AACAGTGGTGAATACCCTGGCTGAACTGGGTATAGAAGCGCATCCTCGGGCTGACGCGCCAGGTGTCTATGTTGGGGAAA
AGAAAATTTGCTCACTGGGTTTACGTATTCGACGCGGTTGTTCATTCCACGGTCTGGCATTAAACGTCAATATGGATCTT
TCACCATTTTTACGTATTAATCCTTGTGGGTATGCCGGAATGGAAATGGCTAAAATATCACAATGGAAACCCGAAGCGAC
GACTAATAATATTGCTCCACGTTTACTGGAAAATATTTTAGCGCTACTAAACAATCCGGACTTCGAATATATTACCGCTT
AA
>ec402290_1267
ATGACCATGTACGCAACGCTTGAAGAAGCCATTGACGCTGCACGCGAAGAATTTCTTGCAGACAACCCCGGCATCGACGC
CGAAGATGCGAATGTGCAACAGTTCAATGCCCAAAAATACGTTTTGCAGGACGGCGACATCATGTGGCAAGTTGAGTTTT
TTGCCGACGAAGGGGAAGAAGGTGAATGTTTACCTATGCTTAGCGGTGAAGCCGCGCAAAGTGTTTTTGATGGCGACTAT
GATGAGATAGAGATACGCCAGGAGTGGCAGGAAGAGAATACATTACATGAATGGGACGAGGGGGAATTTCAGCTTGAGCC
ACCGCTGGATACCGAGGAAGGACGCGCAGCAGCTGATGAGTGGGATGAACGTTAA
>ec402290_4404
ATGCGTAACTTTGATTTATCCCCGCTTTACCGTTCTGCTATTGGATTTGACCGTTTGTTTAACCACTTAGAAAACAACCA
GAGCCAGAGTAATGGCGGCTACCCTCCGTATAACGTTGAACTGGTAGACGAAAACCATTACCGCATTGCTATCGCTGTGG
CTGGTTTTGCTGAGAGCGAACTGGAAATTACCGCCCAGGATAATCTGCTGGTGGTGAAAGGTGCTCACGCCGACGAACAA
AAAGAGCGCACCTATCTGTACCAGGGCATCGCTGAACGCAACTTTGAACGCAAATTCCAGTTAGCTGAGAACATTCATGT
TCGTGGTGCTAACCTGGTAAATGGTTTGCTGTATATCGATCTCGAACGCGTGATTCCGGAAGCGAAAAAACCGCGCCGTA
TCGAAATCAACTAA
>lcl|FN649414.1_cds_CBJ00646.1_1145
ATGCTCGATAAGCTCGACGCCGCCTTACGTTTTCAACAAGAGGCGCTCAATCTGCGCGCCCAGCGTCAGGAAGTGCTGGC
AGCAAACATCGCCAATGCCGATACCCCTGGTTATCAGGCGCGCGATATCGATTTTGCCAGTGAACTTAAAAAAGTCATGC
AACGTGGACGGGATGCAACCAGTGTGGTTGCACTGACGATGACCTCAACGCAACACATTCCGGCGCAGGCGCTGACGCCT
CCTACCGCAGAACTGCAATACCGTATTCCGGACCAGCCTTCGCTTGACGGTAATACCGTCGATATGGATCGCGAACGCAC
CCAGTTTGCCGATAACAGCCTGCAATACCAGATGAGCCTTAGCGCGTTGAGCGGGCAAATCAAAGGCATGATGAACGTTT
TACAGAGCGGAAATTAA
>ec102651_4573
ATGAGCACTGATAATAAGCAATCATTGCCCGCGATTACCCTCGCGGCGATTGGAGTTGTCTACGGCGATATTGGTACCAG
CCCGTTATATACACTTCGTGAATGTTTGTCCGGCCAGTTTGGTTTTGGCGTTGAACGCGATGCCGTGTTTGGCTTTTTAT
CGCTGATCTTCTGGCTGCTAATCTTTGTGGTTTCCATTAAATATCTCACCTTCGTGATGCGGGCAGATAACGCCGGTGAG
GGGGGGATCCTGACGTTGATGTCGCTTGCCGGGCGTAATACGTCGGCGCGAACCACATCAATGCTGGTGATTATGGGGCT
AATCGGCGGCAGCTTTTTCTATGGTGAAGTCGTCATAACACCCGCTATTTCGGTGATGTCAGCCATTGAAGGTCTGGAAA
TCGTCGCCCCGCAGCTGGATACCTGGATAGTTCCCCTCTCAATTATCGTTCTCACTTTATTATTTATGATTCAAAAACAT
GGCACGGCTATGGTCGGTAAGCTGTTTGCGCCGATCATGCTGACCTGGTTTTTGATTCTGGCAGGACTGGGGTTACGTAG
CATTATTGCTAACCCGGAAGTGCTGCATGCGCTGAATCCAATGTGGGCGGTGCATTTCTTCCTTGAATACAAAACGGTTT
CTTTTATTGCATTAGGGGCAGTGGTGTTGTCGATTACGGGGGTCGAGGCGCTGTATGCTGATATGGGGCACTTTGGTAAG
TTCCCTATTCGCCTGGCGTGGTTCACCGTCGTATTACCTTCCTTGACCCTTAATTACTTCGGTCAGGGAGCGCTGTTGTT
AAAGAACCCGGAAGCGATTAAGAACCCGTTCTTCCTGTTGGCACCGGACTGGGCGCTGATCCCGCTGCTGATCATCGCCG
CACTGGCGACGGTAATTGCCTCGCAGGCGGTTATCTCTGGCGTCTTCTCATTGACGCGTCAGGCGGTACGTCTGGGATAT
TTGTCGCCGATGCGCATTATTCACACCTCCGAAATGGAGTCAGGGCAAATCTATATTCCGTTTGTGAACTGGATGCTCTA
TGTCGCGGTCGTGATTGTGATTGTCAGCTTTGAGCACTCCAGCAACCTGGCGGCGGCGTACGGGATTGCGGTGACCGGAA
CCATGGTGCTGACGTCTATTCTCTCGACTACCGTGGCACGTCAGAACTGGCACTGGAATAAGTATTTTGTTGCGCTGATC
CTGATTGCTTTCCTTTGTGTCGATATTCCATTGTTCACCGCTAACCTCGATAAACTGCTCTCCGGCGGCTGGTTGCCATT
GAGCCTCGGTACTGTGATGTTTATCGTGATGACCACCTGGAAGAGCGAGCGTTTCCGCTTGCTGCGGCGGATGCATGAAC
ATGGTAACTCTCTGGAAGCGATGATTGCTTCGCTGGAGAAATCACCGCCTGTTCGCGTGCCCGGGACCGCGGTGTATATG
TCGCGTGCAATCAACGTCATTCCCTTTGCGCTGATGCATAACCTTAAACATAACAAGGTATTGCATGAGCGGGTGATTCT
GTTAACTCTGCGTACCGAAGACGCGCCATATGTCCATAATGTCCGTCGGGTACAGATTGAACAACTGTCGCCCACTTTCT
GGCGCGTGGTGGCAAGTTATGGTTGGCGAGAAACGCCAAACGTGGAAGAAGTTTTCCACCGCTGCGGTCTGGAAGGATTA
AGTTGCCGGATGATGGAAACCTCCTTCTTTATGTCGCATGAGTCGTTGATCCTCGGCAAACGCCCGTGGTATTTGCGTCT
GCGCGGCAAGCTGTACTTGCTGCTGCAACGTAATGCGCTGCGTGCACCAGATCAATTTGAAATTCCGCCAAACAGGGTTA
TCGAACTGGGTACTCAGGTCGAAATCTAA
>ec102651_3300
ATGCGCTGTAAAACGCTGACTGCTGCAGCAGCAGTACTATTGATGTTGACCGCAGGCTGTTCCACTCTGGAGCGAGTGGT
TTACCGTCCTGACATCAACCAGGGGAACTATCTGACCGCTAACGACGTATCCAAAATACGTGTTGGCATGACGCAACAAC
AAGTTGCGTACGCATTGGGTACACCGCTGATGTCCGATCCATTTGGTACGAATACCTGGTTCTATGTCTTCCGCCAGCAA
CCAGGTCATGAAGGTGTAACGCAGCAAACGCTGACGCTGACCTTTAACAGTAGCGGTGTGTTGACCAATATTGATAACAA
ACCTGCGCTGAGTGGTAACTAA
>ec102651_5375
ATGATGAAATATTTGATGGTTTTATTGTCTCTATTTTCTGGTTCGGTACTGGGGATGGGGCGAGTGAATGAATTGTGTGG
AATAGATAGCGTGAAAACGATAGAGATAATTAATCTTCCATCGTATGTTACCACGTTAGTTCCGCTTAGCAAGGAAGGTC
TTAATGAAATATACAGATATAAAGTGGTGGTGAATGAAATTAGCGATCTTTATGCTGGTAAGATAATTGATTTATTGCAA
ATGAAGTATTTCAGAAAAGAAAAATATAACAATATAAGATGGGGGGTTAGTATCATTTCGAAAGGTAATAATAAATGTGA
AATTTATTTTGATGCTTTTGGTGAATGTGGAAGTGTGAATGGCATTAACGTGTGTTTTGAAAAAAATGAAATGATAGGTT
GGATTAAAAAAGAAATCCCTTTGCTGTCGCAAAAAATAGGTGGGCTTTAA
>ec102712_4896
ATGCAAGTTATTCTGCTTGATAAAGTAGCAAACCTGGGTAGCCTGGGTGATCAGGTAAACGTTAAAGCGGGCTATGCTCG
TAACTTCCTGGTACCGCAGGGTAAAGCTGTTCCAGCTACCAAGAAAAACATTGAATTCTTCGAAGCACGTCGCGCTGAAC
TGGAAGCTAAACTGGCTGAAGTTCTGGCAGCTGCTAATGCTCGCGCTGAGAAAATCAATGCACTGGAAACTGTTACCATC
GCGTCTAAAGCTGGCGACGAAGGTAAACTGTTCGGTTCCATCGGTACTCGCGACATCGCTGACGCTGTAACTGCAGCTGG
CGTTGAAGTGGCTAAGAGCGAAGTTCGTCTGCCGAACGGCGTTCTGCGTACCACTGGCGAACACGAAGTGAGCTTCCAGG
TTCACAGCGAAGTATTCGCGAAAGTGATCGTAAACGTAGTAGCTGAATAA
>ec402290_301
ATGAATAAACGTTTTGTTATCAATATGGTGTCTTCGCTGTTATTAGGCGCTGCGCTAATTTCTGCGCCGCTCCAGGCAGC
GGAAAAAGTCGTGGTGAATATTTCTAAAGTCGATGGTATGCCGTGGTTTAATCGCATGGGCGAAGGTGTGGTTGAGGCGG
GTAAAGCCTTTGGTGTTAATGCCTCACAGGTGGGGCCTTCAAGTACTGATGCTCCGCAACAAGTTAAAATTATTGAGGAT
TTAATCGCCCGTAAGGTTAATGCAATTACTATCGTGCCAAACGATGCCAACGTGCTGGAACCGGTATTCAAAAAAGCGCG
AGATGCCGGAATTGTGGTTCTGACCAACGAATCCCCCGGTCAGCCAAGTGCTAACTGGGATATTGAAATCATTGATAACG
AAAAATTTGCCGCTGAATATGTTGAGCATATGGCGAAACGCATGGGGGGCAAGGGCGGCTATGTGATTTACGTGGGTAGT
TTGACCGTGCCGCAGCATAACTTATGGGCTGACTTGCTGGTGAAATACCAGAAAGAGCATTACCCGGATATGCATGAAGT
TACCCGCCGCATGCCGGTTGCCGAGAGTGTGGATGACTCACGTCGTACCACACTGGACCTGATGAAAACCTATCCTGACT
TGAAAGCGGTTGTCTCCTTTGGTTCAAACGGTCCGATTGGCGCGGGACGTGCGGTGAAAGAGAAACGGGCGAAAAATAAA
GTCGCAGTCTATGGCATGATGATCCCTTCACAGGCGGCATCACTGATTAAAAGTGGTGATATCACCGAAGGGATTACTTA
CGATCCGGCCTCTGCAGGTTACGCACTCGCAGCCGTCGCCAGCACGTTGCTGAAGGGTGAAGAGATCAAACCTGGATTAG
AAATGCAGAATCTGGGTAAGGCCGACGTAGATATGGATAAGCGAATTATCCGTTTCCATAAGGTATTACTGGTCAACAAA
GACAATATCGACTCACTTTATTAA
>ec401140_1056
ATGTCGAAAGTCTGCATAATTGCCTGGGTTTACGGGCGAGTTCAGGGCGTAGGATTTCGCTACACCACACAGTACGAAGC
GAAAAGACTGGGTTTAACCGGGTACGCCAAAAATCTTGACGATGGCAGCGTGGAAGTGGTTGCTTGCGGTGAAGAAGGGC
AGGTGGAAAAATTAATGCAGTGGTTAAAGAGTGGCGGCCCGCGTTCTGCGCGTGTAGAACGGGTGCTCAGCGAGCCGCAT
CATCCCTCGGGGGAATTAACCGATTTTCGTATCCGTTAA
>lcl|CP000802.1_cds_EcHS_A2836_2679
ATGACTGACAGTGAACTGATGCAGTTAAGTGAACAGGTTGGGCAGGCGCTGAAAGCCCGTGGCGCAACCGTAACAACTGC
CGAGTCTTGTACCGGTGGTTGGGTAGCGAAAGTGATTACCGATATTGCCGGTAGCTCCGCCTGGTTTGAACGCGGATTTG
TCACCTACAGTAACGAAGCCAAAGCGCAGATGATCGGCGTACGCGAAGAGACGCTGGCGCAGCATGGCGCGGTGAGTGAA
CCCGTCGTGGTGGAAATGGCGATAGGCGCACTGAAAGCGGCTCGTGCTGATTATGCCGTGTCTATTAGTGGTATCGCCGG
GCCGGATGGCGGCAGTGAAGAGAAGCCTGTCGGCACCGTCTGGTTTGCTTTTGCCACTGCCCGCGGTGAAGGCATTACCC
GGCGGGAATGCTTCAGCGGCGACCGTGATGCGGTGCGTCGTCAGGCTACTGCGTATGCATTGCAGACCTTGTGGCAACAA
TTTCTACAAAACACTTGA
>ec402290_884
ATGCGCGCGATCGGTAAATTGCCTAAAGGCGTGTTGATACTGGAATTTATCGGAATGATGCTACTGGCGGTGGCGCTGCT
GTCGGTAAGCGACTCCCTGTCGCTGCCTGAGCCATTTTCTCGGCCAGAAGTGCAGATTCTGATGATTTTTCTCGGTGTTT
TGCTCATGCTTCCCGCTGCGGTGGTGGTTATTCTTCAGGTGGCAAAACGTCTTGCCCCACAGCTGATGAACCGTCCACCG
CAATATTCACGTTCAGAAAGAGAAAAAGATAATGACGCCAACCATTGA
>ec102651_2100
ATGGGGCTGGTAATCAAAGCCGCGCTCGGTGCGCTGGTAGTGCTGTTGATTGGTGTTTTAGCAAAAACGAAAAATTATTA
TATCGCCGGGCTGATTCCACTTTTCCCGACCTTTGCGCTTATCGCGCATTATATTGTTGCCAGCGAACGCGGCATTGAAG
CCTTACGCGCAACCATCATTTTTAGTATGTGGTCGATTATTCCCTATTTTGTTTACCTGGTGTCGCTGTGGTATTTCACC
GGAATGATGCGCTTGCCCGCCGCTTTTGTTGGTTCTGTTGCGTGTTGGGGGATAAGCGCATGGGTGTTGATTATATGCTG
GATAAAGCTGCATTAA
>ec102712_1888
ATGTCGCATCTGGATGAAGTCATCGCGCGCGTGGATGCCGCGATTGAAGAGAGCGTCATTGCCCATATGAACGAATTATT
AATCGCCCTGAGCGATGACGCGGAGTTAAGTCGGGAAGATCGCTACACCCAGCAGCAGCGTTTGCGCACCGCTATTGCTC
ATCACGGTCGCAAGCATAAAGAAGATATGGAAGCGCGCCACGAACAGTTAACCAAAGGCGGCACCATCCTCTGA
>ec401140_978
ATGACGATTTTGTTAACAATTTGTGCAATCGGCAGCATCGATAAGCAGGTCAAATTCTCCCGTCATTATCACCTCTGCTA
CTTAAATTTCCCGCTTTATAAGCCGATTAAATGA
>ec402290_3249
ATGGATAGTTCGTTTACGCCCATTGAACAAATGCTAAAATTTCGCGCCAGCCGCCACGAAGATTTTCCTTATCAGGAGAT
CCTTCTGACTCGTCTTTGCATGCACATGCAAAGCAAGCTGCTGGAGAACCGCAATAAAATGCTGAAGGCTCAGGGGATTA
ACGAGACGTTGTTTATGGCGTTGATTACGCTGGAGTCTCAGGAAAACCACAGTATTCAGCCTTCTGAATTAAGTTGTGCT
CTTGGATCATCCCGTACCAACGCGACGCGTATTGCCGATGAACTGGAAAAACGCGGTTGGATCGAACGTCGTGAAAGCGA
TAACGATCGCCGCTGCCTGCATCTGCAATTAACGGAAAAAGGTCACGAGTTTTTGCGCGAGGTTTTACCACCGCAGCATA
ACTGCCTGCATCAACTCTGGTCCGCGCTCAGCACAACAGAAAAAGATCAGCTCGAGCAAATCACCCGCAAATTGCTCTCC
CGTCTCGACCAGATGGAACAAGACGGTGTGGTTCTCGAAGCGATGAGCTAA
>lcl|CP000802.1_cds_EcHS_A4376_4133
GTGCAACGTGAAGATGTACTGGGAGAAGCCCTGAAATTATTAGAATTACAAGGGATTGCCAACACCACGCTGGAGATGGT
TGCTGAACGTGTGGATTATCCACTGGACGAGCTACGCCGCTTCTGGCCAGACAAAGAGGCAATCCTCTACGATGCGCTGC
GTTATCTTAGCCAACAGATAGATGTCTGGCGTCGTCAGCTGATGCTGGACGAAACGCAAACCGCCGAACAAAAGCTGCTG
GCACGTTATCAGGCGTTATCGGAGTGCGTTAAAAACAACCGCTATCCGGGCTGTCTATTTATCGCTGCCTGTACGTTTTA
TCCCGATCCTGGCCACCCTATTCATCAACTGGCCGATCAGCAAAAAAGCGCGGCCTACGATTTCACCCACGAACTGTTAA
CCACACTGGAAGTTGACGATCCGGCGATGGTAGCAAAGCAGATGGAACTGGTGCTGGAAGGCTGTTTAAGCCGAATGCTG
GTGAATCGTAGCCAGGCGGATGTCGACACTGCACATCGGCTGGCGGAAGATATCCTGCGCTTCGCCCGCTGCCGCCAGGG
TGGTGCATTGACCTGA
>lcl|CP000802.1_cds_EcHS_A1078_1023
ATGGATCGTATTGTTAGTTCTTCACATGACCGTACATCACTGCTTAGCACCCATAAGGTGCTGCGTAATACCTATTTTCT
GCTGAGCCTGACGCTGGCCTTTTCGGCGATTACCGCAACTGCCAGTACGGTGCTGATGCTGCCATCTCCGGGTCTGATTC
TGACGCTGGTGGGTATGTATGGTTTGATGTTCCTGACCTATAAAACGGCGAATAAGCCGACCGGGATTATCTCCGCATTC
GCCTTTACCGGTTTTCTGGGTTATATCCTCGGACCTATTCTGAACACCTATCTGTCTGCCGGAATGGGTGACGTAATCGC
TATGGCACTGGGCGGAACGGCGTTAGTGTTCTTCTGCTGCTCTGCATATGTGCTGACCACCCGCAAAGATATGTCGTTCC
TCGGCGGTATGCTGATGGCGGGTATTGTGGTGGTGCTGATTGGTATGGTTGCGAATATCTTCCTGCAGCTGCCTGCTCTG
CATCTGGCGATCAGCGCGGTCTTCATTCTGATCTCCTCTGGCGCTATCTTGTTTGAAACCAGCAACATCATTCATGGCGG
TGAGACGAACTATATTCGTGCCACGGTTAGCCTGTATGTTTCGCTGTACAACATCTTCGTCAGCCTGCTGAGCATTCTGG
GCTTCGCTAGCCGCGATTAA
>ec401140_3492
ATGTTAAGTATTATTTTGACAGGGCATGGCGGGTTTGCCAGCGGCATGGAAAAAGCAATGAAGCAAATTCTCGGTGAGCA
ATCGCAGTTTATCGCCATCGATTTTCCGGAAACCTCAAGCACCGCGCTGCTTACATCGCAGCTTGAAGAGGCCATCGCCC
AACTGGATTGTGAAGACGGCATTGTTTTTCTGACGGATTTGCTGGGCGGCACGCCGTTTCGCGTAGCTTCAACGCTGGCG
ATGCAAAAACCGGGCTGTGAAGTGATCACCGGCACCAATTTGCAACTGCTACTGGAGATGGTGCTGGAGCGCGAAGGGTT
AAGCGGTGAAGAATTCCGTGTACAGGCACTGGAGTGTGGACATCGTGGGCTGACCAGTCTGGTGGACGAGTTAGGCCGCT
GCCATGAAGAATGTCCGGTCGAGGAAGGGATATGA
>ec102651_1793
ATGAACAAAGAGACACAACCCATCGACCGCGAAACGCTGTTGAAAGAGGCCAACAAAATCATTCGTGAGCATGAGGATAC
GCTCGCAGGGATTGAAGCCACCGGCGTCACGCAGCGTAATGGCGTGCTGGTATTTACCGGCGACTACTTTTTAGATGAAC
AAGGATTGCCAACAGCCAAAAGCACCGCGGTGTTTAATATGTTCAAACACCTGGCCCATGTGCTTTCAGAAAAATATCAT
CTGGTTGATTAA
>ec102651_4532
ATGAAGAAATCCATCACCACGCTTGATCTCAATCTGCTGCTCTGTCTGCAACTGCTGATGCAGGAGCGCAGCGTGACCAA
AGCGGCGAAGCGGATGAACGTGACCCCTTCAGCGGTGAGTAAGTCGCTGGCAAAGTTAAGAGCGTGGTTTGACGACCCGC
TCTTTGTGAACTCACCGCTGGGCCTGTCGCCCACACCGCTAATGGTCAGCATGGAGCAAAATCTGGCGGAATGGATGCAA
ATGAGCAATCTGCTGCTGGATAAACCGCACCACCAGACACCGCGCGGCCTGAAGTTTGAGTTGGCGGCGGAATCGCCGCT
GATGATGATCATGCTTAATGCGCTGTCGAAACGGATCTACCAACGTTACCCGCAGGCGACCATCAAACTACGTAACTGGG
ATTACGATTCCTTAGATGCCATTACTCGTGGTGAAGTGGATATTGGTTTTTCCGGTCGCGAAAGCCATCCTCGCTCGCGG
GAGCTGTTAAGCTCGCTACCGTTAGCCATTGATTATGAAGTGCTGTTTAGTGATGTACCCTGCGTCTGGTTACGCAAAGA
TCATCCGGCACTGCATGAAACGTGGAATCTGGACACCTTTTTACGTTATCCGCATATCAGCATTTGCTGGGAACAGAGCG
ACACCTGGGCGCTGGACAATGTGTTACAGGAGCTGGGGCGCGAACGCACGATTGCTATGAGCCTGCCGGAATTTGAGCAG
TCACTGTTTATGGCAGCGCAACCCGACAATCTGCTACTGGCGACCGCGCCGCGCTACTGTCAGTACTACAATCAACTCCA
TCAACTGCCGTTGGTTGCTCTTCCTCTCCCGTTTGACGAAAGCCAGCAAAAAAAGCTGGAAGTTCCTTTTACCCTGCTGT
GGCATAAACGGAACAGCCATAATCCGAAGATCGTCTGGTTACGGGAAACCATTAAAAACCTTTACGCGTCGATGGCATAA
>ec401140_1459
ATGAAACGCAAAAACGCTTCGTTACTCGGTAACGTGCTCATGGGGTTGGGTCTGGTGGTAATGGTGGTCGGCGTGGGGTA
TTCAATCCTCAACCAGTTACCACAGTTTAATATGCCCCAGTATTTCGCACATGGTGCAGTGCTAAGTATTTTCGTCGGTG
CCATTCTCTGGCTGGCGGGTGCCCGTGTTGGCGGGCATGAACAGGTGTGCGACCGTTACTGGTGGGTTCGCCACTATGAC
AAACGTTGCCGCCGTAGCGATAATCGCCGTCATAGCTAA
>ec401140_3068
GTGAGTGAAGCGTTATCGCTTTTCTCGTTGTTTGCCAGTAGTTTTCTCAGCGCTACACTATTACCCGGCAACTCCGAAGT
CGTGCTGGTGGCAATGTTGCTTTCCGGGATCAGTCATCCCTGGGTTTTAGTTTTAACAGCAACAATGGGTAATAGCCTTG
GAGGGTTAACTAACGTTATCCTTGGGCGTTTCTTTCCATTGCGTAAAACATCGCGCTGGCAAGAGAAAGCTACCGGCTGG
CTGAAACGCTATGGTGCAGTCACGCTATTATTAAGCTGGATGCCCGTGGTTGGCGATTTACTGTGTCTGTTAGCGGGATG
GATGCGCATCTCGTGGGGACCGGTAATCTTTTTTTTGTGCCTTGGTAAAGCGTTACGCTATGTTGCAGTTGCAGCAGCGA
CCGTTCAGGGCATGATGTGGTGGCACTAA
>ec402290_4845
TTGCGCAACGCTCGCGAATTTTTCTCTTTCAATGGTGATCACAATTTTGACAGTGGTTACCGTGGGAAAAATACAGAAAT
TACATTGATGATTGTGGATAACTCTGTGCGTAAAAAGGTATAA
>lcl|FN649414.1_cds_CBJ01526.1_2025
ATGAGTACGCCTGATTTTTCTACTGCCGAGAATAATCAAGAACTGGCAAATGAAGTCTCCTGCCTGAAAGCGATGCTGAC
GCTGATGCTGCAGGCGATGGGACAAGCTGACGCGGGCCGCGTGATGTTAAAGATGGAAAAACAGCTTGCGCTGATCGAAG
ACGAAACCCAGGCTGCAGTATTTTCCAAAACGGTTAAGCAAATTAAACAAGCCTACCGTCAGTAA
>ec102712_389
ATGCCAACGAAACCGCCTTATCCTCGTGAAGCATATATAGTGACGATTGAAAAAGGAAAACCAGGACAGACGGTAACCTG
GTACCAACTCAGAGCCGATCATCCTAAACCAGACTCGTTGATCAGTGAACATCCGACCGCTCAGGAAGCGATGGATGCGA
AAAAACGCTATGAGGACCCTGACAAAGAGTGA
>ec402290_3532
ATGAAAAAGAAACCGGTTGCGCAGTTGGAGCGTCAGCATTCACTGCTGGAAAATCCATGTGCTTATGGGTTGTTATCGCA
GTTCCAGGCTGCGATAGTCGTTAACTGTTTTACACTTAATAAAATAATTTGA
>lcl|CP000802.1_cds_EcHS_A0388_374
ATGGCTGAACTGAAAAAACGCCATGAATTCTGGCTGGCATTACTGATTGTGGTGCTGTTTGTTGGCCTTGCCTGGCGCAG
CGACGAGTTTCTGACATTCGGTAATTTGTACGATCTCGCCAATAACTATGCCATGTTGACTATTCTCGCCTGTGGTTTGT
TTGTGGTGTTGATTTCCGGTGGAATTGATATTTCGTTTCCAGCAATGACCATCATTGCGCAATACGGCATGGTGCTGTTG
CTGCAAAAAATTGGTGGCAACTTCGCTGTCGCGTTTGCACTGGCGGGCTGCATCGGCATTTTACTTGGCTTAATTAACGC
CTTACTGGTTAATCGCCTACGGGTGCCTTCTATCATCATCACTATCTCGACGCTGAATATTTTCTATGGCCTGCTGTTAT
GGTTGAGTAAAGGTGTGTGGCTGTACGACTTTCCGCCGTGGTTTGAGCAGGGGGTTATGTTGTTCAAGTACACCGATGCT
GATGGCTATGACTATGGCCTTGGTCTGCCGCTGATCGCCATGATTACGGTGGTGCTGCTAACAGCGTTTATCATGAATTT
CACCAGTGTAGGGCGCAAAATTTATGCCCTTGGCGGGAACCGCGAATCAGCCAGTCGCATCGGCTTTAGCGTGCTGAAAC
TGCAACTTTTCGTCTATGGCTATATGGGATTGATGTCTGGCGCTGCGGGTGTAGTGCAGTCGTGGACGGTGATGACTGTC
GCCCCCGATTCTCTTCTGGGTTATGAGCTGACAGTACTGGCTGCGGTGGTGCTTGGCGGCACTAGTTTGCTCGGCGGGCG
CGGCACGTTAACCGGTACTTTGCTCGGCGTGGTGTTGTTGGCAGTGATGCAAAACGGGCTAAATTTATTGGGAGTCTCGT
CTTACTGGCAAACATTGATCACCGGCATCATCATCGTTGCCAGCATTAGTGCCACGGCGTGGAGTCAGCATCAGAACCGG
AGTCTGCTATGA
>ec402290_2378
ATGGCTAACTGGTTAAATCAACTGCAATCCCTGCTTGGGCAAAGCAGTTCTTCTACCTCCTCGTCTGCGGATCAGGGATT
GGGCAAACTGTTAGTGCCAGGCGCATTAGGCGGACTGGCTGGGCTGCTGGTCGCAAATAAATCAGCACGTAAACTTCTTA
CGAAATATGGCACCAACGCGTTACTGGTTGGCGGCGGAGCGGTAGCGGGTACGGTGCTGTGGAATAAATACAAAGATAAA
ATTCGCGCGGCGCATCAGGACGAACCGCAGTTTGGCGCGCAAAGTACGCCGCTGGATGAGCGTACAGAACGTTTGATCCT
TGCGCTGGTCTTTGCCGCTAAAAGTGATGGTCATATTGATGCCAAAGAACGTGCGGCAATCGACCAGCAATTGCGTGAAG
CCGGCGTGGAAGAGCAGGGGCGTGTACTCATTGAGCAGGCAATCGAACAACCGCTGGATCCACAACGCCTGGCTACCGGG
GTCCGCAATGAAGAAGAGGCGCTGGAAATCTATTTCCTGAGTTGCGCGGCTATTGATATTGACCATTTTATGGAACGCAG
TTACCTGAATGCACTGGGTGACGCGCTGAAAATCCCCCAGGATGTTCGTGACGGCATTGAACGCGATCTCGAACAGCAAA
AACGCACTTTGGCGGAATAA
>ec102651_758
ATGTCCTTGATTAACACCAAAATTAAACCTTTTAAAAACCAGGCATTCAAAAACGGCGAATTCATCGAAATCACCGAAAA
AGATACCGAAGGCCGCTGGAGCGTCTTCTTCTTCTACCCGGCTGACTTTACTTTCGTATGCCCGACCGAACTGGGTGACG
TTGCTGACCACTACGAAGAACTGCAGAAACTGGGCGTAGACGTATACGCAGTATCTACCGATACTCACTTCACCCACAAA
GCATGGCACAGCAGCTCTGAAACCATCGCTAAAATCAAATATGCGATGATCGGCGACCCGACTGGCGCCCTGACCCGTAA
CTTCGACAACATGCGTGAAGATGAAGGTCTGGCTGACCGTGCGACCTTCGTTGTTGACCCGCAGGGTATCATCCAGGCAA
TCGAAGTTACCGCTGAAGGCATTGGCCGTGACGCGTCTGACCTGCTGCGTAAAATCAAAGCAGCACAGTACGTAGCTTCT
CACCCAGGTGAAGTTTGCCCGGCTAAATGGAAAGAAGGTGAAGCAACTCTGGCTCCGTCTCTGGACCTGGTTGGTAAAAT
CTAA
>ec401140_175
GTGAAAAAGTGGTTATTAGCTGCAGGTCTCGGTTTAGCACTGGCAACTTCTGCTCAGGCGGCTGACAAAATTGCAATCGT
CAACATGGGCAGCCTGTTCCAGCAGGTAGCGCAGAAAACCGGTGTTTCTAACACGCTGGAAAATGAGTTCAAAGGCCGTG
CCAGCGAACTGCAGCGTATGGAAACCGATCTGCAGGCTAAAATGAAAAAGCTGCAGTCCATGAAAGCGGGCAGCGATCGC
ACTAAGCTGGAAAAAGACGTGATGGCTCAGCGCCAGACTTTTGCTCAGAAAGCGCAGGCTTTTGAGCAGGATCGCGCACG
TCGTTCCAACGAAGAACGCGGCAAACTGGTTACTCGTATCCAGACTGCTGTGAAATCCGTTGCCAACAGCCAGGATATCG
ATCTGGTTGTTGATGCAAACGCCGTTGCTTACAACAGCAGCGATGTAAAAGACATCACTGCCGACGTACTGAAACAGGTT
AAATAA
>ec102651_583
TTGAAACGTAGTCTGCTTTTTTCTGCCGTGCTGTGTGCGGCGTCATTGACCTCCGTCCATGCGGCGCAGCCGATCACTGA
ACCGGAGTTTGCCTCTGATATTGTCGATCGTTATGCCGATCATATTTTTTACGGCAGCGGTGCCACGGGGATGGCGCTGG
TTGTTATCGACGGTAACCAGCGCGTCTTTCGCAGTTATGGCGAAACGCGACCTGGTAATAACGTTCGCCCGCAGCTGGAT
TCGGTCGTGCGTATTGCTTCCCTCACCAAGCTAATGACCAGTGAAATGCTGGTGAAATTGCTCGACCAGGGGACCGTGAA
GTTAAACGATCCGCTAAGTAAATATGCTCCGCCAGGCGCACGCGTGCCAACCTACAATGGGACGCCCATTACCCTAGTGA
ATCTGGCAACCCATACCAGCGCCCTGCCCCGTGAACAGCCCGGTGGCGCGGCACATCGTCCGGTGTTTGTCTGGCCAACG
CGCGAGCAACGCTGGAAATACCTTTCTACGGCGAAGCTGAAAGCCGCGCCAGGCAGTCAGGCGGCGTACTCTAACCTTGC
GTTCGACCTGCTGGCAGATGCACTGGCGAATGCGTCCGGCAAGCCTTATACCCAGTTGTTTGAAGAGCAGATTACCCGTC
CATTGGGGATGAAAGACACCACCTACACCCCCTCACCGGATCAGTGCCGCCGTTTAATGGTTGCTGAGCGCGGTGCCAGT
CCGTGCAATAACACGCTGGCGGCAATTGGCAGCGGCGGCGTCTATTCCACGCCTGGCGATATGATGCGCTGGATGCAGCA
GTATTTGTCATCTGATTTTTATCAGCGCAGTAACCAGGCAGATCGCATGCAGACGTTGATTTATCAGCGCGCGCAGTTTA
CGAAAGTGATTGGCATGGATGTCCCCGGCAAAGCGGATGCGCTTGGTTTAGGCTGGGTATATATGGCCCCGAAAGAGGGT
CGTCCGGGGATTATTCAGAAGACAGGCGGTGGTGGCGGTTTCATTACCTATATGGCGATGATCCCGCAGAAGAATATTGG
CGCGTTTGTGGTGGTCACTCGTTCGCCGTTGACGCGCTTTAAAAATATGAGCGATGGCATCAATGATCTGGTGACCGAGC
TAAGCGGGAATAAACCGTTGGTTATCCCCGCATCCTGA
>lcl|FN649414.1_cds_CBJ00824.1_1323
ATGTCAAATGCTCAAGAGGCGGTAAAAACCCGCCACAAGGAGACTTCGCTTATTTTCCCGGTTCTGGCGCTGGTAGTGCT
GTTCCTGTGGGGAAGCAGCCAGACACTACCAGTGGTCATTGCCATCAATCTTCTTGCGCTTATTGGTATTTTAAGTAGCG
CCTTTAGTGTTGTCCGTCATGCGGACGTATTAGCCCATCGCCTGGGAGAACCTTACGGTTCGCTTATTCTTAGCCTTTCA
GTGGTTATTCTTGAAGTCAGTTTGATTTCAGCTTTAATGGCAACCGGCGACGCCGCGCCAACGCTAATGCGTGATACGCT
CTATTCAATCATTATGATTGTTACCGGTGGGCTGGTTGGCTTTTCATTATTGTTGGGCGGTCGTAAGTTTGCCACCCAAT
ATATGAATCTGTTTGGTATCAAGCAGTATTTAATTGCGCTGTTCCCCCTGGCGATAATCGTACTGGTATTTCCAATGGCT
CTGCCTGCGGCGAATTTTTCAACCGGTCAGGCGTTACTGGTAGCATTAATTTCTGCGGCAATGTATGGCGTATTTTTGCT
GATCCAGACCAAAACGCATCAAAGTTTGTTTGTCTACGAGCACGAAGATGACAGTGATGACGACGACCCGCATCACGGTA
AACCGTCTGCCCATAGCAGCGTGTGGCATGCTATCTGGTTGATTATCCATCTGATTGCCGTTATTGCAGTCACCAAAATG
AATGCCAGCCCGCTGGAGACATTGCTCGACAGCATGAATGCCCCTGTCGCCTTTACTGGCTTCCTGGTGGCTCTGTTGAT
TCTGTCGCCGGAAGGTTTAGGTGCGTTAAAAGCAGTGTTGAACAACCAGGTCCAGCGCGCGATGAATCTGTTCTTTGGTT
CAGTGTTAGCAACCATTTCGCTTACCGTACCTGTCGTCACGCTAATTGCCTTTATGACGGGTAACGAATTACAGTTTGCA
CTTGGTGCGCCAGAAATGGTGGTGATGGTGGCCTCTTTAGTGCTGTGCCATATCTCCTTCTCCACCGGACGTACTAACGT
GCTCAATGGCGCAGCGCATCTGGCACTGTTTGCCGCCTATTTGATGACGATATTTGCCTGA
>ec402290_3908
ATGGCTGTCGCTGCCAACAAACGTTCGGTAATGACGCTGTTTTCCGGTCCTACTGACATCTATAGCCATCAGGTCCGCAT
TGTGCTGGCTGAGAAAGGTGTAAGTTTCGAGATCGAACACGTGGAAAAGGACAATCCGCCTCAGGATCTGATTGACCTCA
ACCCGAATCAGAGCGTTCCGACCCTGGTGGATCGTGAGCTGACCCTGTGGGAATCTCGCATCATTATGGAATATCTGGAT
GAGCGTTTCCCGCATCCGCCACTGATGCCTGTTTACCCGGTAGCTCGCGGTGAAAGCCGTCTGTACATGCATCGCATCGA
AAAAGACTGGTACACGCTGATGAACACCATCATCAACGGTTCAGCTTCTGAAGCAGATGCCGCACGTAAGCAACTGCGCG
AAGAACTGCTGGCGATTGCGCCGGTCTTCGGTCAGAAGCCGTACTTCCTGAGCGATGAGTTCAGCCTGGTCGATTGCTAT
CTTGCTCCGCTGCTGTGGCGTCTGCCGCAACTGGGCATCGAGTTCAGCGGCCCGGGTGCGAAAGAGCTGAAAGGCTATAT
GACCCGCGTCTTTGAGCGTGACTCTTTCCTTGCTTCTTTAACTGAAGCAGAACGTGAAATGCGTCTGGGCCGGAGTTAA
>ec402290_815
ATGTCGCAACTGACCCATATCAACGCCGCTGGCGAAGCGCACATGGTGGATGTCTCCGCCAAAGCGGAAACCGTGCGTGA
AGCGCGGGCGGAAGCCTTTGTCACCATGCGCAGCGAGACGCTGGCGATGATTATTGATGGTCGCCACCACAAAGGCGACG
TATTTGCCACTGCGCGTATTGCCGGTATTCAGGCGGCAAAACGCACCTGGGATCTGATCCCGCTCTGTCATCCGCTGATG
CTCAGCAAAGTTGAAGTCAATTTACAGGCCGAGCCGGAGCACAATCGGGTGCGTATAGAAACCTTATGCCGCCTGACCGG
GAAAACCGGTGTCGAAATGGAAGCATTAACCGCGGCCTCCGTGGCGGCGCTGACCATTTATGACATGTGCAAAGCGGTGC
AAAAAGATATGGTGATTGGTCCGGTACGTTTGCTGGCGAAGAGCGGCGGCAAGTCGGGTGACTTTAAGGTGGAAGCGGAT
GATTAA
>lcl|CP000802.1_cds_EcHS_A0505_488
ATGGCAACTGATACTTTGACGCACGCGACTGCCCACGCGCACGAACACGGGCACCACGATGCAGGCGGAACCAAAATCTT
CGGATTTTGGATCTACCTGATGAGCGACTGCATTCTGTTCTCAATCTTGTTTGCTACCTATGCCGTTCTGGTGAACGGCA
CCGCAGGCGGCCCGACAGGTAAGGACATTTTCGAACTGCCGTTCGTTCTGGTTGAAACTTTCTTGCTGTTGTTCAGCTCC
ATCACCTACGGCATGGCGGCTATCGCCATGTACAAAAACAACAAAAGCCAGGTTATCTCCTGGCTGGCGTTGACCTGGTT
GTTTGGTGCCGGATTTATCGGGATGGAAATCTACGAATTCCATCACCTGATTGTTAACGGCATGGGTCCGGATCGCAGCG
GCTTCCTGTCAGCGTTCTTTGCGCTGGTCGGCACGCACGGTCTGCACGTCACTTCCGGTCTTATCTGGATGGCGGTGCTG
ATGGTACAAATCGCTCGTCGCGGCCTGACCAGCACTAACCGTACCCGCATCATGTGCCTGAGCCTGTTCTGGCACTTCCT
GGATGTGGTTTGGATCTGTGTGTTCACTGTTGTTTATCTGATGGGGGCGATGTAA
>ec402290_1483
ATGTTGTTTATCAAGCCTGCGGATCTCCGCGAAATTGTGACTTTTCCGCTATTTAGCGATCTTGTTCAGTGTGGCTTTCC
TTCACCGGCAGCAGATTACGTTGAACAGCGCATCGATCTGAATCAACTGTTGATCCAGCATCCCAGCGCGACTTACTTCG
TCAAAGCAAGTGGTGATTCTATGATTGATGGTGGAATTAGTGACGGTGATTTACTGATTGTCGATAGCGCTATTACCGCC
AGCCATGGTGATATTGTCATCGCTGCTGTTGACGGCGAGTTTACGGTGAAAAAATTGCAACTACGCCCGACGGTACAGCT
TATTCCCATGAACAGTGCGTACTCGCCCATTACCATCAGTAGCGAAGATACGCTGGATGTCTTTGGTGTGGTGATCCACG
TCGTTAAGGCGATGCGCTGA
>ec401140_3797
ATGAAAAATGTTGGTTTTATCGGCTGGCGCGGTATGGTCGGCTCCGTTCTCATGCAACGCATGGTTGAAGAGCGCGACTT
CGACGCCATTCGCCCTGTCTTCTTTTCTACTTCTCAGCTTGGCCAGGCTGCGCCGTCTTTTGGCGGAACCACTGGCACAC
TTCAGGATGCCTTTGATCTGGAGGCGCTAAAGGCCCTCGATATCATTGTGACCTGTCAGGGCGGCGATTATACCAACGAA
ATCTATCCAAAGCTTCGTGAAAGCGGATGGCAAGGTTACTGGATTGACGCAGCATCGTCTCTGCGCATGAAAGATGACGC
CATCATCATTCTTGACCCCGTCAATCAGGACGTCATTACCGACGGATTAAATAATGGCATCAGGACTTTTGTTGGCGGTA
ACTGTACCGTAAGCCTGATGTTGATGTCGTTGGGTGGTTTATTCGCCAATGATCTTGTTGATTGGGTGTCCGTTGCAACC
TACCAGGCCGCTTCCGGCGGTGGTGCGCGACATATGCGTGAGTTATTAACCCAGATGGGCCATCTGTATGGCCATGTGGC
AGATGAACTCGCGACCCCGTCCTCTGCTATTCTCGATATCGAACGCAAAGTCACAACCTTAACCCGTAGCGGTGAGCTGC
CGGTGGATAACTTTGGCGTGCCGCTGGCGGGTAGCCTGATTCCGTGGATCGACAAACAGCTCGATAACGGTCAGAGCCGC
GAAGAGTGGAAAGGGCAGGCGGAAACCAACAAGATCCTCAACACATCTTCCGTAATTCCGGTAGATGGTTTATGTGTGCG
TGTCGGGGCATTGCGCTGCCACAGCCAGGCATTCACTATTAAATTGAAAAAAGATGTGTCTATTCCGACCGTGGAAGAAC
TGCTGGCTGCGCACAATCCGTGGGCGAAAGTCGTTCCGAACGATCGGGAAATCACTATGCGTGAGCTAACCCCAGCTGCC
GTTACCGGCACGCTGACCACGCCGGTAGGCCGCCTGCGTAAGCTGAATATGGGACCAGAGTTCCTGTCAGCCTTTACAGT
GGGCGACCAGCTGCTGTGGGGGGCCGCGGAGCCGCTGCGTCGGATGCTTCGTCAACTGGCGTAA
>ec402290_3495
ATGTCTGCACAACCCGTCGATATCCAAATTTTTGGCCGTTCACTGCGTGTGAACTGCCCGCCTGACCAAAGGGATGCGTT
GAATCAGGCAGCGGACGATCTGAACCAACGGTTGCAAGATCTGAAAGAACGCACTAGAGTCACAAATACTGAACAGTTGG
TCTTCATTGCCGCATTGAATATCAGCTATGAGTTAGCGCAAGAAAAAGCGAAGACTCGTGACTACGCGGCAAGTATGGAA
CAGCGTATTCGGATGCTGCAGCAGACCATAGAACAAGCGTTACTTGAACAAGGTCGCATCACCGAAAAAACTAACCAAAA
CTTTGAATGA
>lcl|CP000802.1_cds_EcHS_A0433_418
ATGACAGACTTAATCCAACGCCCTCGTCGCCTGCGCAAATCTCCTGCGCTGCGCGCTATGTTTGAAGAGACAACACTTAG
CCTTAACGACCTGGTGTTGCCGATCTTTGTTGAAGAAGAAATTGACGACTACAAAGCCGTTGAAGCCATGCCAGGCGTGA
TGCGCATTCCAGAGAAACATCTGGCACGCGAAATTGAACGCATCGCCAACGCCGGTATCCGTTCCGTAATGACTTTTGGC
ATCTCTCACCATACCGATGAAACCGGCAGCGACGCCTGGCGGGAAGATGGACTGGTGGCGCGTATGTCGCGCATCTGCAA
GCAGACTGTGCCAGAAATGATCGTCATGTCAGACACTTGTTTCTGTGAATACACTTCTCACGGTCACTGCGGTGTGCTGT
GCGAGCATGGCGTCGACAACGACGCGACTCTGGAAAATTTAGGCAAGCAAGCCGTGGTTGCAGCTGCTGCAGGCGCAGAC
TTCATCGCCCCTTCCGCCGCGATGGACGGCCAGGTACAGGCGATTCGTCAGGCGCTGGACGCTGCAGGCTTTAAAGATAC
GGCGATTATGTCGTATTCGACCAAGTTCGCCTCTTCCTTTTATGGCCCGTTCCGTGAAGCTGCCGGAAGCGCATTAAAAG
GCGACCGCAAAAGCTATCAGATGAACCCAATGAACCGTCGCGAGGCGATTCGTGAGTCACTGCTGGATGAAGCCCAGGGC
GCAGACTGCCTGATGGTTAAACCTGCTGGAGCGTACCTCGACATCGTGCGTGAGCTGCGTGAACGTACTGAATTGCCGAT
TGGCGCGTATCAGGTGAGCGGTGAGTACGCGATGATTAAGTTCGCCGCGCTGGCGGGTGCTATAGATGAAGAGAAAGTCG
TGCTCGAAAGCTTAGGTTCAATTAAGCGTGCGGGTGCGGATCTGATTTTCAGCTACTTTGCGCTGGATTTGGCTGAGAAG
AAGATTCTGCGTTAA
>ec402290_896
ATGAATGAATTTTTTCCTTTAGCAAGCGCCGCCGGGATGACCGTCGGCCTTGCCGTTTGTGCATTGATTGTCGGGCTGGC
GCTGGCGATGTTCTTTGCGGTATGGGAGTCGGCAAAATGGCGTCCTGTCGCGTGGGCAGGTTCAGCGCTGGTAACCATTC
TGCGTGGCCTGCCAGAAATTCTGGTGGTGCTGTTTATCTATTTTGGCTCCTCGCAGCTGCTGCTGACGCTTTCGGATGGC
TTCACTATCAATCTTGGGTTCGTGCAGATCCCAGTGCAGATGGACATTGAGAACTTCGACGTTAGCCCGTTCCTTTGTGG
TGTCATCGCTCTGTCACTGCTGTATGCCGCCTATGCCTCGCAAACGCTTCGGGGCGCGTTGAAAGCGGTGCCGGTGGGTC
AGTGGGAGTCTGGTCAGGCGCTGGGGCTGTCGAAATCGGCTATCTTTTTCCGTCTGGTGATGCCGCAGATGTGGCGTCAT
GCGCTGCCTGGCCTCGGTAACCAGTGGCTGGTGCTGCTGAAAGATACCGCGCTGGTCAGTTTGATTAGTGTGAATGATTT
AATGCTGCAAACAAAAAGCATCGCTACTCGTACCCAGGAACCATTTACCTGGTACATTGTGGCGGCGGCGATTTACCTGG
TGATCACCCTGCTCAGTCAGTACATTCTCAAACGCATTGACCTGCGCGCGACACGTTTTGAGCGGAGGCCCAGCTAA
>lcl|CP000802.1_cds_EcHS_A0873_827
ATGAATGAGTTCAAGAGGTGTATGCGCGTGTTTAGTCATTCTCCCTTTAAAGTACGGTTAATGCTGCTCTCTATGTTGTG
CGATATGGTCAACAACAAACCGCAGCAAGATAAACCTTCCGATAAATAG
>ec102712_3397
ATGGACATTAACAACAAAGCCCGCATTCATTGGGCATGCCGCCGTGGTATGCGCGAACTCGATATTTCAATCATGCCGTT
TTTCGAACATGAGTACGACAGCTTAAGCGATGACGAAAAACGCATCTTTATTCGTCTGCTGGAATGTGACGATCCGGACC
TGTTTAACTGGCTGATGAATCACGGTAAACCGGCCGATGCAGAACTGGAAATGATGGTCCGACTCATCCAGACACGGAAC
CGGGAACGTGGTCCTGTGGCAATCTGA
>ec102712_3567
ATGAAGCGTTACACACCTGACTTTCCTGAAATGATGCGCCTGTGCGAGATGAACTTTTCACAATTGCGCCGTTTGTTACC
GCGCAATGACGCACCCGGCGAAACTGTAAGCTATCAGGTGGCAAACGCACAATATCGGCTGACGATTGTGGAATCGACCC
GATACACTACCCTGGTGACAATAGAACAGACTGCGCCCGCGATCAGTTACTGGAGCCTTCCGTCAATGACGGTGCGTCTG
TATCATGACGCGATGGTGGCTGAAGTGTGTTCAAGCCAGCAGATTTTTCGCTTCAAAGCGCGGTATGATTATCCTAATAA
AAAGTTGCATCAACGCGACGAAAAGCATCAAATTAACCAGTTTTTAGCGGACTGGTTGCGATACTGTTTAGCACATGGAG
CGATGGCGATTCCGGTTTACTAG
>ec102651_4227
ATGAAACGACTTCTGATTCTTACGGCACTCCTGCCGTTTGTCGGCTTTGCACAGCCCATTAATACTCTGAACAACCCTAA
CCAGCCGGGGTATCAGATACCCAGCCAGCAGCGGATGCAAACCCAGATGCAGACTCAGCAAATCCAGCAAAAAGGGATGC
TGAATCAGCAACTGAAAACGCAAACTCAGTTGCAACAGCAGCATTTAGAAAACCAGATAAACAATAATTCTCAGCGGGTG
TTGCAGTCACAGCCGGGGGAGCGAAATCCCGCCCGGCAGCAAATGCTGCCCAACACCAACGGCGGGATGTTAAACAGCAA
CCGTAATCCGGATAGTTCGTTGAATCAGCAGCATATGCTGCCGGAGAGGAGAAACGGCGACATGCTGAATCAGCCCAGCA
CGCCGCAGCCTGACATTCCGTTGAAAACTATTGGGCCGTAA
>ec102651_3669
ATGAGCAGAACGATTTTTTGTACTTTCCTGCAACGTGAAGCAGAAGGTCAGGATTTTCAGCTGTACCCCGGCGAGCTGGG
AAAACGCATCTATAACGAGATCTCCAAAGAAGCCTGGGCGCAGTGGCAGCACAAGCAAACCATGCTGATTAATGAAAAGA
AACTCAACATGATGAATGCCGAGCACCGCAAGCTGCTTGAGCAGGAGATGGTCAACTTCCTGTTCGAGGGTAAAGAGGTG
CATATCGAGGGCTATACGCCGGAAGATAAAAAATAA
>ec402290_2848
ATGCCATTTTGCGTAATTTTCAGCCAATGGCATAATGTATATGAATTTGACGACTCAATGAATATGTACTACTTAGGCCT
TCAGGCTGCTAAAGGATACCTGATAGTGGGTATGGAAGACAAAATGTTTTGA
>ec102712_1664
ATGAGCGAAGCACTTAAAATTCTGAACAACATCCGTACTCTTCGTGCGCAGGCAAGAGAATGTACACTTGAAACGCTGGA
AGAAATGCTGGAAAAATTAGAAGTTGTTGTTAACGAACGTCGCGAAGAAGAAAGCGCGGCTGCTGCTGAAGTTGAAGAGC
GCACTCGTAAACTGCAGCAATATCGCGAAATGCTGATCGCTGACGGTATTGACCCGAACGAACTGCTGAATAGCCTTGCT
GCCGTTAAATCTGGCACCAAAGCTAAACGTGCTCAGCGTCCGGCAAAATATAGCTACGTTGACGAAAACGGCGAAACTAA
AACCTGGACTGGCCAAGGCCGTACTCCAGCTGTAATCAAAAAAGCAATGGATGAGCAAGGTAAATCCCTCGACGATTTCC
TGATCAAGCAATAA
>lcl|CP000802.1_cds_EcHS_A0867_821
ATGAAGTCTGTATTAAAAGTTTCACTGGCTGCACTGACCCTGGCTTTTGCGGTTTCTTCTCATGCCGCGGATAAAAAATT
AGTTGTCGCGACGGATACCGCCTTCGTTCCGTTTGAATTTAAACAGGGCGATAAATATGTGGGCTTTGACGTTGATCTGT
GGGCTGCCATCGCTAAAGAGCTGAAGCTGGATTACGAACTGAAGCCGATGGATTTCAGTGGGATCATTCCGGCACTGCAA
ACCAAAAACGTCGATCTGGCGCTGGCGGGCATTACCATCACCGACGAGCGTAAAAAAGCGATCGATTTCTCTGACGGCTA
CTACAAAAGCGGCCTGTTAGTGATGGTGAAAGCTAACAATAACGATGTGAAAAGCGTGAAAGATCTCGACGGGAAAGTGG
TTGCTGTGAAGAGCGGTACTGGCTCCGTTGATTACGCGAAAGCAAACATCAAAACTAAAGATCTGCGTCAGTTCCCGAAC
ATCGATAACGCCTATATGGAACTGGGCACCAACCGCGCAGACGCCGTTCTGCACGATACGCCAAACATTCTGTACTTCAT
CAAAACCGCCGGTAACGGTCAGTTCAAAGCGGTAGGTGACTCTCTGGAAGCGCAGCAATACGGTATTGCGTTCCCGAAAG
GTAGCGACGAGCTGCGTGACAAAGTCAACGGCGCGTTGAAAACCCTGCGCGAGAACGGAACTTACAACGAAATCTACAAA
AAATGGTTCGGTACTGAACCGAAATAA
>lcl|FN649414.1_cds_CBJ00651.1_1150
ATGATCAGTTCATTATGGATCGCCAAAACGGGCCTTGACGCCCAGCAAACCAATATGGACGTCATTGCCAACAACCTGGC
AAACGTCAGTACTAACGGTTTTAAGCGTCAGCGCGCGGTGTTTGAAGATCTGCTTTATCAAACCATTCGCCAGCCGGGGG
CACAGTCTTCCGAACAAACCACCTTACCCTCCGGATTACAAATCGGCACGGGGGTACGCCCGGTCGCCACTGAACGCTTA
CACAGCCAGGGAAACCTGTCGCAGACCAACAACAGCAAAGATGTCGCGATTAAAGGGCAGGGCTTTTTCCAGGTGATGTT
GCCAGATGGTTCATCAGCCTATACCCGTGACGGCTCTTTCCAGGTGGATCAGAACGGGCAGCTGGTGACGGCTGGTGGTT
TTCAGGTGCAGCCAGCGATCACCATTCCGGCGAATGCGTTAAGTATCACCATCGGTCGTGATGGCGTGGTCAGCGTAACC
CAACAAGGCCAGGCAGCTCCGGTTCAGGTTGGGCAGCTCAATCTCACCACCTTTATGAATGACACCGGGCTGGAGAGCAT
TGGCGAAAACCTCTACACCGAAACGCAATCCTCTGGTGCACCGAACGAAAGCACGCCGGGCCTGAACGGCGCGGGACTGC
TGTATCAAGGGTATGTTGAAACGTCTAACGTCAACGTGGCGGAAGAACTGGTCAATATGATTCAGGTGCAACGCGCTTAC
GAAATCAACAGTAAAGCGGTGTCCACCACCGATCAGATGCTGCAAAAACTGACGCAACTCTAA
>lcl|FN649414.1_cds_CBJ03748.1_4247
ATGGCTAAACTGACCAAGCGCATGCGTGTTATCCGCGAGAAAGTTGATGCAACCAAACAGTACGACATCAACGAAGCTAT
CGCACTGCTGAAAGAGCTGGCGACTGCTAAATTCGTAGAAAGCGTGGACGTAGCTGTTAACCTCGGCATCGACGCTCGTA
AATCTGACCAGAACGTACGTGGTGCAACTGTACTGCCGCACGGTACTGGCCGTTCCGTTCGCGTAGCCGTATTTACCCAA
GGTGCAAACGCTGAAGCTGCTAAAGCTGCAGGCGCAGAACTGGTAGGTATGGAAGATCTGGCTGACCAGATCAAGAAAGG
CGAAATGAACTTTGACGTTGTTATTGCTTCTCCGGATGCAATGCGCGTTGTTGGCCAGCTGGGCCAGGTTCTGGGTCCGC
GCGGCCTGATGCCAAACCCGAAAGTGGGTACTGTAACACCGAACGTTGCTGAAGCGGTTAAAAACGCTAAAGCTGGCCAG
GTTCGTTACCGTAACGACAAAAACGGCATCATCCACACCACCATCGGTAAAGTGGACTTTGACGCTGACAAACTGAAAGA
AAACCTGGAAGCTCTGCTGGTTGCGCTGAAAAAAGCAAAACCGACTCAGGCGAAAGGCGTGTACATCAAGAAAGTTAGCA
TCTCCACCACCATGGGTGCAGGTGTTGCAGTTGACCAGGCTGGCCTGAGCGCTTCTGTAAACTAA
>ec402290_2978
ATGATCAATGCACTGGGATTGCTGGAAGTGGACGGCATGGTCGCCGCGATAGATGCAGCGGATGCCATGCTCAAAGCAGC
TAACGTTCGTCTGCTCAGTCACGAAGTGCTTGACCCTGGTCGCTTAACGCTGGTGGTGGAAGGCGATCTGGCGGCGTGTC
GTGCGGCGCTGGACGCAGGTTGTGCTGCCGCGATGCGTACCGGGCGTGTCATCAGCCGCAAGGAGATCGGTCGGCCAGAC
GATGACACCCAGTGGCTGGTTACTGGCTTTAACCGCCAGCCGAAGCAACCCGTAAGGGAACCCGACGCGCCAGTTATCGT
CGCGGAATCTGCTGACGAGTTGTTGGCGCTGTTAACATCAGTACGTCAGGGAATGACGGCAGGAGAAGTGGCTGCCCACT
TTGGCTGGCCGCTGGAAAAAGCCAGAAATGCGCTCGAACAGCTCTTTTCTGCCGGGACGTTACGTAAACGCAGTAGTCGT
TATCGTCTCAAGCCCCATTAA
>ec401140_4683
ATGGAGCTGACGATGAAACAATTACTTGCCTCACCCTCGCTGCAATTAGTGACTTATCCTGCGAGCGCCACGGCACAGTC
TGCAGAATTCGCCAGTGCTGACTGCGTGACGGGCCTGAATGAAATAGGTCAGATCTCAGTTAGCAATATTTCAGGGGATC
CGCAGGACGTGGAACGTATCGTGGCGTTAAAGGCCGATGAACAAGGTGCGTCATGGTACCGCATTATTACCATGTACGAA
GACCAGCAGCCTGATAACTGGCGCGTACAGGCGATACTGTATGCATGA
>ec102651_2405
ATGATGCCAGAGCGCAAAGCGTTCAATGGTTTGAGTAAGGGGCAAAACAGGCGGGATTTAGGGCTTTTGCTGCCACACAT
CAAGCATAGTGTGCGTTTGTCGGATGCGGCGTCATCGCCTTATCAGACCGCCTGA
>lcl|CP000802.1_cds_EcHS_A3854_3659
GTGAGTATCTCACGTTCTCAGTGTGCTGGGCAAAAAAACATCGCAAAATCTGGAGCAGGCACGCAAAACAGAATTGAAGT
TGCGGGGAAGAAAAATGCCGCTCTGTTTGAGTGGGCGGCATTTGTGAAGGCTGAAAAGTAA
>ec102712_2761
ATGATCGCGGAGTTTGAATCACGCATTCTGGCATTAATCGACGGTATGGTTGACCATGCCAGTGATGATGAGTTGTTTGC
CAGTGGGTATTTGCGTGGCCACCTGACATTAGCCATCGCAGAACTGGAAAGTGGTGATGACCACTCCGCTCAGGCGGTGC
ATACGACCGTTAGCCAGAGTCTGGAAAAAGCCATTGGTGCCGGTGAATTGTCGCCGCGTGACCAGGCGCTGGTGACCGAT
ATGTGGGAAAACCTGTTTCAGCAGGCGTCACAGCAGTAA
>ec402290_1675
ATGATGGAATTCATCCTCAGTCATGTAGAAAAGGGCGTGATGACACTAACGCTCAACCGCCCGGAACGCCTGAACAGTTT
TAATGATGAGATGCACGCACAACTGGCAGAGTGCCTGAAACAGGTCGAGCGCGACGACACTATCCGTTGCCTGTTACTTA
CAGGTGCCGGGCGCGGATTTTGTGCTGGTCAGGATCTTAACGATCGTAACGTTGATCCCACAGGCCCCGCACCGGATTTA
GGGATGTCAGTTGAACGTTTCTATAACCCACTGGTACGTCGCCTGGCAAAACTGCCAAAACCGGTGATCTGTGCAGTCAA
TGGCGTGGCGGCAGGGGCTGGCGCAACACTGGCACTGGGATGCGACATCGTTATTGCTGCCCGTTCAGCAAAATTCGTCA
TGGCGTTTAGTAAGTTAGGTTTAGTACCCGATTGCGGTGGAACCTGGTTACTGCCACGCGTTGCTGGGCGAGCGCGCGCC
ATGGGGCTGGCACTGCTGGGGAATCAACTGAGTGCTGAACAGGCGCACGAATGGGGGATGATCTGGCAGGTTGTTGATGA
TGAAACGCTGGCAGATACCGCGCAACAGCTGGCACGGCATCTGGCGACACAACCGACATTTGGTCTTGGACTTATCAAGC
AAGCGATAAATAGCGCTGAAACCAATACGCTCGATACGCAACTGGATCTGGAACGTGACTATCAGCGACTTGCCGGACGG
AGCGCAGATTATCGTGAAGGTGTCAGTGCGTTCCTGGCTAAACGCTCACCGCAGTTCACGGGGAAATAG
>ec402290_396
ATGCAATACAACCCCTTAGGAAAAACCGACCTTCGCGTTTCCCGACTTTGCCTCGGCTGTATGACCTTTGGCGAGCCAGA
TCGTGGTAATCACGCATGGACACTGCCGGAAGAGAGTAGCCGTCCCATCATTAAACGCGCGCTGGAAGGCGGCATAAATT
TCTTTGATACCGCCAATAGCTATTCCGATGGCAGCAGCGAAGAGATCGTTGGTCGCGCACTGCGGGATTTCGCCCGTCGT
GAAGACGTGGTCGTTGCGACGAAAGTGTTCCATCGCGTTGGTGATTTACCGGAAGGATTATCCCGTGCACAAATTTTGCG
CTCTATCGACGACAGCCTGCGCCGTCTCGGCATGGATTATGTCGATATCCTGCAAATTCATCGCTGGGATTACAACACGC
CGATCGAAGAGACGCTGGAAGCCCTGAACGACGTGGTAAAAGCCGGGAAAGCGCGTTATATCGGCGCGTCATCCATGCAC
GCTTCGCAGTTTGCTCAGGCCCTGAAGCTACAAAAACAGCACGGCTGGGCGCAGTTTATCAGTATGCAGGATCACTACAA
TCTGATTTATCGCGAAGAAGAGCGCGAGATGCTGCCTCTGTGTTATCAGGAGGGCGTGGCGGTGATTCCGTGGAGCCCGC
TGGCGCGGGGGCGACTGACGCGTCCGTGGGGAGAAACTACCGCACGACTGGTGTCTGATGAGGTGGGGAGAAATCTCTAT
AAAGAAAGCGATGAAAATGACGCGCAGATCGCAGAGCGGTTAACGGGCGTCAGTGAAGAACTCGGTGCAACACGAGCACA
AGTTGCGCTGGCCTGGTTGTTGAGTAAACCGGGCATTGCCGCACCGATTATCGGTACATCGCGGGAAGAACAGCTTGATG
AGCTGCTGAACGCGGTGGATATCACTTTGAAGCCAGAACAGATTGCCGAACTGGAAACGCCGTATAAACCGCATGCGGTC
GTAGGATTTAAATAA
>ec102712_3514
ATGGTAAATCGTGAAATAGTAATGGATTACATCCTTTCCTGTTTACAGGATTTGGTCGAAAACGGTGTGGAAATTAAGCC
CGACAGCGATCTCGTCAACGATCTTGGCCTGGAGTCGATCAAAGTGATGGATCTCTTAATGATGCTGGAAGACAGATTCG
ATATTTCCATTCCTATTAATATTCTGCTGGATGTCAAAACCCCTGCGCAATTAATGGAAACTCTACTTCCATGGCTGGAG
AATAAATAA
>ec401140_1245
ATGCGTCGGCTGTTGCACTATCTCATCAATAATATTCGCGAGCATCTGATGCTTTATCTTTTTCTCTGGGGATTGTTGGC
AATTATGGATCTGATCTATGTGTTTTATTTTTAG
>ec102712_1667
GTGATTCAGACCTTTTTTGATTTTCCCGTTTACTTCAAATTTTTCATCGGGTTATTTGCGCTGGTCAACCCGGTAGGGAT
TATTCCCGTCTTTATCAGCATGACCAGTTATCAGACAGCGGCAGCGCGAAACAAAACTAACCTTACAGCCAACCTGTCTG
TGGCCATTATCTTGTGGATCTCGCTTTTTCTCGGCGACACGATTCTGCAACTTTTTGGTATATCAATTGATTCGTTCCGT
ATCGCCGGGGGCATCCTGGTGGTGACGATAGCGATGTCGATGATCAGCGGCAAGCTTGGCGAGGATAAACAGAACAAGCA
AGAAAAATCAGAAACCGCGGTACGTGAAAGCATTGGTGTGGTGCCATTGGCGTTGCCGTTGATGGCGGGGCCAGGGGCGA
TCAGTTCTACCATCGTCTGGGGTACGCGTTATCACAGCATTAGCTATCTGTTTGGTTTCTTTGTGGCTATTGCATTGTTC
GCTTTATGTTGCTGGGGATTGTTCCGCATGGCACCGTGGCTGGTACGGGTTTTACGCCAGACCGGCATCAACGTGATTAC
GCGTATTATGGGGCTATTGCTGATGGCATTGGGGATTGAATTTATCGTTACTGGTATTAAGGGGATTTTCCCCGGCCTGC
TTAATTAA
>lcl|CP000802.1_cds_EcHS_A0783_746
ATGCGCGGCCAGATTGTTGACAAAGGGCGCTTTGTTCATGCCGGATACGGCATGAACGCTTTATTCGGTCTACAAAAGCA
GGCAAATTCAATATATTGCAGAGATGATGTAGACACTGGCAAGCGTAGCGCATCAGGTAATTTTGCGTTTATCTTCACTC
TCAAGCCACGTATATGTGGCTTTATTTTTAACAAAATAATAACCCTGGGTGAGTTAATTATAATATAA
>lcl|CP000802.1_cds_EcHS_A3950_3749
ATGCAACTGAATTCCACCGAAATCAGCGAACTGATCAAGCAGCGCATTGCTCAGTTCAATGTTGTGAGTGAAGCTCACAA
CGAAGGTACTATTGTTTCTGTAAGTGACGGTGTTATCCGCATTCACGGCCTGGCCGATTGTATGCAGGGTGAAATGATCT
CCCTGCCGGGTAACCGTTACGCTATCGCACTGAACCTCGAGCGCGACTCTGTAGGTGCGGTTGTTATGGGTCCGTACGCT
GACCTTGCCGAAGGCATGAAAGTTAAGTGTACTGGCCGTATCCTGGAAGTTCCGGTTGGCCGTGGCCTGCTGGGCCGTGT
GGTTAACACTCTGGGTGCACCAATCGACGGTAAAGGTCCGCTGGATCACGACGGCTTCTCTGCTGTAGAAGCAATCGCTC
CGGGCGTTATCGAACGTCAGTCCGTAGATCAGCCGGTACAGACCGGTTATAAAGCCGTTGACTCCATGATCCCAATCGGT
CGTGGTCAGCGTGAATTGATCATCGGTGACCGTCAGACAGGTAAAACCGCACTGGCTATCGATGCCATCATCAACCAGCG
CGATTCCGGTATCAAATGTATCTATGTCGCTATCGGCCAGAAAGCGTCCACCATTTCTAACGTGGTACGTAAACTGGAAG
AGCACGGCGCACTGGCTAACACCATCGTTGTGGTAGCAACCGCGTCTGAATCCGCTGCACTGCAATACCTGGCACCGTAT
GCCGGTTGCGCAATGGGCGAATACTTCCGTGACCGCGGTGAAGATGCGCTGATCATTTACGATGACCTGTCTAAACAGGC
TGTTGCTTACCGTCAGATCTCCCTGCTGCTCCGTCGTCCGCCAGGACGTGAAGCATTCCCGGGCGACGTTTTCTACCTCC
ACTCTCGTCTGCTGGAGCGTGCTGCACGTGTTAACGCCGAATACGTTGAAGCCTTCACCAAAGGTGAAGTGAAAGGGAAA
ACCGGTTCTCTGACCGCACTGCCGATTATCGAAACTCAGGCGGGTGACGTTTCTGCGTTCGTTCCGACCAACGTAATCTC
CATTACCGATGGTCAGATCTTCCTGGAAACCAACCTGTTCAACGCCGGTATTCGTCCTGCGGTTAACCCGGGTATTTCCG
TATCCCGTGTTGGTGGTGCAGCACAGACCAAGATCATGAAAAAACTGTCCGGTGGTATCCGTACCGCTCTGGCACAGTAT
CGTGAACTGGCAGCGTTCTCTCAGTTTGCATCCGACCTTGACGATGCAACACGTAAGCAGCTTGACCACGGTCAGAAAGT
GACCGAACTGCTGAAACAGAAACAGTATGCGCCGATGTCCGTTGCGCAGCAGTCTCTGGTTCTGTTCGCAGCAGAACGTG
GTTACCTGGCGGATGTTGAACTGTCGAAAATTGGCAGCTTCGAAGCCGCTCTGCTGGCTTACGTCGACCGTGATCACGCT
CCGTTGATGCAAGAGATCAACCAGACCGGTGGCTACAACGACGAAATCGAAGGCAAGCTGAAAGGCATCCTCGATTCCTT
CAAAGCAACCCAATCCTGGTAA
>ec102712_4750
ATGGCTACCCTCACCACTGGCGTGGTTCTTCTTCGCTGGCAACTTCTTAGTGCCGTAATGATGTTTCTGGCCAGCACACT
CAACATCCGTTTTCGTCGGTCTGATTATGTCGGGCTTGCGGTGATCAGCAGCGGTCTGGGCGTTGTTTCCGCCTGTTGGT
TCGCAATGGGGTTGCTTGGCATCACAATGGCGGACATCACCGCTATCTGGCACAACATCGAGTCGGTGATGATAGAAGAG
ATGAATCAGACACCGCCACAATGGCCAATGATTTTGACCTGA
>ec402290_292
ATGAACGGACTCACGGCAACGGGTGTCACCGTCGGTATTTGTGCAGGGCTTTGGCAGTTAGTGTCTTCACATGTCGGGCT
CTCTCAAGGATGGGAATTATTAGGAACCATTGGCTTCGTCGCCTTTTGCAGTTTTTATGCCGCAGGCGGCGGTAAATCGG
GGTTTATCAGAAGTCTGGCGGTTAATTATTCCGGGATGGTGTGGGCGTTTTTCGCCGCGCTGACTGCTGGTTGGCTGGCC
TCTGTAAGTGGACTGTCCGCGTTCTGGGCGAGCGTAATTACTACCGTACCCTTCTCGGCGGTAGTGGTCTGGCAAGGGCG
TTTCTGGTTACTGTCCTTTATTCCCGGTGGCTTTCTCGGCATGACGCTGTTTTTTGCCAGCGGGATGAACTGGACGGTGA
CGTTACTGGGTTTTCTGGCGGGTAACTGCGTGGGGGTAATTTCAGAATATGGTGGACAAAAATTAAGCGAAGCGACGACT
AAACGCGACGGGTATTAA
>ec102712_1032
ATGATTGATTTACGCAGTGATACCGTTACCCGACCGAGCCGCGCCATGCTCGAAGCGATGATGGCCGCCCCGGTTGGGGA
CGACGTTTACGGAGACGACCCTACCGTTAATGCTCTGCAGGACTATGCAGCAGAGCTTTCCGGTAAAGAAGCCGCCATTT
TTCTGCCTACCGGCACTCAGGCCAACCTGGTCGCTCTGCTCAGTCACTGCGAACGTGGCGAAGAGTATATTGTCGGTCAG
GCCGCGCATAACTATCTGTTTGAAGCCGGTGGCGCAGCGGTGCTGGGCAGTATTCAGCCGCAACCCATCGACGCGGCTGC
CGACGGCACGCTACCGCTGGATAAAGTGGCGATGAAAATCAAACCCGACGATATCCATTTCGCCCGCACCAAATTACTCA
GTCTGGAAAACACCCACAACGGCAAAGTGCTGCCGCGTGAATACCTGAAAGAAGCATGGGAATTTACCCGCGAGCGCAAT
CTGGCGCTGCATGTTGACGGTGCGCGCATCTTTAATGCCGTGGTGGCTTACGGCTGCGAACTGAAAGAGATCACGCAATA
TTGTGATTCGTTCACCATTTGCCTGTCGAAAGGTCTTGGGACGCCAGTCGGTTCATTACTCGTCGGTAATCGTGATTACA
TTAAACGTGCCATCCGCTGGCGGAAAATGGCCGGTGGCGGGATGCGTCAGTCCGGGATTCTGGCTGCCGCCGGGATGTAT
GCCCTGAAAAATAACGTCGCACGGTTGCAGGAAGATCACGACAACGCCGCCTGGATGGCGGAGCAACTGCGTGAAGCAGG
CGCGGATGTGATGCGTCAGGACACTAATATGCTGTTTGTTCGCGTCGGGGAAGAAAATGCTGCCGCGTTAGGCGAATACA
TGAAAGCGAGAAACGTGCTGATTAACGCCTCGCCGATTGTCCGCCTGGTGACGCATCTTGACGTCTCGCGCGAACAACTG
GCGGAAGTCGCCGCCCACTGGCGCGCATTCCTGGCGCGTTAA
>ec102712_1781
TTGCCCCGCATTTTTACTTTTTTATGGCTATTTTTTTGCCCTCTGTTTGATCAAAACATTCATTACGCTGATGTGGGGGA
CACAAAAGCGAAAATGCAGAAGAAAGCCATTTGCTAA
>ec102712_4529
ATGATTGCATTAATTCAACGCGTAACCCGTGCCAGCGTCACCGTGGAGGGAGAAGTGACGGGCGAAATTGGCGCGGGACT
TTTGGTGTTATTGGGTGTCGAAAAGGATGACGACGAACAGAAAGCAAACCGTCTGTGCGAGCGTGTGCTCGGCTACCGCA
TCTTTAGCGATGCCGAAGGCAAGATGAACCTCAACGTGCAACAGGCGGGCGGCAGTGTGCTGGTGGTTTCCCAGTTTACC
CTCGCCGCAGATACCGAACGGGGGATGCGCCCAAGTTTCTCCAAAGGTGCATCACCGGATCGCGCAGAGGCGTTATATGA
CTATTTCGTCGAACGCTGCCGTCAGCAAGAGATGAACACGCAAACAGGACGCTTCGCTGCGGATATGCAGGTATCGCTGG
TCAATGATGGCCCCGTGACATTCTGGTTGCAGGTATGA
>ec102712_4042
ATGCATTCTCACTCCATCGCATGGAGAAAACGGGTGATTGATAAAGCAATCATCGTTCTTGGGGCGTTAATTGCGCTGCT
GGAACTGATCCGCTTTCTGCTTCAGCTTCTGAACTGA
>ec102651_552
ATGCTCTCTCGACATATCAATTACTTTCTTGCCGTGGCTGAACATGGCAGCTTCACCCGTGCCGCCAGTGCGTTGCACGT
CTCCCAGCCTGCGCTTTCCCAGCAGATTCGCCAGTTAGAGGAGAGTTTGGGCGTGCCGCTGTTTGACCGTAGCGGGCGAA
CGATTCGTCTCACCGATGCAGGAGAAGTCTGGCGACAGTACGCCAGCCGGGCGTTACATGAACTGGGAGCGGGTAAACGG
GCGATTCATGATGTTGCCGCTCTGACGCGAGGATCGCTGCGTATCGCCGTCACCCCCACCTTTACGAGCTACTTTATCGG
CCCCTTAATGGCGGATTTCTATGCGCGCTACCCCGGCATCACGCTCCAGCTACAGGAAATGTCGCAGGAGAAAATCGAAG
ATCTGCTTTGTCGCGACGAGCTGGACGTTGGGATTGCCTTCGCGCCTGTGCATTCGCCGGAGCTGGAGGCAATTCCTTTA
CTGACAGAAAGTTTAGCGTTGGTGGTGGCGAAACATCATCCGCTGGCTGCCTGTGAACAGGTGGCGTTGAGTCGCTTGCA
TGATGAAAAACTGGTCCTGCTCAGCGCGGAATTTGCCACCAGAGAGCAAATTGACCACTACTGCGAGAAAGCGGGGCTAC
ATCCACAGGTGGTCATTGAGGCGAACTCAATTAGCGCGGTTCTGGAGCTGATTCGCCGCACTTCCCTTTCCACATTGTTA
CCAGCAGCGATTGCCACACAACATGACGGGCTTAAAGCGATTTCTCTTGCCCCGCCACTACTGGAGAGAACGGCGGTTTT
GTTGCGGCGGAAAAATAGCTGGCAGACTGCCGCTGCGAAGGCATTTTTGCACATGGCGTTGGAGGAATGTGCGGATGTTG
GCGAGAATGAATCACGGTAG
>ec402290_924
ATGGTAGATAGCAAGAAGCGCCCTGGCAAAGATCTCGACCGTATCGATCGTAACATTCTTAATGAGTTGCAAAAGGATGG
GCGTATTTCTAACGTCGAGCTTTCTAAACGTGTGGGACTTTCCCCAACGCCGTGCCTTGAGCGTGTGCGTCGGCTGGAAA
GACAAGGGTTTATTCAGGGCTATACGGCGCTGCTTAACCCCCATTATCTGGATGCATCACTTCTGGTATTCGTTGAGATT
ACTCTGAATCGTGGCGCACCGGATGTGTTTGAACAATTCAATACCGCTGTACAAAAACTTGAAGAAATTCAGGAGTGTCA
TTTAGTATCTGGTGATTTCGACTACCTGTTGAAAACACGCGTGCCGGATATGTCAGCTTACCGTAAGTTGCTGGGGGAAA
CCCTGCTGCGTCTGCCTGGCGTCAATGACACACGGACATACGTTGTTATGGAAGAAGTCAAGCAGAGTAATCGTCTGGTT
ATTAAGACGCGCTAA
>ec102651_1900
ATGAGCAGCAATACATTTACTCTCGGTACAAAATCCGTTAACCGTCTTGGTTATGGCGCGATGCAACTGGCAGGTCCTGG
GGTTTTTGGTCCCCCAAGAGATCGCCACGTCGCTATAACTGTGCTGCGCGAGGCGCTGGCATTGGGCGTCAATCACATTG
ATACCAGCGACTTTTATGGTCCGCACGTCACCAATCAGATTATCCGCGAAGCGCTTTATCCTTACTCTGACGACCTGACA
ATTGTCACTAAAATTGGTGCGCGGCGTGGAGAGGACGCTTCCTGGTTGCCCGCCTTTTCTCCGGCAGAGTTGCAAAAAGC
GGTGCACGATAATCTACGTAATCTCGGCCTGGACGTACTGGATGTGGTTAACCTGCGCGTTATGATGGGAGATGGTCATG
GCCCAGCGGAAGGATCGATTGAGGCCAGCCTGACCGTGCTGGCAGAGATGCAACAACAAGGCCTGGTAAAACATATTGGC
CTGAGCAACGTCACACCGACGCAGGTTGCAGAGGCGCGCAAGATTGCCGAAATTGTCTGTGTGCAAAACGAATACAACAT
CGCGCACCGTGCTGATGATGCAATGATTGATGCTTTGGCCCACGATGGCATTGCCTACGTGCCGTTCTTCCCGCTCGGGG
GCTTTACACCGCTGCAATCCTCTACGCTGTCGGATGTTGCTGCGAGCCTGGGTGCAACACCCATGCAGGTGGCGCTGGCG
TGGCTGTTACAACGTTCACCGAATATTTTGCTGATCCCAGGGACGTCTTCTGTTGCGCATTTACGGGAGAATATGGCTGC
TGAAAAATTGCATCTTTCTGAGGAAGTGTTGTCTACGTTGGATGGTATTTCGCGAGAATAA
>ec102651_1821
ATGGCTATTAATTCACCACTGAATATTGCTGCGCAACCCGGCAAAACCCGTCTGCGAAAATCACTGAAATTGTGGCAGGT
GGTAATGATGGGTCTGGCCTATCTCACGCCGATGACCGTATTTGATACTTTTGGTATTGTCTCCGGCATTAGCGACGGTC
ACGTTCCGGCGTCCTATTTGCTGGCGCTGGCGGGCGTGCTGTTTACCGCTATCAGCTACGGCAAACTGGTTCGCCAGTTT
CCGGAGGCCGGTTCGGCCTATACCTACGCGCAAAAGTCGATTAATCCGCACGTCGGATTTATGGTCGGCTGGTCATCACT
GCTGGATTATCTCTTTTTGCCAATGATCAACGTTTTGTTGGCGAAAATCTATCTCTCCGCCCTCTTCCCGGAAGTGCCGC
CGTGGGTGTGGGTGGTAACCTTCGTCGCCATTTTAACCGCCGCGAATCTGAAGAGCGTCAACCTGGTCGCTAACTTCAAT
ACCCTGTTTGTACTGGTGCAAATCTCCATCATGGTGGTGTTTATCTTCCTGGTGGTTCAGGGACTGCATAAAGGAGAAGG
CGTTGGCACCGTCTGGTCACTTCAGCCGTTTATCAGCGAGAACGCGCACCTGATCCCGATTATTACCGGTGCGACGATTG
TCTGTTTCTCGTTCCTCGGTTTCGATGCGGTGACCACGCTTTCGGAAGAGACGCCGGACGCCGCACGCGTGATCCCGAAA
GCCATCTTCCTGACGGCGGTATACGGCGGCGTTATCTTTATCGCGGCGTCGTTCTTTATGCAGCTGTTCTTTCCCGATAT
CAGCCGCTTTAAAGACCCGGACGCCGCACTGCCTGAAATTGCGCTGTACGTCGGCGGTAAGCTGTTCCAGTCGATTTTCC
TTTGCACCACGTTTGTGAACACGTTAGCGTCTGGCCTGGCCTCACATGCCAGCGTGTCACGTCTGCTGTATGTGATGGGG
CGCGACAATGTGTTTCCGGAGCGCGTGTTTGGCTATGTGCATCCGAAATGGCGGACTCCGGCACTGAACGTCATTATGGT
CGGGATTGTCGCGATGTCGGCGCTGTTCTTCGATTTAGTTACCGCCACAGCGTTAATTAACTTCGGCGCGTTGGTAGCGT
TTACCTTCGTTAACCTGTCGGTGTTCAACCACTTCTGGCGGCGCAAAGGAATGAATAAAAGCTGGAAGGAACACTTCCAC
TATTTATTAATGCCGCTGGTTGGCGCGCTGACGGTGGGCGTGCTGTGGATTAACCTCGAAGCCACCTCGCTGACGCTGGG
TCTGGTATGGGCTTCGTTAGGCGGCGCATATTTGTGGTATCTGATCCGCCGCTATCGCAAAGTGCCGCTGTACGAAGGTG
ACAGAACGCCAGTGAGCGAAACGTAA
>ec402290_1553
GTGACCCTTCGGCACGACATTCTCGCGCTGGCCGTCTTTTTAAATGGATTGCTTATTTTTAAAACAATCTATGGTATGTC
GGTCAATTTGCTTGATATTTTCCATATCAAAGCATTTTCAGAGTTGGATCTCTCCTTGCTGGCAAACGCCCCACTATTTA
TGCTCGGCGTCTTTCTTGTCCTGAACTCCATTGGCTTACTGTTCCGGGCAAAGCTCGCATGGGCAATCAGTATCATTTTG
TTGTTGATAGCGCTAATTTACACCCTGCATTTTTATCCCTGGCTGAAATTTAGTATTGGATTTTGCATTTTTACGCTGGT
GTTTTTGCTGATACTGCGCAAAGACTTCTCCCACAGTAGCGCCGCAGCCGGGACAATTTTTGCATTTATTAGTTTCACGA
CATTACTGTTTTACTCAACCTACGGTGCGCTTTATTTAAGCGAAGGTTTTAATCCGCGAATAGAAAGTTTGATGACCGCG
TTCTATTTTTCGATAGAAACCATGTCAACCGTCGGCTATGGCGATATTGTCCCTGTTTCTGAATCAGCACGATTGTTCAC
TATTTCGGTCATTATTTCCGGCATTACCGTTTTTGCCACATCTATGACCTCAATTTTTGGTCCGCTTATCCGCGGGGGAT
TCAACAAACTTGTAAAAGGAAACAATCATACAATGCATCGTAAAGATCATTTTATTGTTTGCGGACATTCGATTCTCGCC
ATCAATACGATCCTGCAACTGAATCAACGCGGACAAAACGTAACGGTTATCAGCAACTTGCCTGAAGATGATATCAAGCA
ACTTGAGCAACGCTTAGGCGATAACGCTGATGTTATCCCCGGTGACAGTAATGACAGTTCAGTATTAAAGAAAGCGGGAA
TCGATCGTTGCCGGGCCATTCTGGCGCTGAGTGATAACGATGCAGATAACGCGTTTGTTGTACTCTCGGCAAAAGATATG
AGCAGTGATGTCAAAACAGTTCTCGCCGTCAGTGATAGCAAAAACCTGAATAAGATTAAGATGGTACATCCGGATATCAT
TCTCTCACCGCAACTGTTTGGCAGCGAAATTCTGGCGCGAGTTTTAAATGGTGAAGAGATTAATAATGATATGCTCGTTT
CAATGTTGTTGAACTCAGGTCATGGTATTTTCAGCGATAACGATGAACAAGAAACGAAAGCTGACAGTAAAGAATCGGCG
CAAAAATAG
>ec102651_1360
ATGGCCCAACTAAAATTTAACTCAATCCTGGTGGTTTGTACCGGCAACATTTGCCGTTCGCCCATTGGCGAGCGCTTGCT
GCGTAAACGTCTGCCGGGCGTAAAAGTCAAATCGGCAGGTGTTCATGGTCTGGTAAAACACCCTGCAGATGCGACAGCGG
CAGATGTTGCCGCTAATCATGGCGTATCTCTTGAAGGACATGCCGGACGTAAGCTCACTGCTGAGATGGCACGAAATTAC
GATCTGATTCTGGCAATGGAGTCGGAACATATTGCTCAGGTTACCGCAATTGCTCCCGAGGTCCGCGGGAAGACAATGCT
GTTTGGGCAATGGCTGGAACAGAAAGAGATCCCGGATCCCTATCGTAAAAGTCAGGACGCATTTGAACATGTCTACGGTA
TGTTGGAGCGCGCCAGTCAGGAATGGGCGAAGCGCCTCAGCCGGTAA
>ec401140_600
ATGTTTATCTCCTGGGCTTTAAACATCATCATGCAAGCGGCCTCTGCGGCTACCTGGATGCAGCTTGCATCATGGTGCGG
GGAAGAAAATCGGGTGCCGCAGCACCCGAAGAATTAG
>ec102712_4321
ATGAAACGCCCCAATTTTCTGTTCATCATGACCGATACCCAGGCCACCAATATGGTCGGTTGCTATAGCGGTAAACCGCT
GAATACGCAAAATATTGATAGTCTGGCGGCGGAAGGTATTCGCTTTAATTCCGCCTACACCTGTTCACCGGTTTGTACGC
CTGCACGCGCCGGACTATTTACCGGTATCTACGCTAACCAGTCCGGCCCGTGGACCAACAACGTCGCGCCAGGCAAAAAC
ATCTCCACTATGGGGCGCTACTTTAAGGATGCCGGCTATCACACCTGTTACATCGGCAAATGGCATCTCGACGGTCATGA
CTATTTCGACACTGGCGAGTGTCCGCCGGAGTGGGACGCTGATTACTGGTTCGATGGGGCGAACTACCTTAGCGAACTGA
CGGAAAAAGAGATCAGCCTGTGGCGCAATGGCCTAAACAGCGTTGAGGATTTACAGGCGAACCATATCGACGAAACCTTC
ACCTGGGCGCACCGCATCAGCAATCGGGCGGTAGATTTTTTGCAACAGCCCGCGCGCGCCGAGGAACCCTTCCTGATGGT
GGTTTCGTATGATGAGCCGCATCACCCGTTCACCTGTCCGGTGGAGTATTTAGAGAAATACGCTGATTTTTACTACGATC
TGGGCGAGAAAGCTCAGGATGACCTGGCGAACAAACCGGAACATCACCGCTTATGGGCGCAGGCGATGCCATCGCCAGTC
GGTGATGACGGGCTTTATCACCATCCGCTCTATTTTGCCTGTAATGACTTTGTTGATGACCAAATCGGACGGGTCATCAA
TGCCTTAACGCCAGAGCAACGTGATAATACGTGGGTCATTTATACTTCCGATCACGGCGAAATGATGGGCGCACATAAGC
TGATCAGTAAAGGAGCGGCGATGTATGACGACATCACCCGTATTCCGCTGATCATCCGTTCGCCGCAAGGGGAGCGGCGA
CAGGTCGATACGCCAGTCAGTCATATCGATTTACTGCCGACAATGATGGCGCTGGCAGATATTGAAAAACCAGAGATTCT
GCCGGGGGAAAATATCCTTGCCGTGAAAGAGCCACGCGGTGTAATGGTGGAATTTAACCGCTACGAGATTGAGCATGACA
GCTTTGGCGGTTTTATTCCGGTGCGTTGCTGGGTGACGGATGACTTTAAACTGGTACTCAACCTCTTCACCAGTGATGAA
CTTTACGATCGCCGTAATGACCCAAATGAAATGCATAACCTGATCGATGATATCCGTTTTGCAGACGTTCGCAGCAAAAT
GCATGACGCCTTATTGGATTACATGGACAAAATTCGCGATCCGTTCCGCAGTTACCAATGGAGCCTGCGTCCGTGGCGTA
AAGATGCACTGCCGCGCTGGATGGGGGCATTTCGTCCACGCCCACAAGATGGCTATTCGCCGGTGGTACGTGACTATGAC
ACCGGCCTACCGACGCAAGGAGTGAAAGTGGAAGAGAAAAAACAGAAGTTCTGA
>ec102712_4563
ATGCGCATAGTTACCGCTGCCGTCATGGCCTCAACGCTGGCAGTCAGTTCATTAAGCCACGCTGCTGAAGTCGGTTCAGG
CGATAACTGGCATCCGGGTGAAGAACTTACGCAGCGCAGTACGCAGAGCCATATGTTCGACGGCATAAGTTTAACCGAAC
ATCAGCGTCAGCAGATGCGAGATCTTATGCAACAGGCCCGGCACGAACAGCCTCCTGTTAATGTTAGCGAACTGGAGACA
ATGCATCGCCTTGTCACCGCAGAAAATTTTGATGAAAACGCTGTGCGCGCACAGGCAGAAAAAATGGCGAATGAGCAAAT
TGCTCGTCAGGTTGAGATGGCAAAAGTCCGCAACCAAATGTATCGCCTGTTAACGCCGGAGCAGCAAGCGGTTTTAAACG
AGAAACATCAACAACGAATGGAGCAGTTGCGTGACGTGACGCAATGGCAAAAAAGTTCATCGTTGAAGCTATTGAGTAGT
AGCAACTCACGTTCCCAGTAG
>ec102712_4620
ATGATTAAAAAAGCTTCGCTGCTGACGGCGTGTTCTGTCACAGCCTTTTCCGCTTGGGCACAGGATACCAGCCCGGATAC
TCTCGTCGTTACTGCTAACCGTTTTGAACAGCCGCGCAGCACTGTGCTTGCACCAACCACCGTTGTGACCCGTCAGGATA
TCGACCGCTGGCAGTCGACCTCGGTCAATGATGTGCTGCGCCGTCTTCCGGGCGTCGATATCACCCAAAACGGCGGTTCA
GGTCAGCTCTCATCTATTTTTATTCGCGGTACAAATGCCAGTCATGTGTTGGTGTTAATTGATGGCGTACGCCTGAATCT
GGCGGGGGTGAGTGGTTCTGCCGACCTTAGCCAGTTCCCTATTGCGCTTGTCCAGCGTGTTGAATATATCCGTGGGCCGC
GCTCCGCTGTTTATGGTTCCGATGCAATAGGCGGGGTGGTGAATATCATCACGACGCGCGATGAACCCGGAACGGAAATT
TCAGCAGGGTGGGGAAGCAATAGTTATCAGAACTATGATGTCTCTACGCAGCAACAACTGGGGGATAAGACACGGGTAAC
GCTGTTGGGCGATTATGCCCATACTCATGGTTATGATGTTGTTGCCTATGGTAATACCGGAACGCAAGCGCAGACAGATA
ACGATGGTTTTTTAAGTAAAACGCTTTATGGCGCGCTGGAGCATAACTTTACTGATGCCTGGAGCGGCTTTGTGCGCGGC
TATGGCTATGATAACCGTACCAATTATGACGCGTATTATTCTCCCGGTTCACCGTTGCTCGATACCCGTAAACTCTATAG
CCAAAGTTGGGACGCCGGGCTGCGCTATAACGGCGAACTGATTAAATCACAACTCATTACCAGCTATAGCCATAGCAAAG
ATTACAACTACGATCCCCATTTTGGTCGTTATGATTCGTCGGCGACGCTCGATGAGATGAAGCAATACACCGTCCAGTGG
GCAAACAATGTCATCGTTGGTCACGGTAGTATTGGTGCGGGTGTCGACTGGCAGAAACAGACTACGACGCCGGGTACAGG
TTATGTTGAGAATGGATATGATCAACGTAATACCGGCATCTATCTGACCGGGCTGCAACAAGTCGGCGATTTTACCTTTG
AAGGCGCAGCACGCAGTGACGATAACTCACAGTTTGGTCGTCATGGAACCTGGCAAACCAGCGCCGGTTGGGAATTCATC
GAAGGTTATCGCTTCATTGCTTCCTACGGGACATCTTATAAGGCACCAAATCTGGGGCAACTGTATGGCTTCTACGGAAA
TCCGAATCTGGACCCGGAGAAAAGCAAACAGTGGGAAGGCGCGTTTGAAGGCTTAACCGCTGGGGTGAACTGGCGTATTT
CCGGATATCGTAACGATGTCAGTGACTTGATCGATTATGATGATCACACCCTGAAATATTACAACGAAGGGAAAGCGCGG
ATTAAGGGCGTCGAGGCGACCGCCAATTTTGATACCGGACCACTGACGCATACTGTGAGTTATGATTATGTCGATGCGCG
CAATGCGATTACCGACACGCCGTTGTTACGCCGTGCTAAACAGCAGGTGAAATACCAGCTCGACTGGCAGTTGTATGACT
TCGACTGGGGTATTACTTATCAGTATTTAGGCACTCGCTATGATAAGGATTACTCATCTTATCCTTATCAAACCGTTAAA
ATGGGCGGTGTGAGCTTGTGGGATCTTGCGGTTGCGTATCCGGTCACCTCTCACCTGACAGTTCGTGGTAAAATAGCCAA
CCTGTTCGACAAAGATTATGAGACAGTCTATGGCTACCAAACTGCAGGACGGGAATACACCTTGTCTGGCAGCTACACCT
TCTGA
>ec402290_1650
ATGATTACGCACAACTTCAATACCCTGGACTTACTCACCAGTCCTGTCTGGATTGTTTCGCCCTTTGAGGAACAGTTAAT
TTATGCCAATAGCGCGGCGCGACTGTTGATGCAAGACCTCACGTTTAGTCAGCTACGAACCGGACCCTATTCCGTCTCCT
CACAAAAAGAACTGCCGAAATACCTCTCCGATCTGCAAAACCAACACGATATTATCGAAATCCTCACTGTTCAGCGTAAA
GAAGAGGAAACAGCATTAAGCTGTCGGCTTGTTTTGCGAGAGCTGACAGAAACAGAACCGGTGATTATTTTCGAAGGTAT
CGAAGCGCCGGCAACGCTGGGTTTAAAAGCCAGTCGCTCGGCAAATTATCAGCGCAAAAAACAAGGTTTTTATGCGCGCT
TTTTTCTGACTAACTCTGCACCAATGTTGTTGATTGACCCCTCACGAGATGGCCAAATCGTCGATGCTAACCTCGCCGCG
CTCAATTTCTATGGTTATAACCATGAAACGATGTGCCAGAAACATACCTGGGAAATTAATATGCTCGGGCGTCGCGTCAT
GCCTATCATGCATGAAATTTCGCATTTACCCGGCGGTCATAAACCTTTGAATTTTGTTCATAAACTGGCGGATGGATCTA
CTCGTCATGTGCAGACCTATGCCGGGCCGATTGAAATTTATGGCGACAAGCTCATGTTATGTATTGTGCATGATATTACT
GAGCAAAAACTGCTGGAGGAGCAGCTGGAACATGCTGCTCACCATGACGCGATGACCGGATTACTGAATCGGCGACAGTT
TTATCACATTACCGAGCCAGGCCAAATGCAGCATCTCGCCATCGCTCAGGATTACAGCTTGTTGCTCATCGACACCGATC
GTTTTAAACACATTAACGATCTCTATGGGCATTCTAAAGGTGATGAGGTGTTATGCGCCCTCGCCCGCACCCTTGAAAGT
TGCGCTCGCAAAGGCGATTTGGTGTTTCGTTGGGGAGGCGAAGAGTTTGTCTTATTGCTACCAAGAACCCCACTGGATAC
CGCGCTTTCGCTGGCTGAAACTATCCGTGTAAGCGTGGCAAAAGTGAGTATTTCGGGCTTACCACGCTTTACCGTCAGCA
TTGGTGTGGCGCATCACGAAGGAAATGAAAGCATCGATGAACTGTTTAAACGCGTTGATGATGCTTTGTATCGGGCGAAA
AATGATGGACGCAACCGCGTGCTGGCGGCATAA
>ec402290_4488
GTGGAATATAAAGTCTGGCACTTCTTACTGACCACGCAAGCGCGTTTCGTACAGCATGATGAGAGCGATGAAAGCAAACT
ACACTTATGCTTCATTCGATACACATTTGTAAAAGGTTGA
>lcl|CP000802.1_cds_EcHS_A3819_3624
ATGTCGTGTGAAGAACTGGAAATTGTCTGGAACAATATTAAAGCCGAAGCCAGAACGCTGGCGGACTGTGAGCCAATGCT
GGCCAGTTTTTACCACGCGACGCTACTCAAGCACGAAAACCTTGGAAGTGCACTGAGCTACATGCTGGCGAACAAGCTGT
CATCGCCAATTATGCCTGCTATTGCTATCCGTGAAGTGGTGGAAGAAGCCTACGCCGCTGACCCGGAAATGATCGCCTCT
GCGGCCTGTGATATTCAGGCGGTGCGTACCCGCGACCCGGCAGTCGATAAATACTCAACCCCGTTGTTATACCTGAAGGG
TTTTCATGCCTTGCAGGCCTATCGCATCGGTCACTGGTTGTGGAATCAGGGGCGTCGCGCATTGGCAATCTTTCTGCAAA
ACCAGGTTTCTGTGACGTTCCAGGTCGATATTCACCCGGCAGCAAAAATTGGCCGTGGCATTATGCTCGACCACGCCACG
GGCATCGTTGTGGGTGAAACGGCGGTAATTGAAAACGACGTATCGATTCTGCAATCTGTGACGCTTGGCGGTACGGGTAA
ATCTGGTGGTGACCGTCACCCGAAAATTCGTGAAGGTGTGATGATTGGCGCGGGCGCGAAAATCCTCGGCAATATTGAAG
TTGGTCGCGGCGCGAAGATTGGCGCAGGTTCCGTGGTGCTGCAACCGGTGCCGCCGCATACAACCGCCGCTGGCGTTCCG
GCTCGTATTGTCGGTAAACCAGACAGCGATAAGCCATCAATGGATATGGACCAGCATTTCAACGGTATTAACCATACATT
TGAGTATGGGGATGGGATCTAA
>ec102712_4311
TTGTTCTCCCGCTTAATTACCGTTATTGCCTGCTTTTTTATCTTCTCTGCCGCATGGTTTTGCCTGTGGAGTATCAGCCT
GCACCTGGTTGAGCGCCCTGATATGGCGGTGCTGTTATTTCCGTTTGGTCTGCGGCTAGGGCTAATGCTGCAATGCCCGC
GCGGATACTGGCCCGTATTGCTGGGTGCGGAATGGCTGCTGATTTACTGGCTAACGCAGGCGGTCGGTTTAACCCATTTT
CCGTTATTGATGATCGGTAGTTTACTGACGTTACTGCCCGTAGCGCTGATCTCGCGCTATCGCCATCAGCGTGACTGGCG
CACCTTGCTGTTACAGGGGGCGGCGTTAACGGCGGCGGCGTTGTTGCAGTCGCTGCCCTGGCTTTGGCACGGCAAAGAGT
CGTGGAATGCGCTGTTGCTGACTTTAACTGGCGGCCTGACGCTGGCCCCGATATGTCTGGTGTTCTGGCACTATCTCGCC
AATAACACCTGGCTGCCGCTCGGCCCGTCACTGGTTTCTCAACCGATCAACTGGCGCGGGCGGCATCTGGTCTGGTACTT
GCTGTTGTTTGTTATTAGTCTCTGGCTCCAGTTGGGATTGCCGGACGAACTGTCGCGCTTTACGCCATTCTGCCTGGCGC
TGCCGATTATCGCGCTGGCCTGGCACTACGGTTGGCAAGGGGCGCTGATCGCGACGTTGATGAACGCCATCGCGCTGATC
GCCAGTCAAACCTGGCGCGATCATCCGGTGGATTTATTGCTCTCGTTGCTGGTGCAAAGTCTGACAGGGTTGTTACTGGG
CGCTGGCATCCAGCGGTTGCGTGAACTTAACCAGTCGCTGCAAAAGGAACTGGCGCGCAATCAGCATCTGGCTGAACGGT
TGCTGGAAACCGAAGAGAGCGTGCGTCGTGATGTGGCGCGTGAGCTGCATGATGATATCGGTCAGACCATCACTGCTATT
CGTACTCAGGCGGGCATTGTTCAGCGGCTGGCGGCAGATAACGCCAGCGTGAAGCAGAGCGGGCAGTTCATCGAACAACT
ATCGCTGGGCGTTTACGACGCGGTGCGCCGTTTGTTGGGTCGGTTACGTCCGCGCCAGTTGGATGATCTCACCCTGGAGC
AGGCCATCCGCTCACTGATGCGGGAAATGGAGCTGGAAGGGCGCGGTATTGTCAGCCATCTCGAATGGCGAATCGATGAA
TCAGCATTAAGTGAAAACCAGCGCGTGACGCTGTTTCGTGTCTGCCAGGAAGGGCTGAACAACATTGTGAAACATGCTGA
TGCCAGCGCGGTCACGCTGCAAGGCTGGCAGCAGGATGAACGGTTGATGCTGGTGATTGAAGACGATGGCAGCGGTTTGC
CGCCGGGTTCCGGGCAACAAGGTTTTGGCCTCACCGGAATGCGCGAGCGCGTAACGGCGCTGGGCGGCACATTACACATT
TCCTGTCTGCACGGCACGCGTGTCAGCGTTTCTCTACCTCAACGCTATGTCTAA
>ec102651_181
GTGATTGATAAATCCGCCTTTGTGCATCCAACCGCCATTGTGGAAGAGGGCGCGTCGATTGGCGCGAACGCACACATTGG
TCCTTTTTGTATCGTTGGACCCCATGTCGAAATTGGTGAGGGTACCGTACTGAAATCTCACGTTGTCGTGAATGGCCATA
CTAAAATTGGCCGCGATAATGAGATTTATCAGTTCGCCTCCATCGGTGAAGTTAACCAGGATCTGAAATATGCTGGCGAA
CCGACCCGTGTGGAAATCGGCGATCGTAACCGCATTCGCGAAAGCGTCACCATTCATCGTGGCACAGTCCAGGGCGGTGG
ATTGACGAAGGTGGGCAGCGACAACTTACTGATGATCAACGCGCACATTGCGCACGATTGTACGGTAGGTAACCGCTGTA
TTCTCGCCAACAACGCAACGCTGGCGGGTCACGTATCGGTAGACGACTTCGCGATCATCGGCGGCATGACCGCAGTCCAT
CAGTTCTGCATCATTGGTGCGCATGTGATGGTTGGCGGTTGCTCCGGTGTGGCGCAGGACGTCCCTCCTTATGTCATTGC
GCAGGGTAACCACGCAACGCCGTTCGGTGTCAATATCGAAGGGCTGAAGCGCCGCGGATTCAGCCGCGAGGCGATTACCG
CTATCCGCAATGCGTATAAGCTGATTTATCGCAGCGGTAAAACGCTCGATGAAGTGAAACCGGAAATTGCTGAACTGGCG
GAAACATATCCGGAAGTGAAAGCCTTTACCGATTTCTTTGCACGCTCAACGCGCGGTCTGATTCGTTAA
>ec102651_576
ATGGCAATTTCATCGCGTAACACACTTCTTGCCGCACTGGCATTCATCGCTTTTCAGGCACAGGCGGTGAACGTCACCGT
GGCGTATCAAACCTCAGCCGAACCGGCGAAAGTGGCTCAGGCCGACAACACCTTTGCTAAAGAAAGCGGAGCAACCGTGG
ACTGGCGTAAGTTTGACAGCGGAGCCAGCATCGTGCGGGCGCTGGCTTCTGGCGACGTGCAAATCGGCAACCTCGGTTCC
AGCCCATTAGCGGTTGCAGCCAGCCAACAGGTGCCGATTGAAGTCTTCTTGCTGGCGTCAAAACTGGGTAACTCCGAAGC
GCTGGTGGTAAAGAAAACTATCAGCAAACCCGAAGATTTGATTGGCAAACGCATTGCCGTACCGTTTATCTCCACCACCC
ACTACAGCCTGCTGGCGGCGCTGAAACACTGGGGGATTAAACCAGGGCAAGTGGAGATTGTGAACCTGCAGCCGCCCGCG
ATTATCGCCGCATGGCAGCGGGGTGATATTGATGGTGCTTATGTCTGGGCACCGGCGGTTAACGCCCTGGAAAAAGACGG
CAAGGTGTTGACCGATTCTGAACAGGTCGGGCAGTGGGGTGCGCCAACGCTGGACGTCTGGGTGGTGCGCAAAGATTTTG
CCGAGAAACATCCTGAGGTCGTGAAAGCGTTCGCTAAAAGCGCCATCGATGCTCAGCAACCGTACATTGCTAACCCAGAC
GCGTGGCTGAAACAGCCGGAAAACATCAGCAAACTGGCGCGTTTAAGCGGCGTGCCGGAAGGTGACGTTCCGGGGCTGGT
GAAGGGGAATACCTATCTGACGCCGCAGCAACAAACGGTAGAACTGACCGGACCGGTGAACAAAGCGATCATCGACACCG
CGCAGTTTTTGAAAGAGCAGGGCAAGGTCCCGGCTGTAGCGAATGATTACAGCCAGTACGTTACCTCGCGCTTCGTGCAA
TAA
>ec402290_1913
ATGCATGATGTGTATCTGTATTTTCAGGGCACCCACTGTATGAAAAGCTGGCACACCTGCCAAACAACCTGGCAGGTGCA
GGCAATCCCCTTTACATCAGTACTGATAATGTGA
>lcl|CP000802.1_cds_EcHS_A0240_229
ATGATTCAGCTTTGGCCATTTTATGGAGGCAATACGGACTTTGAACAGTTGGGTATGGTTATCCAGATATATATTATTAA
GTTATTGCTGAATAAGAGATTTAATGATTTTAAAAATAGTTTTTACGACAACCGTAAATTCTAG
>ec102651_354
ATGAGTTATCAGCCACAAACCGAAGCCGCCACCAGCCGTTTTCTGAATGTAGAAGAAGCGGGTAAAACGCTGCGCATCCA
TTTTAATGACTGCGGACAAGGCGACGAAACCGTTGTCCTGCTGCACGGTTCCGGCCCGGGTGCTACTGGCTGGGCGAACT
TCAGCCGCAATATCGATCCGCTGGTAGAGGCGGGCTATCGGGTAATCCTGCTGGATTGTCCGGGTTGGGGCAAAAGCGAT
TCGATCGTTAATAGTGGTTCACGATCGGATCTTAATGCACGAATCCTGAAAAGCGTGGTGGATCAACTGGATATCGCCAA
AATCCACCTGCTGGGCAACTCGATGGGCGGCCATAGTTCTATGGCGTTCACCCTTAACTGGCCGGAGCGCGTCGGCAAAC
TGGTGCTGATGGGCGGCGGTACGGGCGGCATGAGTTTGTTTACGCCGATGCCAACCGAAGGTATTAAGCGACTGAATCAG
CTTTATCGTCAGCCGACTATCGAAAACCTGAAGCTGATGATGGATATCTTCGTTTTCGATACCAGCGATTTGACCGACGC
CCTGTTTGAAGCGCGCCTGAATAATATGCTGTCGCGCCGCGATCACCTGGAAAACTTCGTTAAGAGCCTGGAAGCTAATC
CGAAACAGTTCCCGGATTTTGGCCCACGTCTGGCGGAAATCAAAGCGCAAACCCTGATTGTCTGGGGGCGCAACGACCGC
TTTGTGCCGATGGATGCGGGTCTGCGTCTGCTGTCCGGCATTGCCGGTTCTGAACTGCATATCTTCCGCGACTGTGGTCA
CTGGGCGCAGTGGGAACATGCCGACGCTTTCAATCAATTGGTGCTGAATTTCCTCGCACGCCCTTAA
>ec102651_4521
ATGTCCCTCACCCGCTTGTTGATCCGCGATTTCCGCAACATTGAAACCGCGGATCTCGCTTTATCTCCCGGCTTTAACTT
TCTGGTAGGTGCCAACGGCAGTGGCAAAACCAGCGTGCTGGAAGCCATCTATACGCTCGGCCATGGTCGGGCGTTTCGCA
GTTTGCAGATTGGTCGCGTCATTCGCCATGAGCAGGAGGCATTTGTTCTCCATGGGCGATTACAGGGCGAAGAGCGCGAG
ACGGCGATTGGCTTAACCAAGGACAAACAGGGCGACAGCAAAGTCCGCATCGACGGTACTGACGGGCATAAAGTCGCGGA
ACTGGCGCACCTGATGCCAATGCAGCTGATAACGCCAGAAGGGTTTACTTTACTCAACGGCGGCCCCAAATACAGAAGAG
CATTCCTCGACTGGGGATGCTTTCACAACGAACCCGGATTTTTCACCGCCTGGAGCAATCTCAAGCGATTGCTCAAGCAG
CGCAATGCGGCGCTGCGCCAGGTGACACGTTACGAACAGCTACGCCCGTGGGATAAAGAACTGATCCCGCTGGCGGAGCA
AATCAGCACCTGGCGCGCGGAGTATAGCGCCGGTATCGCGGCCGATATGGCCGATACCTGTAAGCAATTTCTCCCTGAGT
TTTCTCTGACTTTCTCTTTCCAGCGCGGCTGGGAGAAAGAGACAGAATATGCTGAGGTGCTGGAACGTAATTTTGAACGC
GATCGCCAGCTAACCTACACCGCGCATGGCCCGCATAAAGCGGACTTACGCATTCGCGCCGACGGTGCGCCGGTGGAAGA
TACCTTATCGCGTGGGCAGCTTAAGCTGTTGATGTGCGCCTTACGTCTGGCGCAAGGAGAGTTCCTCACCCGTGAAAGCG
GGCGGCGGTGTCTCTACCTGATAGATGATTTTGCCTCTGAGCTTGATGATGAGCGTCGCGGGCTGCTTGCCAGCCGCTTA
AAAGCGACGCAATCACAGGTCTTTGTCAGCGCGATCAGTGCTGAACACGTTATAGACATGTCGGACGAAAATTCGAAGAT
GTTTACCGTGGAAAAGGGTAAAATAACGGATTAA
>ec102712_1260
ATGCCTGCAATATCGGTTTCTTTCATTATTTCCTCCAGACTGTTTAACAAAGTGTACGACAAAGCCGACATGCCAACCAT
GCAGCTAATACGAATGAATGAGAGCAAAAGCGGGAAATATGTCTATATGTTAGTAAGTATGATTAAAGAAAAATTTTGA
>ec102712_4355
ATGGCGACTCACTTTGCCCGAGGGATTTTAACGGAAGGACATCTGATTTCTGTTCGTCTCCCCTCCCAGTGTCATCAAGA
AGCCCGAAACATTCCCCCTCATCGTCAAAGCCGTTTTCTGGCGTCCAGAGGTTTACTCGCAGAACTGATGTTCATGCTGT
ATGGCATTGGCGAATTGCCGGAAATCGTCACCCTGCCGAAAGGTAAACCGGTTTTCAGTGATAAAAATTTGCCTTCGTTT
TCTATTTCCTATGCCGGGAATATGGTTGGCGTGGCGTTAACAACCGAAGGTGAATGTGGCCTCGATATGGAACTACAGCG
TGCGACGCGCGGGTTTCATAGCCCACACGCGCCCGATAACCACACCTTTTCCAGCAATGAATCGCTATGGATCAGTAAAC
AAAACGATCCTAACGAAGCGCGGGCGCAGCTCATCACGCTGCGCCGAAGCGTGCTAAAACTAACCGGTGATGTTTTGAAT
GACGATCCGCGCGATCTGCAGCTGCTGCCCATTGCCGGACGCCTGAAATGTGCTCATGTAAATCATGTAGAAGCGTTATG
CGACGCGGAGGACGTGCTGGTGTGGTCCGTGGCGGTCACGCCCGCGATTGAAAAGCTCAGTGTCTGGGAGTTAGATGGCA
AACACAGCTGGAAAAGCCTGCCGGATATTCACAGCCGCGCCAACAATCCTACCAGCCGGATGATGCGTTTTGCCCAGCTC
TCTACCGTGAAGTCTTTTTCGCCAAATTGA
>ec102651_446
ATGATGGACAGCTTACGCACGGCTGCAAACAGTTTCGTGCTCAAGATTATTTTCGGTATCATTATCGTGTCGTTCATATT
GACCGGCGTGAGTGGTTACCTGATTGGCGGAGGCAATAACTACGCCGCAAAAGTGAATGACCAGGAAATCAGCCGTGGGC
AGTTCGAGAACGCCTTTAACAGCGAGCGTAATCGCATGCAGCAACAGCTGGGCGATCAATACTCCGAGCTGGCAGCGAAC
GAAGGCTATATGAAAACCCTGCGTCAACAGGTGCTGAATCGTCTGATCGACGAGGCGCTGTTGGATCAGTACGCTCGTGA
GCTGAAACTGGGTATCAGTGATGAGCAGGTTAAACAGGCGATTTTCGCGACCCCAGCCTTCCAGGTTGACGGCAAATTTG
ATAACAGCCGCTATAACGGTATCCTCAACCAGATGGGGATGACCGCCGATCAGTACGCCCAGGCGCTGCGTAACCAGCTC
ACTACCCAACAGCTGATTAACGGTGTTGCCGGTACCGATTTTATGCTGAAAGGTGAAACCGACGAGCTGGCGGCACTGGT
CGCGCAACAACGCGTGGTGCGTGAGGCGACTATCGATGTTAACGCGCTGGCGGCGAAGCAGCCTGTGACCGAACAGGAGA
TTGCCAGCTACTACGAACAAAACAAAAACAATTTCATGACGCCGGAACAATTCCGCGTGAGTTACATCAAGCTGGATGCC
GCAACGATGCAGCAACCGGTTAGCGATGCGGATATCCAGAGCTACTACGATCAGCATCAGGATCAATTCACCCAGCCGCA
GCGTACCCGCTACAGCATCATCCAGACCAAAACTGAAGATGAAGCGAAAGCGGTACTTGATGAGCTGAATGAAGGCGGTG
ATTTTGCTGCATTAGCCAAAGAAAAATCTGCCGATATTATCTCTGCCCGTAACGGCGGCGATATGGGTTGGTTAGAAGAT
GCCACTATCCCCGACGAACTGAAAAATGCTGGTCTGAAAGAAAAAGGGCAACTGTCTGGTGTCATCAAATCTTCGGTCGG
TTTCCTGATTGTACGTCTGGACGACATTCAGCCAGCGAAAGTGAAGTCGTTAGACGAAGTGCGTGACGATGTCGCGGCGA
AAGTGAAACACGAAAAAGCCCTCGATGCGTACTATGCGCTGCAGCAGAAAGTGAGCGATGCGGCAAGCAACGACACCGAG
TCTCTGGCCGGTGCAGAGCAAGCAGCCGGCGTTAAAGCCACTCAGACGGGGTGGTTTAGCAAAGATAACCTGCCGGAAGA
GTTGAACTTCAAGCCGGTTGCCGACGCTATCTTTAACGGCGGTCTGGTAGGTGAAAACGGCGCGCCAGGCATCAACTCTG
ACATCATCACCGTAGATGGCGACCGCGCATTCGTGCTGCGCATCAGCGAGCACAAACCGGAAGTGGTGAAACCGTTGGCA
GATGTTCAGGAACAAGTTAAGGCACTGGTTCAGCACAACAAAGCTGAACAACAGGCGAAAGTGGATGCTGAGAAACTGCT
GGTTGATTTGAAAGCCGGCAAAGGTGCGGAAGCTATGCAGGCTGCCGGTCTGAAATTTGGCGAGCCGAAAACCTTAAGCC
GTTCCGGTCGTGACCCGATTAGCCAGGCGGCGTTTGCACTGCCACTGCCAGCGAAAGACAAACCGAGCTACGGTATGGCG
ACCGATATGCAAGGTAATGTGGTTCTGCTGGCGCTGGATGAAGTGAAACAAGGTTCAATGCCGGAAGATCAGAAAAAAGC
GATGGTGCAGGGTATCACCCAGAACAACGCACAAATCGTCTTTGAAGCTCTGATGAGTAACCTGCGTAAAGAGGCGAAAA
TCAAAATTGGCGATGCGCTGGAACAGCAATAA
>ec102712_4647
ATGTCTGCAACAAAACTGACCCGCCGCGAACAACGCGCCCGGGCCCAACATTTTATCGACACCCTGGAAGGCACCGCCTT
TCCCAACTCAAAACGCATTTATATCACTGGCACACACCCCGGCGTGCGCGTGCCGATGCGTGAGATCCAGCTTAGCCCGA
CGCTAATTGGCGGTAGCAAAGAACAGCCGCAGTACGAAGAAAACGAAGCGATTCCGGTCTACGACACCTCCGGCCCGTAT
GGTGATCCGCAGATTGCCATTAACGTGCAGCAAGGGCTGGCAAAACTACGCCAGCCGTGGATCGATGCGCGCGGCGATAC
CGAAGAACTTACCGTGCGCAGTTCCGATTACACTAAAGCGCGGCTGGCAGATGATGGCCTCGACGAACTGCGTTTTAGCG
GTGTACTAACACCAAAACGCGCCAAAGCAGGACGCCGTGTCACCCAACTGCACTACGCCCGCCAGGGCATCATCACGCCG
GAAATGGAATTCATCGCCATCCGCGAGAATATGGGCCGCGAGCGCATCCGTAGCGAGGTTTTACGCCACCAGCATCCGGG
AATGAGCTTTGGCGCACATCTGCCGGAAAATATCACTGCGGAATTTGTCCGTGATGAAGTTGCTGCCGGACGTGCGATTA
TCCCGGCCAACATTAATCATCCGGAATCGGAGCCGATGATTATTGGTCGCAATTTCCTGGTAAAAGTTAACGCCAATATC
GGCAACTCGGCGGTCACCTCTTCCATCGAAGAAGAAGTGGAAAAGCTGGTATGGTCCACGCGCTGGGGAGCGGATACGGT
GATGGATCTCTCCACCGGTCGCTATATTCACGAAACCCGCGAGTGGATTTTGCGTAACAGCCCGGTGCCGATCGGTACAG
TGCCGATCTACCAGGCGCTGGAGAAGGTTAACGGGATCGCCGAAGATCTTACCTGGGAAGCGTTCCGCGACACGCTGCTG
GAACAGGCCGAGCAAGGTGTGGATTACTTCACTATCCATGCGGGCGTACTGCTGCGCTATGTGCCGATGACCGCGAAACG
CCTGACCGGTATCGTCTCTCGCGGCGGTTCGATTATGGCGAAATGGTGCCTCTCCCATCATCAGGAAAATTTCCTCTATC
AACACTTCCGCGAAATTTGTGAAATCTGTGCCGCTTATGACGTTTCGCTGTCGCTGGGCGACGGTCTGCGCCCCGGTTCT
ATTCAGGACGCCAACGATGAAGCGCAGTTTGCCGAGCTGCATACGCTGGGCGAACTGACCAAAATTGCCTGGGAATATGA
CGTGCAGGTGATGATTGAAGGCCCAGGTCACGTGCCGATGCAGATGATCCGCCGCAATATGACCGAGGAGTTAGAGCACT
GCCACGAAGCGCCGTTTTACACTCTGGGGCCGCTAACTACCGATATTGCGCCGGGCTATGACCACTTCACGTCGGGGATT
GGTGCGGCGATGATTGGCTGGTTTGGCTGCGCGATGCTCTGTTACGTAACGCCAAAAGAGCATCTGGGTCTGCCTAATAA
AGAAGATGTTAAGCAGGGGCTTATCACCTATAAGATTGCCGCCCACGCCGCTGACCTGGCGAAAGGGCATCCGGGCGCGC
AAATTCGCGATAACGCCATGTCGAAAGCCCGCTTCGAATTTCGCTGGGAAGACCAGTTTAATCTGGCCCTCGACCCGTTT
ACCGCCCGCGCTTATCACGATGAAACCCTGCCGCAAGAGTCAGGTAAAGTCGCCCATTTTTGCTCCATGTGTGGGCCGAA
ATTCTGTTCGATGAAAATCAGCCAGGAAGTGCGTGATTACGCCGCCACGCAAACTATTGAAATGGGAATGGCGGATATGT
CGGAGAACTTCCGTGCCAGAGGCGGAGAAATCTACCTGCGTAAGGAGGAAGCGTGA
>ec402290_1809
ATGGAACGCTACGAATCTCTGTTTGCCCAGTTGAAGGAGCGCAAAGAAGGCGCATTCGTTCCTTTCGTCACGCTCGGTGA
TCCGGGCATTGAGCAGTCATTGAAAATTATCGATACGCTAATTGAAGCCGGTGCTGACGCGCTGGAGTTAGGTATCCCCT
TCTCCGACCCACTGGCGGATGGCCCGACCATTCAAAACGCCACTCTGCGCGCCTTTGCGGCAGGTGTGACTCCGGCACAA
TGTTTTGAAATGCTGGCACTGATTCGCCAGAAACACCCGACCATTCCCATTGGCCTGTTGATGTATGCCAATCTGGTGTT
TAACAAAGGCATTGATGAGTTTTATGCCCAGTGCGAGAAAGTCGGCGTCGATTCGGTGCTGGTTGCCGATGTGCCAATTG
AAGAGTCCGCGCCCTTCCGCCAGGCCGCGTTGCGCCATAATGTCGCACCTATCTTCATCTGCCCGCCAAATGCCGATGAC
GACCTGCTGCGCCAGATAGCCTCTTACGGTCGTGGTTACACCTATTTGCTGTCACGAGCGGGCGTGACCGGCGCAGAAAA
CCGCGCCGCGTTACCCCTCAATCATCTGGTTGCGAAGCTGAAAGAGTACAACGCTGCACCTCCATTGCAGGGGTTTGGTA
TTTCCGCCCCGGATCAGGTAAAAGCAGCGATTGATGCAGGAGCTGCGGGCGCGATTTCTGGTTCGGCCATTGTTAAAATC
ATCGAGCAACATATTAATGAGCCAGAGAAAATGCTGGCGGCACTGAAAGTTTTTGTACAACCGATGAAAGCGGCGACGCG
CAGTTAA
>ec402290_591
ATGAAAATAAACCAGCCCGCCGTTGCAGGCACCCTTGAGTCTGGGGATGTGATGATACGCATCGCCCCACTCGATACGCA
GGATATCGACCTGCAAATCAATAGCAGCGTTGAGAAACAGTTTGGCGATGCAATTCGCACCACCATTCTGGACGTTCTCG
CCCGCTACAACGTGCGCGGCGTACAGCTGAATGTCGATGACAAAGGCGCACTGGACTGCATTTTACGTGCACGACTGGAA
GCCCTGCTGGCACGCGCCAGCGGTATCCCGGCTCTGCCATGGGAGGATTGCCAATGA
>ec401140_843
ATGAAATGTAAAATCATTGCTGCCATTGCCATGCTGACAGCAGCATCATGCGGATACGCAGCAGAACAGGAAGTCCCAAT
GAACCTTGTCAGTGCTGACGGAAAAGAAGTCAGCATTGGAAAAATAACCATTCAGGAGACCCCCTACGGTCTGCTGTTCA
CACCAGCCCTTCACTCTCTGTCTGAAGGCATTCATGGTTTTCATGTGCACGAAAAAGGAAATTGCGCCCCGGCACTGAAA
GACGGAAAACCGGTCGCAGCATTATCGGCTGGCGGTCACTTTGACCCGAAAAACACCGGCAAACATCTTGGCCCCTGGTC
TCCGGATGGACACCTGGGCGACCTCCCTGCGCTGTTCGTGACGCATGACGGAAAAGCGAACTACCCGGTCCTGGCCCCGA
GACTGAACTCATTAAAAGAGATTAAAGGGCGTTCTCTCATGCTTCATGCTGGCGGTGATAACCATCATGACCATCCGGAG
CCCCTGGGCGGTGGTGGTGCGAGAATGGCCTGCGGCATCATTCAATAA
>ec402290_1811
ATGCAAACCGTTTTAGCGAAAATCGTCGCAGACAAGGCGATTTGGGTAGAAACCCGCAAACAGCAGCAACCGCTGGCCAG
TTTTCAGAATGAGGTTCAGCCGAGCACGCGACATTTTTATGATGCGCTACAGGGTGCACGCACGGCGTTTATTCTGGAGT
GCAAGAAAGCGTCGCCGTCAAAAGGCGTGATCCGTGATGATTTCGATCCGGCACGCATTGCCGCCATTTATAAACATTAC
GCTTCGGCAATTTCGGTGCTGACTGATGAGAAATATTTTCAGGGGAGCTTTGATTTCCTCCCCATCGTCAGCCAAATCGC
CCCGCAGCCGATTTTATGTAAAGACTTCATTATCGACCCTTACCAGATCTATCTGGCGCGCTATTACCAGGCCGATGCCT
GCTTATTAATGCTTTCAGTACTGGATGACGACCAATATCGCCAGCTTGCAGCCGTCGCTCACAGTCTGGAGATGGGGGTG
CTGACCGAAGTCAGTAATGAAGAGGAACTGGAGCGCGCCATTGCATTAGGGGCAAAGGTCGTTGGCATCAACAACCGCGA
TCTGCGTGATTTGTCGATTGATCTCAACCGTACCCGCGAGCTTGCGCCGAAACTGGGGCACAACGTAACGGTAATCAGCG
AATCCGGCATCAATACTTACGCTCAGGTGCGCGAGTTAAGCCACTTCGCTAACGGTTTTCTGATTGGTTCGGCGTTGATG
GCCCATGACGATTTGCACGCCGCCGTGCGCCGGGTGTTGCTGGGTGAGAATAAAGTATGTGGCCTGACGCGTGGGCAAGA
TGCTAAAGCAGCTTATGACGCGGGCGCGATTTACGGTGGGTTGATTTTTGTTGCGACATCACCGCGTTGCGTCAACGTTG
AACAGGCGCAGGAAGTGATGGCTGCGGCACCGTTGCAGTATGTTGGCGTGTTCCGCAATCACGATATTGCCGATGTGGTG
GACAAAGCTAAGGTGTTATCGCTGGCGGCAGTGCAACTGCATGGTAATGAAGATCAGCTGTATATCGATACGCTGCGTGA
AGCTCTGCCAGCACACGTTGCCATCTGGAAAGCATTAAGCGTCGGTGAAACCCTGCCCGCCCGCGAGCTTCAGCACGTTG
ATAAATATGTTTTAGACAACGGCCAGGGTGGAAGCGGGCAACGTTTCGACTGGTCACTATTAAATGGTCAATCGCTTGGC
AACGTTCTGCTGGCGGGGGGCTTAGGCGCAGATAACTGCGTGGAAGCGGCACAAACCGGCTGCGCCGGACTTGATTTTAA
TTCTGCTGTAGAGTCGCAACCGGGCATCAAAGACGCACGTCTTTTGGCCTCGGTTTTCCAGACGCTGCGCGCATATTAA
>lcl|FN649414.1_cds_CBI99506.1_5
GTGAAAAAGATGCAATCTATCGTACTCGCACTTTCCCTGGTTCTGGTCGCTCCCATGGCAGCGCAGGCTGCGGAAATTAC
GTTAGTCCCGTCAGTAAAATTACAGATAGGCGATCGTGATAATCGCGGTTATTACTGGGATGGCGGTCACTGGCGCGACC
ACGGCTGGTGGAAACAACATTATGAATGGCGAGGCAATCGCTGGCACCCACACGGACCGCCGCCACCGCCGCGTCACCAT
AAGAAAGCTCATCATGATCATCACGGCGGTCATGGTCCAGGCAAACATCACCGCTAA
>ec102712_1694
ATGAGCGAAAAATTACAGAAAGTGCTGGCCCGCGCTGGCCACGGCTCCCGCCGTGAAATCGAATCTATTATTGAAGCCGG
TCGTGTGAGTGTTGATGGCAAAATTGCTAAACTCGGCGATCGCGTTGAAGTTACCCCTGGGCTGAAAATTCGTATCGATG
GTCATCTGATTTCGGTACGTGAGTCCGCTGAACAAATTTGTCGCGTTCTGGCCTATTACAAACCGGAAGGTGAGTTGTGT
ACCCGTAACGATCCGGAAGGGCGTCCGACGGTGTTTGACCGTCTGCCAAAGCTGCGTGGCGCACGCTGGATTGCCGTAGG
TCGTCTGGACGTTAACACCTGTGGTCTGCTGCTGTTCACCACCGATGGTGAACTGGCAAACCGTTTAATGCATCCAAGCC
GTGAAGTTGAACGTGAATACGCCGTGCGTGTATTTGGTCAGGTTGACGACGCGAAACTGCGTGATTTGAGTCGTGGCGTG
CAACTGGAAGATGGTCCGGCAGCTTTTAAAACCATCAAGTTCAGCGGCGGCGAAGGGATCAACCAGTGGTACAACGTGAC
TCTGACCGAAGGCCGTAACCGTGAAGTTCGTCGTCTGTGGGAAGCGGTTGGTGTGCAGGTGAGCCGCCTGATCCGTGTTC
GTTACGGTGATATCCCACTGCCAAAAGGTCTGCCACGCGGTGGCTGGACGGAGCTGGACCTCGCCCAGACTAACTATCTG
CGCGAACTGGTGGAGCTACCGCCAGAAACCAGCTCTAAAGTCGCTGTAGAAAAAGACCGTCGTCGCATGAAGGCGAATCA
GATTCGTCGTGCGGTGAAACGTCACAGTCAGGTGAGCGGCGGTCGTCGTTCTGGCGGGCGTAATAACGGTTAA
>ec402290_1821
ATGGGTTGTGTCTCTTTGTTCATTATTTACTCCTTAAACAAGGACATTAGTCTACGCCAGGCATGGCTTGCAGACAAATA
TACCACGCTGGTGGCAAGAGCGCCTTACTGGTAA
>ec102712_309
ATGTCCCGAATGGCAGAACAGCAGCTTTATATACATGGTGGTTATACCTCCGCCACCAGCGGTCGCACCTTCGAGACCAT
TAACCCGGCCAACGGTAACGTGCTGGCGACCGTGCAGGCCGCCGGGCGTGAGGATGTCGATCGCGCCGTGAAAAGCGCCC
AGCAAGGGCAAAAAATCTGGGCGGCGATGACCGCTATGGAACGCTCGCGTATTCTGCGTCGGGCCGTTGATATTCTGCGT
GAACGCAATGACGAACTCGCAAAACTGGAAACCCTCGACACCGGAAAAGCATATTCGGAAACCTCAACCGTCGATATCGT
TACCGGTGCGGACGTGCTGGAGTACTACGCCGGGCTGATCCCGGCGCTGGAAGGCAGCCAGATCCCGTTGCGTGAGACGT
CATTTGTTTATACCCGCCGCGAACCGCTGGGCGTGGTGGCGGGGATTGGCGCGTGGAATTACCCGATCCAGATTGCCCTG
TGGAAATCCGCCCCGGCGCTGGCGGCAGGCAACGCAATGATTTTCAAACCGAGCGAAGTCACCCCGCTTACCGCGTTAAA
GCTGGCTGAAATTTACAGCGAAGCGGGCCTGCCGGACGGCGTATTTAACGTGTTGCCGGGCGTGGGCGCGGAGACCGGGC
AATATCTGACCGAGCATCCGGGCATTGCCAAAGTGTCATTTACCGGCGGTGTCGCCAGCGGCAAAAAAGTGATGGCTAAC
TCGGCGGCCTCTTCCTTGAAAGAAGTGACCATGGAACTGGGCGGTAAATCGCCGCTGATCGTTTTCGACGATGCGGATCT
CGATCTCGCCGCCGATATCGCCATGATGGCGAACTTCTTCAGCTCCGGTCAGGTGTGTACCAATGGCACCCGCGTCTTCG
TTCCGGCGAAATGCAAAGCCGCATTTGAGCAGAAAATTCTGGCGCGCGTTGAGCGCATTCGCGCGGGCGACGTTTTCGAT
CCGCAAACTAACTTCGGCCCGCTGGTCAGCTTCCCGCATCGCGATAACGTGCTGCGCTATATCGCCAAAGGCAAAGAGGA
AGGCGCGCGCGTACTGTGCGGCGGCGATGTACTGAAAGGCGATGGCCTCGATAACGGCGCATGGGTCGCGCCGACTGTGT
TCACCGATTGCAGCGACGAAATGACCATTGTGCGCGAAGAGATCTTCGGGCCGGTGATGTCCATTCTGACCTACGAGTCG
GAAGAGGAAGTCATTCGCCGCGCTAACGATACCGACTACGGCCTGGCGGCGGGAATCGTGACGGCGGACCTGAACCGCGC
GCATCGCGTCATTCATCAGCTGGAAGCGGGTATTTGCTGGATCAACACCTGGGGCGAATCCCCGGCAGAGATGCCCGTTG
GCGGCTACAAACACTCCGGCATTGGCCGCGAGAACGGCGTGATGACGCTCCAGAGTTACACCCAGGTGAAGTCCATCCAG
GTTGAGATGGCTAAATTCCAGTCCATATTCTAA
>ec102651_2899
ATGGATTATACGCTCACCCGCATAGATCCCAACGGTGAGAACGACCGTTACCCCCTGCAAAAGCAGGAGATCGTAACCGA
CCCTCTGGAGCAAGAAGTTAACAAAAACGTGTTTATGGGCAAGCTCAATGACATGGTTAACTGGGGTCGTAAAAACTCAA
TTTGGCCGTATAACTTCGGTCTTTCCTGCTGTTACGTTGAGATGGTGACTTCGTTTACCGCGGTGCATGACGTGGCGCGT
TTTGGCGCAGAAGTATTGCGTGCTTCGCCGCGTCAGGCTGACCTGATGGTGGTTGCAGGAACCTGCTTTACCAAAATGGC
ACCGGTTATTCAGCGTCTGTATGACCAGATGCTGGAACCAAAATGGGTTATCTCAATGGGTGCCTGTGCCAACTCTGGTG
GTATGTACGATATTTATTCCGTTGTGCAGGGCGTCGATAAATTCATCCCGGTTGATGTGTATATCCCGGGCTGCCCGCCG
CGTCCTGAAGCGTACATGCAGGCACTGATGCTGTTGCAGGAATCTATCGGCAAAGAACGTCGTCCGCTCTCCTGGGTGGT
TGGCGATCAGGGCGTTTATCGCGCCAATATGCAATCAGAGCGCGAACGCAAGCGCGGTGAACGCATTGCCGTAACCAACC
TGCGTACACCTGACGAGATTTAA
>ec402290_216
ATGCTTAAACAGGTAGAAATTTTCACCGATGGTTCGTGTCTGGGCAATCCAGGACCTGGGGGTTACGGCGCTATTTTACG
CTATCGCGGACGCGAGAAAACCTTTAGCGCAGGCTACACCCGCACCACCAACAACCGTATGGAGTTGATGGCCGCTATTG
TCGCGCTGGAGGCGTTAAAAGAACATTGCGAAGTCATTTTGAGTACCGACAGCCAGTATGTCCGCCAGGGGATCACTCAG
TGGATCCATAGCTGGAAAAAACGTGGCTGGAAAACCGCAGACAAAAAACCAGTAAAAAATGTCGATCTCTGGCAACGTCT
TGATGCTGCATTGGGGCAGCATCAAATCAAATGGGAATGGGTTAAAGGCCATGCCGGACACCCGGAAAACGAACGCTGTG
ATGAACTGGCCCGTGCTGCGGCAATGAATCCCACACTGGAAGATACAGGCTATCAAGTCGAAGTTTAA
>ec102651_107
ATGGCCTACAGCAAAATCCGCCAACCAAAACTCTCCGATGTGATTGAGCAGCAACTGGAGTTTTTGATCCTCGAAGGCAC
TCTCCGCCCGGGCGAAAAACTCCCACCGGAACGCGAACTGGCAAAACAGTTTGACGTCTCCCGTCCCTCCTTGCGTGAGG
CGATTCAACGTCTCGAAGCGAAGGGCTTGTTGCTTCGTCGCCAGGGTGGCGGCACTTTTGTCCAGAGCAGCCTATGGCAA
AGCTTCAGCGATCCGCTGGTGGAGCTGCTCTCCGACCATCCTGAGTCACAGTATGACTTGCTCGAAACACGACACGCCCT
GGAAGGTATCGCCGCTTATTACGCCGCGCTGCGTAGTACCGATGAAGACAAGGAACGCATCCGTGAACTCCACCACGCCA
TAGAGCTGGCGCAGCAGTCTGGCGATCTGGACGCGGAATCAAACGCCGTACTCCAGTATCAGATTGCCGTCACCGAAGCG
GCCCACAATGTGGTTCTGCTTCATCTGCTAAGGTGTATGGAGCCGATGTTGGCCCAGAATGTCCGCCAGAACTTCGAATT
GCTCTATTCGCGTCGCGAGATGCTGCCGCTGGTGAGTAGTCACCGCACCCGCATATTTGAAGCGATTATGGCCGGTAAGC
CGGAAGAAGCGCGCGAAGCATCGCATCGCCATCTGGCCTTTATCGAAGAAATTTTGCTCGACAGAAGTCGTGAAGAGAGC
CGCCGTGAGCGTTCTCTGCGTCGTCTGGAGCAACGAAAGAATTAG
>ec402290_3809
ATGAATGCATTTTTGCGTTTTCTGGATGCAGATATCCAGAACAACCCGCAAAAAACTCGTCCATTCAACATTCAACAAGG
AAAGAAACTTGTCGCTGGCATGGACGTCAACATTGATGATGAGATTGGCGACGACGAATAA
>lcl|CP000802.1_cds_EcHS_A0084_82
ATGCGCCGGATATTATCAGTCTTACTCGAAAATGAATCAGGCGCGTTATCCCGCGTGATTGGCCTTTTTTCCCAGCGTGG
CTACAACATTGAAAGCCTGACCGTTGCGCCAACCGACGATCCGACATTATCGCGTATGACCATCCAGACCGTGGGCGATG
AAAAAGTGCTTGAGCAGATCGAAAAGCAATTACACAAGCTGGTCGATGTCTTGCGCGTGAGTGAGTTGGGGCAGGGCGCG
CATGTTGAGCGGGAAATCATGCTGGTGAAAATTCAGGCCAGCGGTTACGGGCGTGACGAAGTGAAACGTAATACGGAAAT
ATTCCGTGGGCAAATTATCGATGTCACCCCCTCGCTTTATACCGTTCAATTAGCAGGCACCAGCGATAAGCTTGATGCAT
TTTTAGCATCGATTCGCGATGTGGCGAAAATTGTGGAAGTTGCTCGCTCTGGTGTGGTCGGACTTTCGCGCGGCGATAAA
ATAATGCGTTGA
>ec102712_944
ATGGGCAAAGCAGTCATTGCAATTCATGGTGGCGCAGGTGCAATTAGCCGCGCGCAGATGAGTCTGCAACAGGAATTACG
CTACATTGAGGCGTTGTCTGCCATTGTTGAAACCGGGCAGAAAATGCTGGAAGCGGGCGAAAGTGCGCTGGATGTGGTGA
CGGAAGCGGTGCGTCTGCTGGAAGAGTGTCCACTGTTTAACGCCGGAATTGGCGCTGTCTTTACGCGTGATGAAACCCAT
GAACTGGACGCCTGTGTGATGGATGGTAACACCCTGAAAGCCGGTGCGGTGGCGGGCGTTAGTCATCTGCGTAATCCGGT
TCTTGCCGCCCGGCTGGTGATGGAGCAAAGCCCGCATGTGATGATGATTGGCGAAGGGGCAGAAAATTTTGCGTTTGCTC
GTGGCATGGAGCGCGTCTCGCCGGAGATTTTCTCCACGCCTTTGCGTTATGAACAACTACTGGCAGCGCGCAAGGAAGGG
GCAACCGTCCTCGACCATAGCGGTGCGCCACTGGATGAAAAACAGAAAATGGGCACCGTGGGGGCCGTGGCGTTGGATTT
AGACGGCAATTTGGCGGCAGCCACGTCCACAGGCGGAATGACCAATAAATTACCCGGACGAGTTGGCGATAGTCCCTTAG
TGGGTGCCGGATGCTACGCCAATAACGCCAGTGTGGCGGTTTCTTGTACCGGCACGGGCGAAGTCTTCATCCGCGCGCTG
GCGGCATATGACATCGCCGCGTTAATGGATTACGGCGGATTAAGTCTCGCGGAAGCCTGCGAGCGGGTAGTAATGGAAAA
ACTCCCTGCGCTTGGCGGTAGCGGTGGCTTAATCGCTATCGACCATGAAGGGAATGTCGCGCTACCGTTTAACACCGAAG
GAATGTATCGCGCCTGGGGCTACGCAGGCGATACGCCAACCACCGGTATCTACCGTGAAAAAGGGGACACCGTTGCCACA
CAGTGA
>ec102651_198
ATGGCGTTCAAATTCAAAACCTTTGCGGCAGTGGGAGCCCTGATTGGATCACTGGCACTGGTAGGCTGCGGTCAGGATGA
AAAAGATCCAAATCACATTAAAGTCGGCGTGATTGTTGGTGCCGAACAGCAGGTAGCAGAAGTCGCGCAGAAAGTTGCGA
AAGACAAATATGGCCTGGACGTTGAGCTGGTAACCTTCAACGACTATGTTCTGCCAAACGAAGCATTGAGCAAAGGCGAT
ATCGACGCCAACGCCTTCCAGCATAAACCGTACCTTGATCAGCAACTGAAAGATCGTGGCTACAAACTGGTCGCAGTAGG
CAACACTTTTGTTTATCCGATTGCTGGTTACTCCAAGAAAATCAAATCACTGGATGAACTGCAGGATGGTTCGCAGGTTG
CCGTGCCAAACGATCCAACTAATCTTGGTCGTTCACTGCTGCTGCTGCAAAAAGTGGGCTTGATCAAACTGAAAGATGGC
GTTGGCCTGCTGCCGACCGTTCTTGATGTTGTTGAGAACCCAAAAAATCTGAAAATTGTTGAGCTGGAAGCACCGCAGCT
GCCTCGATCTCTGGACGACGCGCAAATCGCTCTGGCAGTTATCAATACCACCTATGCCAGCCAGATTGGCCTGACTCCAG
CGAAAGACGGTATCTTTGTCGAAGATAAAGACTCCCCGTACGTAAACCTGATCGTAACGCGTGAAGATAACAAAGACGCC
GAGAACGTGAAGAAATTCGTCCAGGCTTATCAGTCTGATGAAGTTTACGAAGCAGCAAACAAAGTGTTTAACGGCGGCGC
TGTTAAAGGCTGGTAA
>ec102712_4509
ATGCTCACTCCTTCCGATGGCGTCTCTGGCGGCTACGGCGTACCGGCGGATGCCCGTTTCGGGTCATCAGCCGGTTGCGC
AGCCACTTTTGTCGCCGCGACAACCGCTGTAGTTTAA
>ec102651_2320
GTGGAATACCGTAGCCTGACGCTTGATGATTTTTTATCTCGCTTTCAACTTTTGCGCCCGCAAATTAACCGGGAAACCCT
AAATCATCGTCAGGCTGCCGTGTTAATCCCCATCGTCCGTCGACCGCAACCGGGGTTGTTGCTGACTCAGCGTTCAATTC
ATCTGCGTAAACACGCTGGACAAGTGGCATTCCCTGGAGGTGCAGTCGATGACACGGACGCATCAGTTATCGCCGCCGCG
CTGCGCGAAGCTGAAGAAGAGGTCGCTATACCGCCTTCCGCCGTTGAAGTTATCGGCGTGCTGCCGCCCGTCGATAGCGT
AACTGGCTATCAGGTAACCCCAGTGGTCGGCATTATCCCGCCCGATCTGCCGTATCGCGCCAGTGAAGATGAAGTCTCGG
CGGTGTTTGAAATGCCGCTCGCCCAGGCATTACATCTGGGTCGTTATCACCCTTTAGATATCTACCGCCGTGGCGATTCA
CATCGGGTATGGCTGTCCTGGTACGAACAGTATTTTGTATGGGGAATGACCGCAGGCATAATTCGTGAGCTGGCGCTGCA
AATTGGTGTGAAACCCTGA
>ec102651_4992
TTGCGCTGGTTACCTTTTATTGCCATTTTCCTTTATGTCTATATTGAGATTTCAATCTTTATTCAGGTTGCCCATGTATT
GGGGGTATTGCTGACCCTCGTGCTGGTTATATTCACGTCAGTTATCGGGATGTCACTGGTACGTAACCAGGGCTTTAAGA
ATTTCGTGCTGATGCAGCAAAAAATGGCGGCGGGTGAAAACCCAGCGGCGGAGATGATTAAAAGTGTTTCGCTGATCATT
GCCGGTTTGCTGCTTTTATTACCGGGCTTTTTCACCGACTTCCTCGGTCTTCTGCTTTTATTACCGCCGGTGCAAAAGCA
TCTGACAGTGAAGTTGATGCCGCATTTGCGCTTTTCTCGTATGCCAGGCGGCGGTTTTAGCGCCGGGACCGGTGGCGGTA
ATACTTTTGATGGTGAGTACCAGCGAAAGGATGATGAGCGCGACCGCCTTGATCATAAAGACGATCGCCAGGATTAA
>ec102651_4558
ATGGCTACTGGAAAGATTGTCCAGGTAATCGGCGCCGTAGTTGACGTCGAATTCCCTCAGGATGCCGTACCGCGCGTGTA
CGATGCTCTTGAGGTGCAAAATGGTAATGAGCGTCTGGTGCTGGAAGTTCAGCAGCAGCTCGGCGGCGGTATCGTGCGTA
CCATCGCAATGGGTTCCTCCGACGGTCTGCGTCGCGGTCTGGATGTAAAAGACCTCGAACACCCGATCGAAGTCCCGGTA
GGTAAAGCGACTCTGGGCCGTATCATGAACGTACTGGGTGAACCGGTCGACATGAAAGGCGAGATCGGTGAAGAAGAGCG
TTGGGCGATTCACCGCGCAGCACCTTCCTACGAAGAGCTGTCAAACTCTCAGGAACTGCTGGAAACCGGTATCAAAGTTA
TCGACCTGATGTGTCCGTTCGCTAAGGGCGGTAAAGTTGGTCTGTTCGGTGGTGCGGGTGTAGGTAAAACCGTAAACATG
ATGGAGCTCATTCGTAACATCGCGATCGAGCACTCCGGTTACTCTGTGTTTGCGGGCGTAGGTGAACGTACTCGTGAGGG
TAACGACTTCTACCACGAAATGACCGACTCCAACGTTATCGACAAAGTATCCCTGGTGTATGGCCAGATGAACGAGCCGC
CGGGAAACCGTCTGCGCGTTGCTCTGACCGGTCTGACCATGGCTGAGAAATTCCGTGACGAAGGTCGTGACGTTCTGCTG
TTCGTTGACAACATCTATCGTTACACCCTGGCAGGTACGGAAGTATCCGCACTGCTGGGCCGTATGCCTTCAGCGGTAGG
TTATCAGCCGACCCTGGCGGAAGAGATGGGCGTTCTGCAGGAACGTATCACCTCCACCAAAACTGGTTCTATCACCTCCG
TACAGGCAGTATACGTACCTGCGGATGACTTGACTGACCCGTCTCCGGCAACCACCTTTGCGCACCTTGACGCAACCGTG
GTACTGAGCCGTCAGATCGCGTCTCTGGGTATCTACCCGGCCGTTGACCCGCTGGACTCCACCAGCCGTCAGCTGGACCC
GCTGGTGGTTGGTCAGGAACACTACGACACCGCGCGTGGCGTTCAGTCCATCCTGCAACGTTATCAGGAACTGAAAGACA
TCATCGCCATCCTGGGTATGGATGAACTGTCTGAAGAAGACAAACTGGTGGTAGCGCGTGCTCGTAAGATCCAGCGCTTC
CTGTCCCAGCCGTTCTTCGTGGCAGAAGTATTCACCGGTTCTCCGGGTAAATACGTCTCCCTGAAAGACACCATCCGTGG
CTTTAAAGGCATCATGGAAGGCGAATACGATCACCTGCCGGAGCAGGCGTTCTACATGGTCGGTTCCATCGAAGAAGCTG
TGGAAAAAGCCAAAAAACTTTAA
>ec102712_192
ATGGCGCTTAAAGCGACAATTTATAAAGCGACGGTTAATGTGGCCGATCTCGACCGCAACCAGTTTCTCGATGCCTCTCT
GACGCTGGCGCGCCACCCTTCAGAAACCCAGGAGCGTATGATGCTGCGCTTGCTGGCGTGGCTGAAATATGCTGATGAAC
GTCTGCAATTTACCCGTGGTTTGTGTGCCGATGATGAGCCGGAAGCGTGGCTGCGTAACGATCACCTGGGCATTGATTTG
TGGATTGAGCTGGGGCTGCCGGATGAGCGGCGGATTAAGAAAGCCTGCACCCAGGCCGCAGAAGTGGTGCTGTTTACCTA
TAATAGTCGGGCGGCGCAAATCTGGTGGCAGCAAAATCAGAGCAAATGTGTGCAGTTTGCCAATCTTTCCGTCTGGTATC
TGGACGATGAACAACTGGCGAAAGTAAGCGCCTTTGCCGATCGTACCATGACGCTGCAGGCAACGATTCAGGATGGCGTG
ATCTGGTTATCGGACGATAAGAATAATCTGGAAGTTAACTTAACCGCCTGGCAACAACCTTCATGA
>lcl|FN649414.1_cds_CBJ02395.1_2894
ATGACCGTTATTTATCAGACCACCATCACCCGTATCGGCGCGAGTGCCATTGACGCCCTCAGTGACCAGATGCTCATCAC
CTTTCGTGAAGGCGCGCCTGCGGACCTCGAAGAGTATTGCTTCATTCATTGCCACGGCGAGTTGAAAGGTGCACTCCATC
CCGGTTTGCAATTTTCACTCGGGCAGCATCGCTATCCGGTGACCGCTGTTGGCAGCGTGGCGGAAGACAACCTTCGCGAA
CTGGGTCATGTCACCCTGCGCTTCGATGGTTTAAACGAAGCGGAATTTCCGGGCACTGTCCATGTGGCAGGCCCTGTCCC
CGACGATATCGCGCCGGGATCGGTTTTGAAGTTTGAATCTGTTAAGGAGTAA
>ec102651_1911
ATGGAAAATAAATACTCAAGGTTACAAATCAGCATTCACTGGCTGGTCTTTTTGCTGGTTATCGCAGCGTATTGCGCAAT
GGAGTTTCGTGGTTTCTTCCCACGTAGCGATCGGCCACTCATCAACATGGTTCATGTTTCCTGTGGTATCTCAATTCTCG
TGCTGATGGTGGTTCGTCTTTTGTTAAGACTGAAATACCCAACCCCGCCGATTATACCTAAGCCAAAACCGATGATGACG
GGACTGGCGCATTTGGGACATTTGGTGATTTATCTCCTGTTTATTGCGCTGCCAGTGATTGGTTTGGTGATGATGTATAA
CCGGGGCAACCCGTGGTTTGCGTTTGGTTTGACGATGCCTTACGCTTCAGAGGCCAATTTCGAACGGGTTGATAGCTTAA
AGTCGTGGCATGAGACGCTGGCGAATCTGGGATATTTTGTCATCGGGTTGCACGCTGCGGCTGCACTGGCACACCACTAT
TTCTGGAAGGACAACACACTTCTACGCATGATGCCGCGTAAACGTTCCTGA
>ec102712_362
ATGAAAACCTGGATATTTATCTGTATGTCCATAGCAATGTTGCTATGGTTTTTAAGTACGCTAAGACGTAAACCCAGTCA
AAAGAAAGGCTGTATTGACGCCATTATACCTGCGTATAACGAAGGCCCGTGTCTGGCGCAGTCACTGGATAATCTACTGC
GTAACCCTTATTTTTGCCGGGTAATTTGCGTTAACGACGGCTCCACGGACAATACCGAAGCGGTCATGGCGGAAGTCAAA
CGCAAATGGGGCGACCGCTTTGTTGCCGTCACGCAAAAAAATACCGGTAAAGGTGGTGCGCTGATGAATGGCCTCAATTA
TGCCACCTGCGACCAGGTTTTTTTAAGTGATGCCGACACCTATGTTCCGCCCGATCAAGACGGAATGGGCTATATGCTGG
CAGAAATTGAGCGCGGTGCTGATGCCGTAGGCGGCATTCCCTCTACTGCGTTGAAAGGCGCGGGGCTGTTACCGCACATC
CGCGCGACCGTAAAGTTGCCGATGATTGTTATGAAGCGCACGCTACAGCAGCTCCTGGGCGGCGCACCGTTTATTATCAG
CGGTGCCTGCGGGATGTTCCGTACTGATGTATTGCGTAAGTTCGGTTTCTCGGATCGTACTAAAGTCGAAGACCTTGATC
TCACCTGGACATTAGTGGCAAACGGCTACCGTATTCGGCAGGCGAATCGCTGCATCGTATACCCACAGGAATGCAACAGC
CCGCGTGAGGAGTGGCGTCGCTGGCGGCGTTGGATTGTGGGATACGCGGTCTGTATGCGCCTGCATAAAAGACTTTTATT
TAGCCGCTTCGGTATCTTCAGTATATTTCCTATGCTGTTGGTTGTGATTTATGGCGTTGGGATTTATCTCACTACCTGGT
TTAATGAATTCATCACCACCGGGCCGCATGGTGTGGTGTTGGCAATGTTTCCGCTTATCTGGATCGGCGTAGTTTGTGTT
ATTGGTGCTTTTAGCGCCTGGTTTCATCGTTGCTGGTTGTTGGTGCCTTTAGCGCCGCTTTCCGTTGTGTATGTATTATT
AGCTTATGCCATCTGGATTATTTATGGACTTATTGCCTTTTTTACTGGACGCGAACCTCAGCGCGACAAACCCACCCGCT
ATTCCGCACTGGTGGAAGCGTCAACCGCTTATTCCCAACCTTCTGTCACAGGAACTGAAAAACTATCTGAAGCTTAA
>ec102712_2660
ATGGATGCGAAACAACGTATTGCGCGCCGTGTGGCGCAAGAGCTTCGTGATGGTGACATCGTTAACTTAGGGATCGGTTT
ACCCACAATGGTCGCCAATTATTTACCGGAGGGTATTCATATCACTCTGCAATCGGAAAACGGCTTCCTCGGTTTAGGCC
CGGTCACGACAGCGCATCCAGATCTGGTGAACGCTGGCGGGCAACCGTGCGGTGTTTTACCCGGTGCAGCCATGTTTGAT
AGCGCCATGTCATTTGCGCTAATCCGTGGCGGTCATATTGATGCCTGCGTGCTCGGCGGTTTGCAAGTAGACGAAGAAGC
AAACCTCGCGAACTGGGTAGTGCCTGGGAAAATGGTGCCCGGTATGGGTGGCGCGATGGATCTGGTGACCGGGTCGCGCA
AAGTGATCATCGCCATGGAACATTGCGCCAAAGATGGTTCAGCAAAAATTTTGCGCCGCTGCACCATGCCACTCACTGCG
CAACATGCGGTGCATATGCTGGTTACTGAACTGGCTGTCTTTCGTTTTATTGACGGCAAAATGTGGCTCACCGAAATTGC
CGACGGGTGTGATTTAGCCACCGTGCGTGCCAAAACAGAAGCTCGGTTTGAAGTCGCCGCCGATCTGAATACGCAACGGG
GTGATTTATGA
>ec102651_4492
ATGCAAAACACAACTCATAACAACGTAATTCTGGAGCTCACCGTTCGCAACCATCCGGGCGTAATGACCCACGTTTGTGG
CCTTTTTGCCCGCCGCGCTTTTAACGTTGAAGGCATTCTTTGTCTGCCGATTCAGGACAGCGACAAAAGCCATATCTGGC
TACTGGTCAATGACGACCAGCGTCTGGAGCAGATGATAAGCCAAATCGATAAGCTGGAAGATGTCGTGAAAGTGCAGCGT
AATCAGTCCGATCCGACGATGTTTAACAAGATCGCGGTGTTTTTTCAGTAA
>ec102712_3463
ATGAGTGCCGTAACAGTTAATGATGACGGTCTGGTTTTACGGCTCTATATTCAGCCGAAAGCCAGCCGTGATTCTATTGT
CGGTTTACATGGCGACGAAGTTAAAGTCGCCATTACCGCGCCGCCGGTTGACGGCCAGGCCAACAGCCATCTGGTGAAGT
TTCTCGGTAAGCAATTCCGGGTAGCCAAAAGCCAGGTGGTAATTGAAAAAGGCGAACTTGGCCGCCACAAACAAATTAAA
ATCATTAATCCGCAACAAATCCCGCCAGAAATCGCGGCGTTAATTAATTAG
>ec102651_947
ATGAAAAAAAGTGTCATCGCTGGCGTCTTTATTGCTCTGTCATTTACCACGTGTTCAGCTATCGCGAACAGCCTTGCATT
ATCATTAGCAAATGATGATGCAGGGAAGTTTCAACCAATACTTAATGATATTTATGGCAATAAACATGAAAACAGAGATG
ATTACTCACAAGGCTTATTTCTGGGATATAGCCACGATATCTCAGACTCGAGCCAATTATCTCTCCATATTGCGCAAGAT
ATTTACTCTCCATCAGGCAGTAATAAAAGACACAACACAGCTGTAACTGGAGACAGAGCTTTTAGTGCATACACTCACAC
TGGTATTGAATGGAACTCCCTTGCGAATGACTGGATTCGCTATCGATTAGGTACTGACATAGGTGTTGTTGGCCCCGACG
CAGGCGGTCAGAAAGTACAAAATAAAGCTCATGAGATTATTGGGGCAGAAAAATATCATGCATGGGATGATCAAATAGAG
AATCGCTACGGTTATACTGTAAAAGGGATGCTATCCATGACACCAAGTATGGATATTTTAGGTGCTAATGTTGGATTATA
CCCTGAAGTTTCTGCTGTTACTGGAAACTTATTTCAATATGTAGCATATGGCGCAACCATTGCCATTGGTAATGATAAAA
CCTTCAATTCGGATAATGGCTTTGGTCTGCTGGCTCCCCGTGGTTTAATGCATATGTCCGATACAAGCGGATTCAAATAC
AAGATTTTTGCAGGTATGGAAAGACGAGATGTCAATCGCAACTATACTCTCGAAGGAAAAACAATACAGACGAAACAAAC
AACAGTATCGCTAAACAAAACTGTTGATGAATATCAAGTTGGCGCAACAATTGGGTATGCACCTGTAGCCTTCACACTAG
CATTTAATAAAGTAACATCAGAATTCAAGACAGGGGATGACTATTCATTTATAAATGGAGCAATCACCTTCTTTTTTTAA
>ec402290_352
ATGCCTGCATTTGTGATCCTGCGCGTGTTAATCCGCTTATGTAAACAATCTTTGGTTTGTGAAATCCGTCGAAACAATTC
TTATGGTCAGGCTGGCGAACTAAGCGCCTTGCTATGGGTCACAATGGGCGGTTTCATTTGGCTGACGCTTTGTAGTGGTC
ATGCGGTTAATACACAGCAGTTGTTAAAACGATAA
>ec102651_4810
ATGAGTGCGAATACCGAAGCTCAAGGAAGCGGGCGCGGCCTGGAAGCGATGAAGTGGGTCGTTGTGGTGGCATTGCTCCT
GGTGGCGATTGTCGGCAACTACCTTTATCGCGACATTATGCTGCCGCTGCGTGCGCTGGCCGTAGTAATTCTGATTGCTG
CAGCGGGTGGTGTCGCGCTGTTAACGACAAAAGGTAAAGCTACCGTTGCTTTTGCCCGTGAAGCGCGTACCGAAGTCCGT
AAGGTCATTTGGCCGACTCGCCAGGAAACATTGCACACCACGCTGATTGTGGCTGCGGTTACCGCAGTAATGTCACTGAT
CCTGTGGGGACTGGATGGTATTCTGGTTCGCCTGGTATCCTTTATCACTGGCCTGAGGTTCTGA
>lcl|CP000802.1_cds_EcHS_A2346_2222
GTGAAGATTGATGCATCCCGTCGGGGCATACTCACTGGTCGCTGGCGCAAAGCCAGTAACGGTATCCGTCCGCCCTGGTC
CGGTGATGAATCTCATTTTCTGACCCATTGCACCCGCTGCGACGCCTGTATTAATGCTTGTGAAAACAACATTCTGCAAC
GCGGCGCGGGCGGCTATCCGAGCGTTAATTTCAAAAATAACGAGTGCAGCTTCTGTTACGACTGCGCGCAGGCTTGCCCC
GAATCGCTATTTTCTCCGCGCCACACCAGGGCCTGGGATTTGCAGTTCACCATTGGGGACGCGTGCCTGGCGTATCAGTC
TGTTGAATGCCGCCGCTGTCAGGATAGCTGTGAGCCAATGGCAATTATCTTTCGCCCGACGCTCTCCGGGATCTACCAGC
CGCAACTTAATAGCCAACTTTGCAACGGATGTGGAGCATGTGCAGCCAGCTGTCCGGTATCAGCCATAACTGCGGAGTAT
CTCCATGCACACTAA
>ec102712_1672
ATGATGTTAAGTAAGAAAAACAGCGAGACGCTGGAAAATTTCAGTGAAAAGCTGGAGGTCGAAGGGCGCAGCTTGTGGCA
GGACGCACGTCGACGTTTTATGCATAACCGTGCGGCGGTTGCCAGTCTGATAGTGCTGGTGCTGATCGCGTTATTTGTAA
TCCTGGCACCGATGCTTTCGCAGTTTGCCTATGACGATACTGACTGGGCGATGATGTCCAGCGCCCCGGATATGGAGTCC
GGTCACTACTTTGGTACTGACTCATCCGGTCGCGACCTGCTTGTGCGCGTTGCGATTGGCGGGCGTATCTCACTCATGGT
CGGTGTTGCTGCGGCACTGGTGGCAGTGGTCGTGGGGACACTTTACGGTTCGCTTTCCGGTTATCTGGGCGGTAAAGTGG
ATTCGGTAATGATGCGTCTGCTGGAAATCCTCAACTCCTTCCCATTCATGTTCTTCGTCATTTTGCTTGTGACCTTTTTC
GGTCAAAACATCCTGCTGATTTTCGTGGCGATTGGCATGGTTTCCTGGCTGGATATGGCTCGTATTGTGCGTGGGCAAAC
CCTGAGTCTGAAGCGCAAAGAGTTTATTGAGGCGGCACAAGTTGGCGGTGTATCGACATCGGGCATTGTTATTCGCCACA
TTGTGCCGAATGTACTCGGTGTGGTGGTGGTCTACGCATCACTTCTGGTGCCCAGCATGATCCTCTTTGAATCTTTCCTT
AGCTTCCTGGGGTTGGGTACGCAAGAGCCGTTAAGCAGCTGGGGTGCATTGCTGAGTGATGGCGCGAACTCGATGGAAGT
CTCTCCATGGTTATTGTTGTTCCCAGCGGGATTCCTCGTGGTGACGCTGTTTTGTTTCAACTTTATCGGCGATGGCTTGC
GTGATGCCCTCGACCCGAAAGATCGTTAA
>ec102651_46
ATGATCAATTCGCCCCGAGTGTGTATTCAGGTTCAAAGCGTCTACATTGAGGCACAATCTTCACCTGATAATGAACGTTA
CGTTTTTGCTTATACCGTAACCATACGCAATCTGGGGCGAGCGCCAGTGCAGTTGTTGGGGCGTTACTGGCTGATCACCA
ATGGCAATGGCCGTGAAACCGAAGTCCAGGGCGAAGGAGTGGTTGGCGTCCAGCCACTTATCGCGCCTGGCGAAGAGTAC
CAGTACACCAGCGGTGCAATCATTGAAACCCCGCTGGGCACCATGCAGGGTCACTACGAAATGATCGATGAAAATGGCGT
CCCTTTCAGCATCGACATTCCCGTATTCCGACTCGCCGTTCCCACACTCATTCATTAA
>ec102712_4695
ATGAAAATGAATAAAAGTCTCATCGCCCTCTGTTTATCAGCAGGGTTACTGGCAAGCGCGCCTGGAATCAGCCTTGCCGA
TGTTAACTACGTACCGCAAAACACCAGCGACGCGCCAGCCATTCCATCTGCCGCGCTGCAACAACTCACCTGGACACCGG
TCGATCAATCTAAAACCCAGACCACCCAACTGGCGACCGGCGGCCAACAACTGAACGTTCCCGGCATCAGTGGTCCGGTT
GCTGCGTACAGCGTCCCGGCAAACATTGGCGAACTGACCCTGACGCTGACCAGCGAAGTGAACAAACAAACCAGCGTTTT
TGCGCCGAACGTGCTGATTCTTGATCAGAACATGACCCCATCAGCCTTCTTCCCCAGCAGTTATTTCACCTACCAGGAAC
CAGGCGTGATGAGTGCAGATCGGCTGGAAGGCGTTATGCGCCTGACACCGGCGTTGGGGCAGCAAAAACTTTATGTTCTG
GTCTTTACCACGGAAAAAGATCTCCAGCAGACGACCCAACTGCTCGACCCGGCTAAAGCCTATGCCAAGGGCGTCGGTAA
CTCGATCCCGGATATCCCCGATCCGGTTGCTCGTCATACCACCGATGGCTTACTGAAACTGAAAGTGAAAACGAACTCCA
GCTCCAGCGTGTTGGTAGGACCTTTATTTGGTTCTTCCGCTCCAGCTCCGGTTACGGTAGGTAACACGGCGGCACCAGCT
GTGGCTGCACCCGCTCCGGCACCGGTGAAGAAAAGCGAGCCGATGCTCAACGACACGGAAAGTTATTTTAATACCGCGAT
CAAAAACGCTGTCGCGAAAGGTGATGTTGATAAGGCGTTAAAACTGCTTGATGAAGCTGAACGCCTGGGATCGACATCTG
CCCGTTCCACCTTTATCAGCAGTGTAAAAGGCAAGGGGTAA
>ec102651_4410
ATGTCAAATACATACCAGAAAAGAAAGGCAAGTAAAGAGTATGGTTTATATAATCAATGTAAGAAACTAAATGATGATGA
ATTATTTCGCTTACTTGATGATCACAATTCCTTGAAAAGGATTTCATCTGCCAGAGTATTACAGTTAAGAGGTGGGCAAG
ACGCTGTTAGATTGGCAATTGAGTTCTGCTCTGATAAAAATTATATCCGTAGAGATATCGGAGCATTTATACTCGGGCAA
ATAAAAATTTGCAAAAAATGCGAAGATAATGTTTTTAATATTTTGAACAATATGGCATTGAATGATAAGAGCGCTTGCGT
TCGAGCTACGGCAATCGAGTCAACGGCTCAGCGATGCAAGAAAAACCCAATTTATTCACCTAAAATAGTAGAACAATCTC
AAATTACTGCTTTTGATAAATCGACTAATGTCAGACGTGCTACAGCATTTGCTATTTCTGTTATCAATGATAAAGCAACA
ATTCCACTATTGATTAATCTGTTAAAAGATCCAAATGGAGATGTCAGAAACTGGGCCGCATTTGCAATAAATATCAATAA
ATATGATAATAGTGATATTAGGGATTGTTTTGTGGAGATGCTTCAGGATAAAAATGAGGAAGTCCGTATTGAAGCAATAA
TCGGACTTTCCTACAGAAAAGATAAAAGGGTTTTATCTGTTTTATGCGATGAGTTAAAAAAAAATACTGTTTATGATGAT
ATCATTGAAGCTGCGGGTGAATTAGGTGATAAAACGCTACTTCCTGTTTTAGATACTATGTTGTACAAGTTTGATGACAA
TGAAATTATAACTTCCGCTATTGATAAGCTGAAGCGTTCATAG
>ec402290_1782
ATGCATTCACTCCAACGTAAAGTTCTGCGTACTATTTGTCCGGACCAAAAAGGTCTGATCGCACGTATTACCAATATTTG
CTACAAGCACGAGTTAAATATCGTACAGAACAATGAATTTGTTGATCACCGTACCGGGCGCTTTTTTATGCGCACGGAAC
TGGAAGGGATTTTTAATGATTCCACCCTGCTGGCGGATCTCGATAGCGCATTGCCAGAAGGCTCCGTGCGTGAGCTGAAT
CCTGCCGGTCGTCGCCGGATAGTGATTCTGGTCACTAAAGAAGCGCATTGCCTTGGCGATTTGTTGATGAAAGCCAATTA
CGGCGGCCTGGATGTCGAAATCGCGGCAGTTATTGGTAACCACGATACTTTACGTTCTCTGGTTGAGCGTTTTGATATTC
CGTTTGAGCTGGTAAGCCATGAAGGGTTAAGCCGCAACGAGCACGATCAAAAGATGGCGGACGCCATTGATGCTTATCAA
CCTGACTATGTGGTGCTGGCGAAGTATATGCGGGTATTAACGCCGGAATTTGTGGCACGCTTCCCGAATAAAATCATCAA
TATTCACCATTCATTCCTGCCTGCGTTTATCGGCGCACGTCCTTATCACCAGGCCTATGAACGTGGTGTGAAGATTATTG
GCGCAACCGCTCACTATGTGAATGACAATCTGGACGAAGGCCCAATCATCATGCAGGACGTTATTCATGTCGATCATACC
TACACAGCTGAAGATATGATGCGCGCAGGTCGTGACGTCGAGAAAAACGTCTTAAGTCGTGCGCTATACAAAGTACTGGC
ACAGCGCGTCTTTGTTTACGGTAATCGGACGATTATTCTTTAA
>lcl|CP000802.1_cds_EcHS_A4380_4137
ATGTCAAACAACATTCGTATCGAAGAAGATCTGTTGGGTACCAGGGAAGTTCCAGCTGATGCCTACTATGGTGTTCACAC
TCTGAGAGCGATTGAAAACTTCTATATCAGCAACAACAAAATCAGTGATATTCCTGAATTTGTTCGCGGTATGGTAATGG
TTAAAAAAGCCGCAGCTATGGCAAACAAAGAGCTGCAAACCATTCCTAAAAGTGTAGCGAATGCCATCATTGCCGCATGT
GATGAAGTCCTGAACAACGGAAAATGCATGGATCAGTTCCCGGTAGACGTCTACCAGGGCGGCGCAGGTACTTCCGTAAA
CATGAACACCAACGAAGTGCTGGCCAATATCGGTCTGGAACTGATGGGTCACCAGAAAGGTGAATATCAGTACCTGAACC
CGAACGACCATGTTAACAAATGTCAGTCCACTAACGACGCCTACCCGACCGGTTTCCGTATCGCAGTTTACTCTTCCCTG
ATTAAGCTGGTAGATGCGATTAACCAACTGCGTGAAGGCTTTGAACGTAAAGCTGTCGAATTCCAGGACATCCTGAAAAT
GGGTCGTACCCAGCTGCAGGACGCAGTACCGATGACCCTCGGTCAGGAATTCCGCGCTTTCAGCATCCTGCTGAAAGAAG
AAGTGAAAAATATCCAACGTACCGCTGAACTGCTGCTGGAAGTTAACCTTGGCGCAACAGCAATCGGTACTGGTCTGAAC
ACGCCGAAAGAGTACTCTCCGCTGGCAGTGAAAAAACTGGCTGAAGTCACTGGCTTCCCATGCGTACCGGCTGAAGACCT
GATCGAAGCGACCTCTGACTGCGGCGCTTATGTTATGGTTCACGGCGCGCTGAAACGCCTGGCTGTGAAGATGTCCAAAA
TCTGTAACGACCTGCGCTTGCTCTCTTCTGGTCCACGTGCCGGCCTGAACGAGATCAACCTGCCGGAACTGCAGGCGGGC
TCTTCCATCATGCCAGCTAAAGTAAACCCGGTTGTTCCGGAAGTGGTTAACCAGGTATGCTTCAAAGTCATCGGTAACGA
CACCACTGTTACCATGGCAGCAGAAGCAGGTCAGCTGCAGTTGAACGTTATGGAGCCGGTCATTGGCCAGGCCATGTTCG
AATCCGTTCACATTCTGACCAACGCTTGCTACAACCTGCTGGAAAAATGCATTAACGGCATCACTGCTAACAAAGAAGTG
TGCGAAGGTTACGTTTACAACTCTATCGGTATCGTTACTTACCTGAACCCGTTCATCGGTCACCACAACGGTGACATCGT
GGGTAAAATCTGTGCCGAAACCGGTAAGAGTGTACGTGAAGTCGTTCTGGAACGCGGTCTGTTGACTGAAGCGGAACTTG
ACGATATTTTCTCCGTACAGAATCTGATGCACCCGGCTTACAAAGCAAAACGCTATACTGATGAAAGCGAACAGTAA
>ec102651_530
ATGATGCTCGACGCCATCGGGATGCTGGAAAACGATCCGCAAACTGAAATTATCGCACTGATTTCAAAACCTCCCGCGCC
TGCGGTGGCCCGCAAAGTGCTGGAACGCGCACGTGCCTGCCGCAAGCCGGTGGTGGTCTGCTTCCTCGGTCGCGTTGAAA
CGCCGGTGGATGAGCAGGGGCTACAGTTTGCCCGCGGCAGCAAAGAGGCGGCGCTAAAAGCGGTGATGCTCTCCGGCGTG
AAACAGGAAAATCTCGACCTGCATACGCTTAACCAGCCGTTGATTGCTGATGTGCGTGCGCGTCTGCAACCGCAGCAGAA
ATACATTCGTGGCCTGTTCTGCGGCGGCACGCTGTGCGACGAAACCATGTTCGCGGTGATGGAAAAACATGGCGATGTCT
ACAGCAACATTCAGCCCGATCCTGAATTCCGCCTGCAAGATATCAACCGCAGCATCAAACACACCTTCCTCGACTTTGGC
GATGACGACTTCACCAACGGCAAGCCGCATCCAATGATTGACCCCACCAACCGCATCAGTCGCTTGATCGAAGAAGCGCG
CGATCCAGAAGTGGCGGTGATCGTGATGGATTTTGTGCTCGGATTTGGATCGCATGAAGATCCGGTCGGCTCCACCATCG
AGGCGATCAAAGAAGCGAAAGCGATCGCCGCCGCCGAAGGACGCGAGTTGATCATTCTCGCCTATGTGCTGGGCACCGAT
CTCGATACGCCATCATTAGAACAACAAAGCCAGATGCTGCTTGATGCCGGAGTGATTCTGGCGAGCAGCAGCACCAATAC
CGGATTGCTGGCGCGTGAATTTATCTGCAAAGGGGAGGAAGCCTGA
>ec102712_3337
ATGTCTAATATTTGGTCTAAAGAAGAAACTCTGTGGAGTTTCGCGCTCTACGGCACAGCCGTTGGTGCAGGCACGCTCTT
CCTTCCTATTCAGTTAGGTTCGGCAGGGGCTGTGGTCCTGTTTATTACTGCTCTGGTCGCCTGGCCTTTAACATATTGGC
CACATAAAGCCTTATGCCAGTTCATCCTCTCATCGAAAACATCAGCAGGTGAAGGGATAACGGGCGCAGTAACACACTAC
TATGGCAAGAAGATTGGTAATCTGATTACCACGCTGTACTTCATCGCCTTTTTTGTCGTCGTGTTGATATATGCAGTGGC
AATTACCAACTCACTTACGGAACAGCTGGCAAAGCATATGGTTATTGATCTTCGCATCCGTATGTTGGTGAGTCTGGGTG
TTGTATTAATCCTGAATCTCATTTTTCTGATGGGACGCCATGCAACCATTCGGGTAATGGGTTTTTTGGTATTCCCATTG
ATTGCCTATTTCTTATTTCTTTCCATTTACCTTGTCGGTAGTTGGCAACCTGATCTATTAACGACCCAGGTAGAGTTCAA
TCAGAATACCCTTCACCAGATATGGATATCGATTCCCGTGATGGTTTTCGCCTTTAGCCATACGCCCATTATTTCTACGT
TTGCCATAGACAGACGTGAAAAATATGGCGAACACGCTATGGATAAATGCAAAAAAATTATGAAAGTCGCTTATCTCATC
ATCTGCATAAGTGTACTGTTCTTTGTCTTTAGCTGCCTGCTTTCTATTCCACCTTCGTATATTGAAGCGGCTAAAGAAGA
AGGGGTCACCATTTTATCGGCGCTTTCTATGCTGCCGAACGCCCCAGCATGGCTGTCAATTTCCGGGATTATTGTCGCAG
TAGTTGCGATGTCGAAATCATTCCTGGGTACGTACTTTGGCGTTATTGAAGGTGCCACGGAGGTCGTCAAAACAACACTA
CAGCAGGTTGGTGTAAAGAAAAGTCGTGCATTTAACCGCGCACTATCAATTATGTTGGTATCGCTGATCACCTTCATTGT
TTGTTGCATTAACCCGAACGCGATTTCGATGATTTACGCGATCAGCGGCCCGCTCATTGCCATGATACTTTTCATCATGC
CTACGTTGTCAACGTATCTGATCCCGGCGCTTAAACCCTGGCGTTCCATCGGAAATCTGATTACGCTGATCGTGGGTATC
CTGTGCGTATCGGTAATGTTCTTTAGCTGA
>ec102712_453
GTGCGATTATTTGCTCAATTAAGCTGGTATTTCCGTCGGGAATGGCGTCGCTATCTCGGGGCTGTCGCCTTGCTTGTCAT
TATCGCGATGCTGCAACTGGTTCCGCCAAAAGTGGTTGGTATTGTTGTCGATGGCGTGACAGAACAACACTTTACTACCG
GGCAGATCCTGATGTGGATCGCCACCATGGTGCTGATTGCCGTTGTGGTTTATCTCCTGCGTTACGTCTGGCGCGTATTG
CTGTTTGGTGCGTCTTATCAACTGGCTGTTGAACTGCGTGAAGATTATTACCGTCAGCTAAGCCGGCAGCATCCTGAGTT
TTACCTGCGTCATCGCACGGGTGACCTCATGGCTCGTGCGACTAATGACGTCGATCGCGTCGTGTTTGCCGCCGGAGAAG
GGGTGCTGACGCTGGTGGATTCACTGGTAATGGGCTGCGCTGTGTTGATTATGATGTCTACGCAAATTAGCTGGCAGTTG
ACCTTATTTGCCCTGTTACCGATGCCAGTGATGGCGATCATGATTAAGCGCAACGGCGATGCCTTGCATGAACGCTTTAA
GCTGGCACAGGCGGCGTTTTCTAGTCTTAATGACCGCACCCAGGAAAGCCTCACCAGTATTCGCATGATCAAAGCCTTTG
GTCTGGAAGATCGCCAGTCGGCGTTATTTGCCGCGGATGCCGAAGATACCGGCAAAAAAAACATGCGGGTGGCGCGTATT
GATGCTCGTTTCGACCCGACCATCTATATCGCGATTGGTATGGCGAACTTGCTGGCGATTGGCGGCGGTAGTTGGATGGT
GGTGCAGGGCAGTTTAACGCTGGGCCAGCTCACCAGTTTTATGATGTATTTAGGTCTGATGATTTGGCCAATGCTGGCGC
TGGCATGGATGTTTAACATTGTGGAACGTGGTAGTGCTGCGTACAGCCGTATTCGCGCGATGCTGGCGGAAGCGCCGGTG
GTGAACGATGGTAGCGAACCCGTGCCGGAAGGGCGTGGCGAACTGGATGTAAATATTCACCAGTTCACGTATCCGCAGAC
TGACCATCCTGCGCTGGAAAACGTCAATTTCGCCCTGAAACCCGGTCAGATGCTGGGTATTTGCGGGCCGACTGGTTCCG
GCAAAAGTACCCTGTTGTCGCTCATTCAGCGTCATTTCGACGTCAGCGAGGGGGATATTCGCTTTCATGATATTCCTCTG
ACGAAGTTACAACTCGATAGCTGGCGTAGCCGCCTGGCGGTGGTCAGCCAGACGCCATTCCTTTTTTCTGACACCGTGGC
GAATAACATCGCGCTGGGTTGCCCGAATGCCACCCAGCAAGAGATTGAACACGTAGCGCGGTTAGCCAGCGTACATGACG
ATATTTTGCGTCTGCCGCAAGGTTACGATACAGAAGTGGGCGAGCGCGGCGTGATGCTTTCCGGTGGGCAAAAACAGCGT
ATCTCCATTGCTCGAGCGTTATTAGTCAACGCGGAAATCCTCATCCTTGATGATGCGCTTTCGGCGGTGGACGGACGCAC
AGAGCACCAGATCCTGCATAACCTGCGTCAGTGGGGACAGGGAAGAACGGTAATCATCAGTGCCCATCGCCTTTCGGCAC
TGACGGAAGCCAGTGAAATTATTGTGATGCAGCACGGACATATCGCCCAGCGTGGCAATCATGATGAGCTGGCGCAACAA
AGCGGCTGGTATCGCGATATGTATCGCTATCAACAACTGGAGGCGGCGCTCGACGACGTTCCGGAAATTCGCGAGGAGGC
CGTCGATGCGTAG
>ec402290_413
ATGTCCAGTCAATATTTACGTATTTTTCAACAGCCGCGTTCAGCCATATTGCTGATCCTGGGTTTTGCTTCCGGGCTACC
GCTCGCCCTGACATCCGGCACCTTACAGGCCTGGATGACGGTCGAGAATATTGATCTCAAAACCATTGGTTTCTTCTCTC
TGGTAGGCCAGGCTTACGTTTTTAAATTCCTCTGGTCACCGCTGATGGACCGCTACACGCCCCCATTTTTTGGGCGGCGG
CGCGGTTGGCTGCTCGCCACGCAAATCCTGTTATTAGTCGCCATTGCGGCGATGGGTTTTCTCGAACCTGGCACCCAACT
CCGCTGGATGGCGGCACTGGCGGTGGTGATCGCTTTTTGCTCGGCCTCCCAGGATATTGTCTTCGATGCGTGGAAAACCG
ATGTGCTCCCGGCAGAAGAACGTGGTGCGGGCGCGGCAATCAGCGTGCTGGGTTACCGTTTAGGGATGCTGGTTTCCGGC
GGCTTAGCCCTGTGGCTGGCAGATAAATGGCTGGGCTGGCAGGGCATGTACTGGTTGATGGCGGCGCTGTTGATCCCTTG
TATTATCGCGACGTTGCTTGCACCAGAACCGACCGACACCATTCCTGTGCCAAAAACGCTGGAACAAGCGGTTGTTGCAC
CTCTGCGAGATTTCTTTGGTCGCAATAATGCCTGGCTTATTTTGCTTCTTATCGTGCTGTATAAGCTGGGCGACGCATTC
GCCATGAGCCTGACAACCACGTTTTTGATTCGCGGCGTCGGGTTTGATGCGGGTGAAGTAGGCGTGGTTAACAAAACGCT
TGGCTTACTGGCGACCATTGTGGGCGCATTGTACGGTGGGATTTTGATGCAGCGCCTGTCGCTGTTCCGGGCGCTGCTGA
TTTTCGGCATTTTACAAGGTGCGTCTAACGCTGGTTACTGGCTGCTGTCGATTACTGATAAGCATCTCTACAGCATGGGC
GCAGCCGTCTTTTTCGAAAACCTCTGTGGCGGGATGGGCACATCAGCCTTTGTCGCGCTGTTAATGACGCTGTGTAATAA
GTCATTTTCCGCAACTCAATTTGCCCTGCTCTCAGCGCTTTCCGCTGTAGGGCGAGTTTATGTCGGCCCCGTGGCGGGTT
GGTTTGTTGAAGCACACGGCTGGTCGACATTCTATCTATTCTCCGTCGCCGCTGCCGTACCGGGGCTTATTTTGCTGCTG
GTTTGCCGCCAGACGCTTGAATATACACGAGTAAATGACAACTTTATCTCCCGTACCGAATATCCGGCAGGTTATGCCTT
TGCCATGTGGACACTGGCGGCGGGCGTCAGCCTGTTGGCCGTGTGGTTACTGCTGTTGACGATGGACGCGCTGGATTTGA
CGCACTTCTCTTTCCTGCCTGCTCTGCTGGAAGTCGGGGTTTTAGTCGCCCTTTCTGGCGTCGTGCTTGGTGGTTTGCTG
GATTATCTGGCGCTACGAAAAACGCATCTGACGTAA
>ec402290_1920
ATGAGCGAACTGATCGTCAGCCGTCAGCAACAAGTATTGTTGCTGACCCTTAACCGTCCCGCCGCACGTAATGCGCTAAA
TAATGCCCTTCTGACGCAACTGGTAAATGAACTGGAAGCTGCGGCTACCGATAGCAGCATTTCGGTCTGTGTGATTACCG
GTAATGCACGCTTTTTTGCCGCTGGGGCCGATCTCAACGAAATGGCAGAAAAAGATCTCGCGGCCACCTTAAACGATACA
CGCCCGCAGCTATGGGCGCGATTGCAGGCCTTCAACAAACCTCTCATCGCAGCCGTCAACGGTTACGCGCTTGGTGCGGG
TTGCGAACTGGCATTGTTGTGCGATGTGGTGGTTGCCGGAGAGAACGCGCGTTTTGGTTTGCCGGAAATCACTCTCGGCA
TCATGCCAGGCGCAGGAGGAACGCAACGTTTAATCCGTAGTGTCGGTAAATCGTTAGCCAGCAAAATGGTGCTGAGCGGA
GAAAGTATCACCGCTCAGCAAGCACAGCAGGCCGGGCTGGTTAGCGACGTCTTCCCCAGCGATTTAACCCTCGAATACGC
CTTACAGCTGGCGTCGAAAATGGCACGTCACTCGCCGCTGGCCTTACAAGCGGCAAAGCAAGCGCTGCGCCAGTCGCAGG
AAGTGGCTTTGCAAGCCGGACTTGCCCAGGAGCGACAGTTATTCACCTTGCTGGCGGCAACAGAAGATCGTCATGAAGGC
ATCTCCGCTTTCTTGCAAAAACGCACGCCCGACTTTAAAGGACGCTAA
>ec102651_4429
ATGTCAGAACAAAACAACACTGAAATGACTTTCCAGATCCAACGTATTTATACCAAGGATATCTCTTTCGAAGCGCCGAA
CGCGCCGCACGTTTTCCAGAAAGATTGGCAACCAGAAGTTAAACTTGATCTGGATACGGCATCTTCCCAACTGGCAGATG
ACGTATACGAAGTGGTACTGCGTGTTACCGTAACGGCCTCCCTGGGCGAAGAAACCGCGTTCCTGTGTGAAGTTCAGCAG
GGCGGTATTTTCTCCATCGCGGGTATCGAAGGCACCCAGATGGCACATTGCCTGGGCGCATACTGCCCGAACATTCTGTT
CCCGTATGCTCGTGAGTGCATCACCAGCATGGTATCCCGCGGTACATTCCCGCAACTGAACCTTGCGCCGGTTAACTTCG
ATGCGCTGTTCATGAACTATTTGCAGCAGCAGGCTGGCGAAGGTACTGAAGAACATCAGGATGCCTGA
>lcl|CP000802.1_cds_EcHS_A0017_16
ATGAATTACTCTCACGATAACTGGTCAGCAATTCTGGCCCATATTGGTAAGCCCGAAGAACTGGATACTTCGGCACGTAA
TGCCGGGGCTCTAACCCGCCGCCGCGAAATTCGTGATGCTGCAACTCTGCTACGTCTGGGGCTGGCTTACGGCCCCGGGG
GGATGTCATTACGTGAAGTCACTGCATGGGCTCAGCTCCATGACGTTGCAACATTATCTGACGTGGCTCTCCTGAAGCGG
CTGCGGAATGCCGCCGACTGGTTTGGCATACTTGCCGCACAAACACTTGCTGTACGCGCCGCAGTTACGGGTTGTACAAG
CGGAAAGAGATTGCGTCTTGTCGATGGAACAGCAATCAGTGCGCCCGGGGGCGGCAGCGCTGAATGGCGACTACATATGG
GATATGATCCTCATACCTGTCAGTTCACTGATTTTGAGCTAACCGACAGCAGAGACGCTGAACGGCTGGACCGATTTGCG
CAAACGGCAGACGAGATACGCATTGCTGACCGGGGATTCGGTTCGCGTCCCGAATGTATCCGCTCACTTGCTTTTGGAGA
AGCTGATTATATCGTCCGGGTTCACTGGCGAGGATTGCGCTGGTTAACTGCAGAAGGAATGCGCTTTGACATGATGGGTT
TTCTGCGCGGGCTGGATTGCGGTAAGAACGGTGAAACCACTGTAATGATAGGCAATTCAGGTAATAAAAAAGCCGGAGCT
CCCTTTCCGGCACGTCTCATTGCCGTATCACTTCCTCCCGAAAAAGCATTAATCAGTAAAACCCGACTGCTCAGCGAGAA
TCGTCGAAAAGGACGAGTAGTTCAGGCGGAAACGCTGGAAGCAGCGGGCCATGTGCTATTGCTAACATCATTACCGGAAG
ATGAATATTCAGCAGAGCAAGTGGCTGATTGTTACCGTCTGCGATGGCAAATTGAACTGGCTTTTAAGCGGCTCAAAAGT
TTGCTGCACCTGGATGCTTTGCGTGCAAAGGAACCTGAACTCGCGAAAGCGTGGATATTTGCTAATCTACTCGCCGCATT
TTTAATTGACGACATAATCCAGCCATCGCTGGATTTCCCCCCCAGAAGTGCCGGATCCGAAAAGAAGAACTAA
>lcl|FN649414.1_cds_CBJ03048.1_3547
ATGCAGGGTTCTGTGACAGAGTTTCTAAAACCGCGCCTGGTTGATATCGAGCAAGTGAGTTCGACGCACGCCAAGGTGAC
CCTTGAGCCTTTAGAGCGTGGCTTTGGCCATACTCTGGGTAACGCACTGCGCCGTATTCTGCTCTCATCGATGCCGGGTT
GCGCGGTGACCGAGGTTGAGATTGATGGTGTACTACATGAGTACAGCACCAAAGAAGGCGTTCAGGAAGATATCCTGGAA
ATCCTGCTCAACCTGAAAGGGCTGGCGGTGAGAGTTCAGGGCAAAGATGAAGTTATTCTTACCTTGAATAAATCTGGCAT
TGGCCCTGTGACTGCAGCCGATATCACCCACGACGGTGATGTCGAAATCGTCAAGCCGCAGCACGTGATCTGCCACCTGA
CCGATGAGAACGCGTCTATTAGCATGCGTATCAAAGTTCAGCGCGGTCGTGGTTATGTGCCGGCTTCTACCCGAATTCAT
TCGGAAGAAGATGAGCGCCCAATCGGCCGTCTGCTGGTCGACGCATGCTACAGCCCTGTGGAGCGTATTGCCTACAATGT
TGAAGCAGCGCGTGTAGAACAGCGTACCGACCTGGACAAGCTGGTCATCGAAATGGAAACCAACGGCACAATCGATCCTG
AAGAGGCGATTCGTCGTGCGGCAACCATTCTGGCTGAACAACTGGAAGCTTTCGTTGACTTACGTGATGTACGTCAGCCT
GAAGTGAAAGAAGAGAAACCAGAGTTCGATCCGATCCTGCTGCGCCCTGTTGACGATCTGGAATTGACTGTCCGCTCTGC
TAACTGCCTTAAAGCAGAAGCTATCCACTATATCGGTGATCTGGTACAGCGTACCGAGGTTGAGCTCCTTAAAACGCCTA
ACCTTGGTAAAAAATCTCTTACTGAGATTAAAGACGTGCTGGCTTCCCGTGGACTGTCTCTGGGCATGCGCCTGGAAAAC
TGGCCACCGGCAAGCATCGCTGACGAGTAA
>ec402290_1593
ATGGAACAACGCCACATCACCGGCAAAAGCCACTGGTATCATGAAACGCAATCCAGTACTGCGGAGTATGACGTTCTGCC
TCTGGTCCCGGAAGCCGCAAAGGTCAGCGATCCCTTTCTGCTCGACGTGATCCTTGATGAAGAAACGCTGGCTCCCTTCC
TTTCATGGCTGATCCCTGCGCGCGTTCTTGCAGTGGAATTGTTCCCTGACCAGCTTACCGTGACCCGTTCACAGACCTTC
ACCGCTTATGAACGCTTGTCTACGGCCCTGACGGTTGCTCAGGTTTGCGGCGTCCAGCGGTTATGTAACTACTATTCGGC
GCGACTTACGCCGCTCCCCGGGCCTGATTCCTCCAGGGAAAGCAATCATAGGTTGGCACAAATCACGCAATATGCCCGCC
AACTGGCTAGCTCGCCTTCTATTATCGACAACCGATCGCGCCAGCATCTGAATGACGTCGGTCTTACTGCCGGGGACTGT
GTGATCATTAACCAAATCATTGGTTTTATTGGCTTTCAGGCGCGGACCATTGCGACATTTCAGGCTTATCTCGGGCACCC
GGTACGCTGGTTACCCGGTCTGGAAATACAAAACTACGCCGACGCGTCACTGTTTGCTGATGAATCAATACGCTGGCGAA
GCAGCTATGAGGTGGAAAAACTACCTGAAGAGTACACAAAAAGTTCAACAGCAGAACTTTGCCAACTGGCCGAAACACTC
TCTCTCCACCCTATTTCACTTTCCCTTCTCGAAAGGTTGTTAAACAGTACACGGGTTAATACACAGCCGGATAATAAGCT
TGCGGCGTTGTTATGCGCGCGGATAAATGGCAGTCCTGCTTGTTTTGCCGCCTGTATGGATTCATCAAATGAATATAAAA
AAATCAGCCCCCTTCTGCGCAAGGGCGAAAATAAAATTAACCAATGGGCTGACCGTCATTCTGTTGAGCACGCTACCGTT
CAGGCGATACAATGGCTGACCCGAGCACCCGATCGCTTTAGCGCCGCCCAGTTCAGCCCTTTACTCGAACACGAAAAATC
ATCAACGCAGATTATTAATCTGCTGGTATGGAGCGGGCTGTGTGGCTGGATAAATCGCTTAAAAATCGCGTTGGGTGAGA
CATATTAA
>ec402290_299
ATGAAAGAAAGCAATAGCCGCCGTGAATTTCTGAGCCAGAGCGGTAAGATGGTCACCGCCGCCGCGCTGTTTGGTACCTC
TGTGCCGCTCGCCCATGCGGCGGTAGCTGGCACCCTAAACTGCGAAGCGAACAACACCATGAAAATCACTGACCCGCATT
ACTATCTCGATAACGTGCTGCTGGAAACCGGTTTTGACTACGAAAACGGTGTGGCGGTGCAGACCCGCACGGCGCGCCAG
ACCGTGGAGATTCAGGACGGCAAAATTGTCGCCCTGCGCGAGAACAAGCAGCATCCGGACGCCACGCTGCCGCACTATGA
CGCTGGCGGTAAGTTGATGCTACCCACCACTCGCGACATGCATATTCATCTCGACAAAACCTTCTACGGCGGGCCGTGGC
GCTCGCTCAATCGTCCGGCAGGCACCACTATCCAGGACATGATCAAACTCGAGCAGAAAATGCTGCAGGAGTTACAACCG
TATACGCAGGAGCGGGCGGAAAAACTGATCGATCTATTGCAGTCGAAAGGCACCACCATTGCCCGCAGCCACTGCAATAT
CGAACCGGTTTCCGGCCTAAAAAATCTGCAAAATTTGCAGGCGGTGCTGGCGCGGCGTCAGGCGGGCTTCGAGTGTGAAA
TCGTCGCCTTCCCGCAGCACGGTTTGCTGCTGTCGAAATCGGAACCCTTAATGCGCGAAGCGATGCAGGCGGGTGCGCAT
TACGTCGGCGGGCTGGACCCGACCAGTGTTGATGGCGCGATGGAAAAATCCCTCGACACCATGTTTCAGATTGCGCTGGA
CTACGACAAAGGTGTCGATATTCACCTGCACGAAACCACTCCGTCGGGCGTGGCAGCCATCAATTATATGGTTGAAACGG
TAGAGAAAACGCCGCAACTGAAAGGTAAGTTGACCATCAGCCACGCCTTTGCGCTGGCTACGCTCAACGAACAACAGGTC
GATGCGCTGGCGAATCGGATGGCGGCGCAGCAAATTTCTATCGCCTCGACGGTGCCGATTGGCACGCTGCATATGCCGCT
CAAACAGTTGCACGACAAAGGCGTAAAAGTGATGACTGGCACTGACAGCGTTATCGACCACTGGTCGCCTTATGGTCTGG
GCGACATGCTGGAAAAAGCCAATCTCTACGCGCAGCTCTATATTCGTCCTAACGAACAGAACCTCTCCCGTTCGCTGTTT
CTAGCCACTGGCGATGTATTGCCGCTGAATGAAAAAGGCGAGCGTGTATGGCCAAAAGCGCAGGATGATGCCAGCTTTGT
GCTGGTGGACGCCTCCTGTTCCGCCGAGGCGGTGGCGCGTATCTCGCCGAGAACCGCAACGTTCCATAAAGGGCAACTGG
TGTGGGGGAGTGTGGCAGGTTGA
>ec102651_4496
ATGACAGGAAGTCAGGTCATTGATGCTGAAGAGGACAGGCATAAACTGGTTGTAGAGTACAAGGATGCTCTGCAACCTGC
CGATTTTTATCACAATTTCAAACAGCGGGGCATCCGCTCCGTACAGCTCATTCCCTATCTTGAATTTGATGACCGGGGCG
ATCTGACGGCCGCTTCGGTGACAGCAGAGCTGTGGGGGAAATTTTTAATTGCCCTGTTCGAGTGTTGGGTGCGGGCAGAT
ATCAGTCGTATCTCGATTGAGCTTTTTGACGCCACCTTACAAAAATGGTGTGGCAGCGAAAACCCGCAACCGCGCCGTGA
CTGCCAGGCGTGCGACTGGCATCGCCTGTGCCCGCACGCTCGCCAGGAGACGCCAGACAGCGTGCTTTGTGCGGGCTATC
AGGCGTTTTATTCTTACTCCGCACCGCATATGCGGGTGATGCGTGATCTGATAAAGCAGCATCGTTCTCCCATGGAGCTG
ATGACGATGCTGCGGTGA
>ec102712_360
ATGATAAAACGGACGTTATTAGCGGCGGCCATTTTTAGCGCATTGCCCGCTTATGCCGGGTTAACTTCCATTACCGCGGG
CTACGATTTTACCGATTATTCTGGCGATCATGGCAACCGTAATTTAGCGTATGCTGAACTGGTGGCGAAAGTTGAAAACG
CAACGCTGCTTTTTAATCTTTCCCAGGGGCGTCGTGATTATGAAACTGAACATTTCAATGCCACTCGCGGTCAGGGTGCG
GTCTGGTATAAATGGAATAACTGGCTGACAACCCGAACGGGTATTGCCTTTGCGGATAATACGCCGGTCTTTGCCCGCCA
GGATTTTCGTCAGGATATTAACCTGGCCCTGTTGCCAAAAACGCTTTTCACGACCGGTTATCGCTACACTAAATATTACG
ATGATGTCGAAGTCGATGCCTGGCAAGGCGGCGTATCACTCTATACTGGCCCGGTGATCACCAGCTACCGCTATACCCAT
TATGACTCCAGCGATGCAGGTGGTAGTTATAGCAATATGATTTCCGTGCGTCTGAATGACCCGCGCGGCACTGGTTATAC
GCAACTATGGCTAAGCCGCGGAACAGGCGCTTACACCTATGACTGGACGCCAGAAACACGCTACGGCAGCATGAAGAGCG
TCAGTTTGCAACGTATTCAACCGCTGACTGAGCAACTTAATCTCGGGCTGACGGCAGGTAAAGTGTGGTACGACACCCCA
ACCGATGATTATAACGGTCTGCAACTTGCAGCCCATCTGACCTGGAAATTCTGA
>ec401140_1395
TTGGCATGCTTTTTACTGTCGAGTAAACTGCATGCCTCTATCCATAAAATCAAACAGTTGCAATCTAATTTTGGAGAACG
TTTTTTCTTCACCCTTTTAGCAAATCGCTATAAAAAACAACAAATGGTATAA
>ec102651_1307
ATGCCACCTTTCTGGTCGATGGCATTACGCGGTGTATGTTATAAAAATGTAGCAATAAAGGCGTTTGTACCTGAAAAGAT
GAAGATTCTGCATAGCGCGATTTACGCAACAGGAATAGACTGA
>ec102712_486
ATGGCAATGAGTGAACAACCCCAGCCTGTGGCGGGCGCGGCTGCGTCAACGACCAAGGCCCGAACATCGTTTGGTATTTT
AGGTGCTATCAGCCTCTCACATCTGCTGAACGACATGATCCAATCGCTGATTCTGGCGATTTATCCGCTGCTTCAGTCAG
AATTTTCTCTGACATTTATGCAGATTGGCATGATAACCCTCACCTTCCAGCTCGCCTCTTCGCTACTGCAACCAGTGGTC
GGCTACTGGACCGATAAATATCCGATGCCGTGGTCGTTGCCAATTGGCATGTGCTTTACCTTAAGTGGTCTGGTGCTGCT
TGCGCTGGCGGGCAGTTTTGGCGCAGTTCTGCTGGCGGCGGCGCTGGTCGGTACCGGTTCATCGGTCTTTCATCCGGAAT
CTTCTCGCGTAGCCCGTATGGCTTCCGGCGGGCGGCATGGCCTGGCGCAATCTATCTTTCAGGTCGGCGGCAACTTTGGC
AGTTCCCTGGGACCCTTGCTGGCGGCGGTGATTATCGCGCCTTATGGCAAAGGCAACGTTGCCTGGTTTGTGCTTGCGGC
ACTGCTGGCGATCGTGGTGTTGGCGCAAATCAGCCGTTGGTACTCGGCACAGCACCGAATGAATAAAGGAAAACCCAAAG
CGACGATTATCAATCCACTGCCGCGCAACAAAGTGGTACTGGCGGTCAGCATTCTGTTAATCCTCATTTTCTCGAAATAT
TTCTATATGGCGAGCATCAGCAGCTATTACACCTTTTATCTGATGCAAAAATTCGGATTATCTATCCAGAATGCTCAGCT
TCATCTGTTTGCCTTCCTGTTTGCCGTTGCGGCAGGTACGGTGATCGGCGGGCCTGTAGGGGATAAAATTGGGCGGAAAT
ATGTGATTTGGGGCTCTATCCTCGGCGTTGCGCCGTTTACGCTGATTTTACCCTACGCCAGCCTGCACTGGACGGGGGTT
TTAACGGTGATTATTGGATTTATCCTCGCTTCGGCATTCTCTGCCATTCTGGTTTACGCTCAGGAGCTGCTTCCGGGACG
TATCGGTATGGTTTCTGGACTCTTTTTCGGTTTTGCTTTTGGTATGGGAGGTCTGGGAGCGGCAGTTCTGGGGCTTATCG
CCGATCACACCAGTATCGAGTTAGTCTATAAAATCTGTGCTTTCCTGCCACTATTGGGGATGTTGACCATATTCCTGCCT
GATAACCGGCATAAAGACTGA
>ec401140_1224
ATGGACTTCATTAAACATGATGAAACCCCGCTTTTTTTATTGATCGCACACCTGACAGCTGCCTCTAAAATAGAAGCACC
AGAAGTACTGACAGATGTTGCACTGCTGTGTGTAGTAATAAATCAGCCCTAA
>ec402290_1110
ATGCCTCCATCATTACGAAAAGCCGTTGCTGCTGCTATTGGTGGTGGGGCTGTTGCCATAGCGTCTGTGCTCATCACTGG
TCCGAGTGGTGACGATGGCCTGGAAGGTGTCAGCTACATACCATACGAAGATATCGTTGGCGTATGGACTGTATGTCACG
GACACACCGGAAAAGACATCATTCCCGGTAAAACGTATACCGAAGCAGAATGCAAAGCCCTCCTGAATAAAGACCTTGCC
ATGGTCGCCAGACAAATTAACCCGTACATCAAAGTCGATATACCGGAAACAACGCGCGGCGCTCTTTACTCGTTTGTTTA
CAACGTGGGCGCTGGTAATTTCAGAACATCGACGCTTCTTCGCAAAATAAACCAGGGTGATATCAAAGGCGCATGTGACC
AGCTACGTCGCTGGACATACGCTGGCGGTAAGCAATGGAAAGGCCTGATGACTCGTCGTGAGATTGAGCGTGAAGTCTGT
TTGTGGGGGCAGCAATGA
>ec402290_4549
ATGAAAGCATTTCCAGAAACATTTCTTTGGGGTGGCGCAACAGCTGCCAATCAGGTGGAAGGTGCCTGGCAGGAAGATGG
CAAAGGGATCTCGACCTTAGATTTACAGCCTCATGGCGTAATGGGAAAAATGGAACCGCGCATCCTGGGGAAAGAGAATA
TCAAAGATGTCGCCATCGATTTTTATCACCGTTACCCGGAAGATATCGCGTTATTTGCCGAGATGGGCTTCACCTGTCTG
CGTATTTCCATTGCCTGGGCGCGAATTTTCCCTCAGGGCGACGAAGTCGAACCGAATGAAGCGGGGTTAGCGTTTTACGA
TCGGCTGTTTGATGAAATGGCGCAGGCGGGGATCAAGCCGCTGGTAACGTTATCCCATTACGAAATGCCATATGGGCTGG
TGAAAAACTACGGCGGTTGGGCTAATCGAGCGGTCATCGATCACTTCGAGCATTACGCCCGCACGGTCTTTACTCGCTAC
CAACATAAAGTGGCGTTATGGCTGACGTTTAATGAAATCAACATGTCGTTACACGAGCCATTCACGGGCGTGGGGCTGGC
AGAAGAGAGTGGCGAGGCGGAAGTTTATCAGGCTATCCACCATCAACTGGTTGCCAGTGCGCGGGCAGTTAAAGCCTGTC
ATAGCCTGCTCCCCGAAGCGAAAATCGGCAATATGCTTCTCGGTGGGCTGGTTTACCCCCTCACCTGCCAGCCACAGGAT
ATGTTGCAGGCCATGGAAGAGAACCGGCGCTGGATGTTCTTTGGTGATGTTCAGGCGCGTGGCCAGTATCCCAGCTATAT
GCAGCGTTTCTTCCGCGACCACAATATCACCATTGAGATGACTGAAAGTGACGCAGAAGATTTAAAACATACCGTCGATT
TCATCTCTTTTAGTTATTACATGACTGGTTGTGTTTCCCACGACGAAAGCATTAATAAAAATGCGCAGGGCAACATACTG
AATATGATCCCCAATCCGCATCTGAAAAGTTCAGAGTGGGGGTGGCAAATTGATTCGGTTGGATTACGGGTTCTGTTAAA
TACGCTTTGGGATCGTTATCAAAAACCGTTATTTATTGTCGAGAACGGATTAGGCGCAAAAGACAGCGTTGAAGCGGATG
GTTCGATACAGGACGATTATCGAATTGCCTATTTAAACGATCACCTGGTACAGGTAAATGAAGCGATTGCCGATGGTGTG
GATATTATGGGGTACACCAGTTGGGGGCCAATTGATTTAGTCAGTGCATCTCATTCACAAATGTCTAAGCGCTACGGCTT
TATTTATGTGGATCGTGATGATAATGGCGAAGGAAGCCTCACAAGAACGCGTAAGAAAAGCTTCGGATGGTATGCAGAAG
TGATCAAAACGCGGGGGCTGTCATTAAAAAAATAA
>ec102712_490
ATGAAACAGGCAACAAGAAAACCGACGACACCCGGAGATATTCTTCTCTATGAATATCTGGAACCGCTCGATTTGAAAAT
CAATGAGTTAGCAGAGTTGCTGCATGTTCATCGTAATAGCGTCAGTGCACTGATCAATAACAATCGTAAACTCACCACTG
AGATGGCATTCCGTCTGGCGAAAGTTTTTGATACCACAGTCGATTTTAGGCTAAACCTCCAGGCGGCAGTTGATCTTTGG
GAAGTTAAAAACAACATGCGCACCCAGGAAGAATTGGGACGGATTGAAACAGTGGCTGAATATTTGGCACGCCGTGAAGA
GCGTGCAAAAAAGGTCGCGTAA
>ec402290_680
ATGGAACTTAAAAAATTGATGGAACATATTTCTATTACACCCGATTACAGACAAGCCTGGAAAGTGGTGCATAAATTGTC
AGATATTCTACTGTTGACTATTTGTGCCGTTATTTCTGGTGCAGAAGGTTGGGAAGATATAGAGGATTTCGGGGAAACAC
ATCTCGATTTTTTGAAGCAATATGGTGATTTTGAAAATGGTATTCCTGTTCACGATACCATTGCCAGAGTTGTATCCCAG
GGAAAGATCACGTAA
>ec102712_424
ATGAAGTTTATCATTAAATTGTTCCCGGAAATCACCATCAAAAGCCAATCTGTGCGCTTGCGCTTTATAAAAATCCTTAC
CGGGAACATTCGTAACGTTTTAAAGCACTATGATGAGACGCTCGCTGTCGTCCGCCACTGGGATAACATCGAAGTTCGCG
CAAAAGATGAAAACCAGCGTCTGGCTATTCGCGACGCCCTGACCCGTATTCCGGGTATCCACCATATTCTCGAAGTCGAA
GACGTGCCGTTTACCGACATGCACGATATTTTTGAGAAAGCGTTGGTTCAGTATCGCGATCAGCTGGAAGGCAAAACCTT
CTGCGTACGCGTGAAGCGCCGTGGCAAACATGATTTTAGCTCGATTGATGTGGAACGTTACGTCGGCGGCGGTTTAAATC
AGCATATTGAGTCCGCGCGCGTGAAGCTGACCAATCCGGAAGTGACTGTCCATCTGGAAGTGGAAGACGATCGTCTCCTG
CTGATTAAAGGCCGCTACGAAGGTATTGGCGGTTTCCCGATCGGCACCCAGGAAGATGTGCTGTCGCTCATTTCCGGTGG
TTTCGACTCCGGTGTTTCCAGTTATATGTTGATGCGTCGCGGCTGCCGCGTGCATTACTGTTTCTTTAACCTTGGCGGCG
CGGCGCATGAAATTGGCGTGCGTCAGGTGGCACATTATCTGTGGAACCGTTTTGGCAGCTCCCACCGCGTGCGTTTTGTC
GCTATTAATTTCGAACCGGTCGTCGGGGAAATTCTCGAGAAAATCGACGACGGTCAGATGGGCGTTATCCTCAAACGTAT
GATGGTGCGTGCCGCGTCTAAAGTGGCTGAACGTTACGGCGTACAGGCGCTGGTCACCGGCGAAGCGCTCGGCCAGGTGT
CCAGTCAGACGCTGACCAACCTGCGCCTGATTGATAACGTCTCCGATACGCTGATCCTGCGTCCGCTGATTTCTTACGAC
AAAGAGCACATCATCAACCTGGCTCGCCAGATTGGCACCGAAGACTTTGCTCGCACGATGCCGGAATATTGCGGTGTTAT
CTCCAAAAGCCCGACGGTGAAAGCGGTTAAGTCGAAGATTGAAGCGGAAGAAGAGAAATTCGACTTCAGCATTCTCGATA
AAGTGGTTGAAGAAGCGAATAACGTTGATATCCGCGAAATCGCCCAGCAGACCGAGCAGGAAGTGGTGGAAGTGGAAACC
GTCAATGGCTTCGGCCCGAACGACGTGATCCTCGATATCCGTTCTATCGATGAACAGGAAGATAAGCCACTGAAAGTCGA
AGGGATTGATGTAGTTTCTCTGCCGTTCTATAAACTGAGCACCAAGTTTGGCGATCTCGACCAGAACAGAACCTGGCTAC
TGTGGTGTGAGCGCGGGGTGATGAGCCGTCTGCAGGCGCTCTATCTGCGCGAGCAGGGCTTTAACAATGTGAAGGTATAT
CGCCCGTAA
>ec102712_128
GTGTTAATTATCGAAACCCTGCCGCTGCTGCGTCAGCAAATTCGCCGCCTGCGTATGGAAGGCAAGCGCGTGGCGCTGGT
GCCTACTATGGGTAATCTGCACGATGGCCATATGAAGCTGGTCGACGAAGCCAAAGCCCGCGCCGATGTGGTCGTCGTCA
GTATTTTCGTTAACCCGATGCAGTTCGACCGCCCGGAAGATCTGGCACGTTATCCACGGACCTTGCAGGAGGACTGCGAG
AAGCTAAACAAACGTAAAGTGGATTTAGTTTTCGCCCCTTCGGTAAAAGAGATCTACCCGAACGGTACTGAAACCCATAC
TTACGTTGACGTTCCCGGGCTTTCGACCATGCTGGAAGGCGCGAGCCGTCCGGGGCATTTTCGCGGCGTTTCGACTATCG
TCAGCAAGCTGTTTAACCTGGTCCAGCCGGACATCGCCTGCTTCGGTGAAAAGGACTTTCAGCAACTGGCGCTGATCCGC
AAAATGGTTGCCGATATGGGCTTCGATATTGAGATTGTCGGTGTGCCAATTATGCGCGCCAAAGATGGCCTTGCGCTCAG
TTCCCGTAATGGTTATCTGACGGCGGAACAACGCAAAATTGCGCCCGGTCTGTACAAAGTTTTAAGTTCAATTGCCGACA
AATTGCAGGCTGGGGAACGGGATCTCGATGAAATTATTACCATTGCGGGGCAAGAACTGAATGAAAAAGGCTTCCGCGCC
GATGATATTCAGATTCGCGATGCCGACACATTGCTGGAAGTTTCTGAAACCAGCAAACGGGCAGTAATTCTGGTAGCCGC
CTGGCTTGGCGATGCTCGCCTGATCGACAACAAAATGGTCGAGCTGGCGTAA
>ec102651_3717
ATGAACAATAATAATGGCATTGTTAAGAATGATAGTGACTGGCTAACGGCTCTTGATTTTGTAAAAGATGTCAAAGGTTC
ACCAAAGCATCTTACTTTTCATATCTATCAAAAAAATGCCTTCTTACACGACTTTGGAAGTTACTGGGTTCTGTATATCG
AGCTTAATGGCGATTTTCGCCAGGTTCCAACAGATACCTTCATCAGACTCTGTAATATTCTGGCCGTTAGTAAAGAATAT
AAACAAATGGGCATTTTTCAATCTAATAAAAAATGGTATCTTTGCCAACTGTTTAATAAAGATAATAATCATCGCGCAAA
CATGTCAAAAGCAATAATGCAACACACACTCGCCTCTTTGCTTGACAAGCAATTTGATAAGTTAGAGCAAGCATCTACAT
CAGATACAACGATGCCTCCAACACATTTGTTTTCTGATATAGGACGAATTGTGTAA
>ec102651_3979
ATGGAAAATAATGAAATTCAGAGCGTGTTGATGAACGCTCTCTCCCTCCAGGAAGTCCACGTTTCCGGCGATGGCAGCCA
CTTTCAGGTTATTGCCGTGGGTGAGTTGTTTGACGGCATGAGTCGGGTTAAAAAACAGCAGACGGTCTATGGCCCGCTGA
TGGAATATATTGCGGATAACCGCATTCATGCTGTGTCGATCAAAGCGTATACCCCTGCGGAGTGGGCGCGCGATCGCAAA
CTGAACGGCTTTTGA
>ec402290_1086
ATGACGGTAATCGTGTACGGGAAATCAACATTTGCAGGAAATGCCAAAACTCGCCGTCATGAGCGGCGCAGAAAGCTGGC
TATCGAGCGTGATGCTATATGCAACATCATCGATTCGATCTTCGGCACAGACAGTGAGGAACCTGTTCAGGAAGCCCCGA
GAAAACGTTTAAGCCTTTCTGAAAAAGCAATATCACTCGGAAGCCTTCGCTGCCAGAAGGCAGAAGAAGTCGAGCGTAAA
CAGAACCGTATTTACTACCGCAAGCCACGCAGTGAAATGGGTGTGACTTGCTCAGGCCGCCAGAAGCAACGCGGAAAATC
AATTCCAGCTTATTACGATTGA
>ec401140_1441
ATGGACACTATTTCCCCGGAACCTGAACTCACCGCACAGGCGTTCTACATAAAACGCTTACGCTTCATTGTTGACTCGAA
CTCGACTTCAGATAAATCACGCTTTACCCTTGATGGAGCCTGTACATAG
>ec102651_1193
ATGTTCAGAAAATTAGCAGCTGAATGTTTTGGTACTTTCTGGCTTGTTTTTGGTGGCTGTGGTAGTGCTGTACTGGCCGC
AGGCTTCCCGGAATTAGGCATTGGTTTTGCCGGCGTGGCGTTGGCGTTCGGTCTGACCGTTCTGACGATGGCCTTTGCTG
TTGGTCATATTTCTGGTGGTCATTTTAACCCGGCGGTCACTATTGGTTTATGGGCTGGCGGACGTTTTCCGGCAAAAGAA
GTCGTTGGCTACGTAATTGCCCAGGTTGTCGGCGGTATTGTTGCAGCGGCGCTGCTGTATTTAATTGCCAGTGGTAAAAC
GGGTTTTGACGCGGCAGCCAGCGGTTTTGCTTCTAACGGTTATGGCGAGCATTCACCAGGCGGTTATTCCATGCTTTCCG
CGCTGGTAGTTGAACTGGTATTGAGTGCAGGTTTCCTGTTGGTGATCCACGGCACAACCGACAAATTCGCGCCGGCAGGT
TTTGCGCCGATCGCTATTGGTCTGGCCTTAACCCTGATTCACTTAATTAGTATTCCGGTGACTAACACTTCTGTTAACCC
GGCGCGCAGCACCGCGGTTGCTATCTTCCAGGGCGGCTGGGCATTAGAACAACTGTGGTTCTTCTGGGTGGTGCCAATTG
TCGGCGGCATTATCGGTGGTCTGATTTACCGGACCCTGCTGGAAAAGCGTGATTAA
>ec402290_4464
ATGGAAAATTATCTGATCGACAATCTGGACCGTGGCATCCTGGAAGCATTAATGGGCAATGCGCGCACCGCTTACGCCGA
ACTGGCGAAACAATTTGGCGTCAGTCCGGGGACGATTCACGTTCGAGTAGAGAAAATGAAGCAGGCGGGGATCATTACCG
GGGCGCGTATTGATGTCAGCCCGAAGCAGCTCGGTTATGACGTAGGCTGCTTTATCGGCATTATATTAAAGAGCGCCAAA
GACTACCCTTCCGCGCTGGCAAAGCTGGAAAGCCTTGATGAAGTCACTGAAGCCTATTACACAACCGGCCACTACAGCAT
CTTTATAAAAGTAATGTGCCGTTCGATCGACGCTCTCCAGCATGTACTTATCAACAAGATCCAAACAATTGATGAAATTC
AGTCCACCGAGACATTGATCGTCCTGCAAAACCCGATCATGCGTACCATCAAGCCATAA
>ec102651_240
ATGGCTGCTAACGCATTTGTTCGCGCCCGAATCGATGAAGATCTGAAGAATCAGGCGGCGGACGTACTGGCCGGGATGGG
GCTGACCATCTCTGACCTGGTTCGCATAACCCTCACAAAGGTCGCGCGTGAAAAGGCATTGCCGTTTGATTTACGCGAGC
CTAATCAATTAACCATTCAATCAATCAAAAACAGCGAAGCTGGCGTTGATGTTCATAAGGCCAAAGACGCCGATGATTTA
TTTGATAAATTAGGAATTTAA
>ec102651_636
ATGCCATCTTTCGATATTGTCTCTGAAGTTGATCTTCAGGAAGCACGTAACGCGGTCGATAACGCGAGCCGCGAAGTGGA
GTCCCGTTTTGACTTCCGTAACGTTGAAGCCTCATTTGAGCTGAACGACGCCAGCAAAACCATCAAAGTGTTGAGCGAGT
CCGATTTCCAGGTCAATCAGTTGCTGGATATTCTGCGTGCCAAGCTGCTGAAGCGCGGCATTGAAGGCAGTTCGCTGGAT
GTACCGGAGAATATCGTTCATAGCGGTAAAACCTGGTTTGTGGAAGCGAAACTGAAACAGGGCATTGAGAGCGCGACCCA
GAAGAAAATCGTCAAGATGATTAAAGACAGCAAACTGAAAGTGCAGGCGCAAATTCAGGGCGATGAAATCCGCGTAACGG
GCAAATCTCGTGATGATTTGCAGGCTGTCATGGCGATGGTACGTGGTGGCGATCTCGGTCAGCCGTTCCAGTTCAAAAAC
TTCCGCGATTAA
>ec102651_1883
ATGACAGAGCCGCATGTAGCAGTATTAAGCCAGGTCCAACAGTTTCTCGATCGTCAACACGGTCTTTATATTGATGGTCG
TCCAGGCCCCGCACAAAGTGAAAAACGATTGGCGATCTTTGATCCGGCCACCGGGCAAGAAATTGCGTCTACTGCTGATG
CCAACGAAGCGGATGTAGATAACGCAGTCATGTCTGCCTGGCGGGCCTTTGTCTCGCGTCGCTGGGCCGGGCGATTACCC
GCAGAGCGTGAACGTATTCTGCTACGTTTTGCCGATCTGGTGGAACAGCACAGTGAGGAGCTGGCGCAACTGGAAACCCT
GGAGCAAGGCAAGTCAATTGCCATTTCCCGTGCTTTTGAAGTGGGCTGTACGCTGAACTGGATGCGTTATACCGCCGGGT
TAACGACCAAAATCGCGGGTAAAACGCTGGACTTGTCGATTCCCTTACCCCAGGGGGCGCGTTATCAGGCCTGGACGCGT
AAAGAGCCGGTTGGCGTAGTGGCGGGAATTGTGCCATGGAACTTTCCGTTGATGATTGGTATGTGGAAGGTGATGCCAGC
ACTGGCAGCAGGCTGTTCAATCGTGATTAAGCCTTCGGAAACCACGCCACTGACGATGTTGCGCGTGGCGGAACTGGCCA
GCGAGGCTGGTATCCCTGATGGCGTTTTTAATGTCGTCACCGGGTCAGGTGCTGTATGCGGCGCGGCCCTGACGTCACAT
CCTCATGTTGCGAAAATCAGTTTTACCGGTTCAACCGCGACGGGAAAAGGTATTGCCAGAACTGCTGCTGATCACTTAAC
GCGTGTAACGCTGGAACTGGGCGGTAAAAACCCGGCAATTGTATTAAAAGATGCTGATCCGCAATGGGTTATTGAAGGCT
TGATGACCGGAAGCTTCCTGAATCAAGGGCAAGTATGCGCCGCCAGTTCGCGAATTTATATTGAAGCGCCGTTGTTTGAC
ACGCTGGTTAGTGGATTTGAGCAGGCGGTAAAATCGTTGCAAGTGGGACCGGGGATGTCACCTGTTGCACAGATTAACCC
TTTGGTTTCTCGTGCGCACTGCGACAAAGTGTGTTCATTCCTCGACGATGCGCAGGCACAGCAAGCAGAGCTGATTCGCG
GGTCGAATGGACCAGCCGGAGAGGGGTATTATGTTGCGCCAACGCTGGTGGTAAATCCCGATGCTAAATTGCGCTTAACT
CGTGAAGAGGTGTTTGGTCCGGTGGTAAACCTGGTGCGAGTAGCGGATGGAGAAGAGGCGTTACAACTGGCAAACGACAC
GGAATATGGCTTAACTGCCAGTGTCTGGACGCAAAATCTCTCCCAGGCTCTGGAATATAGCGATCGCTTACAGGCAGGGA
CGGTGTGGGTAAACAGCCATACCTTAATTGACGCTAACTTACCGTTTGGTGGGATGAAGCAGTCAGGAACGGGCCGTGAT
TTTGGCCCCGACTGGCTGGACGGTTGGTGTGAAACTAAGTCGGTGTGTGTACGGTATTAA
>ec402290_1823
ATGAAATTACAACAACTTCGCTATATTGTTGAGGTGGTCAATCATAACCTGAATGTCTCATCAACAGCGGAAGGACTTTA
CACATCACAACCCGGGATCAGTAAACAAGTCAGAATGCTGGAAGACGAGCTAGGCATTCAAATTTTTTCCCGAAGCGGCA
AGCACCTGACGCAGGTAACGCCAGCAGGACAAGAAATAATTCGTATCGCTCGCGAAGTCCTGTCGAAAGTCGATGCCATA
AAATCGGTTGCCGGTGAGCACACCTGGCCGGATAAAGGCTCGCTGTATATCGCCACCACGCATACCCAGGCACGCTACGC
GTTACCAAACGTTATCAAAGGCTTTATTGAGCGTTATCCCCGCGTTTCTTTGCATATGCACCAGGGCTCGCCGACACAAA
TTGCTGATGCCGTCTCTAAAGGCAATGCTGATTTCGCTATCGCCACAGAAGCGCTGCATCTGTATGAAGATTTAGTGATG
TTACCGTGCTACCACTGGAATCGGGCTATTGTAGTCACTCCGGATCACCCGCTGGCAGGCAAAAAAGCCATTACCATTGA
AGAACTGGCGCAATATCCGTTGGTGACATATACCTTCGGCTTTACCGGACGTTCAGAACTGGATACTGCCTTTAACCGCG
CAGGGTTAACGCCGCGTATCGTCTTCACGGCAACGGATGCTGACGTCATTAAAACTTACGTCCGGTTAGGGCTGGGGGTA
GGGGTCATTGCCAGCATGGCGGTGGATCCGGTCGCCGATCCCGACCTTGTGCGTGTTGATGCTCACGATATCTTCAGCCA
CAGTACAACCAAAATTGGTTTTCGCCGTAGTACTTTCTTGCGCAGTTATATGTATGATTTCATTCAGCGTTTTGCACCGC
ATTTAACGCGTGATGTCGTTGATGCGGCTGTCGCATTGCGCTCTAATGAAGAAATTGAGGTCATGTTTAAAGATATAAAA
CTGCCGGAAAAATAA
>ec102712_15
ATGATGCGTACTTTCATCAAGAAAGTATACGCAGCTATCGAAGCTGGCGACAAAGCTGCTGCACAGAAAGCATTTAACGA
AATGCAACCGATCGTGGACCGTCAGGCTGCTAAAGGTCTGATCCACAAAAACAAAGCTGCACGTCATAAGGCTAACCTGA
CTGCACAGATCAACAAACTGGCTTAA
>ec402290_4554
ATGAGTATGGTTGAAACTGCCCCGAGTAAAATTCAGGTTCGTAATTTGAACTTCTACTACGGCAAATTCCATGCCCTGAA
AAACATCAACCTGGATATCGCTAAAAACCAGGTAACGGCGTTTATCGGGCCGTCCGGCTGCGGTAAATCGACGCTGCTGC
GTACCTTCAACAAAATGTTTGAACTGTACCCGGAGCAGCGTGCGGAAGGTGAAATTCTGCTTGATGGCGACAACATCCTG
ACCAACTCTCAGGATATCGCCCTGCTGCGTGCGAAAGTGGGCATGGTGTTCCAGAAACCGACGCCGTTTCCGATGTCCAT
CTACGACAACATCGCTTTTGGCGTTCGTCTGTTTGAGAAGCTCTCCCGTGCCGACATGGACGAGCGCGTGCAGTGGGCAT
TGACCAAAGCCGCATTGTGGAACGAAACCAAAGATAAATTGCACCAGAGCGGTTACTCTCTCTCTGGTGGTCAGCAACAG
CGTCTGTGTATTGCGCGTGGTATCGCCATTCGCCCGGAAGTGCTGCTGCTCGACGAACCGTGTTCGGCGCTCGACCCTAT
CTCTACCGGGCGTATTGAAGAGCTGATCACCGAACTGAAGCAGGATTACACCGTGGTGATCGTCACCCACAACATGCAGC
AGGCTGCGCGTTGTTCCGACCACACGGCGTTTATGTACCTGGGCGAATTGATTGAGTTCAGCAACACGGACGATCTGTTC
ACCAAGCCAGCGAAGAAACAAACAGAAGACTACATCACCGGTCGTTACGGTTGA
>ec402290_1641
ATGATTATGGCGAAACTGAAGTCAGCGAAAGGGAAGAAATTTCTCTTTGGTTTGTTGGCGGTTTTCATTATTGCGGCGTC
GGTTGTGACTCGCGCGACTATCGGCGGCGTTATAGAACAGTACAATATTCCGCTGTCTGAGTGGACGACATCAATGTATG
TGATTCAGTCATCGATGATTTTTGTTTATAGCCTGGTCTTTACTGTGTTGCTGGCAATCCCGTTGGGAATTTATTTCCTT
GGCGGCGAAGAGCAGTAA
>ec402290_1908
ATGAAAATTTTACTGGCTGCGTTGACGTCATCTTTTATGCTGGCTGCCTGTACGCCGCGTATTGAAGTCGCTGCGCCCAA
GGAACCGATCACTATCAATATGAACGTTAAAATTGAGCATGAGATCATCATCAAGGCAGACAAAGATGTCGAAGAGCTGC
TTGAAACTCGTAGCGATCTTTTCTGA
>ec401140_4757
TTGACAGAAGAAGATCAAAAGCAAGATGAAGAGTATCGCCAGCTGGCTTTTGAGCGTCTCCCGCACCAGATATCTTATGA
TTATCACTTTAAATACGCCCGTAAAAACTCGTCTTTTGCAGGATTTTAG
>lcl|FN649414.1_cds_CBJ00614.1_1113
ATGAAAAACAAATTGTTATTTATGATGTTAACAATACTGGGTGCGCCTGGGATTGCAGCCGCAGCAGGTTATGATTTAGC
TAATTCAGAATATAACTTCGCGGTAAATGAATTGAGTAAGTCTTCATTTAATCAGGCAGCCATAATTGGTCAAGCTGGGA
CTAATAATAGTGCTCAGTTACGGCAGGGAGGCTCAAAACTTTTGGCGGTTGTTGCGCAAGAAGGTAGTAGCAACCGGGCA
AAGATTGACCAGACAGGAGATTATAACCTTGCATATATTGATCAGGCGGGCAGTGCCAACGATGCCAGTATTTCGCAAGG
TGCTTATGGTAATACTGCGATGATTATCCAGAAAGGTTCTGGTAATAAAGCAAATATTACACAGTATGGTACTCAAAAAA
CGGCAATTGTAGTGCAGAGACAGTCGCAAATGGCTATTCGCGTGACACAACGTTAA
>lcl|CP000802.1_cds_EcHS_A1719_1638
GTGCGAAAAATTTACGCGCAATTTCTGAAAAATATGTCTGACGGTAACCAAATGCAGCAATACATTTGTTTTAGCAATAC
AATTGCTGCACACTATTCTAAAAGCCGCATAATATCTTAG
>ec102651_1732
ATGTTGTCATTACAACAAGGCGGCTATATGACGCTCGCGCAGTTTGCCATGACTTTCTGGCACGACCTGGCAGCACCGAT
CCTGGCGGGGATTATTACCGCAGCGATTGTCAGCTGGTGGCGTAACCGGAAGTAA
>ec102651_1403
ATGTTACGTAATGGAAATAAATATCTCCTGATGCTGGTGAGTATAATTATGCTCACCGCGTGCATTAGCCAGTCAAGAAC
ATCATTTATACCGCCACAGGATCGCGAATCTTTACTCGCCGAGCAACCGTGGCCGCATAATGGTTTTGTAGCGATTTCAT
GGCATAACGTTGAAGACGAAGCTGCCGACCAGCGTTTTATGTCAGTGCGGACATCAGCACTGCGTGAACAATTTGCCTGG
CTGCGCGAGAACGGTTATCAACCGGTCAGTATTGCTCAAATTCGTGAAGCACATCGAGGAGGAAAACCGCTACCGGAAAA
AGCTGTAGTGCTGACTTTTGATGACGGCTACCAGAGTTTTTATACCCGCGTCTTCCCAATTCTTCAGGCCTTCCAGTGGC
CTGCTGTATGGGCCCCCGTCGGCAGTTGGGTCGATACGCCAGCGGATAAACAAGTAAAATTTGGCGATGAGTTGGTCGAT
CGAGAATATTTTGCCACGTGGCAACAAGTGCGAGAAGTTGCGCGTTCCCGGCTCGTTGAGCTCGCTTCTCATACATGGAA
TTCTCACTACGGTATTCAGGCTAATGCCACCGGCAGCTTATTGCCTGTATATGTAAATCGTGCATATTTTACTGACCACG
CACGGTATGAAACCGCAGCAGAATACCGGGAAAGAATTCGTCTGGATGCTGTAAAAATGACGGAATACCTGCGTACAAAG
GTTGAGGTAAATCCACACGTTTTTGTTTGGCCTTATGGCGAAGCGAATGGCATAGCGATAGAGGAATTAAAAAAACTCGG
TTATGACATGTTCTTCACCCTTGAATCAGGTTTGGCAAATGCGTCGCAATTGGATTCCATTCCGCGGGTATTAATCGCCA
ATAATCCCTCATTAAAAGAGTTTGCCCAGCAAATTATTACCGTACAGGAAAAATCACCACAACGGATAATGCATATCGAT
CTTGATTACGTTTATGACGAAAACCTCCAGCAAATGGATCGCAATATTGATGTGCTAATTCAGCGGGTGAAAGATATGCA
AATATCAACCGTGTATTTGCAGGCATTTGCTGATCCCGATGGTGATGGGCTGGTCAAAGAGGTCTGGTTTCCAAATCGTT
TGCTACCAATGAAAGCAGATATTTTTAGTCGGGTTGCCTGGCAATTACGTACCCGCTCAGGTGTAAACATCTATGCGTGG
ATGCCGGTATTAAGCTGGGATTTAGATCCCACATTAACGCGAGTAAAATACTTACCAACAGGGGAGAAAAAAGCACAAAT
TCATCCTGAACAATATCACCGTCTCTCTCCTTTCGATGACAGAGTCAGAGCACAAGTTGGCATGTTATATGAAGATCTTG
CCGGACATGCTGCTTTTGATGGCATATTGTTCCACGATGATGCTTTGCTTTCAGATTATGAAGATGCCAGTGCACCGGCT
ATCACGGCTTATCAGCAAGCAGGCTTTAGCGGGAGTCTGAGCGAAATTCGACAAAACCCGGAGCAATTTAAACAGTGGGC
CCGCTTTAAAAGTCGTGCGTTAACTGACTTCACTTTAGAACTTAGTGCGCGCGTAAAAGCCATTCGCGGTCCACATATTA
AAACTGCACGAAATATTTTTGCACTTCCGGTAATACAACCTGAAAGTGAAGCCTGGTTTGCACAGAATTATGCTGATTTC
CTAAAAAGCTATGACTGGACCGCTATTATGGCTATGCCTTATCTGGAAGGTGTCGCAGAAAAATCGGCTGACCAATGGTT
AATACAATTGACCAATCAAATTAAAAACATCCCTCAGGCTAAAGACAAATCTATTTTAGAATTACAGGCACAAAACTGGC
AGAAAAATGGTCAGCATCAGGCTATTTCTTCGCAACAACTCGCTCACTGGATGAGCCTATTACAACTGAATGGAGTGAAA
AACTATGGTTATTATCCCGACAATTTTCTGCATAACCAACCTGAAATAGACCTTATTCGTCCTGAGTTTTCAACAGCCTG
GTATCCGAAAAATGATTAA
>ec102712_4594
ATGAAGGAAAAGCCGAAGGGCGTCAACCGAAAAATGACCAATGATGGTGAGGAAAAATCAGGGAAGATGAAAAAACTTCA
GGATGGTAAGAAAAAGAAAATCCGGTATGCAAAGCAAACCGGACTGCAAATATAA
>ec102651_1874
ATGAAAAGCAAAGTACTGGCACTTTTAATTCCTGCCCTGCTCGCCGCAGGTGCTGCACATGCAGCCGAAGTTTATAATAA
AGACGGCAACAAATTAGATCTGTATGGCAAAGTTGATGGCCTGCATTATTTTTCTGATAATTCGGCGAAAGATGGCGACC
AGAGCTATGCGCGTCTGGGTTTTAAAGGCGAAACCCAAATTAACGATCAACTCACTGGCTACGGTCAATGGGAATACAAT
ATTCAGGCAAACAACACTGAATCTTCAAAAAACCAGTCATGGACCCGTCTGGCATTTGCCGGGCTGAAATTTGCAGATTA
CGGTTCTTTCGATTACGGACGTAATTATGGCGTAATGTACGACATCGAAGGCTGGACCGATATGCTGCCTGAATTTGGCG
GTGACTCTTATACCAATGCAGACAACTTTATGACTGGTCGAGCCAATGGCGTCGCGACTTATCGTAATACTGATTTCTTC
GGTCTGGTAAATGGTCTGAACTTCGCGGTGCAGTATCAAGGTAACAACGAAGGTGCCAGTAATGGTCAGGAAGGCACCAA
CAACGGACGTGATGTTCGCCATGAAAACGGTGACGGCTGGGGTCTTTCCACAACATATGATTTAGGCATGGGCTTTAGCG
CTGGTGCGGCATACACCTCTTCTGACCGCACCAATGATCAGGTTAACCATACTGCGGCGGGTGGTGATAAAGCAGACGCG
TGGACTGCTGGGCTAAAATACGATGCTAACAATATTTACCTGGCAACCATGTATTCAGAAACGCGTAATATGACCCCGTT
TGGCGACAGCGATTATGCTGTTGCAAACAAAACCCAGAACTTTGAAGTCACTGCACAGTACCAGTTTGATTTTGGTCTGC
GTCCGGCAGTCTCTTTCCTGATGTCTAAAGGCCGTGACCTGCACGCTGCCGGTGGTGCAGACAACCCGGCAGGTGTTGAT
GATAAAGATCTGGTTAAATACGCCGATGTTGGCGCGACTTACTATTTCAATAAAAACATGTCCACTTATGTTGACTATAA
AATCAACCTGTTGGATGAAGATGACAGTTTCTACGCTGCCAATGGCATCTCTACCGATGATATTGTCGCTTTAGGTCTGG
TTTATCAGTTCTAA
>ec102651_3822
ATGTTTATCGCCTGGTACTGGATTGTATTGATTGCTCTGGTTGTGGTGGGTTATTTCCTGCATTTGAAACGTTATTGTCG
GGCGTTTCGCCAGGACAGAGACGCACTGCTTGAAGCGCGGAACAAATACTTAAACAGTACGAGAGAAGAGACAGCCGAAA
AGGTAGAATAA
>ec102651_336
ATGCGTAAATTTATCGGTGATCATCATCTATTGAAATTTATGCCGGATAAAGCGTTCGCGCTGCATTCGGCAGTTCAGTT
TTTCAGCCGCCGCCAGAACGTCGTCCGGCTTATGCCTAAATAA
>ec402290_3613
TTGGTCGGAAATCGGAAAATGGCCAAAAAAGCCTTTAAGGCTTGTTTAATGTGGTGTAATGAACAAGAAAAATACGCTAC
ATATAAAGAAAATATTAAAAAATTGTTAGGTAATACAGATTAA
>ec401140_4447
TTGCTTTGTCTGTTTCTTACTTTTGCCCTGACGTTTTATTGGATTTTTATCGACGATACTCTCCGTTTAAGCGGCAGGTT
TCCGCTGTACGTAAAAGAACCGGCCAAAGAATTGCAGTAA
>ec102712_4390
ATGGCAGATATCACTCTTATCAGCGGCAGCACCCTCGGCGGTGCCGAATATGTAGCAGAACACCTGGCTGAAAAGCTGGA
AGAGGCGGGTTTTACCACCGAAACGCTGCACGGTCCGCTGTTGGAAGATTTATCTGCCTCGGGGATCTGGCTGATTATCA
GCTCCACCCACGGTGCCGGAGATATTCCGGACAACTTTTCTCCTTTCTATGAAGCATTGCAGGAACAGAAGCCCGATCTT
TCTGCGGTCCGCTTTGGCGCAATCGGTATTGGCAGTCGTGAATATGACACCTTTTGTGGGGCTATCGATAAACTCGAGGC
AGAACTCAAAAATTCCGGTGCAAAACAGACAGGCGAAACACTGAAGATCAACATTCTTGATCACGACATTCCGGAAGATC
CGGCAGAAGAATGGCTGGGATCGTGGATTAATTTACTCAAATAA
>ec102651_3711
GTGGATGGTAAACTCGATGACTGCGAGCAAGCCATTAAAGAGTCGATTGCCTCTAAGCAGGCGTATTGTGCATCGCTGGT
GAATCTGGATAAAGTGTCGTTGTATAAATACCAGATTAAAAACAATGCATTTGATGAGCAAAAGCAGCGATTATATGAGA
AAAAATCCTCACTTTCTAAAGAAAAGCGTTCATTGCTCGATTCACAAAAACGAACAAAAGAGGATCTACAACATGTTAAT
AAATCAATAGAGAAGTTATCTTTTGCCATAAAGGAACATTACTTTGACTAG
>ec102651_4850
ATGGAACTGCTTTTATTGAGTAACTCGACGCTGCCGGGTAAAGCCTGGCTGGAACATGCACTGCCGCTAATTGCTGAACA
GTTGCAGGGTCGCCGCTCAGCGGTGTTTATCCCTTTCGCTGGCGTAACGCAGACCTGGGATGATTACACAGCGAAAACGG
CTGCGGTTCTCGCTCCGCTGGGTGTTTCTGTCACCGGTATTCATAGCGTTGTCGATCCCGTTGCCGCGATTGAAAATGCT
GAGATCGTGATTGTCGGCGGCGGGAATACTTTCCAGTTGCTGAAACAGTGCCGCGAGCGCGGGCTGCTGGCACCAATTAC
TGACGTGGTTAAACGTGGCGCTCTGTATATTGGCTGGAGCGCAGGCGCTAACCTTGCTTGCCCAACCATTCGTACCACCA
ACGATATGCCGATTGTCGATCCGCAAGGTTTCGATGCGCTAAATCTGTTCCCGTTGCAAATCAACCCGCACTTCACCAAC
GCGCTGCCGGAAGGCCATAAAGGTGAAACCCGTGAGCAGCGTATTCGCGAACTGCTGGTCGTCGCGCCAGAACTGACGAT
TATTGGTCTACCGGAAGGTAACTGGATCACAGTGAGTAAAGGTCACGCTACGCTGGGTGGCCCGAACACCACTTATGTGT
TTAAGGCTGGTGAAGAAGCGGTGCCGCTAGAAGCTGGTCACCGTTTTTAA
>ec102651_199
ATGTCTGAGCCGATGATGTGGCTGCTGGTTCGTGGCGTATGGGAAACGCTGGCAATGACCTTCGTATCCGGTTTTTTTGG
CTTTGTGATTGGTCTGCCGGTTGGCGTTCTGCTTTATGTCACGCGTCCGGGGCAAATTATTGCTAACGCGAAGCTGTATC
GTACCGTTTCTGCGATTGTGAACATTTTCCGTTCTATCCCGTTCATTATCTTGCTGGTATGGATGATTCCGTTTACCCGC
GTTATTGTTGGTACATCGATTGGTTTGCAGGCAGCGATTGTTCCGTTAACCGTTGGTGCAGCACCGTTTATTGCCCGTAT
GGTCGAGAACGCTCTGCTGGAGATCCCAACCGGGTTAATTGAAGCTTCCCGTGCAATGGGTGCCACGCCGATGCAGATCG
TCCGTAAAGTGCTGTTACCGGAAGCATTGCCGGGTCTGGTGAATGCGGCAACTATCACCCTGATTACCCTGGTCGGTTAT
TCCGCGATGGGTGGTGCAGTCGGTGCCGGTGGTTTAGGTCAGATTGGCTATCAGTATGGCTACATCGGCTATAACGCGAC
GGTGATGAATACGGTACTGGTATTGCTGGTCATTCTGGTTTATTTAATTCAGTTCGCAGGCGACCGCATCGTCCGGGCTG
TCACTCGCAAGTAA
>lcl|CP000802.1_cds_EcHS_A0168_164
ATGCAGCAGTTACAGAACATTATTGAAACCGCTTTTGAACGCCGTGCCGAGATCACGCCAGCCAATGCAGACACCGTAAC
CCGCGAAGCGGTAAATCAGGTGATCGCCCTGCTGGATTCCGGCGCACTGCGTGTAGCGGAAAAAATTGACGGTCAGTGGG
TGACGCATCAGTGGTTGAAAAAAGCGGTGCTGCTCTCTTTCCGTATTAATGATAATCAGGTGATCGAAGGGGCAGAAAGC
CGCTACTTCGATAAAGTGCCGATGAAATTCGCCGACTACGACGAAGCGCGTTTTCAGAAAGAAGGCTTCCGCGTTGTGCC
ACCAGCGGCGGTACGTCAGGGTGCATTTATTGCCCGTAACACCGTGCTGATGCCGTCTTACGTCAACATCGGCGCATATG
TTGATGAAGGCACGATGGTTGATACCTGGGCGACCGTCGGTTCTTGTGCGCAGATTGGTAAAAACGTCCACCTTTCCGGT
GGCGTGGGCATCGGCGGCGTGCTGGAGCCGCTGCAGGCTAACCCGACCATTATTGAAGATAACTGCTTCATTGGCGCACG
CTCCGAAGTGGTTGAAGGGGTGATTGTCGAAGAAGGTTCCGTCATCTCTATGGGCGTATACATTGGTCAGAGCACCCGTA
TTTACGACCGTGAAACCGGCGAAATCCACTACGGTCGCGTTCCGGCGGGGTCTGTGGTTGTTTCAGGTAATCTGCCGTCG
AAAGATGGCAAATACAGCCTCTACTGTGCGGTTATCGTTAAGAAAGTTGACGCGAAAACTCGCGGCAAAGTCGGCATTAA
CGAACTGCTGCGTACCATCGATTAA
>ec402290_1599
ATGATTATCTTCACCTTACGCCGCATTTTGTTATTGATTGTCACCTTGTTCCTGCTGACCTTCGTTGGCTTCAGTTTGAG
CTATTTCACTCCACACGCGCCGTTACAAGGCGCGTCACTGTGGAATGCCTGGGTGTTCTGGTTTAACGGCCTGATCCACT
GGGATTTTGGTGTTTCCAGCATTAACGGTCAACCGATTGCCGAACAGTTAAAAGAGGTCTTCCCTGCGACGATGGAACTG
TGCATCCTCGCCTTCGGTTTTGCGCTGATTGTTGGCATCCCCGTGGGGATGATTGCCGGGATTACGCGCCATAAGTGGCA
GGATAACTTGATCAACGCCATCGCCTTGCTGGGCTTTTCAATCCCGGTGTTCTGGCTGGCGCTTCTGTTGACGCTGTTTT
GTTCACTCACGCTAGGTTGGTTGCCCGTTTCAGGGCGTTTCGATCTGCTGTACGAAGTGAAACCGATTACCGGGTTTGCG
TTGATTGATGCCTGGCTTTCGGACTCACCATGGCGGGATGAAATGATCATGAGCGCAATCCGCCATATGATATTGCCCGT
GATCACCCTGTCGGTTGCGCCAACAACTGAAGTGATCCGACTGATGCGTATCAGCACTATCGAAGTGTATGACCAGAACT
ATGTTAAAGCGGCGGCTACCCGCGGTTTGTCGCGCTTTACTATTTTGCGTCGCCACGTTCTGCATAACGCGTTACCGCCG
GTTATTCCTCGCCTGGGCTTACAGTTTTCCACCATGCTGACGCTGGCAATGATCACCGAAATGGTTTTTAGCTGGCCGGG
TTTAGGGCGCTGGTTAATTAACGCCATCCGCCAGCAGGATTACGCAGCCATTTCCGCCGGAGTGATGGTGTGTGGCTCAC
TGGTCATTATTGTTAACGTGATTTCTGATATTTTGGGTGCCATGGCTAACCCTCTGAAACATAAGGAATGGTATGCCTTA
CGATAG
>lcl|NC_011601.1_cdsid_YP_002330473.1
ATGCACGAAATAACCCTCTGCCAACGGGCACTGGAATTGATCGAACAGCAGGCCGCAAAACACGGCGCAAAACGCGTAAC
TGGGGTCTGGCTCAAAATTGGCGCATTTTCTTGTGTCGAAACCAGCTCTCTTGCCTTTTGTTTTGATCTGGTTTGCCGCG
GCAGCGTGGCGGAAGGTTGTAAACTGCACCTCGAAGAACAAGAGGCCGAATGCTGGTGTGAAACATGCCAACAGTATGTG
ACGCTACTGACCCAGCGCGTCCGCCGCTGTCCACAGTGTCATGGTGACATGCTACAGATTGTGGCAGACGACGGTTTACA
GATTCGGCGGATAGAAATAGACCAGGAGTGA
>ec102712_355
ATGTCGACTCGTACCCCTTCATCATCTTCATCCCGCCTGATGCTGACCATCGGGCTTTGTTTTTTGGTCGCTCTGATGGA
AGGGCTGGATCTTCAGGCGGCTGGCATTGCGGCGGGTGGCATCGCCCAGGCTTTCGCACTCGATAAAATGCAAATGGGCT
GGATATTTAGCGCCGGAATACTCGGTTTGCTACCCGGCGCGTTGGTTGGCGGGATGCTGGCAGACCGTTATGGTCGTAAG
AGTATTTTGATTGGCTCAGTTGCGCTGTTTGGTTTGTTCTCACTGGCAACGGCGATTGCCTGGGATTTCCCCTCACTGGT
CTTTGCGCGGCTGATGACCGGTGTCGGGCTGGGGGCGGCGTTGCCGAATCTTATCGCCCTGACGTCTGAAGCCGCGGGTC
CACGTTTTCGTGGGACGGCAGTGAGCCTGATGTATTGCGGTGTTCCCATTGGCGCGGCGCTGGCGGCGACACTGGGTTTC
GCGGGGGCAAACTTAGCATGGCAAACGGTGTTTTGGGTAGGTGGTGTGGTGCCGTTGATTCTGGTGCCGCTATTAATGCG
CTGGCTGCCGGAGTCAGCGGTTTTCGCTGGCGAAAAACAGGCTGCGCCACCACTGCGTGCCTTATTTGCGCCAGAAACGG
CAACCGCGACGCTGCTGCTGTGGTTGTGTTATTTCTTCACTCTGCTGGTGGTTTATATGTTGATCAACTGGCTACCGCTA
CTTTTGGTGGAGCAAGGATTCCAGCCATCGCAGGCGGCAGGGGTGATGTTTGCCCTGCAAATGGGGGCGGCAAGCGGGAC
GTTAATGTTGGGCGCATTGATGGATAAGCTGCGTCCAGTAACCATGTCGCTACTGATTTATAGCGGCATGTTAGCTTCGC
TGCTGGCGCTTGGAACGGTGTCGTCATTTAACGGTATGTTGCTGGCGGGATTTGTCGCGGGGTTGTTTGCGACAGGTGGG
CAAAGCGTTTTGTATGCCCTGGCACCGTTGTTTTACAGTTCGCAGATCCGCGCAACAGGTGTGGGAACAGCCGTGGCGGT
AGGGCGTCTGGGGGCTATGAGCGGTCCGTTACTGGCCGGGAAAATGCTGGCATTAGGCACTGGCACGGTCGGCGTAATGG
CCGCTTCTGCACCGGGTATTCTTGTTGCTGGGTTGGCGGTGTTTATTTTGATGAGTCGGAGATCAAGAATGCAGCCGTGT
GCCGATGCCTGA
>ec102651_4578
ATGCAAAACGCAGGCAGCCTCGTTGTTCTTGGCAGCATTAATGCTGACCACATTCTTAATCTTCAATCTTTTCCTACTCC
AGGCGAAACCGTAATCGGTAACCACTATCAGGTTGCATTTGGCGGCAAAGGCGCGAATCAGGCTGTGGCTGCTGGGCGTA
GCGGTGCGAATATCGCGTTTATTGCCTGTACGGGTGATGACAGCATTGGTGAGAGCGTTCGCCAGCAGCTCGCCACTGAT
AACATTGATATTACTCCGGTCAGCGTGATCAAAGGCGAATCAACAGGTGTGGCGCTGATTTTTGTTAATGGCGAAGGTGA
GAATGTCATCGGTATTCATGCCGGCGCTAATGCTGCCCTTTCCCCGGCGCTGGTGGAAGCGCAACGTGAGCGTATTGCCA
ACGCGTCAGCATTATTAATGCAGCTGGAATCACCACTCGAAAGTGTGATGGCAGCGGCGAAAATCGCCCATCAAAATAAG
ACTATCGTTGCGCTTAACCCGGCTCCGGCTCGCGAACTTCCTGACGAACTGCTGGCGCTGGTGGACATTATTACGCCAAA
CGAAACGGAAGCAGAAAAGCTCACCGGTATTCGTGTTGAAAATGATGAAGATGCAGCGAAGGCGGCGCAGGTACTGCATG
AAAAAGGTATCCGTACTGTACTGATTACTTTAGGAAGTCGTGGTGTATGGGCTAGCGTGAATGGTGAAGGTCAGCGCGTT
CCTGGATTCCGGGTGCAGGCTGTCGATACCATTGCTGCCGGAGATACCTTTAACGGCGCGTTAATCACGGCGTTGCTGGA
AGAAAAACCATTGCCAGAGGCGATTCGGTTTGCCCATGCTGCCGCTGCGATTGCCGTAACACGTAAAGGCGCACAACCTT
CCGTACCGTGGCGTGAAGAGATCGACGCATTTTTAGACAGGCAGAGGTGA
>ec401140_3078
ATGGAAAAAGTCGAGAAACGCCTGACGGATCTCAGCGGTGCTCTTGCTCATAATTATCCTGAAATCAAGCTAACGAAATA
TCGCCACCAGCTCCAGCGTGTCTTAACCGCCGGGCTGGTAACTGAAAAGTGGGAATAA
>ec402290_4523
ATGACAGCTCGCTACATCGCAATTGACTGGGGATCGACCAATCTTCGCGCCTGGCTTTATCAGGGCGACCACTGCCTGGA
GAGCAGGCAATCAGAAGCAGGCGTCACGCGCCTGAACGGAAAATCTCCGGCTGCGGTGTTAGCAGAAGTCACGACCGACT
GGCGTGAAGAGAATACGCCAGTGGTAATGGCAGGAATGGTCGGCAGCAATGTCGGCTGGAAAGTTGCTCCGTATTTATCT
GTTCCTGCCCGTTTTTCGTCTATTGGCGAACAATTAACGTCTGTTGGCGACAATATCTGGATTATTCCCGGATTATGCGT
CTCTCATGACGATAACCACAATGTGATGCGCGGCGAAGAAACACAATTGATCGGCGCGCGAACTCTGGCTCCTTCCTCTC
TTTATGTTATGCCCGGTACGCATTGCAAATGGGTGCAGGCCGATAGCCAGCAAATCAACGATTTTCGCACCGTGATGACC
GGTGAACTACATCATTTACTGTTAAATCACTCATTGATTGGCGCAGGTTTGCCGCCGCAGGAAAACTCTGCCGATGCCTT
CGCGGCTGGCCTTGAGCGCGGCCTTAATGCGCCCGCCATATTGCCGCAGCTTTTTGAAGTTCGCGCCTCGCATGTGCTGG
GAACACTTCCCCGCGAACAGGTCAGCGAATTTCTCTCTGGTTTGTTGATTGGCGCAGAGGTTGCCAGTATGCGCGACTAT
GTGACCCATCAACACGCCATCACCCTTGTCGCCGGAACATCGCTGACCGCGCGCTACCAGCAAGCCTTTCAGGCGATGGG
TTGCGACGTGACGGCGGTGGCGGGCGACACGGCATTTCAGGCTGGTATAAGGAGCATCGCTCATGCAGTGGCAAACTAA
>ec402290_4583
ATGACAACCCAGACTGTCTCTGGTCGCCGTTATTTCACGAAAGCGTGGCTGATGGAGCAGAAATCGCTTATCGCTCTGCT
GGTGCTGATCGCGATTGTCTCGACGTTAAGCCCGAACTTTTTCACCATCAATAACTTATTCAATATTCTCCAGCAAACCT
CGGTGAACGCCATTATGGCGGTCGGGATGACGCTGGTGATCCTGACGTCGGGCATCGACTTGTCTGTAGGTTCTCTGTTG
GCGCTAACCGGCGCAGTTGCTGCATCTATCGTCGGCATTGAAGTCAATGCGCTGGTGGCTGTCGCTGCCGCTCTCGCGTT
AGGTGCCGCAATTGGTGCGGTAACCGGGGTGATTGTAGCGAAAGGTCGCGTTCAGGCGTTTATCGCTACGCTGGTTATGA
TGCTTTTACTGCGCGGCGTGACCATGGTTTATACCAACGGTAGCCCAGTGAATACCGGCTTTACTGAGAACGCCGATCTG
TTTGGCTGGTTTGGTATTGGTCGTCCGCTGGGCGTACCGACGCCAGTCTGGATCATGGGGATTGTCTTCCTCGCGGCCTG
GTACATGCTGCATCACACGCGTCTGGGGCGTTACATCTACGCGCTGGGCGGCAACGAAGCGGCAACGCGTCTTTCTGGTA
TCAACGTCAATAAAATCAAAATCATCGTCTATTCTCTTTGTGGTCTGCTGGCATCGCTGGCCGGGATCATTGAAGTGGCG
CGTCTCTCCTCCGCACAACCCACGGCGGGGACTGGCTATGAGCTGGATGCTATTGCTGCGGTGGTTCTGGGCGGTACGAG
TCTGGCGGGCGGAAAAGGTCGCATTGTTGGGACGTTGATCGGCGCATTAATTCTTGGCTTCCTTAATAATGGATTGAATT
TGTTAGGTGTTTCCTCCTATTACCAGATGATCGTCAAAGCGGTGGTGATTTTGCTGGCGGTGCTGGTAGACAACAAAAAG
CAGTAA
>ec102712_1757
ATGAGAACCGTTAAGGTATTTGAGGAAGCCTGGCCCTTACATACCCCGTTTGTGATTGCCCGGGGAAGTCGCAGTGAAGC
GCGCGTGGTGGTGGTTGAACTGGAAGAAGAGGGTATTAAAGGCACCGGCGAATGCACGCCGTATCCGCGTTATGGAGAAA
GTGATGCCTCGGTAATGGCGCAAATTATGAGCGTCGTGTCGCAATTAGAGAAAGGGCTGACACGGGAGGAGTTGCAAAAA
ATTCTCCCTGCCGGCGCAGCACGTAATGCGCTGGATTGTGCATTGTGGGATCTGGCCGCGCGAAAACAGCAGCAATCGCT
GGCTGATTTGATCGGCATAACGCTTCCCGAGACAGTTATCACTGCACAGACGGTAGTCATCGGTACGCCTGATCAGATGG
CCAATAGTGCATCAACACACTGGCAGGCAGGCGCGAAATTACTGAAAGTGAAGCTGGATAACCATCTTATTAGTGAGCGG
ATGGTGGCAATTCGCACAGCTGTGCCCGATGCGACGCTGATCGTTGATGCAAATGAATCCTGGCGTGCAGAAGGGTTGGC
GGCGCGTTGCCAGCTATTGGCGGATTTAGGCGTTGCGATGCTTGAACAACCCCTTCCTGCGCAGGACGATGCGGCGCTGG
AGAATTTTATTCATCCGTTGCCGATTTGTGCTGATGAGAGTTGTCATACACGTAGCAATCTGAAGGCGCTGAAAGGGCGC
TATGAGATGGTTAACATTAAGCTCGATAAAACCGGTGGTCTGACGGAAGCGCTGGCGCTGGCGACTGAAGCGCGTGCACA
AGGTTTCAGTCTGATGCTGGGCTGCATGTTGTGTACCTCTCGTGCCATTAGCGCCGCTTTACCGCTGGTGCCGCAGGTCA
GTTTCGCCGATCTTGACGGACCGACCTGGCTGGCGGTAGATGTGGAACCGGCGCTTCAGTTCACGACGGGCGAATTGCAT
CTTTAG
>ec102651_211
ATGACAACACAATCCCACCATGACCACGTAGAAAAGCAGTTTAGCTCGCAGGCCAGTGAGTATTTAACCAGTACCGTACA
TGCATCCGGGCGAGATTTACAGCGCCTGGCGGTGCGTCTGGCTGATTATCCTGATACAAGTGTACTTGATATGGGCTGCG
GAGCAGGGCATGCCAGCTTTGTCGCTGCGCAGAACGTGAGCGCGGTGGTGGCGTATGACTTATCTGCCCAAATGCTGGAT
GTCGTGGCACAAGCTGCCGAAGCCCGGCAACTGAAAAATATCACCACCCGCCAGGGTTATGCCGAAAGTCTGCCATTTGC
CGATAACGCATTTGATATTGTTATCAGCCGTTATTCTGCCCATCACTGGCATGATGTTGGTGCAGCACTGCGAGAAGTGA
ATAGGATATTGAAACCTGGCGGTAGGATGATTGTGATGGACGTAATGTCTCCGGGTCATCCAGTGCGCGACATCTGGTTA
CAGACGGTAGAAGCATTACGCGATACCTCTCACGTACGAAACTACGCCAGCGGTGAGTGGTTGAGGTTAATCAATGAAGC
CAATCTGATAGTTGATAATTTAATTACAGATAAGTTACCGCTGGAATTTTCTTCATGGGTCGCGAGAATGCGTACGCCAG
AAGCGTTAGTAGACGCTATTCGCATTTACCAACAGAGCGCATCGACAGAGGTGAGAACGTATTTTGCCTTGCAGAATGAT
GGCTCTTTCACCAGTGATATCATCATGGTAGAAGCACATAAAGCAGCATAA
>ec102712_286
ATGAATATAAGCTCCATCATTTCTCCCTATTTTTATATTAGAAGTGACAGAGATTTGCAGGGTGATGCAGAGCTGAAAAT
CACAGGTTTCCTTATTGGTTTTTGCATCGTACAACTAAAGCAATAA
>ec402290_5207
GTGCATTTTCATGAGAAGTGGGCATCTTCTTTTCCTTTTATGCCGAAGGTGATGCGCCATTGTAAGAAGTTTCGTGATGT
TCACTTTGATCCTGATGCGTTTGCCACCACTGACGCATTCATTTGA
>ec102712_304
ATGTCGATCAAAACCAGTAATACAGATTTTAAGACACGCATCCGTCAGCAAATTGAAGATCCGATCATGCGCAAAGCGGT
GGCAAACGCGCAGCAGCGTATTGGGGCAAATCGGCAAAAAATGGTCGATGAATTGGGGCACTGGGAGGAGTGGCGCGATC
GGGCCGCCCAGATACGTGATCATGTTCTGAGTAATCTCGACGCTTATCTGTACCAGCTCTCAGAAAAAGTGACGCAAAAC
GGCGGTCACGTCTGGTTTGCAAAAACCAAAGAAGACGCTACCCGCTACATTTTACAGGTTGCCCAACGCAAAAATGCCCG
GAAGGTGGTGAAATCTAAATCGATGGTGACCGAAGAGATTGGTGTCAATCATGTGTTGCAGGATGCTGGCATTCAGGTGA
TTGAAACCGATCTGGGTGAATATATTCTCCAGCTGGATCAAGATCCGCCATCTCATGTTGTGGTCCCGGCAATTCATAAA
GATCGCCATCAGATCCGTCGAGTGCTACACGAACGTCTGGGCTATGAGGGGCCGGAAACGCCTGAAGCGATGACCTTATT
CATCCGGCAAAAAATCCGCGAAGATTTCCTCAGTGCTGAAATAGGTATTACCGGCTGTAATTTCGCGGTGGCAGAGACAG
GTTCGGTATGCCTGGTGACCAATGAAGGTAATGCGCGAATGTGTACCACGCTGCCTAAAACGCATATTGCAGTGATGGGA
ATGGAGCGTATTGCCCCCACGTTTGCCGAGGTAGATGTATTGATCACCATGCTGGCGCGCAGTGCCGTTGGTGCACGTTT
GACGGGATACAACACCTGGCTGACAGGACCGCGCGAAGCGGGGCACGTTGATGGTCCTGAAGAGTTTCATCTGGTTATTG
TCGATAACGGGCGTTCTGAGGTGCTGGCCTCTGAATTTCGGGATGTGCTGCGCTGTATTCGCTGCGGGGCTTGTATGAAT
ACTTGTCCGGCATATCGCCATATTGGCGGTCATGGATATGGCTCTATTTATCCAGGGCCAATTGGTGCGGTGATTTCTCC
GCTACTTGGCGGCTATAAAGATTTTAAAGATTTACCCTACGCCTGCTCTTTATGCACTGCTTGTGACAGCGTGTGTCCGG
TGCGTATTCCGCTGTCAAAACTGATTTTGCGTCATCGTCGGGTGATGGCTGAAAAAGGGATCACCGCAAAAGCAGAGCAA
CGGGCGATAAAAATGTTCGCTTATGCCAATAGTCATCCAGGATTGTGGAAAGTCGGGATGATGGCCGGTGCTCATGCGGC
AAGCTGGTTTATCAATGGCGGCAAAACACCACTCAAATTTGGCGCGATTAGTGACTGGATGGAAGCACGCGATCTTCCTG
AAGCTGACGGAGAGAGTTTCCGTAGTTGGTTTAAGAAACATCTGGCGCAGGAGAAAAAGAATGGATAA
>ec102712_392
TTGCTGCAAAGTCGCAATGATCATTTGCGCCAAACGGCATTGCGCAACGCACATACCCCGGCGTTGTTGTTAACGACATT
GACTGAGCCTCAGGATCGGTCGCTGGCTATTAATAATCCACAGCTGTCTGCCGATGTGAAAACGGCGTGGTTAAAAGAGG
ATCCATCATTACTCTTATTTGTCGAACAACCCGATCTTTCGCAGTTACGTGATTTAGTGAAAACCGGGGCAACGCGGAAA
ATTCGCAGTGAAGCGCGTCACCGGCTTGAGGAAAAACAATGA
>ec102651_4562
GTGAATCTTAACGCAACAATCCTCGGCCAGGCCATCGCGTTTGTCCTGTTCGTTCTGTTCTGCATGAAGTACGTATGGCC
GCCATTAATGGCAGCCATCGAAAAACGTCAAAAAGAAATTGCTGACGGCCTTGCTTCCGCAGAACGAGCACATAAGGACC
TTGACCTTGCAAAGGCCAGCGCGACCGACCAGCTGAAAAAAGCGAAAGCGGAAGCCCAGGTAATCATCGAGCAGGCGAAC
AAACGCCGCTCGCAGATTCTGGACGAAGCGAAAGCTGAGGCAGAACAGGAACGTACTAAAATCGTGGCCCAGGCGCAGGC
AGAAATTGAAGCCGAGCGTAAACGTGCCCGTGAAGAGCTGCGTAAGCAAGTTGCTATCCTGGCTGTTGCTGGCGCCGAGA
AGATCATCGAACGTTCCGTGGATGAAGCTGCTAACAGCGACATCGTGGATAAACTTGTCGCTGAACTGTAA
>ec102712_454
ATGCGTAGTTTTAGCCAACTGTGGCCGACTCTCAAGCGTCTGTTAGCGTACGGTTCGCCGTGGCGGAAACCGCTGGGGAT
TGCGGTCCTGATGATGTGGGTTGCGGCAGCGGCAGAAGTCAGTGGGCCGCTGCTTATCAGCTATTTTATCGACAATATGG
TAGCGAAAAATAACCTGCCGTTGAAAATGGTTGCAGGGCTGGCGGCGGCGTATGTTGGGCTACAACTGTTTGCCGCCGGG
CTACATTACGCGCAGTCGCTGCTGTTTAATCGGGCGGCAGTAGGCGTAGTGCAACAGTTGCGTACCGACGTGATGGATGC
TGCGTTACGCCAGCCATTAAGCGAGTTTGATACCCAACCCGTCGGGCAGGTGATTTCCCGCGTCACTAATGACACTGAAG
TGATCCGCGATCTCTACGTTACCGTAGTGGCAACTGTCCTGCGTAGCGCCGCACTGGTGGGCGCGATGCTGGTGGCAATG
TTCAGCCTCGACTGGCGAATGGCGCTGGTGGCGATAATGATTTTCCCGGTAGTGCTGGTGGTAATGGTGATATATCAACG
TTACAGCACGCCGATTGTCCGTCGTGTGCGCGCCTATCTGGCGGATATCAACGACGGCTTTAACGAAATCATCAATGGCA
TGAGCGTTATCCAGCAGTTCCGTCAGCAGGCGCGATTTGGCGAACGTATGGGTGAGGCCAGTCGTTCACACTATATGGCG
AGGATGCAAACCCTGCGCCTCGACGGTTTTCTGCTGCGTCCGCTGCTGAGTCTGTTTTCATCGCTCATTCTTTGTGGCTT
GTTGATGCTGTTTGGCTTCTCCGCCAGCGGCACCATTGAAGTGGGCGTGTTATATGCGTTTATCAGCTATCTTGGGCGAC
TTAACGAACCCTTAATCGAACTGACCACGCAGCAGGCGATGCTGCAACAGGCTGTTGTTGCTGGTGAGCGCGTGTTTGAA
CTGATGGACGGACCGCGCCAGCAATATGGCAATGATGATCGCCCGTTACAGAGCGGCACCATCGAAGTAGATAACGTGTC
ATTTGCTTATCGCGATGACAATCTGGTGCTAAAGAACATTAATCTCTCTGTGCCTTCGCGTAACTTTGTGGCGCTGGTCG
GGCATACCGGCAGTGGCAAAAGCACCCTCGCCAGTTTATTGATGGGCTATTACCCGCTAACGGAAGGTGAGATTCGCCTT
GATGGTCGTCCATTAAGTTCGCTAAGTCACAGCGCGCTGCGCCAGGGCGTGGCAATGGTGCAGCAAGATCCGGTGGTGCT
GGCGGATACCTTCCTCGCCAACGTGACGCTGGGACGTGATGTCTCCGAAGAACGCGTCTGGCAGGCGCTGGAAACCGTGC
AACTGGCGGAGCTGGCGCGCAGCATGAGTGATGGTATTTATACGCCGCTGGGCGAGCAGGGAAATAATCTCTCAGTCGGG
CAAAAGCAACTGCTGGCACTGGCGCGCGTGCTGGTGGAGACGCCGCAAATCCTGATCCTTGATGAGGCAACCGCCAGCAT
TGACTCCGGTACTGAACAGGCGATTCAACATGCTCTGGCGGCGGTGCGTGAACATACCACGCTGGTGGTGATTGCTCACC
GCTTATCAACTATTGTTGATGCCGACACCATTCTGGTGCTTCATCGTGGACAAGCCGTGGAGCAGGGCACTCACCAGCAA
CTGCTGGCGGCCCAGGGACGCTACTGGCAGATGTATCAACTGCAACTTGCGGGCGAAGAGCTGGCAGCCAGCGTGCGTGA
AGAGGAATCATTGAGCGCCTGA
>ec402290_1625
ATGAAAAAGTTATTACCCTGTACCGCACTGGTGATGTGTGCGGGAATGGCCTGCGCACAGGCCGAGGAAAAGAACGACTG
GCACTTTAATATCGGCGCGATGTACGAAATAGAAAACGTCGAGGGTTATGGCGAAGATATGGATGGGCTGGCGGAGCCTT
CAGTCTATTTTAATGCCGCCAACGGGCCGTGGAGAATTGCTCTGGCCTATTATCAGGAAGGGCCGGTAGATTATAGCGCG
GGTAAACGTGGAACGTGGTTTGATCGCCCGGAGCTGGAGGTGCATTATCAGTTCCTCGAAAACGATGATTTCAGTTTCGG
CCTGACCGGTGGTTTCCGTAATTATGGTTATCACTACGTTGATGAACCGGGTAAAGACACGGCGAATATGCAGCGCTGGA
AAATCGCGCCAGACTGGGATGTGAAACTGACGGACGATTTACGTTTCAACGGTTGGTTATCGATGTATAAATTTGCCAAC
GTTCTGAACACGACCGGTTACGCTGATACCCGAGTCGAAACGGAAACAGGCCTGCAATATACCTTCAACGAAACGGTTGC
CTTGCGAGTGAACTATTATCTCGAGCGCGGCTTTAATATGGACGACAGCCGCAATAACGGTGAGTTTTCTACGCAAGAAA
TTCGCGCCTATTTGCCGCTGACGCTCGGCAACCACTCGGTGACGCCGTATACGCGCATTGGGCTGGATCGCTGGAGTAAC
TGGGACTGGCAGGATGATATTGAACGTGAAGGCCATGATTTTAACCGTGTAGGTTTATTTTACGGTTATGATTTCCAGAA
CGGGCTTTCCGTTTCGCTGGAATACGCGTTTGAGTGGCAGGATCACGACGAAGGCGACAGCGATAAATTCCATTATGCAG
GTGTCGGCGTAAATTACTCGTTCTGA
>ec401140_2733
ATGAATGCCCCATGGTTTATTCCCGGTATTGATTTCTCTGACCACCTGAATTATTGGCAACACGATATTCCCGCCGTAAT
GATTACTGACACCGCTTTTTATCGTAATAAACAATACCACTTGCCCGGTGATACAGCAGACAGATTGAATTATCAGAAAA
TGGCTCAGATGGTGTTATAA
>ec402290_1696
ATGGAAAAAAATAGTCTGTTTAGTCAGCGCATCCGTTTGCGCCACCTTCATACATTCGTAGCTGTCGCACAACAAGGAAC
TTTGGGGCGCGCGGCTGAAACCCTTAATTTGAGTCAACCTGCGCTCTCTAAGACATTGAATGAACTGGAGCAGCTGACTG
GCGCTCGCTTGTTTGAGCGTGGTCGTCAGGGGGCGCAACTTACCTTACCCGGCGAACAATTTTTAACGCATGCAGTCAGA
GTTCTTGACGCCATCAACACTGCCGGACAGTCGCTTCATCGTAAAGAAGGTCTTAATAATGATGTCGTCAGGGTTGGTGC
ACTACCTACTGCGGCACTGGGGATATTACCTTCGGTTATAGGTCAGTTTCATCAGCAACAAAAAGAGACGACCTTGCAAG
TTGCGACAATGAGTAACCCTATGATTCTGGCGGGTTTAAAAACCGGGGAAATCGATATCGGCATTGGTCGGATGTCAGAT
CCTGAACTGATGACCGGGCTTAATTACGAACTGCTGTTTCTTGAATCGTTGAAGCTGGTTGTCCGCCCTAATCACCCGCT
ACTTCAGGAGAACGTAACGCTAAGCCGGGTGCTGGAATGGCCGGTCGTTGTATCACCAGAAGGCACTGCGCCACGCCAGC
ATTCAGATGCATTAGTGCAGAGCCAGGGCTGTAAAATTCCTTCGGGTTGTATCGAAACGCTGTCTGCTTCGCTATCTCGT
CAACTTACGGTTGAATACGATTACGTGTGGTTTGTCCCTTCTGGCGCTGTAAAAGACGACCTGCGTCATGCCACGCTGGT
GGCCCTGCCTGTTCCGGGACATGGTGCAGTCGAACCGATTGGAATACTGACCCGCGTAGATGCGACGTTCTCTTCTGGTT
GCCAGTTGATGATTAACGCTATTCGAAAATCAATGCCGTTCTGA
>ec102712_4366
ATGAACATGCAAATCACCAAAATTCTCAACAATAATGTTGTGGTGGTTATTGATGATCAACAGCGGGAAAAAGTCGTCAT
GGGGCGAGGAATTGGCTTTCAAAAACGCGCTGGCGAAAGAATTAACTCAAGTGGAATAGAAAAAGAGTATGCCTTGAGCA
GTCATGAACTGAACGGGCGATTAAGCGAACTCTTAAGTCATATTCCTCTTGAGGTGATGGCAACCTGTGATCGTATTATC
TCTTTAGCGCAGGAGCGCTTGGGAAAATTACAGGACAGTATTTATATCTCGCTAACTGACCATTGCCAGTTTGCGATTAA
ACGCTTTCAGCAAAACGTGTTGCTGCCCAACCCGTTGCTGTGGGATATCCAGCGGCTTTACCCGAAAGAGTTCCAGCTAG
GGGAAGAAGCGTTAACCATTATTGATAAACGGTTGGGCGTGCAGTTACCGAAAGATGAAGTGGGCTTTATTGCCATGCAT
CTGGTCAGTGCCCAAATGAGCGGAAATATGGAGGATGTTGCAGGTGTCACGCAGTTAATGCGCGAAATGCTGCAATTAAT
AAAATTTCAGTTCAGCCTTAATTACCAGGAAGAAAGCTTGAGTTATCAGCGACTGGTTACACATCTGAAGTTTTTATCCT
GGCGTATTCTTGAACATGCTTCAATTAACGATAGTGATGAATCATTACAACAAGCAGTAAAACAAAATTACCCACAAGCA
TGGCAATGTGCGGAACGGATCGCCATTTTTATTGGTTTGCAGTATCAACGTAAAATTTCACCCGCAGAGATTATGTTTTT
AGCCATAAATATAGAGCGCGTGCGCAAAGAACACTGA
>ec102712_1940
ATGTCGCTCGTTTGTTCTGTTATATTTATTCATCATGCCTTCAACGCTAACATTTTAGATAAAGATTACGCCTTCTCTGA
CGGCGAGATCCTGATGGTAGATAACGCTGTTCGTACGCATTTTGAACCTTATGAGCGGCATTTTAAAGAGATCGGATTTA
CTGAAAATACCATTAAAAAATATCTACAATGCACTAACATCCAGACAGTGACGGTGCCTGTTCCTGCGAAGTTTTTACGT
GCTTCAAATGTACCGACTGGATTGCTTAATGAAATGATTGCTTATCTCAACTCGGAAGAACGCAATCATCATAATTTTTC
AGAACTTTTGCTTTTTTCTTGCCTGTCTATTTTTGCCGCATGCAAAGGTTTCATTACACTATTAACTAACGGTGTGCTAT
CCGTTTCCGGAAAAGTGAGAAATATTGTCAACATGAAGCTGGCGCACCCATGGAAGCTGAAAGATATTTGTGACTGCCTG
TACATCAGTGAAAGCCTGTTGAAGAAAAAACTAAAGCAAGAGCAAACGACATTCTCACAGATTCTATTAGATGCCAGAAT
GCAGCACGCAAAAAATTTGATACGCGTAGAAGGTTCAGTCAATAAAATTGCCGAACAATGTGGTTATGCCAGTACATCTT
ATTTTATTTATGCGTTCCGCAAACATTTCGGCAACAGTCCGAAGAGAGTTTCTAAGGAGTACCGTTGTCAAAGTCACACG
GGTATGAATACGGGCAACACGATGAGTGCTTTAGCTATTTGA
>ec401140_3483
TTGCGCTTTACCTTGCCGGGCGGCACTGCAATCCCTGAAATGATTGACATTGATCACATTTCTGCGTTTAAACTCCTGAC
ATTCTTATTTCACCCAATGAAGTCATTTATTTTTAAATGA
>ec102651_1176
TTGGGATTTTTTAAGAAAACATCTTCATCTCATGCTCGCCTGAATGTGCCTGCGCTGGTGCAGGTGGCGGCGCTCGCCAT
TATTATGATCCGTGGCCTCGACGTGCTGATGATTTTCAATACGCTGGGCGTGCGCGGTATTGGCGAGTTCATTCATCGCA
GCGTACAAACCTGGAGTTTAACGCTGGTCTTTTTAAGCAGTCTGGTGCTGGTTTTCATTGAGATCTGGTGTGCGTTTTCA
CTGGTGAAAGGGCGTCGCTGGGCGCGCTGGCTATATCTGCTGACACAAATCACCGCCGCAAGTTACTTGTGGGCGGCTTC
GCTGGGGTACGGTTATCCGGAGCTGTTCAGCATTCCCGGTGAATCAAAACGTGAAATCTTCCATAGCCTGATGCTGCAGA
AGCTGCCGGATATGCTCATCCTGATGCTGCTGTTCGTTCCCTCGACCAGTCGGCGGTTCTTCCAGTTGCAATAA
>ec102651_4855
ATGGCTACTTTAATGGAAAAAGATGCACTTTTAAACGGAGCCAGTCAGTGCATCGCGTTTTTATCAAATATCATTGATAA
TTGCTCAGTTTCGTCGCATCAGGATTCAGGCGATGCTCTCAAGCGATTAGTCAGCTATCGCGATTATCTTTATTCTACCC
CCGCTGAACTTGTTGATTTTACACAAGGTAAGATTCTCCTTCAGCAGGTAAGAACTCAATATCAGCATGAATTCAACAAT
ACTACGCATTCAGAAAATAAAGCATCTTTTGATTCTATTTGGCAGCGTCTGACAAATCATGAAGTCACACCGCAACAGCA
TCCCATTGGTTTTGTTTTAGGTGGGCAACCCGGAGCAGGTAAATCATCTCTGATTGAATTAGCCAAAAGAGAGACAAAAG
ATAATATAATGATTATTAACGGTGATGATTTTCGATTTCTACACCCTGATTTTAATTATATCTACCAAAATTATGGGGAT
GATTTTGTTACCCATACAGCGAAATTTTCCGGCGAAACGGTCGAACGTGCAATTGAGAGAGCGATAGTCAGTAAACTCAA
CATTGTTGTCGAAGGAACATTTCGTAATGCCGCGACGCCGTTACAAACATTAAAAAAACTCAAAGATGCAGGCTACCAAA
CAGAAGTCATGATAAAAACAACCTCAGCGGCATTAAGCTGGGAAAGCACCAATGAACGGTATAGTAAGGACAAAGAGGCG
GGAAATATTGCCCGAAAAGTGGATAAAAACCACCATGATATCGTCACCGGTTTGCTGGCAGAAAATGCCCGCAAGGTGTT
TGCTTCGAACCTGTCAGATAAGTTTGCGGTGTATTCGCGTGAGAAGATGATATTTAGTTCACAAGCGGCAACGAATGACG
ATATTGCAACACTTATACAGAATGAAATCAGCGGGAATACACAATAA
>lcl|CP000802.1_cds_EcHS_A0242_231
ATGCTGTTTTTGTATTACGCCGTAGAAAGAAAGGTTGTCAGTAAGGGGTTACGTTCACGGGAGATGGCGGCTGCCGGAAA
CTTCGGCGGTAGCGTGCCTGAACGCAAGCGTAACACTGTACTGTCACAGCCGCTTTAA
>ec102651_2233
ATGAAGAAACCGCTCCGCCAGCAAAACCGCCAGATTATTAGCTATGTCCCACGCACGGAACCCGCGCCGCCAGAACATGC
GATAAAGATGGATTCGTTTCGTGATGTCTGGATGCTGCGTGGCAAATATGTTGCGTTTGTACTGATGGGAGAGTCATTTC
TGCGCTCACCGGCGTTTACTGTGCCTGAATCTGCCCAACGTTGGGCAAATCAGATCCGCCAGGAAGGGGAAGTGACTGAG
TAA
>ec102712_205
ATGGAGCTGAAATCAGTCGAAGATACCAGCTGGCTGCAACTGTTTATTAAAAACACAGCACTGTGCAAACACGAAAGTGG
ACGTATACGGTGTGACGCCTGCCCGGTGCCGGAAGGTTAA
>ec102651_4426
ATGCTAAACATCGTACTTTACGAACCAGAAATTCCGCCAAATACTGGCAACATCATCCGTCTTTGCGCTAATACCGGCTT
TCGTCTGCATATCATCGAACCGATGGGATTTGCCTGGGACGATAAGCGCCTGCGCCGCGCGGGGCTGGACTATCACGAGT
TTACCGCCGTTACGCGTCATCATGACTTTCGCGCGTTCCTCGAAGCAGAAAATCCCCAGCGCCTGTTTGCCCTCACCACG
AAAGGTACGCCTGCTCACAGCGCCGTAAGCTATCAGGATGGCGATTATCTGATGTTCGGCCCGGAAACACGCGGCCTGCC
AGCGAGCATTCTTGATGCCCTGCCCGCTGAACAAAAAATTCGCATTCCGATGGTGCCGGACAGCCGCAGCATGAACCTGT
CCAATGCGGTGTCAGTTGTGGTGTATGAAGCCTGGCGGCAGCTGGGATATCCGGGAGCGTTGTTGAGAGATTAG
>ec402290_19
ATGAGTCAATCGATCTGTTCAACAGGGCTACGCTGGCTGTGGCTGGTGGTAGTCGTGCTGATTATCGATCTGGGCAGCAA
ATACCTGATCCTCCAGAACTTTGCTCTGGGGGATACGGTCCCGCTGTTCCCGTCGCTTAATCTGCATTATGCGCGTAACT
ATGGCGCGGCGTTTAGTTTCCTTGCCGATAGCGGCGGCTGGCAGCGTTGGTTCTTTGCCGGTATTGCGATTGGTATTAGC
GTGATCCTGGCAGTGATGATGTATCGCTCGAAGGCCACGCAGAAGCTAAACAATATCGCTTATGCGCTGATTATTGGCGG
CGCGCTGGGCAACCTGTTCGACCGCCTGTGGCACGGCTTCGTTGTCGATATGATCGACTTCTACGTCGGCGACTGGCACT
TCGCCACCTTCAACCTTGCCGATACTGCCATTTGTGTCGGTGCGGCACTGATTGTGCTGGAAGGTTTTTTGCCTTCTAAA
GCGAAAAAACAATAA
>ec401140_5051
ATGAGTATTCAACATTTTCGTGTCGCCCTTATTCCCTTTTTTGCGGCATTTTGCCTTCCTGTTTTTGCTCACCCAGAAAC
GCTGGTGAAAGTAAAAGATGCTGAAGATCAGTTGGGTGCACGAGTGGGTTACATCGAACTGGATCTCAACAGCGGTAAGA
TCCTTGAGAGTTTTCGCCCCGAAGAACGTTTTCCAATGATGAGCACTTTTAAAGTTCTGCTATGTGGTGCGGTATTATCC
CGTGTTGACGCCGGGCAAGAGCAACTCGGTCGCCGCATACACTATTCTCAGAATGACTTGGTTGAGTACTCACCAGTCAC
AGAAAAGCATCTTACGGATGGCATGACAGTAAGAGAATTATGCAGTGCTGCCATAACCATGAGTGATAACACTGCTGCCA
ACTTACTTCTGACAACGATCGGAGGACCGAAGGAGCTAACCGCTTTTTTGCACAACATGGGGGATCATGTAACTCGCCTT
GATCGTTGGGAACCGGAGCTGAATGAAGCCATACCAAACGACGAGCGTGACACCACGATGCCTGCAGCAATGGCAACAAC
GTTGCGCAAACTATTAACTGGCGAACTACTTACTCTAGCTTCCCGGCAACAATTAATAGACTGGATGGAGGCGGATAAAG
TTGCAGGACCACTTCTGCGCTCGGCCCTTCCGGCTGGCTGGTTTATTGCTGATAAATCTGGAGCCGGTGAGCGTGGGTCT
CGCGGTATCATTGCAGCACTGGGGCCAGATGGTAAGCCCTCCCGTATCGTAGTTATCTACACGACGGGGAGTCAGGCAAC
TATGGATGAACGAAATAGACAGATCGCTGAGATAGGTGCCTCACTGATTAAGCATTGGTAA
>ec102651_1922
ATGATTGACTTAGCCCCTTTTTCGGCATTGACTATGTCGTCTGAAAAGGGGCTGAAAAATTTATTTTCACCAACACTTTT
TTTGCCACAACACGAAGCGGCGCTTTTTGCTATAACTTAA
>ec102712_419
TTGCCACGCCATAAAGATGTCGCGAAAAGTCGCCTGAAGATGAGTAATCCGTGGCATCTGCTTGCTGTCGGATTCGGAAG
TGGATTAAGCCCAATCGTTCCTGGCACGATGGGATCGCTGGCAGCGATTCCGTTCTGGTATCTGATGACCTTTTTACCCT
GGCAGCTCTACTCGCTGGTGGTGATGTTGGGGATCTGTATCGGCGTCTATCTTTGTCATCAAACGGCGAAAGATATGGGC
GTGCACGATCACGGCAGCATTGTCTGGGACGAATTTATTGGTATGTGGATCACGCTCATGGCGCTGCCGACCAATGACTG
GCAGTGGGTTGCCGCCGGGTTTGTGATTTTCCGTATTCTGGATATGTGGAAGCCGTGGCCGATCCGCTGGTTTGATCGCA
ATGTACATGGCGGCATGGGGATCATGATCGACGATATTGTCGCCGGGGTGATTTCCGCAGGCATCCTGTACTTTATCGGT
CATCACTGGCCGCTGGGTATTCTGTCGTAG
>ec102712_4776
ATGCCACATTTTATTTGGGGTCATTCCCTGATATTACGGGCACTATTTATTCAAAACTCTGACGAAAAACAGGCTGTCGT
CAGTTTTGACGTGACGAAACGAAATACCGCGTGA
>ec102651_4704
ATGCTCTATATCTTTGATTTAGGTAATGTGATTGTCGATATCGACTTTAACCGTGTGCTGGGAGCCTGGAGCGATTTAAC
GCGTATTCCGCTGGCATCGCTTAAGAAGAGTTTTCATATGGGGGAGGCGTTTCATCAGCATGAGCGTGGGGAAATTAGCG
ACGAAGCGTTCGCAGAGGCGCTGTGTCATGAGATGGCTCTACCGCTAAGCTACGAGCAGTTCTCTCACGGCTGGCAGGCG
GTGTTTGTTGCGCTGCGCCCGGAAGTGATCGCCATCATGCATAAACTGCGTGAGCAGGGGCATCGCGTGGTGGTGCTTTC
CAATACCAACCGCCTGCATACCACCTTCTGGCCGGAAGAATACCCGGAAATTCGTGATGCTGCTGACCATATCTATCTGT
CGCAAGATCTGGGGATGCGCAAACCTGAAGCACGAATTTACCAGCATGTTTTGCAGGCGGAAGGTTTTTCACCCAGCGAT
ACGGTCTTTTTCGACGATAACGCCGATAATATAGAAGGAGCCAATCAGCTGGGCATTACCAGTATTCTGGTGAAAGATAA
AACCACCATCCCGGACTATTTCGCGAAGGTGTTATGCTAA
>ec102651_3734
ATGATTGATGTCTTAGGGCCGGAGAAACGCAGACGGCGTACCACACAGGAAAAGATCGCAATTGTTCAGCAGAGCTTTGA
ACCGGGGATGACGGTCTCCCTCGTTGCCCGGCAACATGGTGTAGCAGCCAGCCAGTTATTTCTCTGGCGTAAGCAATACC
AGGAAGGAAGTCTTACTGCTGTCGCCGCCGGAGAACAGGTTGTTCCTGCCTCTGAACTTGCTGCCGCCATGAAGCAGATT
AAAGAACTCCAGCGCCTGCTCGGCAAGAAAACGATGGAAAATGAACTCCTCAAAGAAGCCGTTGAATATGGACGGGCAAA
AAAGTGGATAGCGCACGCGCCCTTATTGCCCGGGGATGGGGAGTAA
>ec102712_2742
GTGATCGAAATCTTACATGAATACTGGAAACCGCTGCTGTGGACCGACGGTTATCGCTTTACTGGTGTGGCGATCACTCT
GTGGCTGCTTATTTTGTCGGTAGTGATAGGCGGAGTCCTGGCGCTGTTTCTGGCGATTGGTCGTGTCTCCAGTAATAAAT
ACATCCAGTTTCCAATCTGGTTATTTACCTATATTTTTCGCGGTACGCCGCTGTATGTTCAGTTGCTGGTGTTCTATTCC
GGCATGTACACGCTTGAGATTGTTAAGGGAACCGAATTCCTTAACGCTTTCTTCCGCAGTGGCCTGAACTGTACCGTGCT
GGCGCTGACGCTTAACACCTGCGCTTACACTACCGAGATTTTTGCTGGGGCAATCCGTTCGGTTCCGCATGGGGAAATTG
AAGCCGCCAGAGCCTATGGCTTCTCGACTTTTAAAATGTATCGTTGCATTATTTTGCCTTCTGCGCTGCGTATTGCGTTA
CCGGCATACAGCAACGAAGTGATCCTGATGCTGCACTCTACTGCGCTGGCGTTTACGGCCACTGTGCCGGATCTGCTGAA
AATAGCCCGCGATATTAACGCCGCCACGTATCAACCTTTTACCGCCTTCGGCATTGCCGCGGTGCTCTATTTAATCATCT
CTTATGTCCTGATCAGCCTCTTTCGCAGAGCGGAAAAACGCTGGTTGCAGCATGTGAAACCTTCTTCAACGCACTGA
>ec102712_4679
ATGTCTGAAATTGTTGTCTCCAAATTTGGCGGTACCAGCGTAGCTGATTTTGACGCCATGAACCGCAGCGCTGATATTGT
GCTTTCTGATGCCAACGTGCGTTTAGTAGTCCTCTCGGCTTCTGCTGGTATCACTAATCTGCTGGTCGCTTTAGCGGAAG
GGCTGGAACCTGGCGAGCGATTCGAAAAACTCGACGCTATTCGCAACATCCAGTTTGCCATTCTGGAACGTCTGCGTTAC
CCGAACGTTATCCGTGAAGAGATTGAACGTCTGCTGGAGAACATTACTGTTCTGGCAGAAGCGGCGGCGCTGGCAACGTC
TCCGGCGCTGACAGATGAGCTGGTCAGCCACGGCGAGCTGATGTCGACCCTGCTGTTTGTCGAAATCCTGCGCGAACGCG
ATGTTCAGGCACAGTGGTTTGATGTACGTAAAGTGATGCGTACCAACGACCGATTTGGTCGTGCAGAGCCAGATGTAGCC
GCGCTGGCGGAACTGGCCGCGCTGCAGCTGCTCCCACGCCTCAATGACGGCTTAGTGATCACCCAGGGATTTATCGGTAG
CGAAAATAAAGGTCGTACAACGACGCTTGGCCGTGGAGGCAGCGATTATACGGCAGCCTTGCTGGCGGAGGCTTTACACG
CATCTCGTGTTGATATCTGGACCGACGTCCCGGGCATCTACACCACCGATCCACGCGTAGTTTCCGCAGCAAAACGCATT
GATGAAATCGCGTTTGCCGAAGCGGCAGAGATGGCAACTTTTGGTGCAAAAGTACTGCATCCGGCAACGTTGCTACCCGC
AGTACGCAGCGATATCCCGGTCTTTGTCGGCTCCAGCAAAGACCCACGCGCAGGTGGTACGCTGGTGTGCAATAAAACTG
AAAATCCGCCGCTGTTCCGCGCGCTGGCGCTTCGTCGCAATCAGACTCTGCTCACTTTGCACAGCCTGAATATGCTGCAT
TCTCGCGGCTTCCTCGCGGAAGTTTTCGGCATCCTCGCGCGGCATAATATTTCGGTAGACTTAATCACCACGTCAGAAGT
GAGCGTGGCATTAACCCTTGATACCACCGGTTCAACCTCCACTGGCGATACGTTGCTGACGCAATCTCTGCTGATGGAGC
TTTCCGCACTGTGCCGGGTGGAAGTAGAAGAAGGTCTGGCGCTGGTCGCGTTGATTGGCAATGACCTGTCAAAAGCCTGC
GGCGTTGGCAAAGAGGTATTCGGCGTACTGGAACCGTTCAACATTCGCATGATTTGTTACGGCGCATCCAGCCATAACCT
GTGCTTCCTGGTGCCCGGCGAAGATGCCGAGCAGGTGGTGCAGAAGCTGCATTTTAATTTGTTTGAGTAA
>ec102651_4460
ATGCGTCCAGCAGGCCGTAGCAATAATCAGGTGCGTCCCGTTACCCTGACTCGTAACTATACAAAACATGCAGAAGGCTC
GGTGCTGGTCGAATTTGGCGATACCAAAGTGTTGTGTACCGCCTCTATTGAAGAAGGCGTGCCGCGCTTCCTGAAAGGTC
AGGGCCAGGGCTGGATCACCGCAGAGTACGGCATGCTGCCACGTTCTACCCACACCCGTAACGCTCGTGAAGCGGCGAAA
GGTAAGCAGGGTGGACGCACAATGGAAATCCAGCGTCTGATCGCCCGTGCTCTTCGCGCGGCAGTAGATTTGAAAGCGCT
GGGTGAGTTCACCATTACGCTGGACTGCGACGTGCTTCAGGCTGATGGTGGCACGCGTACCGCGTCGATTACGGGTGCCT
GCGTGGCGCTGGCAGATGCGCTACAGAAGCTGGTGGAAAACGGCAAGCTGAAAACCAACCCGATGAAAGGGATGGTAGCC
GCAGTTTCTGTCGGTATTGTAAACGGTGAAGCAATTTGCGATCTGGAATACGTTGAAGACTCAGCCGCAGAGACCGACAT
GAACGTAGTGATGACCGAAGACGGGCGCATCATTGAAGTGCAGGGGACGGCAGAAGGCGAGCCGTTCACCCATGAAGAGC
TACTCACCTTGTTGGCGCTGGCCCGAGGGGGAATCGAATCCATTGTAGCGACGCAGAAGGCGGCGCTGGCAAACTGA
>ec102651_315
ATGAATTCATGTGATTTTCGTGTTTTTCTGCAAGAGTTCGGTACAACGGTTCATTTGTCATTGCCTGGTAGCGTATCCGA
GAAAGAACGACTGCTACTCAAGCTGCTGATGCAGGGAATGTCTGTAACAGAAATATCACAGTACAGAAATCGCAGTGCAA
AGACAATTTCACATCAAAAGAAACAGCTCTTTGAGAAACTGGGGATTCAGAGCGATATTACTTTCTGGCGCGATATTTTC
TTTCAGTACAATCCGGAGATCATATCCGCCACGGGTAGTAATAGTCATAGATATATTAATGATAATCACTATCACCATAT
CGTCACGCCTGAAGCCATCAGTCTGGCGTTGGAAAACCACGAATTCAAACCGTGGATCCAACCGGTTTTCTGCGCGCAGA
CTGGGGTACTGACGGGCTGTGAGGTGCTTGTCCGCTGGGAACATCCACAAACGGGAATTATCCCACCGGATCAGTTTATT
CCTCTGGCGGAGTCATCCGGTCTTATTGTCATAATGACCCGCCAACTGATGAAACAGACTGCGGATATTCTGATGCCGGT
AAAACATTTGCTGCCGGATAATTTCCATATTGGTATCAACGTCTCGGCGGGTTGTTTTTTGGCCGCGGGATTTGAAAAAG
AATGCCTGAATCTGGTCAAGAAATTAGGAAACGATAAAATCAAACTGGTTCTCGAGCTAACGGAACGTAACCCTATTCCG
GTAACGCCAGAAGCCAGAGCGATATTTGACAGCCTTCATCAGCACAACATTACCTTTGCGCTGGATGACTTTGGTACGGG
TTATGCGACCTATCGTTATCTGCAGGCGTTTCCGGTCGATTTTATTAAGATCGATAAGTCATTTGTGCAAATGGCGAGTG
TCGACGAAATCTCCGGTCATATTGTGGACAATATTGTCGAACTGGCGCGTAAGCCTGGTCTGAGTATCGTAGCGGAAGGG
GTAGAGACCCAGGAGCAGGCGGATTTAATGATCGGTAAAGGCGTTCACTTTTTGCAGGGCTATTTGTACTCCCCGCCAGT
TCCGGGTAATAAATTTATCTCTGAATGGGTAATGAAAGCAGGTGGTTGA
>ec402290_1666
ATGGGAAGCCCCTCTCTGTATTCTGCCCGTAAAACAGCCCTGGCGTTGGCAGTCGCCTTAAGTTTCGCCTGGCAAGCGCC
GGTATTTGCCCACGGTGGTGAAGCGCATATGGTGCCAATGGATAAAACGCTTAAAGAATTTGGTGCCGATGTGCAGTGGG
ACGACTACGCCCAGATCTTTACCCTGATTAAAGATGGCGCGTACGTGAAAGTGAAGCCTGGTGCGCAAACAGCAATTGTT
AATGGTCAGTCTCTGGCACTGCAAGTACCGGTAGTGATGAAAGACAATAAAGCCTGGGTTTCTGACACCTTTATTAACGA
TGTTTTCCAGTCCGGGCTGGATCAAACCTTTCAGGTAGAAAAGCGCCCTCACCCACTTAATGCGCTAACTGCGGACGAAA
TTAAACAGGCCGTTGAAATTGTTAAAGCTTCCGCGGACTTCAAACCCAATACCCGTTTTACTGAGATCTCCCTGCTACCG
CCAGATAAAGAAGCTGTCTGGGCGTTTGCGCTGGAAAACAAACCGGTTGACCAGCCACGCAAAGCCGACGTCATTATGCT
CGACGGCAAACATATCATCGAAGCGGTGGTGGATCTGCAAAACAACAAACTGCTCTCCTGGCAACCCATTAAAGACGCCC
ACGGTATGGTGTTGCTGGATGATTTCGCCAGTGTGCAGAACATTATTAACAACAGTGAAGAATTTGCCGCTGCCGTGAAG
AAGCGCGGTATTACTGATGCGAAGAAAGTGATTACCACGCCGCTGACCGTAGGTTATTTCGATGGTAAAGATGGCCTGAA
ACAAGATGCCCGGTTGCTCAAAGTCATCAGCTATCTTGATGTCGGTGATGGCAACTACTGGGCACATCCCATCGAAAACC
TGGTGGCGGTCGTTGATTTAGAACAGAAAAAAATCGTTAAGATTGAAGAAGGTGCGGTAGTTCCGGTGCCAATGACCGCA
CGCCCATTTGATGGCCGTGACCGCGTTGCTCCGGCAGTTAAGCCTATGCAAATCATTGAGCCTGAAGGTAAAAATTACAC
CATTACTGGCGATATGATTCACTGGCGGAACTGGGATTTTCACCTCAGCATGAACTCGCGCGTCGGACCTATGATCTCCA
CCGTGACTTATAACGACAATGGCACCAAACGCAAAGTCATGTACGAAGGTTCTCTCGGCGGCATGATTGTGCCTTACGGT
GATCCTGATATTGGCTGGTACTTTAAAGCGTATCTGGACTCTGGTGACTACGGTATGGGCACGCTAACCTCGCCAATTGC
ACGTGGCAAAGATGCACCCTCTAACGCAGTGCTCCTGAATGAAACCATCGCCGACTACACTGGCGTACCGATGGAGATCC
CTCGTGCTATCGCGGTATTTGAACGTTATGCCGGGCCGGAGTATAAGCATCAGGAAATGGGCCAGCCCAACGTCAGTACC
GAACGCCGGGAGTTGGTGGTGCGCTGGATCAGTACAGTGGGTAACTATGACTACATTTTTGACTGGATCTTCCATGAAAA
CGGCACTATTGGCATTGATGCCGGTGCTACGGGCATCGAAGCGGTGAAAGGTGTTAAAGCGAAAACCATGCACGATGAGA
CGGCGAAAGATGACACGCGCTACGGCACGCTTATCGATCACAATATCGTGGGTACTACACACCAACATATTTATAATTTC
CGCCTCGATCTGGATGTAGATGGCGAGAATAACAGCCTGGTGGCGATGGACCCGGTGGTAAAACCGAATACTGCCGGTGG
CCCACGCACCAGTACCATGCAAGTTAATCAGTACAACATCGGCAATGAACAGGATGCCGCGCAGAAGTTTGATCCGGGCA
CGATTCGTCTGTTGAGTAACCCGAACAAAGAGAACCGCATGGGCAATCCAGTTTCCTATCAAATTATTCCTTATGCAGGT
GGTACTCACCCGGTAGCAAAAGGTGCCCAGTTCGCGCCGGACGAGTGGATCTATCATCGTTTAAGCTTTATGGACAAGCA
GCTTTGGGTAACGCGTTATCATCCTGGCGAGCGTTTCCCGGAAGGCAAATATCCGAACCGTTCTACTCATGACACCGGTC
TTGGACAATACAGTAAAGATAACGAGTCGCTGGACAACACCGACGCCGTTGTCTGGATGACCACCGGCACCACACATGTG
GCCCGCGCCGAAGAGTGGCCGATTATGCCGACCGAATGGGTACATACTCTGCTTAAACCATGGAACTTCTTTGACGAAAC
GCCAACGCTAGGGGCGCTGAAGAAAGATAAGTGA
>ec102651_1853
ATGAAAAATGTACTGATTCTTGGTGCTGGCGGTCAGATAGCCCGCCATGTGATTAATCAACTGGCAGATAAACAAACCAT
TAAACAAACTTTATTTGCCCGTCAGCCAGCAAAAATCCACAAACCCTATCCAACTAATAGCAAGATTATTATGGGAGATG
TACTGAATCATGCAGCACTGAAGCAGGCCATGCAGGGACAGGACGTTGTGTATGCCAACCTTACGGGGGAAGATTTAGAT
ATTCAGGCAAATTCAGTGATCGCTGCGATGAAAGCCTGTGATGTTAAACGTCTGATCTTTGTTCTTTCCCTCGGTATTTA
TGATGAAGTTCCAGGAAAATTTGGCGAATGGAATAATGCAGTTATTGGTGAGCCCCTAAAACCATTCCGCAGGGCTGCGG
ATGCAATTGAGGCTTCTGGACTGGAATATACAATTCTTCGCCCTGCCTGGCTGACTGATGAAGATATTATTGATTATGAG
CTTACCTCACGCAATGAACCATTCAAAGGTACGATCGTATCACGTAAGAGTGTCGCAGCATTAATCACAGATATCATCGA
TAAACCTGAGAAACACATTGGTGATAATATAGGTATCAATCAACCCGTGACTGATGGTGACAAGCCATTATTCATGTAA
>ec102651_131
ATGCATCCCACTCAACGTAAGCTGATGAAGAGAATAATTCTGTTTCTGTCACTACAGTTTCCCATTACCTATCCAGCCAT
CGCTGGGCAGGATATTGACCTTGTTGCCAATGTAAAAAACAGCACTTGCAAAAGCGGAATCAGTAACCAGGGTAATATTG
ATCTTGGCGTCGTTGGGGTGGGATATTTTTCAGATAATGTTACTCCTGAAAGCTATCAACCAGGTGGAAAAGAGTTCACT
GTCACAGTATCAGACTGTGCATTACAGGGAACTGGCGATGTGCTTAATCAGTTACATATTGATTTTAGAGCCCTTAGCGG
TGTCATGGCTGCAGGTTCAAGGCAAATATTTGCCAATGAAGTCGCAACCGGGGCTAAAAATGTCGGTGTCGTTCTCTTTT
CCATTCAGGACCCGACCAATATATTCAATGTTATTAGTTCAGCAGGAAATTCTCGTTCCGTGTATCCAGTAATGACTTCT
GCCCTGCATAATTCTTCATGGAAATTTTATGCCAGAATGCAAAAAATCGATCCCGCGCTGGATGTCATATCTGGCCAGGT
AATGAGTCATATATTAGTTGATGTGTACTACGAATAA
>ec402290_4511
ATGACCAAATTCTCAGTGGTTGTCGCAGGCGGTGGAAGCACCTTTACGCCAGGCATCGTGTTGATGCTCCTGGCGAATCA
GGACCGTTTCCCGCTTCGTGCACTGAAATTTTATGATAACGATGGTGCGCGGCAGGAAGTGATTGCCGAAGCCTGTAAAG
TCATCCTTAAAGAGAAAGCGCCGGACATTGCGTTTAGTTACACCACCGATCCTGAAGTGGCATTCAGCGACGTTGATTTT
GTCATGGCGCACATCCGCGTCGGCAAGTACCCGATGCGCGAACTGGATGAAAAAATCCCACTGCGCCACGGTGTTGTTGG
TCAGGAAACTTGCGGACCCGGCGGAATAGCGTACGGCATGCGTTCCATTGGCGGCGTCCTGGAACTGGTGGATTATATGG
AAAAATATTCACCAAACGCCTGGATGCTCAACTACTCCAACCCGGCAGCAATTGTCGCAGAAGCCACGCGTCGTCTGCGC
CCGAATGCGAAAATCCTCAACATCTGTGACATGCCAATCGGTATTGAAAGCCGGATGGCGCAAATTGTTGGGCTGCAAGA
TCGCAAACAGATGCGCGTGCGCTACTACGGCCTGAACCACTGGTGGTCGGCGATATCCCGCAGTTTCAGAAAGGGTTAA
>ec102651_1915
ATGGCGAACAGCATCACGGCGGATGAGATTCGGGAACAGTTTTCGCAGGCAATGTCAGCCATGTACCAGCAAGAAGTTCC
GCAATATGGCACGCTGCTGGAACTGGTAGCTGATGTGAATCTGGCTGTGCTGGAAAACAATCCTCAACTGCACGAAAAAA
TGGTAAATGCAGACGAGCTGGCGCGACTGAATGTTGAACGTCATGGGGCGATTCGCGTTGGGACTGCACAAGAGCTTGCT
ACTCTTCGGCGGATGTTTGCCATTATGGGGATGTACCCGGTGAGCTATTACGATCTCTCGCAGGCAGGGGTGCCGGTACA
TTCGACAGCATTTCGGCCCATTGATGATGCTTCTCTGGCGCGTAATCCCTTCCGCGTTTTTACCTCCTTACTCCGCCTTG
AGCTTATCGAGAACGAAATTTTGCGCCAGAAAGCGGCGGAGATTCTGCGTCAGCGCGATATCTTCACCCCACGTTGTCGA
CAACTGTTAGAGGAATATGAGCAGCAGGGCGGTTTTAACGAAACACAGGCACAGGAGTTTGTGCAGGAAGCCCTGGAAAC
GTTTCGCTGGCACCAGTCAGCAACGGTAGATGAAGAAACCTATCGCGCCTTGCACAACGAACATCGGTTGATTGCTGATG
TGGTCTGTTTTCCTGGATGCCATATCAACCACCTGACGCCACGTACGCTGGATATTGACCGGGTGCAGTCGATGATGCCT
GAATGCGGAATTGAACCCAAAATTCTCATCGAGGGGCCGCCGCGCCGCGAGGTACCGATTTTACTACGCCAGACCAGCTT
TAAAGCACTGGAAGAGACGGTGTTGTTTGCGGGGCAGAAACAGGGCACGCATACCGCGCGCTTTGGTGAAATTGAGCAGC
GTGGCGTGGCATTAACGCCGAAAGGGCGACAACTGTATGATGATCTTCTGCGTAACGCTGGAACCGGGCAGGATAATCTC
ACTCACCAAATGCATTTACAGGAAACCTTCCGCACTTTTCCTGACAGTGAGTTTTTAATGCGTCAGCAAGGGCTGGCATG
GTTCCGGTACCGTCTGACGCCTTCAGGTGAGGCGCATCGTCAGGCGATTCATCCCGGAGACGATCCACAGCCCTTAATTG
AACGTGGTTGGGTCGCGGCGCAACCCATTACCTATGAAGATTTCTTGCCCGTTAGCGCGGCGGGGATCTTCCAGTCAAAT
CTGGGTAATGAAACGCAGGCACGCAATCACGGTAATGCCAGTCGCGAGGCATTTGAGCAGGCGTTGGGTTGTCCGGTTTT
GGATGAGTTCCAGCTTTATCAGGAAGCGGAAGAACGCAGTAAACGTCGCTGTGGTTTGCTTTAA
>ec102651_1866
TTGAATCAATTTGTTAATTCGCTTGCCCCAAAATTATCGCACTGGCGACGTGATTTTCATCACTATGCAGAGTCTGGCTG
GGTGGAATTCCGCACTGCCACCCTTGTTGCGGAAGAATTGCAGCAGCTCGGCTATTCACTGGCGCTGGGCCGCGAAGTAG
TTAATGAAAGTAGCCGGATGGGACTACCTGATGAACTCACTCTACAACGCGAATTCGAGCGCGCTCGTCAACAGGGTGCG
CTAGCACAATGGATTGCGGTTTTTGAAGGTGGTTTCACTGGTATCGTCGCCACCCTGGATACCGGTCGCCCCGGTCCGGT
GATGGCTTTCCGTGTCGATATGGACGCGCTGGATCTTAGTGAAGAGCAGGATGTCAGCCATCGCCCCTACCGCGACGGTT
TTGCGTCATGTAACGCCGGAATGATGCATGCCTGTGGTCATGATGGACATACCGCCATTGGGCTTGGGCTGGCGCATACC
CTTAAACAATTCGAGTCCGGACTACATGGCGTCATCAAACTGATTTTTCAGCCTGCAGAGGAAGGTACGCGTGGCGCGCG
GGCGATGGTCGATGCAGGTGTCGTAGATGATGTTGATTATTTTACTGCCGTGCACATTGGCACTGGCGTACCTGCGGGCA
CCGTGGTGTGCGGCAGTGATAATTTTATGGCAACCACCAAATTTGACGCGCACTTCACCGGTACCGCCGCTCACGCAGGC
GCAAAACCAGAAGACGGTCACAATGCCTTGTTGGCGGCAGCACAAGCCACTCTTGCACTGCATGCAATCGCCCCGCACAG
CGAAGGAGCTTCCAGAGTAAACGTGGGCGTTATGCAGGCAGGAAGCGGTCGTAACGTTGTTCCTGCCTCGGCGTTGCTGA
AAGTGGAAACACGCGGGGCCAGCGACGTCATTAATCAATATGTTTTTGACCGTGCACAACAAGCGATTCAGGGCGCAGCA
ACCATGTATGGTGTCGGCGTTGAAACTCGTCTGATGGGTGCAGCTACCGCCAGTTCTCCTTCGCCGCAATGGGTCGCATG
GTTGCAAAGTCAGGCGGCTCAGGTCGCGGGGGTCAATCAGGCCATTGAACGTGTTGAAGCGCCTGCGGGTTCCGAAGATG
CCACATTAATGATGGCCCGCGTGCAGCAACATCAAGGGCAAGCCTCCTACGTGGTGTTTGGCACACAGCTGGCGGCAGGT
CATCACAACGAAAAATTCGATTTTGACGAGCAGGTTCTCGCTATTGCCGTCGAAACGCTGGCGCGCACCGCGCTCAATTT
TCCCTGGACGCGAGGTATCTGA
>ec102651_1572
TTGCGAGAGAAAGAAAATGGCGTGTCGGAGAATGAATTGCAACACAAAAATAACAAATTGAATGATATTTATTTTTATTT
CAATAATTTTGAATTAATAATGAAAGAATCTTCATAA
>lcl|CP000802.1_cds_EcHS_A4093_3871
TTGGGCTGTTTAGTTGAGTTTCAGATTGCTGATGAAGTGCTCTTTGTTCATGCCGGATGCGGCGTGAACGCCTTATCCGG
CCTACAAAAGCAATATTTTCAACAGGTTTTGTAG
>ec402290_926
ATGAAAAAAATTGCCATCACCTGTGCATTACTCTCAAGCTTAGTAGCAAGCAGCGTTTGGGCTGATGCCGCAAGCGATCT
GAAAAGCCGCCTGGATAAAGTCAGCAGCTTCCACGCCAGCTTCACACAAAAAGTGACTGACGGTAGCGGCGCGGCGGTGC
AGGAAGGTCAGGGCGATCTGTGGGTGAAACGTCCAAACTTATTCAACTGGCATATGACACAACCTGATGAAAGCATTCTG
GTTTCTGACGGTAAAACACTGTGGTTCTATAACCCGTTCGTTGAGCAAGCTACGGCAACCTGGCTGAAAGATGCCACCGG
TAATACGCCGTTTATGCTGATTGCCCGCAACCAGTCCAGCGACTGGCAGCAGTACAATATCAAACAGAATGGCGATGACT
TTGTCCTGACGCCGAAAGCCAGCAATGGCAATCTGAAGCAGTTCACCATTAACGTGGGACGTGATGGCACAATCCATCAG
TTTAGCGCGGTGGAGCAGGACGATCAGCGCAGCAGTTATCAACTGAAATCCCAGCAAAATGGGGCTGTGGATGCAGCGAA
ATTTACCTTCACCCCGCCGCAAGGCGTCACGGTAGATGATCAACGTAAGTAG
>lcl|CP000802.1_cds_EcHS_A4324_4082
ATGAAAAAAGTCGTCACGGTTTGCCCCTATTGCGCATCAGGTTGCAAAATCAACCTGGTCGTCGATAACGGCAAAATCGT
CCGGGCGGAGGCAGCGCAGGGGAAAACCAACCAGGGTACCCTGTGTCTGAAGGGTTATTATGGCTGGGATTTCATTAACG
ATACCCAGATCCTGACCCCGCGCCTGAAAACCCCCATGATCCGTCGCCAGCGTGGCGGCAAACTCGAACCTGTTTCCTGG
GATGAGGCACTGAATTACGTTGCCGAGCGCCTGAGCGCCATCAAAGAGAAGTACGGTCCGGATGCCATCCAGACGACCGG
CTCCTCGCGTGGTACGGGTAACGAAACCAACTATGTAATGCAAAAATTTGCGCGCGCCGTTATTGGTACCAATAACGTTG
ACTGCTGCGCTCGTGTCTGACACGGCCCATCGGTTGCAGGTCTGCACCAATCGGTCGGTAATGGCGCAATGAGCAATGCT
ATTAACGAAATTGATAATACCGATTTAGTGTTCGTTTTCGGGTACAACCCGGCGGATTCCCACCCAATCGTGGCGAATCA
CGTAATTAACGCTAAACGTAACGGGGCGAAAATTATCGTCTGCGATCCGCGCAAAATTGAAACCGCGCGCATTGCTGACA
TGCACATTGCACTGAAAAACGGCTCGAACATCGCGCTGTTGAATGCGATGGGCCATGTCATTATTGAAGAAAATCTGTAC
GACAAAGCGTTCGTCGCTTCCCGTACAGAAGGCTTTGAAGAGTATCGTAAAATCGTTGAAGGCTACACGCCGGAGTCGGT
TGAAGATATCACCGGCGTCAGCGCCAGTGAGATTCGTCAGGCGGCACGGATGTATGCCCAGGCGAAAAGCGCCGCCATCC
TGTGGGGCATGGGTGTAACCCAGTTCTACCAGGGCGTGGAAACCGTGCGTTCTCTGACCAGCCTCGCGATGCTGACCGGT
AACCTCGGTAAGCCGCATGCGGGTGTAAACCCGGTTCGTGGTCAGAACAACGTGCAGGGTGCCTGCGATATGGGCGCGCT
GCCGGATACGTATCCGGGATACCAGTACGTGAAAGATCCGGCTAACCGCGAGAAATTCGCCAAAGCCTGGGGCGTGGAAA
GCCTGCCTGCTCATACCGGTTATCGCATCAGCGAGCTGCCGCACCGCGCAGCGCATGGCGAAGTGCGTGCCGCGTACATT
ATGGGCGAAGATCCGCTGCAAACTGACGCGGAGCTGTCGGCAGTACGTAAAGCCTTTGAAGATCTGGAACTGGTTATCGT
TCAGGACATCTTTATGACCAAAACCGCGTCGGCGGCGGATGTCATTTTGCCGTCAACGTCGTGGGGCGAGCATGAAGGCG
TGTTTACTGCGGCTGACCGTGGCTTCCAGCGTTTCTTCAAAGCAGTTGAACCGAAATGGGATCTGAAAACGGACTGGCAA
ATCATCAGTGAAATCGCCACCCGTATGGGTTATCCGATGCACTACAACAACACCCAGGAGATCTGGGATGAGTTGCGTCA
TCTGTGCCCGGATTTCTACGGTGCGACTTACGAGAAAATGGGCGAACTGGGCTTCATTCAGTGGCCTTGCCGCGATACTT
CAGATGCCGATCAGGGGACTTCTTATCTGTTTAAAGAGAAGTTTGATACCCCGAACGGTCTGGCACAGTTCTTCACCTGC
GACTGGGTAGCGCCAATCGACAAACTCACCGACGAGTACCCGATGGTACTGTCAACGGTGCGTGAAGTTGGTCACTACTC
TTGCCGTTCGATGACCGGTAACTGTGCGGCACTGGCGGCGCTGGCTGATGAACCTGGCTACGCACAAATCAATACCGAAG
ACGCCAAACGTCTGGGTATTGAAGATGAGGCATTGGTTTGGGTGCACTCGCGTAAAGGCAAAATTATCACCCGTGCGCAG
GTCAGCGATCGTCCGAACAAAGGGGCGATTTACATGACCTACCAGTGGTGGATTGGTGCCTGTAACGAGCTGGTTACCGA
AAACTTAAGCCCGATTACGAAAACGCCGGAATACAAATACTGCGCCGTGCGCGTCGAGCCGATCGCCGATCAGCGCGCCG
CCGAGCAGTACGTGATTGACGAGTACAACAAGTTGAAAACTCGCCTGCGCGAAGCGGCACTGGCGTAA
>ec102651_345
ATGATTCAGTCACAAATTAACCGCAATATTCGTCTTGATCTTGCCGATGCCATTTTGCTCAGCAAAGCTAAAAAAGATCT
CTCATTTGCCGAGATTGCCGACGGCACCGGTCTGGCAGAAGCCTTTGTAACCGCGGCTTTGCTGGGGCAGCAGGCGCTTC
CTGCCGACGCCGCCCGCCTGGTCGGGGCGAAGCTGGATCTCGACGAAGACGCCATTCTACTGTTGCAGATGATTCCACTG
CGTGGCTGCATTGATGACCGTATTCCAACCGACCCAACGATGTATCGTTTCTATGAAATGTTGCAGGTGTACGGCACAAC
CCTGAAAGCGTTGGTTCATGAGAAGTTTGGCGATGGCATTATCAGCGCGATTAACTTCAAACTCGACGTTAAGAAAGTGG
CGGACCCGGAAGGTGGCGAACGTGCGGTCATCACCTTAGATGGTAAATATCTGCCGACCAAACCGTTCTGA
>ec402290_367
ATGAGTGCGTCGTTGGCGATCCTGACCATCGGCATTGTACCTATGCAGGAAGTTTTGCCGCTCCTGACGGAATACATTGA
CGAAGATAATATTTCCCATCATAGCCTGCTGGGGAAGTTAAGTCGTGAAGAAGTGATGGCGGAGTACGCGCCAGAAGCAG
GCGAAGACACCATTCTCACATTATTAAATGACAACCAGCTGGCCCATGTTTCGCGTCGCAAAGTGGAGCGTGACCTGCAA
GGTGTGGTTGAAGTACTCGATAATCGGGGTTACGACGTCATTATATTAATGAGTACGGCAAACATTAGTAGTATGACTGC
GCGTAATACGATCTTTCTTGAGCCGTCGCGGATATTGCCACCGCTGGTTTCCTCTATTGTTGAAGATCATCAAGTGGGGG
TTATCGTTCCGGTTGAGGAGATGCTGCCCGTTCAGGCGCAAAAATGGCAAATTTTGCAGAAATCGCCGGTATTTTCATTG
GGTAACCCCATTCATGATTCAGAACAAAAAATCATTGATGCCGGGAAAGAATTACTGGCAAAAGGGGCTGATGTCATCAT
GCTGGATTGTTTAGGATTTCACCAACGTCATCGCGATTTACTGCAAAAACAGCTCGATGTTCCTGTCTTGCTGTCTAACG
TATTGATTGCACGGCTGGCTGCGGAATTACTGGTGTAA
>ec402290_2765
ATGAAGACCATTCTACCTGCAGTATTGTTTGCCGCTTTCGCTACCACTTCCGCCTGGGCGGCAGAAAGCGTCCAGCCACT
GGAAAAAATCGCGCCTTATCCACAAGCTGAAAAAGGGATGAAGCGTCAGGTGATTCAGTTAACCCCGCAAGAAGATGAAT
CTACCCTGAAAGTAGAACTGTTAATCGGTCAGACGCTGGAAGTCGATTGCAATTTGCATCGTCTCGGCGGGAAGCTGGAA
AACAAAACGCTGGAAGGCTGGGGCTATGATTATTATGTCTTTGATAAAGTCAGTTCCCCGGTTTCGACGATGATGGCCTG
CCCGGATGGCAAGAAAGAGAAGAAATTTGTCACCGCGTATCTGGGCGATGCTGGAATGCTGCGTTACAACAGCAAGCTGC
CGATCGTGGTGTATACGCCAGACAATGTAGATGTGAAGTACCGCGTCTGGAAGGCGGAAGAGAAAATTGACAACGCGGTA
GTTCGCTAA
>ec102651_320
ATGTCAGTTAAAATAGTCATTAAACCGAATACCTATTTTGATTCTGTCTCGCTGATGTCTATCTCCACGCGTGCAAATAA
ACTCGACGGCGTCGAGCAGGCATTTGTGGCGATGGCGACCGAAATGAACAAAGGTGTACTGAAAAATTTAGGACTGCTGA
CGCCGGCGCTGGAACAGGCGAAAAACGGCGACCTGATGATTGTCATCAATGGTAAATCGGGTGCGGACAACGAGCAGTTG
CTGGTGGAGATTGAAGAACTGTTCAACACCAAAGCGCAAAGCGGCTCGCACGAGGCGCGTTACGCCACTATTGCCAGCGC
CAAAAAGCATATCCCGGAAAGTAACCTGGCGGTGATTTCGGTCAACGGTCTGTTTGCCGCTCGCGAAGCGCGTCAGGCGC
TGCAAAACGATCTCAACGTGATGCTGTTTTCCGATAACGTGTCAGTTGAAGATGAACTGGCGCTCAAGCAACTGGCCCAC
GAAAAAGGGCTGCTGATGATGGGGCCAGACTGTGGTACGGCGATTATCAACGGCGCGCGCTCTGTTTTGGTAACGCCGTG
CGTCGCGGCAACATCGGTATTGTTGGCGCATCCGGCACCGGCAGCCAGGAGCTGA
>ec402290_4445
ATGAAAGTTATGCGTACCACCGTCGCAACTGTTGTCGCCGCGACCTTATCGATGAGCGCTTTCTCTGTGTTTGCAGAAGC
AAGCCTGACAGGTGCAGGTGCAACCTTCCCTGCGCCGGTGTATGCCAAATGGGCTGACACTTACCAGAAAGAAACCGGTA
ATAAAGTTAACTACCAGGGTATCGGTTCTTCCGGTGGCGTAAAACAGATTATCGCTAATACCGTTGATTTTGGTGCCTCT
GACGCGCCGCTGTCTGACGAAAAACTGGCTCAGGAAGGTCTGTTCCAGTTCCCGACCGTGATTGGCGGCGTGGTGCTGGC
GGTTAACATTCCAGGGCTGAAGTCTGGCGAACTGGTGCTGGATGGTAAAACCCTCGGCGACATCTACCTGGGCAAAATCA
AGAAGTGGGATGATGAAGCCATCGCCAAACTGAATCCGGGTCTGAAACTGCCTTCACAAAACATTGCTGTAGTACGCCGC
GCAGATGGCTCCGGGACTTCCTTCGTCTTCACCAGCTACCTGGCGAAAGTGAACGAAGAGTGGAAAAACAACGTTGGTAC
TGGCTCTACCGTAAAATGGCCGATCGGTCTGGGCGGTAAAGGTAACGACGGTATCGCCGCGTTCGTTCAGCGTCTGCCGG
GTGCAATTGGTTATGTTGAATATGCTTACGCGAAGCAGAACAACCTGGCGTACACCAAACTGATCTCCGCTGATGGTAAA
CCGGTTAGTCCGACCGAAGAAAACTTCGCTAATGCAGCAAAAGGTGCAGACTGGAGCAAAACCTTCGCTCAGGATCTGAC
CAACCAGAAAGGCGAAGATGCATGGCCTATTACCTCTACCACGTTCATTCTGATCCACAAAGATCAGAAGAAACCAGAAC
AAGGCACAGAAGTGCTGAAATTCTTCGACTGGGCGTACAAAACCGGGGCTAAACAGGCGAACGACCTGGATTACGCCAGC
CTGCCGGATAGTGTAGTTGAACAGGTTCGCGCTGCGTGGAAGACCAATATTAAAGACAGTAGCGGTAAGCCGCTGTACTA
A
>ec402290_1595
ATGGATAAAATAAAATCAAATGCGCGTGATTTAAGACGCAATCTCACTTTGCAGGAACGAAAGCTCTGGCGATATCTTCG
CAGCCGACGTTTTGGTGATTTCAAATTTCGCCGTCAACATCCGGTGGGGAGCTACATTCTCGATTTTGCTTGCTGCTCGG
CGCGCGTAGTCGTTGAGCTGGATGGTGGGCAGCATGATTTGGCAGTTGCCTATGATACCAGGCGCACTAGCTGGCTTGAG
TCGCAGAGCTGGACCGTGCTGCGTTTCTGGCATAACGAGATTGATTGTAATGAGGAGGCGGTGCTGGAGATTATTCTGCA
GGAACTGAACCGCCGGTCACCCTCACCCTGA
>ec402290_174
ATGAAGCAACTCACCATTCTGGGCTCGACCGGCTCGATTGGTTGCAGCACGCTGGACGTGGTGCGCCATAATCCCGAACA
CTTCCGCGTAGTTGCGCTGGTGGCAGGCAAAAATGTCACTCGCATGGTAGAACAGTGCCTGGAATTCTCTCCCCGCTATG
CCGTAATGGACGATGAAGCGAGTGCGAAACTTCTTAAAACGATGCTACAGCAACAGGGTAGCCGCACCGAAGTCTTAAGT
GGGCAACAAGCCGCTTGCGATATGGCAGCGCTTGAGGATGTTGATCAGGTGATGGCAGCCATTGTTGGCGCTGCTGGGCT
GTTACCTACGCTTGCTGCGATCCGCGCGGGTAAAACCATTTTGCTGGCCAATAAAGAATCACTGGTTACCTGCGGACGTC
TGTTTATGGACGCCGTAAAGCAGAGCAAAGCGCAATTGTTACCGGTCGATAGCGAACATAACGCCATTTTTCAGAGTTTA
CCGCAACCTATCCAGCATAATCTGGGATACGCTGACCTTGAGCAAAATGGCGTGGTGTCCATTTTACTTACCGGGTCTGG
TGGCCCTTTCCGTGAGACGCCATTGCGCGATTTGGCAACAATGACGCCGGATCAAGCCTGCCGTCATCCGAACTGGTCGA
TGGGGCGTAAAATTTCTGTCGATTCGGCTACCATGATGAACAAAGGTCTGGAATACATTGAAGCGCGTTGGCTGTTTAAC
GCCAGCGCCAGCCAGATGGAAGTGCTGATTCACCCGCAGTCAGTGATTCACTCAATGGTGCGCTATCAGGACGGCAGTGT
TCTGGCGCAGCTGGGGGAACCGGATATGCGTACGCCAATTGCCCACACCATGGCATGGCCGAATCGCGTGAACTCTGGCG
TGAAGCCGCTCGATTTTTGCAAACTAAGTGCGTTGACATTTGCCGCACCGGATTATGATCGTTATCCATGCCTGAAACTG
GCGATGGAGGCGTTCGAACAAGGTCAGGCAGCGACGACAGCATTGAATGCCGCAAACGAAATCACCGTTGCTGCTTTTCT
TGCGCAACAAATCCGCTTTACGGATATCGCTGCGTTGAATTTATCCGTACTGGAAAAAATGGATATGCGCGAACCACAAT
GTGTGGACGATGTGTTATCTGTTGATGCGAACGCGCGTGAAGTCGCCAGAAAAGAGGTGATGCGTCTCGCAAGCTGA
>ec102712_315
ATGAGTATAAAAAATCTACCTGCCGACTATTTATTGGCTGCACAACAGGGTGATATCGATAAAGTAAAAACCTGCCTTGC
GCTGGGTGTCGATATTAATACCTGCGATCGTCAGGGGAAAACGGCAATTACGCTGGCAAGTTTATATCAGCAATATGCTT
GCGTTCAGGCATTAATTGATGCCGGAGCGGATATTAATAAGCAAGATCATACCTGTTTAAATCCTTTTTTAATTAGCTGT
CTGAACGATGATTTAACGCTACTACGAATTATTTTACCGGCTAAACCCGATCTTAATTGCGTAACCCGTTTTGGCGGTGT
CGGCCTGACGCCTGCCTGTGAAAAAGGCCATTTAAGTATTGTAAAAGAGCTTTTGGCGCATACGGAGATTAACGTTAACC
AGACCAACCATGTAGGCTGGACGCCGCTACTGGAAGCGATTGTGCTTAATGATGGTGGTATTAAACAGCAGGCGATTGTG
CAGTTATTGCTGGAACACGGTGCCAGCCCGCATCTGACCGATAAATATGGCAAAACGCCACTGGAACTGGCGCGGGAACG
GGGCTTTGAAGAGATTGCGCAGTTACTGATTGCCGCAGGCGCATAA
>ec102712_322
TTGTTTTTCCGTAATCGCAAAAATATTGCCATGACCATAAAAGAAAAATTCTCACAAAAATATCCCCATGCTTCCTTTTG
TACTTTTGGCGATTCAGCAGCGTTGGCCGATCACCTCGCAACGTTGATTGCGACTGGTGTTAAAACAGCTTCCTGTGGTT
CGCTGGCGGGATGTATTGAAGACAACGCATTTCCGATGATTGGTGAGTATAAGATTGTAGAAAATAGCCGTGGTGAGCCT
GTATGTGTTATCAGAGTGATTGGCCTGCATTTACTGCGCTTTTCTGATGTCACCGTGGAGCTTGCCCGTAAGGAAGGTGA
AGGTGACCTCAGTCTTGAATATTGGCGTAATGAACACCGTCGTTTTTTCCAGGCAGAAGGAAGCTATTCACCAGAAATGG
ACGTTATATTTGAAGAATATGCCCTTATTGACGTTGTGTAG
>ec102712_1663
ATGGCTGCCATTAATACGAAAGTCAAAAAAGCCGTTATCCCCGTTGCGGGATTAGGAACCAGGATGTTGCCGGCGACGAA
AGCCATCCCGAAAGAGATGCTGCCACTTGTCGATAAGCCATTAATTCAATACGTCGTGAATGAATGTATTGCGGCTGGCA
TTACTGAAATTGTGCTGGTTACACACTCATCTAAAAACTCTATTGAAAACCACTTTGATACCAGTTTTGAACTGGAAGCA
ATGCTGGAAAAACGTGTAAAACGTCAACTGCTTGATGAAGTGCAGTCTATTTGTCCGCCGCACGTAACTATTATGCAAGT
TCGTCAGGGTCTGGCGAAAGGCCTGGGACACGCGGTATTGTGTGCTCACCCGGTAGTGGGTGATGAACCGGTAGCTGTTA
TTTTGCCTGATGTTATTCTGGATGAATATGAATCCGATTTGTCACAGGATAACCTGGCAGAGATGATCCGCCGCTTTGAT
GAAACGGGTCATAGCCAGATCATGGTTGAACCGGTTGCTGATGTGACCGCATATGGCGTTGTGGATTGCAAAGGCGTTGA
ATTAGCGCCGGGTGAAAGCGTACCGATGGTTGGTGTGGTAGAAAAACCGAAAGCGGATGTTGCGCCGTCTAATCTCGCTA
TTGTGGGTCGTTACGTACTTAGCGCGGATATTTGGCCGTTGCTGGCAAAAACCCCTCCGGGAGCTGGTGATGAAATTCAG
CTCACCGACGCAATTGATATGCTGATCGAAAAAGAAACGGTGGAAGCCTATCATATGAAAGGGAAGAGCCATGACTGCGG
TAATAAATTAGGTTACATGCAGGCCTTCGTTGAATACGGTATTCGTCATAACACCCTTGGCACGGAATTTAAAGCCTGGC
TTGAAGAAGAGATGGGCATTAAGAAGTAA
>ec402290_1558
ATGTCTATCACGGCGCAGTCCGTATACCGTGACACCGGAAATTTCTTCCGTAATCAATTTATGACCATTCTGTTGGTATC
GTTGCTATGTGCGTTTATCACAGTGGTGTTAGGGCATGTTTTCTCACCCAGTGATGCACAGCTTGCGCAGCTCAATGACG
GCGTGCCCGTTAGCGGCAGTAGTGGGTTGTTCGACCTGGTTCAGAATATGTCACCGGAACAGCAACAAATTTTGCTGCAG
GCTTCAGCGGCGTCCACTTTTTCAGGATTAATCGGTAACGCCATTCTCGCCGGAGGCGTAATATTAATTATCCAGCTGGT
GTCTGCGGGTCAGAGAGTCAGTGCGCTGCGAGCTATTGGTGCCAGTGCGCCGATATTGCCCAAGTTATTTATTCTGATTT
TTCTGACTACCCTTTTAGTACAGATTGGCATCATGCTGGTGGTCGTTCCGGGAATTATCATGGCCATTTTACTGGCCCTG
GCACCGGTGATGCTGGTACAGGACAAAATGGGCATTTTTGCCTCGATGCGTAGCAGTATGCGGCTGACTTGGGCGAATAT
GCGTCTGGTGGCACCCGCAGTACTGAGCTGGTTGCTGGCAAAAACACTGTTGCTGCTTTTTGCCTCTTCTTTTGCCGCAT
TAACCCCGGAAATTGGTGCCGCACTGGCGAACACCTTGAGCAACCTGATTTCTGCCATATTGCTCATCTATCTGTTCCGC
CTGTATATGTTGATTCGCCAATAA
>ec102651_480
ATGCCGGATGACCTTTGTGTCATCCGGCATTTTTCTTTTCATTATCTGCACTTTCCGCAAATTATCTCGCCATTAACCGT
TTCAGCCCCTGGTGCCTTTCTTGAGGCAATCGCCTGA
>lcl|FN649414.1_cds_CBJ00889.1_1388
ATGAGTGATTCCAACAGCCGTCTGGTCTACTCAACGGAAACCGGACGTATTGATGAGCCCAAAGCGGCCCCTGTACGCCC
TAAAGGCGACGGTGTGGTGCGTATTCAGCGTCAGACCAGTGGACGTAAAGGTAAGGGCGTTTGCCTGATTACCGGTGTCG
ATCTCGATGATGCCGAACTGACAAAACTTGCAGCGGAACTGAAGAAAAAATGCGGCTGCGGCGGAGCAGTTAAAGATGGA
GTTATTGAAATCCAGGGCGATAAGCGTGATTTATTAAAATCACTACTTGAAGCGAAAGGGATGAAGGTAAAACTCGCAGG
CGGTTAA
>ec102712_4635
ATGGCTAAGAAAGTACAAGCCTATGTCAAGCTGCAGGTTGCAGCTGGTATGGCTAACCCGAGTCCGCCAGTAGGTCCGGC
TCTGGGTCAGCAGGGCGTAAACATCATGGAATTCTGCAAAGCGTTCAACGCAAAAACTGATTCCATCGAAAAAGGTCTGC
CGATTCCGGTAGTAATCACCGTTTACGCTGACCGTTCTTTCACTTTCGTTACCAAGACCCCGCCGGCAGCAGTTCTGCTG
AAAAAAGCGGCTGGTATCAAGTCTGGTTCCGGTAAGCCGAACAAAGACAAAGTGGGTAAAATTTCCCGCGCTCAGCTGCA
GGAAATCGCGCAGACCAAAGCTGCCGACATGACTGGTGCCGACATTGAAGCGATGACTCGCTCCATCGAAGGTACTGCAC
GTTCCATGGGCCTGGTAGTGGAGGACTAA
>ec102712_2806
ATGAGCAGAGTAACCGCGATTATCTCCGCTCTGATTATCTGCATCATCGTCTGCCTGTCATGGGCTGTTAATCATTACCG
TGATAACGCCATCGCCTACAAAGAGCAGCGCGACAAAAACGCCAGAGAGCTGAAGCAGGCGACCGCCACCATTACTGACA
TGCAGCAGCGCCAGCGTGCTGCTGATGTACTCGATGCTAAATACACGAAGGAGTTAGCCAATGCGAAAGCTGAAAATGAT
GCTCTTCGGCGTAAGCTTGATAATGGTGGTCGGGTGCTCGTCAAAGGAAAATGCCCTGTGCCAGCCTCAGCCAAAACCTC
CAGCTCCTCCGGCATGGGCAATGAGGCCACCGTCGAACTCTCTTCAGTTGCTGGACGAAACGTTCTCGGTATCCGGGACG
GAATTATCCGTGACCAAACAGCACTGAGAACGCTTCAGGAGTACATCAGGACGCAATGCCTGAAATAA
>ec402290_1818
ATGCATTACCAGCCAAAACAAGATTTACTCAATGATCGCATTATCCTGGTGACGGGAGCCAGCGATGGGATTGGCCGTGA
AGCCGCGATGACGTATGCACGCTATGGTGCGACAGTGATTCTGTTGGGCCGTAATGAAGAAAAATTACGTCAGGTAGCCA
GCCACATAAACGAAGAAACTGGACGTCAGCCACAGTGGTTTATTCTCGATTTGCTGACCTGCACGTCCGAAGATTGCCAA
CAACTGGCACAGCGCATTGTCGTTAATTATCCGCGTCTGGATGGTGTTTTGCATAATGCCGGATTGCTCGGCGATATTTG
CCCAATGAGCGAACAAAATCCGCAGGTCTGGCAGGACGTCATGCAGGTCAACGTTAATGCCACCTTTATGCTCACCCAGG
CACTGCTTCCTTTATTACTCAAATCGGACGCCGGTTCACTGGTCTTTACTTCATCAAGCGTTGGACGTCAGGGACGAGCT
AACTGGGGTGCATATGCAGCGTCGAAATTTGCCACCGAAGGGATGATGCAGGTACTGGCCGATGAATATCAGCAGCGCCT
GCGCGTCAACTGCATTAACCCAGGCGGTACGCGCACCGCAATGCGCGCAAGCGCCTTCCCGACCGAAGATCCACAGAAAC
TTAAAACACCCGCTGATATCATGCCGCTCTACCTCTGGCTGATGGGCGATGACAGCCGCCGTAAAACCGGCATGACCTTT
GACGCCCAACCGGGCCGTAAACCAGGAATTTCCCAATGA
>ec102651_658
ATGAAACGTGCTGTCGTTGTGTTCAGTGGAGGCCAGGATTCCACCACCTGTCTGGTGCAGGCATTACAACAATATGATGA
AGTCCATTGCGTGACGTTCGATTACGGTCAGCGACATCGCGCAGAAATCGACGTGGCACGCGAACTGGCGCTGAAACTGG
GAGCACGCGCGCATAAGGTTCTTGATGTAACGCTGCTCAACGAGCTGGCGGTCAGCAGCCTGACGCGTGACAGCATTCCG
GTGCCTGATTATGAACCTGAAGCCGATGGCATCCCGAATACGTTTGTCCCAGGGCGTAATATTTTGTTCCTGACGCTGGC
GGCAATATATGCGTATCAGGTAAAAGCAGAAGCCGTAATTACCGGCGTCTGTGAAACGGATTTCTCCGGCTACCCGGATT
GCCGCGATGAGTTTGTGAAAGCACTAAACCATGCCGTCAGTTTGGGCATGGCGAAAGATATTCGTTTTGAAACGCCGCTG
ATGTGGATTGATAAAGCGGAAACCTGGGCGCTGGCAGATTATTACGGCAAACTGGATTTAGTCCGTAACGAAACGTTGAC
CTGCTATAACGGCATTAAAGGCGACGGTTGCGGTCATTGTGCGGCATGTAATTTACGCGCCAACGGTTTGAATCATTATC
TGGCCGATAAACCGACGGTGATGGCCGCGATGAAGCAGAAAACCGGGTTGAAGTAA
>ec401140_1895
ATGCTGAAGCGTTTCTTTATTACCGGTACAGACACTTCTGTAGGGAAAACGGTGGTTTCCCGCGCATTGCTACAAGCGTT
AGCCTCCCAGGGAAAAACGGTTGCGGGATATAAACCCGTAGCGAAGGGGAGCAAAGAGACACCCGAAGGGCTGCGTAATA
AAGATGCCCTGGTGTTGCAGAGTGTTTCAACCATCGAACTGCCTTATGAAGCAGTTAATCCTATCGCGTTAAGCGAAGAA
GAAAGTAGCGTGGCGCACAGTTGCCCAATCAATTACACCCTCATTTCAAACGGCCTGGCAAACCTGACCGAAAAAGTCGA
TCATGTCGTGGTAGAAGGGACTGGCGGCTGGCGCAGTCTGATGAATGATTTGCGTCCACTCTCTGAATGGGTAGTGCAGG
AACAACTGCCGGTGTTGATGGTTGTCGGTATTCAGGAAGGTTGCATTAACCATGCACTGCTAACAGCTCAGGCGATCGCC
AACGACGGGCTGCCGCTCATTGGCTGGGTGGCTAACCGAATCAACCCAGGACTGGCGCATTATGCGGAAATCATTGATGT
GCTGGGTAAAAAACTTCCGGCACCGCTCATTGGTGAACTGCCTTATCTGCCGCGCGCCGAACAGCGTGAACTGGGGCAAT
ACATCCGCTTAGCTATGCTGCGCAGTGTGCTGGCGGTAGATAGAGTCACGGTGTAA
>ec402290_4421
TTGTTAACTCCCAGTCAATTCACATTCGTCTTCCAGCAGCCACAACGGGCTGGCACGCCGCAAATTACCATTCTCGGCCG
CCTGAATTCGCTGGGGCATCCCCGTATCGGTCTTACAGTCGCCAAGAAAAACGTTCGACGCGCCCATGAACGCAATCGGA
TTAAACGTCTGACGCGTGAAAGCTTCCGTCTGCGCCAACATGAACTCCCGGCTATGGATTTCGTGGTGGTGGCGAAAAAA
GGGGTTGCCGACCTCGATAACCGTGCTCTCTCGGAAGCGTTGGAAAAATTATGGCGCCGCCACTGTCGCCTGGCTCGCGG
GTCCTGA
>ec102651_1857
ATGGCGACAGATGCTGATTATGATACCGAAAACTGGTTTGAACGTGCGAAGCCTGAACGTAGTGTTCGGTGTTCTATGTG
CTTTACCGCATTTTGGCGTCGATTATTTACACTAAATCTGATTTAA
>ec402290_4981
ATGGCTCAACGCATCTTTACGCTGATCCTGCTACTTTGCAGCACTTCCGTTTTTGCCGGATTATTCGACGCGCCGGGACG
TTCACAATTTGTCCCCGCGGATCAAGCCTTTACTTTTGATTTTCAGCAAAACCAACATGACCTTAATCTGACCTGGCAGA
TCAAAGACGGTTACTACCTCTACCGTAAACAGATCCGCATTACGCCGGAACACGCGAAAATTGCCGACGTGCAGCTGCCG
CAAGGCGTCTGGCATGAAGATGAGTTTTACGGCAAAAGCGAGATTTACCGCGATCGGCTGACGCTTCCCGTAACCATCAA
CCAGGCGAGTGCGGGAGCGACGTTAACTGTCACCTACCAGGGCTGTGCTGATGCCGGTTTCTGTTATCCGCCAGAAACCA
AAACCGTTCCGTTAAGCGAAGTGGTCGCCAACAACGCAGCGTCACAGCCTGTGTCTGTTTCGCAGCAAGAGCAGCACACC
GCGCAATTGCCCTTTTCCGCGCTCTGGGCGTTGTTGATCGGTATTGGTATCGCCTTTACGCCATGCGTGCTGCCAATGTA
CCCACTGATTTCTGGCATCGTGCTGGGTGGTAAACAGCGGCTCTCCACTGCCAGAGCATTGTTGCTGACCTTTATTTATG
TGCAGGGGATGGCACTGACTTACACGGCGCTGGGTCTGGTAGTTGCCGCCGCAGGGTTACAGTTCCAGGCGGCGCTACAG
CACCCATACGTGCTCATTGGCCTCGCCATCGTCTTTACCTTGCTGGCGATGTCAATGTTTGGCTTGTTTACTCTACAACT
CCCCTCTTCGCTGCAAACACGTCTCACGTTGATGAGCAATCGCCAACAGGGCGGCTCACCTGGCGGTGTGTTTGTTATGG
GGGCGATTGCCGGACTGATCTGTTCACCATGCACCACCGCACCGCTTAGCGCGATTCTGCTGTATATCGCCCAAAGCGGG
AACATGTGGCTGGGCGGCGGCACGCTTTATCTCTATGCGTTGGGCATGGGCCTGCCGCTGATGCTAATTACCGTCTTTGG
TAACCGCTTGCTGCCGAAAAGCGGCCCGTGGATGGAACAAGTCAAAACCGCGTTTGGTTTTGTGATCCTCGCACTGCCGG
TCTTCCTGCTGGAGCGAGTGATTGGTGATGTATGGGGATTACGCTTGTGGTCGGCGCTGGGTGTCGCATTCTTTGGCTGG
GCCTTTATCACCAGCCTACAGGCTAAACGCGGCTGGATGCGCGTGGTGCAAATAATCCTGCTGGCAGCGGCATTGGTTAG
CGTGCGCCCACTTCAGGATTGGGCATTTGGTGCGACGCATACCGCGCAAACTCAGACGCATCTCAACTTTACACAAATCA
AAACGGTAGATGAGTTAAATCAGGCGCTCGTTGAAGCCAAAGGCAAACCGGTGATGTTAGATCTTTATGCCGACTGGTGC
GTCGCCTGTAAAGAGTTTGAGAAATACACCTTCAGCGACCCGCAGGTGCAAAAAGCGTTAGCAGACACGGTCTTACTTCA
GGCCAACGTCACGGCCAACGACGCACAAGATGTGGCGCTGTTAAAGCATCTTAATGTCCTTGGCCTACCGACAATTCTCT
TTTTTGACGGACAAGGCCAGGAGCATCCACAAGCACGCGTCACGGGCTTTATGGATGCTGAAACCTTCAGCGCACATTTG
CGCGATCGCCAACCGTGA
>ec402290_3610
ATGAGAAAATACATTAAAAACACCTTTTTATTTGTTTTTATTTGTTTGACAGTTGCATGTAAAGAGCAATTGTATACAGG
ATTAACGGAAAAAGAAGCCAATCAGATGCAAGCATTGTTGTTATCCAATGATGTCAATGTATCTAAAGAAATGGACAAAA
GTGGAAATGTAACAATAAGTGTGGAAAAAGAGGATTTTGTCCGTGCGATAACCATTTTAAATAACAATGGCTTCCCGAAA
AAGAAATTTGCAGATATTGAAGTTATTTTTCCGCCCAGTCAGCTAGTGGCATCGCCATCACAAGAAAATGCAAAAATCAA
CTATCTCAAAGAACAAGATATAGAAAGGTTACTAAGTAAAATCCCCGGTGTTATCGATTGCAGCGTTTCATTAAATGTTA
ACAATAACGAGAGCCAACCATCCTCAGCGGCTGTTTTAGTCATTAGCTCGCCAGAGGTTAACTTAGCACCATCAGTCATT
CAGATAAAAAACTTAGTTAAGAATAGCGTAGACGATCTCAAACTAGAAAATATTAGTGTCGTTATCAAGTCATCCTCAGG
ACAGGACGGGTAA
>ec402290_456
ATGCGTATCATTCTGCTTGGCGCTCCGGGCGCGGGGAAAGGGACTCAGGCTCAGTTCATCATGGAGAAATATGGTATTCC
GCAAATCTCCACTGGCGATATGCTGCGTGCTGCGGTCAAATCTGGCTCCGAGCTGGGTAAACAAGCAAAAGACATTATGG
ATGCTGGCAAACTGGTCACCGACGAACTGGTGATCGCGCTGGTTAAAGAGCGCATTGCTCAGGAAGACTGCCATAATGGT
TTCCTGTTGGACGGCTTCCCGCGTACCATTCCGCAGGCAGACGCGATGAAAGAAGCGGGCATCAATGTTGATTACGTTCT
GGAATTCGACGTACCGGACGAACTGATCGTTGACCGTATCGTCGGTCGCCGCGTTCACGCGCCGTCTGGTCGTGTTTATC
ACGTTAAATTCAATCCGCCGAAAGTAGAAGGCAAAGACGACGTTACCGGTGAAGAACTGACTACCCGTAAAGATGATCAG
GAAGAGACCGTACGTAAACGTCTGGTTGAATACCATCAGATGACAGCACCGCTGATCGGCTACTACTCCAAAGAAGCGGA
AGCGGGTAATACCAAATACGCGAAAGTTGACGGCACCAAGCCGGTTGCTGAAGTTCGCGCTGATCTGGAAAAAATCCTCG
GCTAA
>lcl|CP000802.1_cds_EcHS_A0070_68
ATGTTAAAACTGACTGATATCACCTGGCTTTATCACCATTTGCCGATGCGTTTTAGCTTAACGGTAGAACGCGGCGAGCA
GGTGGCAATCCTCGGGCCAAGCGGCGCGGGTAAAAGTACCCTGCTGAATTTGATCGCCGGTTTTCTGACGCCAGCCAGCG
GTTCGCTGACTATCGACGGCGTTGATCACACCACGACGCCGCCGTCACGCCGTCCGGTGTCGATGCTGTTTCAGGAAAAC
AACCTGTTCAGTCACCTGACGGTCGCGCAGAACATCGGGCTGGGGCTAAATCCGGGATTGAAACTGAACGCGGCACAGCA
GGAGAAAATGCACGCTATCGCCCGCCAGATGGGGATTGATAATTTAATGGCGCGGTTACCTGGCGAGCTTTCCGGCGGTC
AGCGACAGCGAGTGGCGTTAGCACGTTGTCTGGTACGCGAACAGCCGATTTTATTGCTCGATGAACCGTTCTCTGCGCTC
GATCCGGCACTACGCCAGGAGATGTTGACGCTGGTGAGCACGAGCTGCCAGCAGCAAAAAATGACGTTATTGATGGTGTC
ACACAGTGTGGAAGATGCCGCGCGGATCGCCACGCGCTCGGTGGTGGTCGCCGACGGGCGCATCGCCTGGCAGGGTAAGA
CCAATGAGTTGTTGAGCGGTAAGGCGAGTGCTTCAGCACTATTGGGGATTACGGGTTAG
>ec402290_1549
ATGAGCGTAATTGAAACTGCAACTGTGCCGCTCGCACAACAACAGGCTGACGCACTGCTGAACGTGAAAGATTTGCGTGT
CACCTTTAGTACCCCGGACGGCGACGTCACGGCGGTCAATGATTTGAATTTTTCCCTACGTGCCGGAGAAACGCTGGGTA
TTGTAGGTGAGTCTGGTTCGGGTAAATCGCAAACTGCATTTGCGTTGATGGGCCTGTTGGCTGCCAACGGACGTATTGGC
GGATCGGCAACCTTCAATGGGCGTGAAATCCTCAATTTGCCAGAGCATGAACTCAATAAACTGCGCGCTGAACAAATCTC
AATGATTTTTCAGGACCCAATGACTTCGTTGAATCCCTATATGCGCGTCGGTGAGCAGTTAATGGAAGTGCTGATGCTGC
ATAAGAACATGAGCAAAGCTGAGGCGTTTGAAGAGTCGGTGCGGATGCTCGATGCGGTAAAAATGCCGGAAGCGCGTAAA
CGCATGAAAATGTACCCGCACGAATTTTCTGGCGGCATGCGTCAGCGAGTCATGATTGCGATGGCATTGCTATGTCGACC
TAAGCTACTGATTGCGGATGAACCCACTACTGCGCTGGACGTCACCGTACAGGCGCAGATCATGACGCTATTAAATGAAC
TGAAGCGGGAATTTAATACCGCCATCATTATGATCACCCACGATCTTGGCGTGGTGGCGGGGATCTGTGACAAAGTGCTG
GTAATGTACGCCGGGCGCACGATGGAATATGGCAATGCGCGCGATGTCTTTTATCAACCCGTTCATCCTTATTCTATCGG
TTTGCTCAACGCGGTGCCGCGTCTTGATGCGGAAGGTGAAACAATGTTGACCATCCCGGGTAATCCGCCAAACTTGCTGC
GATTACCGAAAGGTTGCCCGTTCCAGCCACGTTGTCCACATGCGATGGAAATTTGTAGTAGCGCACCGCCGCTGGAAGAG
TTTACGCCTGGCCGTCTGCGTGCTTGCTTTAAACCGGTGGAGGAACTGTTATGA
>ec102651_1848
ATGACCGAACCGTTAAAACCACGTATTGATTTCGACGGTCCGCTGGAGGTCGATCAGAATCCAAAATTCAGGGCGCAGCA
GACCTTTGACGAAAATCAGGCGCAAAATTTTGCCCCGGCCACGCTCGATGAAGCGCCTGAAGAAGAGGGGCAAGTTGAAG
CGGTAATGGATGCAGCGTTACGTCCGAAACGCAGCCTGTGGCGCAAAATGGTGATGGGCGGGCTGGCTCTGTTTGGCGCA
AGCGTTGTCGGGCAGGGTGTACAGTGGACAATGAATGCCTGGCAAACTCAGGACTGGGTGGCGCTGGGTGGATGTGCCGC
TGGGGCATTGATTATCGGCGCTGGCGTAGGTTCTGTGGTAACAGAGTGGCGGCGCTTATGGCGCTTGCGACAGCGCGCCC
ATGAACGCGACGAAGCGCGCGATTTGTTGCACAGCCACGGCACGGGCAAAGGCCGCGCATTTTGCGAAAAACTGGCGCAG
CAGGCGGGTATTGATCAGTCTCATCCAGCGCTGCAACGCTGGTATGCCTCAATCCATGAAACGCAAAACGACCGTGAAGT
GGTCAGTTTGTATGCGCATTTGGTCCAGCCAGTTTTAGATGCCCAGGCGCGGCGCGAAATCAGCCGTTCGGCGGCGGAAT
CAACGTTGATGATTGCGGTCAGCCCGCTGGCGTTGGTCGATATGGCGTTTATCGCCTGGCGCAATCTGCGTTTAATTAAT
CGCATCGCCACGCTGTATGGCATTGAACTAGGGTATTACAGCCGTTTGCGTCTGTTTAAGCTGGTATTGCTGAATATCGC
TTTTGCCGGAGCCAGCGAACTGGTGCGCGAAGTGGGGATGGACTGGATGTCGCAAGATCTCGCTGCTCGTTTGTCTACCC
GCGCAGCTCAGGGAATTGGTGCTGGACTTCTGACGGCACGACTCGGGATTAAAGCTATGGAGCTTTGCCGCCCGCTGCCG
TGGATTGACGATGACAAACCTCGCCTCGGGGATTTCCGTCGTCAGCTTATCGGTCAGGTGAAAGAAACGCTGCAAAAAGG
CAAAACGCCCAGCGAAAAATAA
>ec102712_3181
ATGGTATCCGCACTCATCACCGTCGCCGTTATCGCCTGGTGTGCGCAACTGGCCTTAGGCGGCTGGCAAATTTCTCGTTT
TAACCGTGCCTTCGACACACTATGCCAGCAAGGGCGGGTTGGCGTGGGCCGTTCCAGCGGGCGCTTTAAACCGCGGGTCG
TGGTCGCCATCGCGCTGGACGATCAGCAGCGCATCGTCGACACCTTGTTTATGAAAGGACTGACCGTCTTCGCCCGACCG
CAAAAAATTCCCGCAATTACCGGTATGCATGCGGGTGATTTACAGCCCGATGTGATCTTTCCCCATGATCCACTATCACA
GAATGCTCTATCATTGGCGCTTAAACTGAAACGTGGATAA
>ec102651_462
ATGAAGTATGTTGATGGTTTTGTGGTTGCCGTTCCTGCCGATAAAAAGGATGCCTATCGGGAAATGGCCGCTAAGGCTGC
GCCATTGTTTAAAGAGTTTGGCGCGCTTCGTATTGTCGAATGCTGGGCCAGCGATGTACCGGATGGCAAAGTGACCGATT
TTCGTATGGCGGTGAAAGCGGAAGAGAATGAAGAGGTTGTCTTTAGCTGGATTGAATACCCTTCAAAAGAGGTCCGCGAC
GCTGCTACTCAAAAGATGATGTCGGACCCACGGATGAAAGAGTTCGGCGAGTCCATGCCGTTTGACGGCAAGCGAATGAT
CTATGGCGGATTCGAGTCAATCATCGACGAATAG
>lcl|CP000802.1_cds_EcHS_A4395_4152
ATGATTAATCCAAATCCAAAGCGTTCTGACGAACCGGTATTCTGGGGCCTCTTCGGGGCCGGTGGTATGTGGAGCGCAAT
TATTGCGCCGGTGATGATCCTGCTGGTGGGTATTCTGCTGCCACTGGGGCTGTTTCCGGGTGATGCGCTGAGCTACGAGC
GCGTTCTGGCGTTCGCGCAGAGCTTCATTGGTCGCGTATTCCTGTTCCTGATGATCGTTCTGCCGCTGTGGTGTGGTTTA
CACCGTATGCACCACGCGATGCACGATCTGAAAATTCACGTGCCTGCGGGCAAATGGGTTTTCTACGGTCTGGCTGCTAT
CCTGACAGTTGTCACGCTGATTGGTATCGTTACAATCTAA
>lcl|CP000802.1_cds_EcHS_A0203_199
ATGATAAAACTTTCGAATATCACCAAAGTGTTCCACCAGGGCACCCGCACCATCCAGGCGTTGAACAACGTCAGCCTGCA
TGTGCCAGCTGGACAAATTTATGGCGTTATCGGTGCCTCAGGCGCGGGTAAGAGTACGCTTATACGTTGTGTAAACCTGC
TGGAGCGCCCAACCGAGGGTAGCGTGCTGGTCGATGGCCAGGAACTGACCACGCTGTCAGAATCCGAGTTGACCAAAGCT
CGCCGCCAGATTGGTATGATTTTCCAGCATTTTAACCTGCTCTCTTCGCGTACTGTTTTTGGCAACGTGGCTCTGCCGCT
GGAGCTGGACAACACACCGAAAGACGAGATCAAACGTCGCGTGACGGAATTGCTGTCATTGGTTGGTCTTGGCGATAAGC
ATGATAGCTACCCGTCGAATCTTTCCGGTGGGCAGAAACAACGTGTGGCGATTGCCCGTGCATTAGCCAGCAATCCCAAA
GTATTGCTGTGTGATGAAGCCACCAGCGCGCTGGACCCGGCAACGACACGTTCTATTCTCGAACTGCTGAAAGACATCAA
CCGCCGTCTGGGTTTGACGATTCTGTTGATCACCCACGAAATGGACGTTGTAAAGCGCATTTGTGATTGCGTGGCGGTCA
TCAGCAATGGCGAACTGATCGAGCAGGACACGGTAAGTGAAGTGTTTTCGCATCCGAAAACGCCGCTGGCGCAGAAGTTT
ATTCAGTCGACCCTGCATCTGGATATCCCGGAAGATTATCAGGAACGTCTGCAAGCGGAGCCATTTACTGACTGCGTGCC
GATGTTGCGTCTGGAGTTTACCGGTCAATCGGTCGATGCCCCACTGCTTTCTGAAACCGCGCGTCGTTTCAACGTCAACA
ACAACATTATTAGCGCGCAGATGGACTACGCCGGTGGCGTTAAGTTCGGCATCATGCTGACTGAAATGCACGGCACACAA
CAAGATACGCAAGCCGCCATTGCCTGGCTGCAGGAACACCATGTAAAAGTAGAGGTACTGGGTTATGTCTGA
>ec402290_1889
ATGATCCCGGAAAAGCGAATTATACGGCGCATTCAGTCTGGCGGTTGTGCTATCCATTGCCAGGATTGCAGCATCAGCCA
GCTTTGCATCCCGTTCACACTCAACGAACATGAGCTTGATCAGCTTGATAATATCATTGAGCGGAAGAAGCCTATTCAGA
AAGGCCAGACGCTGTTTAAGGCTGGTGATGAACTTAAATCGCTTTATGCCATCCGCTCCGGTACGATTAAAAGTTATACC
ATCACTGAGCAAGGCGACGAGCAAATCACTGGTTTCCATTTAGCAGGCGACCTGGTGGGATTTGACGCCATCGGCAGCGG
CCATCACCCGAGCTTCGCGCAGGCGCTGGAAACCTCGATGGTATGTGAAATCCCGTTCGAAACGCTGGACGATTTGTCCG
GTAAAATGCCGAATCTGCGTCAGCAGATGATGCGTCTGATGAGCGGTGAAATCAAAGGCGATCAGGACATGATCTTGCTG
TTGTCGAAGAAAAATGCCGAAGAACGTCTGGCTGCATTCATCTACAACCTGTCCCGTCGTTTTGCCCAACGCGGCTTCTC
CCCTCGTGAATTCCGCCTGACGATGACTCGTGGCGATATCGGTAACTATCTGGGCCTGACGGTAGAAACCATCAGCCGTC
TGCTGGGTCGCTTCCAGAAAAGCGGTATGCTGGCAGTCAAAGGTAAATACATCACCATCGAAAATAACGATGCGCTGGCC
CAGCTTGCTGGTCATACGCGTAACGTTGCCTGA
>ec102651_525
ATGAACTCAATTTTTACCGAAGAGAATCTGTTGGCATTTACTACCGCTGCGCGTTTTGGCAGCTTCAGTAAAGCCGCAGA
AGAGTTGGGTTTAACCACTTCCGCCATTAGCTACACCATTAAGCGTATGGAGACGGGGCTGGATGTGGTGCTGTTCACTC
GCAGTACCCGCAGCATTGAGTTAACGGAGTCCGGGCGTTATTTTTTCCGCAAAGCTACCGACCTGCTGAATGATTTTTAT
GCCATCAAACGTAGCATAGATACTATTTCGCAGGGCATAGAAGCGCGTGTGCGCATTTGTATTAATCAGCTGCTTTATAC
GCCCAAACACACCGCGCGCTTATTACAGGTGCTGAAAAAGCAGTTTCCTACCTGCCAGATTACCGTCACCACCGAAGTGT
ATAACGGCGTCTGGGATGCGATTATTAATAATCAGGCCAATATCGCCATCGGCGCACCCGATACACTACTGGACGGCGGC
GGTATTGATTACACTGAAATTGGCGCGATTCGCTGGGCTTTTGCTATCGCCCCGGATCACCCGTTAGCCTTTGTGCCGGA
ACCCATCGCCGAAAGCCAACTGCGTCTCTACCCTAATATTATGGTGGAGGACACCGCGCATACGATTAATAAAAAAGTGG
GCTGGTTGCTGCATGGGCAGGAGTCGATTCTGGTGCCAGATTTCAACACCAAATGTCAGTGCCAGATTTTAGGTGAAGGG
ATTGGTTTTTTGCCGGATTACATGGTCCGTGAGGCGATGGCGCAATCCCTGCTGGTTACCCGACAAATCCATAATCCGCG
CCAGGATTCGCGCATGTTGCTGGCGACTCAGCATTCTGCTACGGGTCAGGTGACGCAGTGGATTAAAAAACAATTTGCGC
CAAATGGCATATTAACGGGGATCTATCAGGATTTACTGCATCGGGAGAATTAA
>ec102712_3170
ATGGCATTACATTCTGTTAAACCTAAGTTTAGCCGATATACACAACTTCAACCTGACTTTATCGTTGTCGATAGCGTTAA
TGCGAATGCCGTGAAGCGAGTCCACGGCATTGCCTGA
>ec102651_4965
ATGTCTTCGGATGCTGATGCTCACAAAGTGGGCTTAATCCCCGTCACCCTGATGGTGTCGGGGAATATTATGGGGTCAGG
TGTTTTTCTGTTACCTGCAAACCTGGCCTCTACTGGCGGGATTGCCATTTATGGATGGTTGGTGACGATTATCGGTGCAC
TGGGGCTCTCGATGGTATACGCCAAAATGTCGTTCCTCGACCCAAGTCCTGGTGGTTCTTACGCTTACGCCCGCCGCTGC
TTTGGCCCGTTTCTCGGTTATCAAACCAACGTCCTCTACTGGCTGGCCTGCTGGATCGGCAATATCGCCATGGTGGTCAT
TGGCGTAGGATATTTAAGTTACTTCTTCCCGATTCTGAAAGATCCATTGGTATTAACCATCACCTGCGTCGTGGTGCTGT
GGATCTTCGTCCTGCTGAACATTGTCGGTCCGAAAATGATCACCCGTGTGCAGGCAGTTGCCACCGTGCTGGCGCTGATC
CCCATCGTCGGGATTGCCGTATTTGGCTGGTTCTGGTTCCGTGGTGAAACCTATATGGCGGCATGGAACGTCAGCGGCCT
GGGCACCTTCGGTGCAATTCAAAGTACCCTTAACGTTACGCTGTGGTCGTTCATCGGTGTGGAAAGTGCCTCCGTTGCCG
CAGGTGTGGTGAAAAACCCGAAACGCAATGTCCCTATCGCCACCATTGGTGGGGTATTGATTGCCGCCGTTTGCTATGTA
CTTTCTACCACCGCGATTATGGGGATGATCCCTAATGCCGCACTGCGCGTTTCTGCTTCGCCATTCGGTGATGCCGCACG
GATGGCGTTGGGTGACACCGCCGGGGCCATTGTTTCCTTCTGCGCAGCTGCGGGTTGCTTAGGTTCACTGGGCGGCTGGA
CGTTGCTGGCGGGTCAAACGGCGAAAGCCGCTGCCGATGACGGACTGTTCCCACCAATTTTTGCCCGTGTAAATAAAGCG
GGTACGCCAGTGGCGGGGCTGATTATCGTCGGTATTTTGATGACCATCTTCCAGCTCAGCAGCATTTCACCAAACGCGAC
CAAAGAGTTCGGTCTGGTTTCTTCCGTCTCGGTCATCTTTACACTGGTGCCATATCTTTACACCTGTGCGGCGTTACTGC
TGCTCGGACACGGTCACTTTGGTAAAGCACGCCCGGCATATCTGGCAGTTACTACCATTGCCTTCCTCTACTGCATCTGG
GCCGTGGTGGGGTCCGGAGCGAAAGAGGTTATGTGGTCATTTGTCACCCTGATGGTCATCACCGCCATGTATGCGCTGAA
TTACAACCGGCTACATAAAAACCCGTATCCCTTAGATGCACCAATAAGCAAAGATTAA
>ec102712_375
ATGTTTAAGTCTTTTTTCCCAAAGCCGGGAGCGTTTTTTCTCTCGGCCTTTGTTTGGGCATTGATTGCCGTTATCTTCTG
GCAAGCCGGTGGGGGTGACTGGGTGGCGCGTATCACCGGCGCTTCCGGGCAGATCCCGATTAGCGCCGCGCGTTTCTGGT
CGTTGGATTTCCTGATTTTTTACGCTTACTACATTGTTTGCGTAGGACTTTTTGCATTTTTCTGGTTTATCTACAGCCCG
CACCGTTGGCAATACTGGTCAATACTCGGTACTGCACTGATCATCTTCGTCACCTGGTTTTTGGTGGAAGTCGGGGTCGC
CGTCAACGCCTGGTATGCACCGTTCTATGATCTGATTCAAACCGCGCTAAGTTCGCCGCATAAAGTCACTATCGAACAAT
TTTACCGCGAAGTGGGCGTCTTTCTGGGGATTGCGCTGATCGCGGTGGTGATCAGTGTACTGAACAACTTCTTTGTCAGT
CACTATGTGTTCCGCTGGCGTACGGCGATGAACGAATATTACATGGCGAACTGGCAACAACTGCGTCATATCGAAGGTGC
CGCACAGCGTGTGCAGGAAGACACCATGCGTTTTGCTTCAACGCTGGAGAATATGGGCGTCAGTTTTATCAACGCCATCA
TGACGTTGATCGCCTTCCTGCCGGTGCTGGTAACGCTCTCCGCGCATGTGCCGGAGCTGCCGATTATCGGGCACATTCCG
TATGGTCTGGTGATTGCCGCTATCGTCTGGTCGCTGATGGGGACCGGATTGCTGGCAGTGGTAGGGATCAAACTGCCGGG
GCTGGAGTTTAAAAACCAGCGAGTAGAGGCCGCCTACCGTAAAGAGCTGGTTTATGGTGAAGACGATGCCACGCGCGCGA
CGCCGCCTACGGTACGCGAGCTGTTTAGCGCCGTACGGAAAAACTATTTTCGCCTCTATTTTCACTATATGTATTTCAAC
ATCGCCCGCATTCTCTATTTGCAGGTCGATAACGTTTTCGGTTTGTTCTTGCTGTTTCCGTCAATTGTTGCCGGTACGAT
TACGCTCGGCCTGATGACGCAGATTACCAACGTTTTTGGTCAGGTTCGCGGTGCTTTCCAGTACCTGATTAACTCATGGA
CCACACTGGTTGAGTTGATGTCTATCTACAAACGTCTGCGCAGCTTTGAACATGAGCTGGATGGTGACAAAATTCAGGAG
GTAACCCATACCTTGAGCTAA
>ec102651_1879
ATGCTGGGTAAATATAAAGCCGTTCTCGCGCTGTTATTACTGATTATTCTTGTGCCGTTGACGCTGCTGATGACGCTCGG
GCTGTGGGTTCCCACGCTGGCGGGCATCTGGCTACCGCTCGGGACACGTATTGCATTAGATGAAAGCCCACGCATTACGC
GTAAAGGTTTAATCATTCCCGATCTCCGTTATCTGGTGGGAGATTGTCAGCTTGCGCATATCACCAACGCCAGCCTTTCA
CATCCCAGCCGCTGGTTATTGAACGTCGGCACGGTAGAACTTGATTCTGCTTGTCTGGCGAAATTGCCGCAGACGGAGCA
ATCGCCAGCTGCTCCAAAAACCCTCGCGCAGTGGCAGTCCATGCTGCCTAACACCTGGATCAATATCGATAAACTGATTT
TTTCTCCCTGGCAGGAATGGCAGGGAAAACTCTCTCTCGCATTAACCTCTGATATCCAGCAACTGCGTTATCAGGGCGAA
AAAGTTAAATTTCAAGGCCAGCTGAAAGGGCAACAACTTACAGTCAGCGAACTGGATGTCGTCGCGTTTGAAAATCAGCC
GCCGGTTAAACTGGTGGGGGAATTTACTATGCCGCTCGTGCCGGATGGACTTCCTGTAAGTGGGCATGCTACTGCGACGT
TAAACTTGCCGCAGGAACCGTCACTGGTGGATGCAGAGCTGGACTGGCAGGAAAATAGCGGGCAATTGATTGTGCTGGCA
CGGGATAACGGCGATCCGTTGCTCGATTTGCCGTGGCAAATTACTCGTCAACAATTGACCGTAAGCGATGGTCGCTGGAG
TTGGCCGTATGCAGGTTTTCCTTTGAGTGGCCGACTGGGTGTCAAAGTCGACAACTGGCAGGCAGGGCTTGAGAACGCTC
TGATCAGCGGACGACTGAGTGTGCTGACCCAGGGGCAAGCGGGTAAAGGCAACGCGGTGCTAAATTTTGGCCCAGGAAAA
TTAAGCATGGATAACAGTCAGCTGCCTCTGCAGCTGACCGGTGAAGCGAAACAGGCGGACCTCATTTTATATGCCCGTTT
ACCTGCGCAGCTAAGTGGAAGTCTGTCTGACCCAACGCTGACCTTTGAGCCAGGCGCGTTACTTCGTTCAAAGGGAAGAG
TCATCGATTCGCTGGACATCGATGAAATCCGCTGGCCTTTAGCGGGTGTAAAAGTCACCCAACGTGGTGTTGACGGACGT
TTGCAGGCCATTTTGCAGGCGCATGAAAATGAACTGGGCGATTTCGTGCTGCATATGGATGGGCTGGCGAATGATTTTCT
CCCTGACGCGGGCCGCTGGCAGTGGCGCTACTGGGGAAAAGGCAGTTTTACACCGATGAATGCCACCTGGGATGTCGCAG
GAAAAGGTGAATGGCATGACAGCACGATTACGCTGACCGACCTCTCCACCGGTTTCGACCAGTTACAATACGGTACGATG
ACGGTAGAAAAGCCGCGATTAATTCTCGACAAGCCCGTCGTCTGGGTACGTGACGCACAGCATCCCTCCTTCAGCGGCGC
GCTGTCACTGGACGCCGGGCAAACGCTGTTCACTGGCGGCAGTGTGTTACCGCCATCAACCTTAAAATTTAGCGTCGATG
GGCGCGATCCGACGTATTTCCTCTTTAAAGGCGATTTACATGCTGGTGAGATTGGCCCGGTTCGGGTAAATGGTCGCTGG
GACGGTATTCGTCTGCGCGGTAACGCCTGGTGGCCAAAACAATCACTGACTGTATTCCAGCCGCTGGTGCCACCCGACTG
GAAGATGAACTTACGCGATGGTGAACTGTATGCTCAGGTTGCATTTTCTGCTGCGCCTGAACAAGGATTCCGCGCGGGAG
GACACGGCGTGTTGAAAGGCGGTAGTGCCTGGATGCCAGATAATCAGGTTAACGGTGTCGATTTTGTCCTGCCTTTCCGT
TTTGCCGATGGAGCCTGGCATCTGGGGACTCGCGGCCCCGTTACGTTGCGAATTGCCGAAGTGATTAATCTGGTGACAGC
GAAAAATATTACGGCTGATTTGCAAGGGCGTTATCCGTGGACTGAAGAAGAACCCTTGCTGTTGACTGATGTTAGCGTCG
ATGTGTTAGGCGGTAACGTACTGATGAAACAATTACGTATGCCGCAACATGACCCGGCGCTGTTGCGGCTGAATAATCTC
TCATCCAGCGAACTGGTTAGCGCCGTCAATCCGAAACAATTCGCCATGTCCGGGGCATTTAGTGGTGCATTGCCGTTATG
GCTAAACAACGAAAAATGGATAGTGAAAGATGGTTGGCTGGCAAATAGCGGGCCAATGACCTTGCGGCTGGATAAAGACA
CCGCAGATGCGGTGGTGAAAGACAATATGACTGCGGGTTCAGCAATTAACTGGTTGCGCTATATGGAAATTAGCCGGTCA
TCGACAAAAATTAACTTAGATAATCTCGGTTTATTAACCATGCAGGCCAACATTACAGGTACCAGTCGCGTTGATGGTAA
AAGCGGTACGGTAAACCTTAATTACTATCATGAAGAGAATATTTTTACGCTGTGGCGCAGTTTACGCTTTGGCGATAATC
TCCAGGCATGGTTGGAGCAGAACGCACGTCTGCCGGGAAATGACTGTCCGCAAGGAAAAGAGTGTGAGGAAAAACAATGA
>ec102651_322
ATGAGCCAGTCACTGTTTAGCCAACCGTTGAACGTTATTAACGTCGGTATCGCCATGTTTAGCGATGACCTGAAAAAGCA
GCATGTAGAAGTGACTCAACTCGACTGGACGCCGCCGGGGCAGGGCAATATGCAGGTGGTGCAGGCGCTGGATAACATTG
CCGATTCGCCGCTGGCAGACAAAATCGCCGCCGCTAACCAGCAGGCGCTGGAGCGCATTATCCAGTCGCATCCGGTGCTG
ATTGGTTTTGATCAGGCGATTAACGTGGTGCCGGGCATGACGCCGAAAACCATTCTTCACGCCGGGCCGCCGATCACCTG
GGAAAAAATGTGCGGCGCGATGAAAGGCGCGGTCACCGGGGCGTTGGTGTTCGAAGGGCTGGCGAAAGATCTCGATGAGG
CGACTGAACTGGCGGCCTCCGGGGAGATCACCTTCTCGCCGTGCCACGAACACGACTGCGTGGGATCGATGGCGGGCGTT
ACCTCGGCCTCGATGTTTATGCACATCGTGAAAAACAAAACCTACGGCAACATCGCTTATACCAATATGAGCGAGCAGAT
GGCGAAGATTTTGCGTATGGGTGCCAACGATCAGAGCGTGATCGACCGCCTCAACTGGATGCGCGATGTGCAGGGGCCAA
TGCTGCGCGACGCGATGAAAATTATCGGTGAGATCGATCTGCGCTTAATGCTGGCGCAGGCGCTGCATATGGGCGATGAG
TGCCATAACCGCAATAACGCCGGGACGACGCTGCTGATTCAGGCACTGACGCCGGGGATCATTCAGGCAGGCTATTCCGT
CGAGCAACAGCGCGAAGTGTTCGAGTTTGTCGCCAGCAGCGACTACTTCTCCGGCCCGACGTGGATGGCGATGTGTAAAG
CGGCGATGGATGCGGCGCACGGCATCGAATACAGCACCGTGGTCACCACCATGGCGCGTAACGGCGTCGAGTTCGGCCTG
CGGGTCAGCGGCCTGCCGGGGCAGTGGTTTACCGGCCCAGCGCAGCAGGTCATCGGCCCGATGTTTGCTGGTTATAAGCC
GGAAGATTCGGGGCTGGATATCGGCGACAGCGCCATCACAGAAACCTACGGTATTGGCGGGTTTGCCATGGCGACCGCGC
CTGCAATCGTCGCACTGGTGGGCGGCACGGTGGAAGAGGCTATCGATTTCTCCCGTCAGATGCGCGAAATCACCCTTGGC
GAAAACCCCAACGTCACCATTCCGCTGCTCGGTTTTATGGGCGTGCCGTCGGCAATCGACATCACCCGCGTGGGTAGCAG
CGGCATTCTGCCGGTGATCAACACTGCCATCGCCCATAAAGATGCGGGCGTCGGCATGATTGGCGCGGGCATTGTGCATC
CACCTTTTGCCTGCTTCGAGAAAGCCATTCTTGGCTGGTGCGAACGTTACGGCGTCTGA
>lcl|CP000802.1_cds_EcHS_A4206_3978
ATGAACCACTCCTTAAAACCCTGGAACACATTTGGCATTGATCATAATGCTCAGCACATTGTATGTGCCGAAGACGAACA
ACAATTACTCAATGCCTGGCAGTATGCAACCGCAGAAGGACAACCCGTTCTTATTCTGGGTGAAGGAAGTAATGTACTTT
TTCTGGAAGACTATCGCGGCACGGTGATCATCAACCGGATCAAAGGTATCGAAATTCATGATGAACCTGATGCGTGGTAT
TTACATGTAGGAGCCGGAGAAAACTGGCATCGCCTGGTAAAATACACTTTGCAGGAAGGTATGCCTGGTCTGGAAAATCT
GGCATTAATTCCTGGTTGTGTCGGCTCATCACCTATCCAGAATATTGGTGCTTATGGCGTAGAATTACAGCGAGTTTGCG
CTTATGTTGATTGTGTTGAACTGGCGACAGGCAAGCAAGTGCGCTTAACTGCCAAAGAGTGCCGTTTTGGCTATCGCGAC
AGTATTTTTAAACATGAATACCAGGATCGCTTCGCCATTGTAGCCGTAGGTCTGCGTCTGCCAAAAGAGTGGCAACCTGT
ACTAACGTATGGTGACTTAACTCGTCTGGATCCTACAACAGTAACGCCACAGCAAGTATTTAATGCGGTGTGTCATATGC
GCACCACCAAACTCCCTGATCCAAAAGTGAATGGCAATGCCGGTAGTTTCTTCAAAAACCCTGTTGTATCTGCCGAAACG
GCTAAAGCATTACTGGCGCAATTTCCAACAGCACCAAATTACCCCCAGGCGGGTGGTTCAGTAAAACTGGCAGCAGGTTG
GCTTATTGATCAGTGCCAGCTAAAAGGGATGCAAATGGGTGGGGCTGCGGTGCACCGTCAACAGGCGTTAGTTCTCATTA
ATGAAGACAATGCAAAAAGCGAAGATGTGGTGCAACTGGCACACCATGTAAGACAAAAAGTGGGTGAAAAATTTAATGTC
TGGCTTGAGCCTGAAGTCCGCTTTATTGGTGCATCAGGTGAAGTGAGCGCAGTGGAGACAATTTCATGA
>ec102712_4676
ATGATTAAAAAAATAAGCGTAAGAAAAGATCAGCTGGCATTACTCTCCAGAAACGGCGATTACTACAAAGTGCTACATGC
AGGCGAGCATCTTTTACCCTGGTTAAATACGCCAGAAGTCTTGCTGATTACGCTCGATGGCAGCGAAGTTCCCGACGTGC
TGGCGGATTATTTGCGCCGCTTTCAGCCTGATTGGGTGGAGAAATATTGCCTGGTGGCAGACTTGTCGGAGATTGAAGCC
GGGGCGTTGTATATGGACGGTATTTTGCAGGAGATCCTGCCGCCATCAACGCGCCGTTTGTACTGGCGTGTAGAGGATGA
TTTGACACTGGTGCGGATGAATACGCAGCAAGTCCAGGTACAAACGGAGGTGATGAATGCGGTATTGCAACCACGGCGCA
AAGGGGCAGTTAAAGGCCGCGATGCAATACTAACGGTGCAGGTTCCGGCCTGGCATGTAGGCGTGCTGAAAATCGATGGT
GAAACGCAGGCGCTGTTACCGCCGGGGCTGACCGCATACTGGAAAATTAACCATCTGGTTGACGCTGAAGTGGTTGACAC
CCGCTTGCAGGTACTGGAAGTCAGCGGGCAAGAAATCTTAACGAAAGATAAGGTCAATCTGCGGATTAACCTCGCCGCTA
ACTGGCGCTACAGCGACGTGTTGCTGGCATTTAGTCAGTTAACGAAGCCGATTGATCATTTGTATCGGGAATTGCAATTT
GCCCTGCGTGAAGCGGTAGGTACTCGTACGCTGGATGAACTGCTGGAAGATAAACAGGTCATTGATGACGTTGTCAGCGA
ACAGGTGAAATCGCGCATGTTGCCATTTGGTATGGAGATTGCCTCATTAGGGGTGAAAGATATCGTCCTGCCTGGTGATA
TGAAAAATATCCTCGCGCAGCTGGTTGAGGCAGAGAAATCTGCGCAGGCGAATGTGATTCGCCGACGTGAAGAAACGGCA
GCGACGCGCTCGTTACTGAACACCGCCAAAGTCATGGAGAACAATCCGGTAGCGTTGCGTTTAAAAGAGCTAGAAACGCT
GGAGAGAGTGGCTGAGCGGATCGATAACATCTCTGTATTTGGCGGTCTGGATCAGGTTCTGCATGGGTTGGTTAATATCA
AAGGGTGA
>lcl|NC_011603.1_cdsid_YP_002332229.1
ATGGCAGGTAAAGTTACGGAAACCGCTGTTGTGGGTGGCGTGGATACACATAAAGATCTGCACGTTGCCGCTGTCGTAGA
TCAGAACAATAAAGTTCTGGGGACCCAGTTTTTCTCCACAACACGGCAAGGTTACCGGCAGATGCTGGCATGGATGACTT
CGTTTGGGGCATTAAAGCGAATTGGTGTTGAGTGTACAGGCACCTATGGATCAGGTCTGCTTCGCTATTTACAGAATGCC
GGGTTAGACGTTCTTGAGGTGACTGCGCCAGATCGGATGGAGCGACGCAAACGGGGTAAAAGTGACACGATTGATGCTGA
ATGTGCCGCTCACGCCGCATTCTCCGGAATAAGAACCGTCACACCCAAAACGCGCAATGGCATGATTGAGTCTCTGCGGG
TATTAAAAACTTGCCGAAAAACAGCAATATCAGCCCGCAGAGTCGCTCTCCAGATTATCCATTCCAATATTATCTCTGCC
CCGGATGAATTACGTGAACAGCTCAGAAATATGACGCGCATGCAGCTCATCAGGACTCTGGGATCCTGGCGGCCTGATGC
CAGTGAATACCGCAATGTTACCAACGTTTATCGTATTTCATTAAAGTCCCTTGCCCGACGCTATCTCGAGTTACATGACG
AAATCGCTGATTTGGATGTCATGATTGCGGCAATTGTCGATGAGCTGGCGCCTGAACTGATTAAACGTAATGCTATTGGA
TACGAAAGCGCTTCGCAGTTGCTGATCACGGCAGGAGACAATCCCCAACGATTAAGATCAGAATCAGGTTTTGCGGCACT
GTGTGGTGTCAGCCCTGTTCCCGTATCTTCAGGAAAAACGAATCGTTATCGACTTAACCGGGGTGGAGATCGTGCTGCAA
ATAGTGCACTTCACATCATTGCCATCGGACGTTTGCGAACTGACGATAAAACGAAGGAATATGTCGCCAGACGAGTAGCG
GAAGGGCATACAAAAATGGAAGCAATACGCTGCCTGAAGCGCTATATCTCACGCGAAGTTTATACATTACTGCGTAATCA
AAACAGGCAGATCAACAGCATCCCGATAACGGCTTGA
>ec102651_1774
ATGACCCTTGATTTACCTCGCCGCTTCCCCTGGCCGACGTTACTTTCGGTCTGCATTCATGGTGCTGTTGTGGCGGGTCT
GCTCTATACCTCGGTACATCAGGTTATTGAACTACCTGCGCCTGCGCAGCCAATTTCTGTCACGATGGTTGCGCCTGCTG
ATCTCGAACCGCCACAAGCCGTTCAGCCGCCACCGGAGCCGGTGGTAGAGCCAGAACCGGAACCTGAGCCGATCCCCGAA
CCGCCAAAAGAAGCACCGGTGGTCATTGAAAAGCCGAAGCCGAAACCTAAGCCAAAACCGAAGCCGGTGAAAAAGGTACA
GGAGCAGCCAAAACGCGATATCAAACCCGTAGAGTCGCGTCCGGCATCACCGTTTGAAAATACGGCACCCGCGCGCCCCA
CATCAAGTACGGCAACGGCTGCAACCAGCAAGCCGGTTACCAGTGTGGCTTCAGGACCACGCGCATTAAGCCGTAATCAG
CCGCAGTATCCGGCACGAGCACAGGCATTGCGCATTGAAGGGCAGGTTAAAGTTAAATTTGACGTCACGCCGGATGGTCG
CGTGGATAACGTACAAATCCTCTCAGCCAAGCCTGCGAACATGTTTGAGCGTGAGGTGAAAAATGCGATGCGCAGATGGC
GTTATGAGCCGGGTAAGCCAGGCAGTGGGATTGTGGTGAATATCCTGTTTAAAATTAACGGCACCACCGAAATTCAGTAA
>ec102651_444
ATGAATCCTGAGCGTTCTGAACGCATTGAAATCCCCGTATTGCCGCTGCGCGATGTGGTGGTTTATCCGCACATGGTCAT
CCCCTTATTTGTCGGGCGGGAAAAATCTATCCGTTGTCTGGAAGCGGCGATGGACCATGATAAAAAAATTATGCTGGTCG
CGCAGAAAGAAGCTTCAACGGATGAGCCGGGTGTAAACGATCTTTTCACCGTCGGGACCGTGGCCTCTATATTGCAGATG
CTGAAACTGCCTGACGGCACCGTCAAAGTGCTGGTCGAGGGGTTACAGCGCGCGCGTATTTCTGCGCTCTCTGACAATGG
CGAACACTTTTCTGCGAAGGCGGAGTATCTGGAGTCGCCGACCATTGATGAGCGGGAACAGGAAGTGCTGGTGCGTACTG
CAATCAGCCAGTTCGAAGGCTACATCAAGCTGAACAAAAAAATCCCACCAGAAGTGCTGACGTCGCTGAATAGCATCGAC
GATCCGGCGCGTCTGGCGGATACCATTGCTGCACATATGCCGCTGAAACTGGCTGACAAACAGTCCGTTCTGGAGATGTC
CGACGTTAACGAACGTCTGGAATATCTGATGGCAATGATGGAATCGGAAATCGATCTGCTGCAGGTTGAGAAACGCATTC
GCAACCGCGTTAAAAAGCAGATGGAGAAATCCCAGCGTGAGTACTATCTGAACGAGCAAATGAAAGCTATTCAGAAAGAA
CTCGGTGAAATGGACGACGCGCCGGACGAAAACGAAGCCCTGAAGCGCAAAATCGACGCGGCGAAGATGCCGAAAGAGGC
AAAAGAGAAAGCGGAAGCAGAGTTGCAGAAGCTGAAAATGATGTCTCCGATGTCGGCAGAAGCGACCGTAGTGCGTGGTT
ATATCGACTGGATGGTACAGGTACCGTGGAATGCGCGCAGCAAGGTCAAAAAAGACCTGCGTCAGGCGCAGGAAATCCTT
GATACCGACCATTATGGTCTGGAGCGCGTGAAAGATCGCATCCTTGAGTACCTTGCGGTTCAAAGCCGTGTCAACAAAAT
CAAGGGACCGATCCTCTGCCTGGTAGGGCCGCCGGGGGTAGGTAAAACCTCTCTTGGTCAGTCCATTGCCAAAGCCACCG
GGCGTAAATATGTCCGTATGGCGCTGGGCGGCGTGCGTGATGAAGCGGAAATCCGTGGTCACCGCCGTACTTACATCGGT
TCTATGCCGGGTAAACTGATCCAGAAAATGGCGAAAGTGGGCGTGAAAAACCCGCTGTTCCTGCTCGATGAGATCGACAA
AATGTCTTCTGACATGCGAGGCGATCCGGCCTCTGCACTGCTTGAAGTGCTGGATCCAGAGCAGAACGTAGCGTTCAGCG
ACCACTACCTGGAAGTGGATTACGATCTCAGCGACGTGATGTTTGTCGCGACGTCGAACTCCATGAACATTCCGGCACCG
CTGCTGGATCGTATGGAAGTGATTCGCCTCTCCGGTTATACCGAAGATGAAAAACTGAACATCGCCAAACGTCACCTGCT
GCCGAAGCAGATTGAACGTAATGCACTGAAAAAAGGTGAGCTGACCGTCGACGATAGCGCCATTATCGGCATTATTCGTT
ACTACACCCGTGAGGCGGGCGTGCGTGGTCTGGAGCGTGAAATCTCCAAACTGTGCCGCAAAGCGGTTAAGCAGTTACTG
CTCGATAAGTCATTAAAACATATCGAAATTAACGGCGATAACCTGCATGACTACCTCGGTGTTCAGCGTTTCGACTATGG
TCGCGCTGATAACGAAAACCGTGTCGGTCAGGTAACCGGTCTGGCGTGGACGGAAGTGGGCGGTGACTTGCTGACCATTG
AAACCGCATGTGTTCCGGGTAAAGGCAAACTGACCTATACCGGTTCGCTCGGCGAAGTGATGCAGGAGTCTATTCAGGCG
GCGTTAACGGTGGTTCGTGCGCGTGCGGAAAAACTGGGGATCAACCCTGATTTTTACGAAAAACGTGACATCCACGTCCA
CGTTCCGGAAGGTGCGACGCCGAAAGATGGTCCGAGTGCCGGTATTGCTATGTGCACCGCGCTGGTTTCTTGCCTGACCG
GTAACCCGGTTCGTGCCGATGTGGCAATGACCGGTGAGATCACTCTGCGTGGTCAGGTACTGCCGATCGGTGGTTTGAAA
GAAAAACTCCTGGCAGCGCATCGCGGCGGGATTAAAACAGTGCTAATTCCGTTCGAAAATAAACGCGATCTGGAAGAGAT
TCCTGACAACGTAATTGCCGATCTGGACATTCATCCTGTGAAGCGCATTGAGGAAGTTCTGACTCTGGCGCTGCAAAATG
AACCGTCTGGCATGCAGGTTGTGACTGCAAAATAG
>ec102712_106
ATGGAAGGTCAACAGCACGGCGAGCAGCTAAAGCGCGGCCTTAAAAACCGCCATATTCAGCTTATCGCGCTGGGTGGCGC
GATAGGGACCGGGTTATTCCTGGGTAGCGCCTCCGTAATACAGTCCGCAGGGCCAGGGATTATCCTGGGTTACGCCATTG
CTGGTTTTATCGCCTTTCTGATCATGCGTCAGCTGGGTGAAATGGTGGTCGAAGAACCTGTCGCAGGCTCCTTTAGCCAC
TTTGCTTATAAATACTGGGGCAGTTTTGCCGGTTTCGCCTCTGGCTGGAACTACTGGGTACTGTACGTTTTAGTTGCCAT
GGCTGAGCTGACTGCCGTGGGTAAATACATTCAGTTCTGGTATCCGGAAATCCCCACCTGGGTTTCTGCCGCCGTATTCT
TTGTGGTGATTAACGCCATCAACCTGACCAACGTTAAAGTGTTTGGCGAGATGGAGTTCTGGTTTGCCATTATCAAAGTT
ATCGCGGTGGTAGCGATGATCATCTTCGGCGGCTGGCTGCTATTCAGTGGCAACGGCGGCCCGCAGGCGACCGTTAGCAA
CCTGTGGGATCAGGGTGGTTTCCTGCCGCACGGCTTCACCGGGCTGGTGATGATGATGGCGATTATCATGTTCTCGTTCG
GTGGTCTGGAACTGGTGGGGATCACCGCAGCAGAAGCTGATAACCCGGAGCAAAGTATACCGAAAGCAACTAACCAGGTT
ATCTACCGCATCCTGATTTTCTATATTGGTTCGTTAGCCGTTCTGCTCTCACTGATGCCGTGGACCCGCGTTACCGCCGA
TACCAGTCCGTTTGTGCTGATCTTCCACGAGTTAGGCGATACCTTTGTGGCGAATGCGCTGAACATCGTGGTACTGACTG
CGGCGCTCTCCGTGTACAACAGCTGCGTATATTGCAACAGCCGTATGCTGTTTGGTCTGGCACAACAGGGTAATGCGCCA
AAAGCGCTGGCGTCTGTCGATAAACGTGGTGTACCAGTAAATACCATTCTGGTGTCTGCACTGGTAACGGCGTTGTGCGT
ACTGATTAACTACCTTGCCCCAGAGTCCGCTTTCGGACTGTTAATGGCGCTGGTGGTATCTGCACTGGTAATCAACTGGG
CGATGATTAGCCTGGCGCATATGAAATTCCGTCGCGCCAAGCAGGAACAAGGCGTGGTAACTCGCTTCCCTGCTCTGCTT
TATCCGCTGGGTAACTGGATCTGCCTGCTGTTTATGGCGGCGGTACTGGTGATTATGCTGATGACCCCAGGAATGGCGAT
TTCGGTATACCTGATCCCGGTATGGCTGATCGTGTTAGGTATCGGCTATCTGTTTAAAGAGAAAACCGCCAAAGCCGTAA
AAGCGCATTAA
>ec102712_1040
ATGAAAAAGCGGAAAACCGTGAAGAAGCGTTACGTTATTGCGCTGGTGATAGTCATCGCCGGACTGATTACGTTATGGAG
AATTCTTAACGCACCCGTGCCGACTTATCAGACACTGATTGTGCGCCCCGGTGATTTACAGCAAAGCGTGCTGGCGACCG
GAAAGCTGGACGCGCTGCGTAAGGTTGACGTGGGCGCGCAGGTCAGCGGTCAGTTGAAAACTCTGTCGGTGGCGATTGGC
GATAAAGTAAAAAAAGACCAGCTTTTAGGGGTTATTGATCCTGAACAGGCTGAAAACCAGATTAAGGAGGTCGAAGCAAC
GCTGATGGAGCTACGTGCGCAGCGGCAGCAGGCGGAAGCGGAGCTGAAACTGGCGCGGGTGACGTATTCCCGTCAGCAAC
GTCTGGCACAAACGCAGGCGGTTTCACAGCAGGATCTCGACACCGCCGCGACGGAGATGGCTGTGAAACAGGCGCAAATT
GGCACCATTGACGCGCAAATCAAGCGCAATCAGGCCTCTCTCGATACGGCTAAAACCAATCTCGATTACACTCGCATCGT
TGCCCCGATGGCCGGGGAAGTCACGCAAATCACCACTCTGCAAGGCCAGACGGTGATTGCCGCACAACAAGCACCGAACA
TTCTGACGCTGGCAGATATGAGCACCATGCTGGTAAAAGCGCAGGTTTCTGAAGCGGATGTAATCCACCTGAAGCCGGGG
CAAAAAGCCTGGTTTACGGTACTTGGCGATCCACTGACGCGCTACGAGGGGCAAATCAAGGATGTACTACCGACGCCGGA
AAAGGTTAACGACGCTATTTTCTATTACGCCCGTTTTGAAGTCCCCAACCCCAATGGTTTGCTGCGGCTGGATATGACTG
CGCAAGTGCATATTCAGCTCACCGATGTGAAAAATGTGCTGACGATCCCTCTGTCGGCGTTAGGCGATCCGGTTGGCGAT
AATCGTTATAAAGTCAAATTGTTGCGTAATGGTGAAACACGCGAGCGTGAAGTGACGATTGGCGCACGTAACGATACCGA
TGTTGAGATTGTCAAAGGGCTTGAAGCGGGCGATGAAGTGGTGATTGGTGAGGCCAAACCAGGAGCTGCACAATGA
>ec402290_1623
ATGAAACTGCAAGGGGTAATTTTCGATCTGGATGGTGTAATCACCGATACCGCGCATCTGCATTTCCAGGCGTGGCAGCA
GATTGCCGCTGAAATTGGCATCAGCATTGATGCGCAGTTTAACGAATCCCTAAAAGGGATCAGCCGCGATGAGTCTCTGC
GGCGCATTCTGCAACACGGGGGCAAAGAGGGCGACTTTAACTCGCAGGAGAGGGCGCAACTGGCGTATCGCAAAAATCTG
CTCTATGTCCACTCACTGCGCGAGTTGACGGTCAACGCTGTTCTACCCGGCATTCGCTCTTTGCTGGCAGCTCTCCGTGC
ACAGCAGATCCCGGTTGGGCTGGCTTCTGTCTCCCTGAATGCGCCGACGATTTTAGCGGCGCTGGAGCTGCGCGAGTTTT
TCACCTTCTACGCGGATGCTTCCCAACTTAAAAACTCGAAACCGGACCCGGAAATCTTTCTCGCCGCCTGTGCAGGGCTG
GGCGTGCCGCCGCAGGCATGTATCGGCATTGAAGATGCGCAGGCGGGCATTGACGCCATTAACGCCAGCGGTATGCGCTC
GGTGGGGATCGGCGCGGGCTTAACCGGGGCGCAATTACTGTTGCCTTCAACGGAATCACTCACCTGGCCGCGGTTATCGG
CCTTCTGGCAAAACGTATAG
>ec102712_95
ATGAAAAAGCTGCAAATTGCGGTAGGTATTATTCGCAACGAGAACAATGAAATCTTTATAACGCGTCGCGCAGCAGATGC
GCACATGGCGAATAAACTGGAGTTTCCCGGCGGTAAAATTGAAATGGGCGAAACGCCGGAACAGGCGGTGGTGCGTGAAC
TTCAGGAAGAAGTCGGGATTACCCCACAACATTTTTCGCTATTTGAAAAACTGGAATATGAATTCCCGGACAGGCATATA
ACTCTGTGGTTCTGGCTGGTCGAAAGCTGGGAAGGGGAGCCGTGGGGTAAAGAAGGGCAACCCGGTGAGTGGATGTCGCT
AGTCGGTCTTAATGCCGATGATTTTCCGCCAGCCAATGAACCGGTAATTGCGAAGCTTAAGCGTCTGTAG
>ec102651_306
GTGAATGTCAATTTCTTTGTCACCTGTATTGGTGACGCCCTGAAATCAAGAATGGCACGAGACTCCGTGCTGCTACTGGA
AAAACTCGGCTGTCGCGTAAATTTCCCGGAGAAACAGGGATGCTGCGGTCAGCCTGCGATCAATAGCGGTTATATCAAAG
AAGCGATTCCAGGGATGAAAAATCTGATCGCCGCACTGGAGGATAACGACGATCCCATTATTTCACCGGCTGGCTCTTGC
ACCTATGCCGTAAAAAGTTACCCGACGTATCTGGCGGATGAACCTGAATGGGCATCACGTGCCGAAAAGGTTGCCGCGCG
TATGCAGGATCTCACCTCTTTTATTGTTAATAAATTAGGGGTAGTCGATGTAGGTGCCAGTTTGCAAGGGAGAGCTGTGT
ATCACCCATCTTGTAGCCTGGCCCGTAAGCTGGGAGTGAAGGACGAGCCACTTACGCTGCTGAAAAATGTGCGTGGACTG
GAGCTGTTGACCTTTGCTGAACAGGATACCTGCTGCGGATTTGGCGGCACGTTCTCGGTCAAAATGGCCGAAATATCCGG
CGAGATGGTGAAAGAAAAGGTTGTGCACCTGATGGAAGTCCGCCCTGAGTATTTAATTGGTGCTGACGTGAGTTGCCTGC
TGAACATCAGTGGGCGATTACAACGGGAAGGGCAGAAAGTCAAAGTGATGCATATTGCTGAAGTGTTGATGAGCCGCTGA
>ec102712_4849
ATGGCTGAGATGAAAAACCTGAAAATTGAGGTGGTGCGCTATAACCCGGAAGTCGATACCGCACCGCATAGCGCATTCTA
TGAAGTGCCTTATGACGCAACTACCTCATTACTGGATGCGCTGGGCTACATCAAAGACAACCTGGCACCGGACCTGAGTT
ACCGCTGGTCCTGCCGTATGGCGATTTGTGGTTCCTGCGGCATGATGGTTAACAACGTGCCAAAACTGGCATGTAAAACC
TTCCTGCGTGATTACACCGACGGTATGAAGGTTGAAGCGTTAGCTAACTTCCCGATTGAACGCGATCTGGTGGTCGATAT
GACCCACTTCATCGAAAGTCTGGAAGCGATCAAACCGTACATCATCGGCAACTCCCGCACCGCGGATCAGGGTACTAACA
TCCAGACCCCGGCGCAGATGGCAAAGTATCACCAGTTCTCCGGTTGCATCAACTGTGGTCTGTGCTACGCCGCGTGCCCG
CAGTTTGGCCTGAACCCAGAGTTCATCGGTCCGGCTGCCATTACGCTGGCGCATCGTTATAACGAAGATAGCCGCGACCA
CGGTAAGAAGGAGCGTATGGCGCAGTTGAACAGCCAGAACGGCGTATGGAGCTGTACTTTCGTGGGCTATTGCTCCGAAG
TCTGCCCGAAACACGTCGATCCGGCTGCGGCCATTCAGCAGGGCAAAGTAGAAAGTTCGAAAGACTTTCTTATCGCGACC
CTGAAACCACGCTAA
>ec102651_4879
ATGAAAGCGTTAACGGCCAGGCAACAAGAGGTGTTTGATCTCATCCGTGATCACATCAGCCAGACAGGTATGCCGCCGAC
GCGTGCGGAAATCGCGCAGCGTTTGGGGTTCCGTTCCCCAAACGCGGCTGAAGAACATCTGAAGGCGCTGGCACGCAAAG
GCGTTATTGAAATTGTTTCCGGCGCATCACGCGGGATTCGTCTGTTGCAGGAAGAGGAAGAAGGGTTGCCGCTGGTAGGT
CGTGTGGCTGCCGGTGAACCGCTTCTGGCGCAACAGCATATTGAAGGTCATTATCAGGTCGATCCTTCCTTGTTCAAGCC
GAATGCTGATTTCCTGCTGCGCGTCAGCGGGATGTCGATGAAAGATATCGGCATTATGGATGGTGACTTGCTGGCAGTGC
ATAAAACTCAGGATGTACGTAACGGTCAGGTCGTTGTCGCACGTATTGATGACGAAGTTACCGTTAAGCGCCTGAAAAAA
CAGGGCAATAAAGTCGAACTGTTGCCAGAAAATAGCGAGTTTAAACCAATTGTCGTTGACCTTCGTCAGCAGAGCTTCAC
CATTGAAGGGCTGGCGGTTGGGGTTATTCGCAACGGCGACTGGCTGTAA
>ec102712_1347
ATGAATATCTACGAAAGAATTGATGGCAGCAAATACCGAAATATTTGGGTAGTTGGCGATCTGCACGGATGCTACACGAA
CCTGATGAAAAAACTGGAGACGATAGGATTCGACACCAAAAAAGACCTGCTTATCTCGGTGGGCGATTTGGTTGATCGCG
GTACAGAGAACGTAGAATGCCTGGAATTAATCACATTCCCCTGGTTCAGAGCTGTACGTGGAAACCATGAGCAAATGATG
ATTGATGGCTTATCAGAGCGTGGAAACGTCAATCACTGGCTGCTTAATGGCGGTGGCTGGTTCTTTAATCTCGATTACGA
CAAAGAAATTCTGGCTAAAGCTCTTGCCCATAAAGCAGATGAACTTCCGTTAATCATCGAACTGGTGAGTAAAGGAAAAA
AATATGTCATCTGCCACGCCGATTATCCTTGTGATAAATACGAGTTTGGAAAGCCAGTTGATCATCAGCAGGTAATCTGG
AACCGCGAACGAATCAGCAACTCACAAGACGGGATCGTGAAAGAAATCAAAGGCGCGGACACGTTCATCTTTGGTCATAC
GCAAGCAGTGAAACCACTCAAATTTGCCAACCAGATGTATATCGATACCGGCGCAGTGTTCTGCGGAAATCTCACATTGA
TTCAGGTACAGGGAGAAGGCGCATGA
>ec402290_357
ATGGAAAAACTGCGGGTAGGAATCGTTTTTGGTGGTAAATCAGCGGAACATGAAGTGTCTCTGCAATCGGCAAAAAACAT
TGTCGATGCCATTGATAAAAGTCGCTTCGACGTTGTGCTGCTGGGCATTGATAAACAAGGGCAATGGCACGTCAGCGATG
CCAGCAATTATCTGCTAAATGCAGACGATCCTGCCCATATTGCGTTGCGCCCTTCGGCGACCAGCCTTGCGCAGGTGCCA
GGTAAACATGAGCATCAGCTTATCGACGCGCAAAACGGTCAGCCGTTGCCGACGGTGGATGTCATTTTCCCGATTGTCCA
CGGTACGCTGGGCGAAGATGGTTCCTTGCAGGGAATGCTGCGGGTCGCCAATTTACCGTTTGTAGGTTCTGATGTTCTGG
CTTCAGCAGCCTGTATGGATAAAGATGTCACCAAACGTCTGCTACGCGATGCCGGGCTGAACATTGCGCCATTTATTACC
CTGACGCGCGCTAATCGTCACAACATCAGTTTTGCCGAAGTGGAGTCTAAACTGGGGTTACCACTGTTTGTAAAACCGGC
TAATCAGGGCTCTTCTGTTGGTGTCAGCAAAGTAACCAGTGAAGAACAGTACGCAATTGCCGTCGATCTGGCGTTCGAGT
TCGATCATAAAGTGATCGTTGAGCAAGGGATCAAAGGTCGTGAGATCGAATGCGCAGTTCTGGGCAACGACAACCCGCAA
GCCAGCACCTGTGGCGAGATCGTACTCACCAGCGACTTCTATGCCTACGACACCAAGTACATTGACGAAGATGGCGCGAA
AGTGGTAGTTCCGGCAGCCATTGCGCCAGAAATCAACGATAAGATCCGGGCGATTGCCGTTCAGGCTTATCAAACGTTGG
GATGCGCAGGCATGGCGCGTGTAGACGTGTTTTTAACCCCAGAGAACGAAGTGGTGATCAACGAGATCAACACACTGCCT
GGCTTCACCAACATCAGTATGTATCCGAAGCTGTGGCAAGCCAGCGGTCTGGGTTACACCGATCTGATCACGCGTTTGAT
TGAGCTGGCGCTGGAGCGTCACGCTGCGGATAACGCATTGAAAACCACAATGTAA
>ec102712_3917
ATGAGGGTTAAACGCTGGTTGTTGGCAGGTATTGCATTGTGCCTTTTAACCGGTATGCGTGACCCTTTTAAACCGCCGGA
AGATCTATGCCGGATTAGCGAACTTAGCCAGTGGCGCTATCAGGGGATGGTAGGGCGAGGCGAGCGCATCATCGGTGTAA
TAAAAGACGGGCAAAAGAAATGGCGACGGGTGCAGCAAAACGATGTGCTGGAAAACGGCTGGACAATTTTACAGCTGACG
CCAGACGTACTAACGCTGGGTACCGGGACAAACTGCGAACCGCCACAATGGTTGTGGCAACGGCAAGGAGATACAAATGA
AGCAATGGATAGCCGCACTACTGTTGATGCTGATACCCGGCGTACAGGCGGCAAAGCCGCAAAAAGTGACGCTGATGGTG
GATGA
>ec102651_476
GTGCTGACCGCACTGGCGAACGGCTTGTCGTTAGGGCGTATTCATCATGCTTATCTTTTTTCCGGTACCCGTGGCGTCGG
AAAAACCTCTATCGCCCGACTGCTGGCGAAGGGGCTAAACTGCGAAACCGGCATTACCGCGACGCCGTGCGGCGTGTGCG
ATAACTGTCGTGAAATCGAGCAGGGGCGCTTTGTCGATCTGATTGAAATCGACGCCGCCTCGCGCACCAAAGTTGAAGAT
ACCCGCGACCTGCTGGATAACGTCCAGTACGCTCCGGCGCGTGGTCGTTTCAAAGTTTATCTGATCGACGAAGTGCATAT
GCTGTCGCGCCACAGCTTTAACGCACTGTTAAAAACCCTTGAAGAGCCGCCGGAGCACGTTAAGTTTCTGCTGGCGACGA
CCGATCCACAGAAATTGCCGGTGACGATTTTGTCGCGCTGTTTGCAATTTCATCTCAAGGCGCTGGATGTCGAGCAAATT
CGCCATCAACTTGAGCACATCCTCAACGAAGAACATATCGCTCACGAGCCGCGGGCGTTGCAATTGCTGGCGCGCGCCGC
TGAAGGCAGCCTGCGAGATGCCTTAAGTCTGACCGACCAGGCGATTGCCAGCGGTGACGGCCAGGTTTCAACCCAGGCAG
TCAGTGCGATGCTGGGTACGCTTGACGACGATCAGGCGCTGTCGCTGGTTGAAGCGATGGTCGAGGCCAACGGCGAGCGC
GTAATGGCGCTGATTAATGAAGCCGCTGCCCGTGGTATCGAGTGGGAAGCGTTGCTGGTGGAAATGCTCGGCCTGTTGCA
TCGTATTGCGATGGTACAACTTTCGCCTGCTGCACTTGGCAACGACATGGCCGCCATTGAGCTGCGGATGCGTGAACTGG
CGCGCACCATACCGCCGACGGATATTCAGCTTTACTATCAGACGCTGTTGATTGGTCGCAAAGAATTACCGTATGCGCCG
GACCGCCGCATGGGCGTTGAGATGACGCTGCTGCGCGCGCTGGCGTTCCATCCACGTATGCCTCTGCCTGAGCCAGAAGT
GCCACGCCAGTCCTTTGCGCCCGTCGCGCCAACGGCAGTAATGACGCCAACCCAGGTGCCGCCGCAACCGCAATCAGCGC
CGCAGCAGGCACCGACTGTACCGCTCCCGGAAACCACCAGCCAGGTGCTGGCGGCGCGCCAGCAGTTGCAGCGCGTGCAG
GGAGCAACCAAAGCAAAAAAGAGTGAACCGGCAGCCGCTACCCGCGCGCGGCCGGTGAATAACGCTGCGCTGGAAAGACT
GGCTTCGGTCACCGATCGCGTTCAGGCGCGTCCGGTGCCATCGGCGCTGGAAAAAGCGCCAGCCAAAAAAGAAGCGTATC
GCTGGAAGGCTACCACTCCAGTGATGCAGCAAAAAGAAGTGGTCGCCACGCCGAAGGCGCTGAAAAAAGCGCTGGAACAT
GAAAAAACGCCGGAACTGGCGGCGAAGCTGGCGGCAGAAGCCATTGAGCGCGACGCGTGGGCGGCACAGGTGAGTCAACT
TTCGCTACCAAAACTGGTCGAACAGGTGGCCTTAAATGCCTGGAAAGAGGAGAGCGACAACGCAGTATGTCTGCATTTGC
GCTCCTCTCAGCGGCATTTGAACAACCGCGGTGCACAGCAAAAACTGGCTGAAGCGTTGAGCACGTTAAAAGGTTCAACG
GTTGAACTGACTATCGTTGAAGATGATAATCCCGCGGTGCGTACGCCGCTGGAGTGGCGTCAGGCGATATACGAAGAAAA
ACTTGCGCAGGCGCGCGAGTCCATTATTGCGGATAATAATATTCAGACCCTGCGTCGGTTCTTCGATGCGGAGCTGGATG
AAGAAAGTATCCGCCCCATTTGA
>ec102651_551
GTGTCGAATAACGCTTTACAAACAATTATTAACGCCCGGTTACCAGGCAAAGAGGGGCTGTGGCAGATTCATCTGCAGGA
CGGAAAAATCAGCGCCATTGATGCGCAATCCGGCGTGATGCCCATAACTGAAAACAGCCTGGATGCCGAACAAGGTTTAG
TTATACCGCCGTTTGTGGAGCCGCATATTCACCTGGACACCACGCAAACCGCCGGACAACCGAACTGGAATCAGTCCGGC
ACGCTGTTTGAAGGCATTGAACGCTGGGCCGAGCGCAAAGCGTTATTAACCCATGACGATGTGAAACAACGCGCCTGGCA
AACGCTGAAATGGCAGATTGCCAACGGCATTCAGCATGTGCGTACCCATGTCGATGTTTCGGATGCAACGCTAACTGCGC
TGAAAGCAATGCTGGAAGTGAAGCAGGAAGTCGCGCCGTGGATTGATCTGCAAATTGTCGCCTTCCCTCAGGAAGGGATT
TTGTCGTATCCCAACGGTGAAGCGTTGCTGGAAGAGGCGTTACGCTTAGGGGCAGATGTAGTGGGGGCGATTCCGCATTT
TGAATTTACCCGTGAATACGGCGTGGAGTCGCTGCATAAAACCTTCGCCCTGGCGCAAAAATACGACCGTCTCATCGACG
TTCACTGTGATGAGATCGATGACGAGCAGTCGCGCTTTGTCGAAACCGTTGCTGCCCTGGCGCACCGTGAAGGCATGGGC
GCGCGAGTCACCGCCAGCCACACCACGGCAATGCACTCCTATAACGGGGCGTATACCTCACGCCTGTTCCGCTTGCTGAA
AATGTCCGGTATTAACTTTGTCGCCAACCCGCTGGTCAATATTCATCTGCAAGGACGTTTCGATACGTATCCAAAACGTC
GCGGCATCACGCGCGTTAAAGAGATGCTGGAGTCCGGCATTAACGTCTGCTTTGGTCACGATGATGTCTTCGATCCGTGG
TATCCGCTGGGAACGGCGAATATGCTGCAAGTGCTGCATATGGGGCTGCATGTTTGCCAGTTGATGGGCTACGGGCAGAT
TAACGATGGCCTGAATTTAATCACCCACCACAGTGCCAGAACATTGAATTTGCAGGATTACGGCATTGCCGCCGGAAACA
GCGCAAACCTGATTATCCTGCCGGCTGAAAATGGATTTGATGCGCTGCGCCGTCAGGTTCCGGTACGTTATTCGGTACGT
GGCGGCAAGGTGATTGCCAGTACACAACCGGCACAAACCACCGTATATCTGGAGCAGCCAGAAGCCATCGATTACAAACG
GTAA
>ec402290_424
ATGCAAACACAAATCAAAGTTCGTGGATATCATCTCGACGTTTACCAGCACGTCAACAACGCCCGCTACCTTGAATTTCT
CGAAGAAGCCCGCTGGGATGGGTTGGAAAATAGCGACAGTTTTCAGTGGATGACGGCCCATAACATCGCCTTCGTCGTGG
TCAATATCAATATTAACTATCGTCGCCCAGCGGTATTAAGCGACCTGTTAACTATTACCAGTCAGTTGCAGCAATTAAAC
GGTAAAAGCGGCATCTTAAGCCAGGTCATTACACTGGAGCCGGAAGGGCAGGTGGTAGCGGATGCGCTTATTACGTTTGT
TTGTATTGATCTTAAAACGCAGAAAGCATTAGCTCTGGAAGGGGAATTGCGCGAAAAGCTGGAGCAGATGGTTAAGTAA
>ec102712_347
GTGAAACCAGTAACGCTATACGATGTCGCAGAGTATGCCGGTGTCTCTTATCAGACCGTTTCCCGCGTGGTGAACCAGGC
CAGCCACGTTTCTGCGAAAACGCGGGAAAAAGTGGAAGCGGCGATGGCGGAGCTGAATTACATTCCCAACCGCGTGGCAC
AACAACTGGCGGGCAAACAGTCGTTGCTGATTGGCGTTGCCACCTCCAGTCTGGCCCTGCACGCGCCGTCGCAAATTGTC
GCGGCGATTAAATCTCGCGCTGATCAACTGGGTGCCAGCGTGGTGGTGTCGATGGTAGAACGAAGCGGCGTCGAAGCCTG
TAAAGCGGCGGTGCACAATCTTCTCGCGCAACGCGTCAGTGGGCTGATCATTAACTATCCGCTGGATGACCAGGATGCCA
CTGCTGTGGAAGCAGCCTGCGCTAATGTTCCGGCGTTATTTCTTGATGTCTCTGACCAGACTCCCATCAACAGTATTATT
TTCTCCCATGAAGACGGTACGCGGCTGGGCGTGGAGCATCTGGTCGCATTGGGTCACCAGCAAATCGCGCTGTTAGCGGG
CCCATTAAGTTCTGTCTCGGCGCGTCTGCGTCTGGCGGGCTGGCATAAATATCTCACACGCAATCAAATTCAGCCGATAG
CGGAACGGGAGGGCGACTGGAGTGCCATGTCCGGTTTTCAACAAACCATGCAAATGCTGAATGAGGGCATCGTTCCCACT
GCGATGCTGGTTGCCAACGATCAGATGGCGCTGGGCGCAATGCGCGCCATTACCGAGTCCGGGCTGCGCGTTGGTGCGGA
TATCTCGGTAGTGGGATACGACGATACCGAAGACAGCTCGTGTTATATCCCGCCGTTAACCACCATCAAACAGGATTTTC
GCCTGCTGGGGCAAACCAGCGTGGACCGCTTGCTGCAACTCTCTCAGGGCCAGGCGGTGAAGGGCAATCAGCTGTTGCCC
GTCTCACTGGTGAAAAGAAAAACCACCCTGGCGCCCAATACGCAAACCGCCTCTCCCCGCGCGTTGGCCGATTCATTAAT
GCAGCTGGCACGACAGGTTTCCCGACTGGAAAGCGGGCAGTGA
>ec102651_109
ATGGCTATCGAAATCAAAGTACCGGACATCGGGGCTGATGAAGTTGAAATCACCGAGATCCTGGTCAAAGTGGGCGACAA
AGTTGAAGCCGAACAGTCGCTGATCACCGTAGAAGGCGACAAAGCCTCTATGGAAGTTCCGTCTCCGCAGGCGGGTATCG
TTAAAGAGATCAAAGTCTCTGTTGGCGATAAAACCCAGACCGGCGCACTGATTATGATTTTCGATTCCGCCGACGGTGCA
GCAGACGCTGCACCTGCTCAGGCAGAAGAGAAGAAAGAAGCAGCTCCGGCAGCAGCACCAGCGGCTGCAGCGGCAAAAGA
CGTTAACGTTCCGGATATCGGCAGCGACGAAGTTGAAGTGACCGAAATCCTGGTGAAAGTTGGCGATAAAGTTGAAGCTG
AACAGTCGCTGATCACCGTAGAAGGCGATAAAGCGTCTATGGAAGTTCCGGCTCCGTTTGCTGGCACCGTGAAAGAGATC
AAAGTGAACGTGGGTGACAAAGTGTCTACCGGCTCGCTGATTATGGTCTTCGAAGTCGCGGGTGAAGCAGGCGCGGCAGC
TCCGGCGGCTAAACAGGAAGCGGCTCCGGCAGCGGCCCCTGCACCAGCGGCTGGCGTGAAAGAAGTTAACGTTCCGGATA
TCGGCGGTGACGAAGTTGAAGTGACCGAAGTGATGGTGAAAGTGGGCGACAAAGTTGCCGCTGAACAGTCACTGATTACC
GTAGAAGGCGACAAAGCTTCTATGGAAGTTCCGGCTCCGTTTGCAGGCGTCGTGAAGGAACTGAAAGTCAACGTTGGCGA
TAAAGTGAAAACTGGCTCGCTGATTATGATCTTCGAAGTTGAAGGCGCAGCGCCTGCGGCAGCTCCTGCGAAACAGGAAG
CGGCAGCGCCGGCTCCGGCAGCAAAAGCTGAAGCTCCGGCAGCAGCACCGGCTGCGAAAGCGGAAGGCAAATCTGAATTT
GCAGAAAACGACGCTTACGTTCACGCGACTCCGCTGATCCGCCGTCTGGCACGCGAGTTTGGCGTTAACCTGGCGAAAGT
GAAGGGCACTGGCCGTAAAGGTCGTATCCTGCGCGAAGACGTTCAGGCTTACGTGAAAGAAGCTATCAAACGTGCAGAAG
CAGCTCCGGCGGCGACTGGCGGCGGTATCCCAGGCATGCTGCCGTGGCCGAAGGTGGACTTCAGCAAGTTTGGTGAAATC
GAAGAAGTGGAACTGGGCCGTATCCAGAAAATTTCTGGTGCGAACCTGAGCCGTAACTGGGTGATGATCCCGCATGTTAC
TCACTTCGACAAAACCGATATCACCGAGCTGGAAGCGTTCCGTAAACAGCAGAACGAAGAAGCGGCGAAACGTAAGCTGG
ATGTGAAGATCACCCCGGTTGTCTTCATCATGAAAGCCGTTGCTGCAGCTCTTGAGCAGATGCCTCGCTTCAACAGTTCG
TTGTCGGAAGACGGTCAGCGTCTGACCCTGAAGAAATACATCAACATCGGTGTGGCGGTGGATACCCCGAACGGTCTGGT
TGTTCCGGTATTCAAAGACGTCAACAAGAAAGGCATCATCGAGCTGTCTCGCGAGCTGATGACTATTTCTAAGAAAGCGC
GTGACGGTAAGCTGACTGCGGGCGAAATGCAGGGCGGTTGCTTCACCATCTCCAGCATCGGCGGCCTGGGTACTACCCAC
TTCGCGCCGATTGTGAACGCGCCGGAAGTGGCTATCCTCGGCGTTTCCAAGTCCGCGATGGAGCCGGTGTGGAATGGTAA
AGAGTTCGTGCCGCGTCTGATGCTGCCGATTTCTCTCTCCTTCGACCACCGCGTGATCGACGGTGCTGATGGTGCCCGTT
TCATTACCATCATTAACAACACGCTGTCTGACATTCGCCGTCTGGTGATGTAA
>ec102651_623
GTGGGCGAGGGTTCATCCGTACGCCGCCGTCGGCAGTGTCTGGTGTGTAATGAACGTTTCACCACCTTTGAAGTGGCGGA
GCTGGTTATGCCGCGTGTTGTAAAAAGCAACGACGTGCGTGAACCGTTTAATGAAGAGAAATTGCGTAGCGGAATGCTGC
GGGCGCTGGAAAAACGTCCGGTGAGTTCCGATGACGTCGAAATGGCAATCAATCATATTAAATCGCAGCTGCGCGCCACC
GGTGAGCGCGAAGTACCGAGCAAGATGATTGGCAATCTGGTGATGGAGCAATTGAAAAAGCTCGATAAAGTCGCCTATAT
CCGTTTTGCCTCTGTCTACCGCAGTTTCGAAGATATCAAAGAATTTGGCGAAGAGATCGCGCGCCTGGAGGACTAA
>lcl|CP000802.1_cds_EcHS_A0218_209
ATGAGCACTGCAATTACACGCCAGATCGTTCTCGATACCGAAACCACCGGTATGAACCAGATTGGTGCGCACTATGAAGG
CCACAAGATCATTGAGATTGGTGCCGTTGAAGTGGTGAACCGTCGCCTGACGGGCAATAACTTCCATGTTTATCTCAAAC
CCGATCGGCTGGTGGATCCGGAAGCCTTTGGCGTACATGGTATTGCCGATGAATTTTTGCTCGATAAGCCCACGTTTGCC
GAAGTAGCCGATGAGTTCATGGACTATATCCGCGGCGCGGAGTTGGTGATCCATAACGCAGCGTTCGATATCGGCTTTAT
GGACTACGAGTTTTCGTTGCTTAAGCGCGATATTCCGAAGACCAATACCTTCTGTAAGGTCACCGATAGCCTTGCGGTGG
CGAGGAAAATGTTTCCTGGTAAGCGCAACAGCCTCGATGCGTTATGTGCCCGCTACGAAATAGATAACAGTAAACGAACG
CTACACGGGGCATTACTCGATGCACAGATCCTTGCGGAAGTTTATCTGGCGATGACCGGTGGTCAAACGTCGATGGCTTT
TGCGATGGAAGGAGAGACACAGCAGCAACAAGGTGAAGCAACAATTCAGCGCATTGTACGTCAGGCAAGTAAGTTACGCG
TTGTTTTTGCGACAGATGAAGAGCTTGCAGCTCATGAAGCCCGTCTTGATCTGGTGGAGAAGAAGGGCGGAAGCTGCCTC
TGGCGGGCATAA
>ec102712_1776
GTGACCGCTTTTTCTACCCTGAATGTTTTGCCTCCCGCCCAACTCACGAACCTTAATGAGTTGGGTTATTTAACCATGAC
GCCGGTGCAGGCCGCCGCGCTTCCGGCGATCCTTGCCGGAAAAGATGTTCGCGTGCAGGCGAAAACCGGCAGCGGCAAAA
CGGCGGCTTTTGGCCTCGGCTTGTTACAGCAAATTGATGCGTCGCTATTTCAAACCCAGGCTTTAGTGCTGTGTCCTACG
CGTGAACTGGCGGATCAGGTGGCAGGTGAATTGCGTCGGCTGGCGCGTTTTCTGCCAAATACCAAAATTTTGACGTTGTG
CGGTGGTCAACCGTTCGGTATGCAGCGTGATTCGTTGCAACATGCGCCGCATATTATCGTGGCAACGCCGGGTCGTTTGC
TGGATCACTTGCAAAAAGGCACGGTATCACTGGATGCGCTGAATACTTTGGTGATGGATGAGGCCGACCGCATGCTGGAT
ATGGGATTTAGCGATGCCATTGATGATGTCATCCGTTTTGCGCCTGCATCTCGACAGACGCTTCTGTTTTCGGCAACCTG
GCCGGAAGCCATCGCCGCAATCAGCGGACGAGTGCAACGCGATCCTTTGGCGATTGAAATTGACTCAACAGATGCTTTGC
CACCCATTGAACAACAATTTTATGAGACATCCAGTAAAGGCAAAATTCCTCTGTTGCAACGGTTATTAAGTTTGCATCAG
CCATCCTCTTGTGTGGTGTTTTGCAATACCAAAAAAGATTGCCAGGCTGTCTGCGACGCGCTGAATGAAGTAGGGCAAAG
TGCATTGTCGTTACACGGCGATCTGGAGCAACGCGATCGCGATCAGACCCTGGTACGTTTTGCTAACGGTAGCGCCCGTG
TACTGGTTGCGACTGATGTTGCTGCGCGTGGTCTGGATATTAAATCGCTTGAGCTGGTGGTGAACTTTGAGCTGGCGTGG
GACCCTGAAGTTCATGTACATCGCATCGGCCGTACAGCTCGTGCAGGAAATAGCGGTCTGGCGATCAGTTTCTGTGCTCC
GGAAGAAGCACAGCGGGCCAATATCATTTCTGACATGTTGCAGATAAAACTTAACTGGCAAACGCCGCCAGCTAATAGTT
CCATTTTGCCGCTGGAAGCAGAAATGGCAACGTTGTGTATCGATGGCGGGAAAAAAGCCAAAATGCGCCCGGGTGATGTA
TTAGGTGCGCTGACAGGAGACATCGGGCTTGATGGCGCAGATATTGGCAAAATCGCCGTGCATCCGGCGCATGTCTATGT
CGCGGTGCGTCAGGCTGTTGCTCATAAAGCATGGAAACAGTTACAGGGCGGGAAGATTAAAGGAAAAACGTGCCGGGTGC
GGTTATTAAAATAA
>ec402290_354
ATGTCGCGCGTCAATCATCTATCTTCGCTGTCATTGTTGGCGGTTCTGGTTTTAGCGGGGTGTAGTAGTCAGGCTCCGCA
ACCGTTGAAAAAGGGCGAAAAAGCGATAGATGTAGCGAGCGTCGTGCGGCAGAAGATGCCTGCGAGCGTGAAAGACCGCG
ATGCCTGGGCGAAAGATCTCGCCACCACCTTTGAAAGTCAGGGGCTGGCACCGACGCTGGAAAACGTCTGCTCGGTGCTG
GCGGTGGCGCAGCAGGAGTCAAATTATCAGGCAGATCCGGCCGTTCCGGGCTTAAGCAAGATCGCCTGGCAAGAGATTGA
CCGTCGTGCTGAACGGATGCACATTCCTGCTTTTCTGGTTCATACCGCGCTAAAAATCAAATCGCCAAACGGCAAAAGTT
ATAGCGAACGGTTAGATTCGGTGCGTACAGAAAAGCAATTGAGCGCGATTTTTGACGATCTGATCAGCATGGTACCAATG
GGGCAGACGCTGTTTGGTTCGCTTAATCCTGTGCGCACCGGTGGGCCGATGCAGGTCAGCATTGCTTTTGCCGAACAGCA
TACCAAAGGGTATCCGTGGAAAATGGACGGTACAGTTCGTCAGGAAGTCTTCAGTCGCCGCGGCGGGTTGTGGTTTGGTA
CTTACCATTTACTGAATTATCCCGCCAGCTATAGCGCACCGATATACCGCTTTGCTGATTTTAACGCTGGCTGGTACGCC
AGCCGTAATGCCGCGTTTCAGAACGCGGTCAGTAAGGCCAGCGGCGTGAAGCTGGCACTGGACGGTGATTTAATTCGTTA
CGACAGTAAAGAACCCGGGAAAACCGAACTGGCAACGCGCAAACTGGCGGCAAAACTGGGGATGAGCGACAGCGAAATTC
GCCGTCAGTTAGAGAAAGGTGACAGCTTCTCTTTTGAGGAGACGGCGCTGTACAAGAAAGTTTATCAACTTGCCGAAGCG
AAAACGGGTAAATCACTACCCCGCGAAATGTTGCCTGGCATTCAACTGGAAAGCCCGAAAATCACCCGCAACCTGACTAC
GGCCTGGTTTGCGAAGCGCGTAGACGAACGGCGGGCGCGTTGTATGAAACAGTGA
>ec102712_3296
ATGAAAGCGGCACGCCAGCAAGCGATAGTCGACCTGCTGCTGAACCATACCAGCCTGACCACGGAAGCTCTCTCTGAACA
GCTAAAGGTCAGTAAAGAAACCATTCGTCGCGATCTCAATGAATTACAGACGCAGGGTAAAATTCTGCGCAATCATGGAC
GCGCTAAATATATCCACCGTCAAAATCAAGACAGTGGCGATCCCTTTCACATCCGGCTGAAAAGCCATTATGCGCATAAA
GCAGATATCGCGCGCGAGGCGCTCGCGTGGATTGAAGAAGGGATGGTGATAGCCTTAGACGCCAGTTCAACTTGCTGGTA
TCTGGCACGCCAGTTGCCTGACATCAACATTCAGGTCTTCACCAATAGCCATCCGATTTGCCATGAACTCGGTAAACGCG
AACGCATTCAACTGATCAGTTCCGGCGGCACACTTGAGCGCAAATATGGCTGTTACGTCAATCCCTCGCTGATTTCCCAA
CTTAAATCGCTGGAAATCGATCTGTTTATTTTTTCTTGTGAAGGGATCGATAGCAGCGGCGCACTGTGGGACTCCAATGC
CATCAACGCTGATTACAAATCGATGCTATTAAAACGTGCCGCGCAATCGTTGTTATTGATTGATAAAAGTAAATTTAATC
GTTCAGGGGAAGCCCGCATCGGGCATCTGGATGAGGTAACGCACATTATTTCTGATGAGCGCCAGGTTGCAACTTCTTTG
GTAACAGCCTGA
>ec402290_4560
ATGTCCAGAAAAAGTTGTTTAATCAGGCTCTTTAAAACAACAGTTTCATGTAAGTTATTTACCGCGATTATACTCAGCGT
TTTTTTAGGCCAACCAGCATTAACTTATGCAGGCGTTGTCATTGGTGGTACGCGGGTGGTTTACTTAAGTAATAATGCTG
ATAAATCTATTTCTGTATTTAGCAAAGAAGAAAAAATACCTTATCTCATCCAGGCTTGGGTAGATCCATTTAATAAAGAG
GATAAAAGCAAAGCGCCGTTTACCGTTATTCCGCCAGTATCACGATTAGAACCTTCGCAAGAAAAAATATTACGCATTAT
TCACACCAAAGGTGTGTCATTGCCTGATGATCGCGAGTCAGTCTTCTGGCTGAATATTAAAAATATTCCGCCATCAGCGA
GCAACAAAGCGACGAACTCGCTGGAAATAGCAGTAAAAACGCGTATCAAGCTGTTCTGGCGACCAGCAAATATCCGCCTT
ATTCCCGAAGATGCTGCGCCGAAAGTGAAATGGCGCCGGGAAGGGCGAAATCTGATAGCAGAGAATCCCAACCCAATTCA
TATCAGTGTGATGGATGTCATCGTTGATGGCCATGATGTGCCCCTCAATATGATCCGTCCTTTTGAAACGCTCACGTTAC
CTTTACCTGCTAATTCTGCGGGAGGCCAAATGACCTGGCGATTTATTAATGATTACGGCGCAGTCAGTGACCCGATAAAA
ATGACGCTGTAA
>ec102651_615
ATGCGCGTTACCGATTTCTCCTTTGAATTGCCCGAATCCCTGATTGCCCACTATCCCATGCCTGAACGCAGTAGCTGTCG
TTTACTGTCGCTGGACGGGCCGACGGGCGCGCTGACGCACGGTACTTTCACCGATTTACTTGATGAGCTCAACCCCGGCG
ATCTTCTGGTTTTTAATAATACCCGCGTGATCCCGGCGCGCCTGTTTGGGCGTAAAGCCAGCGGCGGCAAGATTGAAGTG
CTGGTTGAACGGATGCTCGACGACAAACGCATTCTTGCGCATATTCGCGCCTCGAAAGCGCCAAAACCTGGCGCAGAACT
GCTGCTGGGCGATGACGAAAGTATTAACGCAACAATGACCGCGCGCCACGGCGCACTGTTTGAAGTCGAATTCAATGATG
ATCGTTCGGTACTGGATATCCTCAACAGTATCGGCCATATGCCGCTGCCGCCGTATATCGACCGTCCGGACGAAGACGCT
GACCGCGAACTTTATCAAACCGTTTATAGCGAAAAACCGGGCGCGGTTGCAGCCCCGACCGCTGGTCTGCATTTTGACGA
GCCTTTGCTGGAAAAATTGCGCGCCAAAGGCGTGGAGATGGCGTTTGTGACGTTGCACGTTGGTGCGGGCACCTTCCAGC
CGGTGCGCGTCGACACCATTGAAGATCACATCATGCACTCGGAATACGCTGAAGTGCCGCAGGATGTGGTAGACGCGGTA
CTGGCGGCGAAAGCGCGCGGTAACCGGGTGATTGCGGTTGGCACCACCTCAGTACGTTCGCTGGAAAGCGCGGCTCAGGC
GGCGAAAAACGATCTTATCGAACCGTTCTTTGACGATACCCAAATCTTTATCTATCCGGGCTTCCAGTACAAAGTGGTCG
ATGCGCTGGTGACAAACTTCCACCTGCCGGAATCGACGCTGATTATGCTGGTTTCGGCCTTTGCCGGTTATCAACACACC
ATGAATGCCTATAAAGCAGCGGTAGAAGAGAAATATCGCTTTTTTAGTTACGGTGATGCGATGTTTATCACGTACAATCC
GCAGGCAATTAATGAGCGCGTCGGGGAGTAA
>lcl|CP000802.1_cds_EcHS_A1096_1038
GTGCGCCCTCTTATTTTATCGATTTTCGCACTATTTCTTGCGGGATGTACGCACAGCCAGCAAAGTATGGTCGATACATT
TCGCGCCAGCCTTTTCGATAATCAGGATATCACCGTAGCGGATCAGCAGATCCAGGCGTTGCCTTATTCCACGATGTATT
TACGCCTTAATGAAGGGCAACGAATCTTTGTGGTACTGGGATATATAGAACAAGAACAAAGCAAATGGTTATCCCAGGAT
AACGCCATGCTGGTTACCCACAATGGACGTCTTTTAAAAACCGTCAAACTTAATAATAATCTGCTGGAAGTGACAAATTC
CGGGCAGGACCCTCTGCGTAACGCGCTGGCAATAAAAGATGGCAGCCGCTGGACGCGCGATATTCTCTGGAGTGAAGACA
ACCATTTTCGCTCTGCGACCCTGAGTTCTACTTTTTCCTTTGCTGGATTAGAGACGCTGAATATTGCGGGTCGCAATGTG
CTGTGTAATGTCTGGCAGGAAGAGGTGACTTCCACGCGGCCAGAAAAACAGTGGCAAAACACATTCTGGGTCGATTCGGC
TACTGGCCAGGTTCGTCAAAGTCGGCAAATGTTAGGCGCAGGGGTTATTCCCGTAGAAATGACGTTTCTTAAACCCGCAC
CATGA
>ec102651_4519
ATGGGGCTTTTTGATGAAGTTGTCGGTGCCTTTCTGAAAGGCGATGCGGGGAAATATCAGGCTATTTTAAGTTGGGTTGA
GGAGCAGGGCGGCATTCAGGTGCTGCTGGAAAAACTGCAAAGTGGCGGCTTAGGGGCCATTCTCTCAACCTGGCTGAGTA
ATCAACAGGGCAATCAATCGGTTAGTGGCGAGCAACTGGAATCGGCGCTCGGCACAAATGCGGTGTCCGATCTCGGGCAA
AAACTTGGCGTGGATACCAGTACAGCTTCCAGTTTACTGGCAGAGCAATTGCCGAAGATTATTGATGCGCTCTCACCGCA
AGGTGAAGTGTCACCACAAGCCAATAACGATCTGCTTTCCGCAGGTATGGAACTGCTGAAAGGGAAACTCTTCCGCTAA
>ec402290_4606
ATGAGCAAAACACATTTAACAGAACAGAAGTTTTCCGACTTCGCCCTGCATCCGAAGGTTGTAGAAGCCCTTGAAAAAAA
AGGGTTTCATAACTGTACGCCCATTCAGGCACTGGCCCTTCCGCTGACGCTGGCGGGTCGTGACGTAGCCGGGCAGGCGC
AAACCGGTACCGGGAAAACGATGGCGTTTCTTACGTCAACGTTTCATTATCTTCTCTCTCATCCTGCGATTGCCGATCGC
AAGGTGAATCAACCACGTGCCTTAATTATGGCACCGACGCGTGAACTTGCCGTGCAGATCCATGCCGACGCAGAACCGCT
GGCGGAAGCTACCGGCCTGAAGCTGGGTCTGGCTTACGGTGGTGATGGCTACGACAAACAGCTGAAAGTGCTGGAAAGCG
GCGTTGACATTCTGATTGGCACTACGGGGCGTTTAATTGACTACGCCAAGCAGAACCACATTAACCTCGGTGCCATTCAG
GTGGTGGTACTGGACGAAGCCGATCGCATGTACGATCTGGGCTTTATTAAAGATATCCGCTGGCTGTTCCGCCGTATGCC
GCCTGCAAACCAGCGCCTCAACATGCTGTTCTCCGCCACGCTTTCGTACCGGGTACGTGAACTGGCGTTCGAGCAGATGA
ACAATGCCGAATATATTGAAGTGGAACCGGAACAGAAAACGGGCCACCGTATTAAAGAAGAGCTTTTCTACCCTTCTAAC
GAAGAAAAAATGCGTTTGCTGCAAACGCTGATCGAAGAAGAGTGGCCAGACAGAGCGATTATTTTCGCCAATACCAAACA
CCGTTGTGAAGAGATCTGGGGCCACCTGGCGGCAGATGGTCATCGTGTCGGTTTGTTGACAGGCGATGTCGCGCAGAAAA
AACGTCTGCGTATTCTTGATGAATTTACCCGTGGCGATCTGGATATTCTGGTTGCCACCGACGTTGCCGCGCGTGGTTTG
CATATTCCGGCAGTGACGCACGTCTTTAACTACGATTTACCCGATGACTGTGAAGATTACGTTCACCGTATTGGTCGTAC
AGGTCGCGCAGGCGCAAGCGGTCACTCTATCAGCCTGGCGTGTGAAGAGTATGCATTGAATTTGCCTGCTATTGAGACCT
ATATTGGTCACTCAATTCCGGTAAGCAAATACAATCCGGACGCATTGATGACCGATCTGCCAAAACCGCTGCGCCTCACG
CGCCCACGTACAGGCAATGGTCCGCGTCGTACTGGCGCTCCGCGTAATCGTCGTCGTTCAGGTTAA
>ec402290_1802
ATGTCTACAACACATAACGTCCCTCAGGGCGATCTTGTTTTACGTACTTTAGCCATGCCCGCCGATACCAATGCCAATGG
TGACATCTTTGGTGGTTGGTTAATGTCACAAATGGATATTGGCGGCGCTATTCTGGCAAAAGAAATTGCCCACGGTCGCG
TAGTGACTGTGCGGGTTGAAGGAATGACTTTCTTACGGCCGGTTGCGGTCGGCGATGTGGTGTGCTGCTATGCACGCTGT
GTCCAGAAAGGGACGACATCGGTCAGCATTAATATTGAAGTGTGGGTGAAAAAAGTAGCGTCTGAACCAATCGGGCAACG
CTATAAAGCGACAGAAGCATTATTTAAGTATGTCGCGGTTGATCCTGAAGGAAAACCTCGCGCCTTACCTGTTGAGTAA
>ec401140_2444
GTGGGACGTAAATGGGCCAATATTGTTGCTAAAAAAACGGCTAAAGACGGTGCAACGTCTAAAATTTATGCAAAATTCGG
TGTAGAAATCTATGCTGCTGCTAAACAAGGTGAACCCGATCCAGAATTAAACACATCTTTAAAATTCGTTATTGAACGTG
CAAAGCAGGCACAAGTTCCAAAGCACGTTATTGATAAAGCAATTGATAAAGCCAAAGGCGGCGGAGATGAAACGTTCGTG
CAGGGACGTTATGAAGGCTTTGGTCCTAATGGCTCAATGATTATCGCCGAGACATTGACTTCAAATGTTAACCGTACGAT
TGCTAACGTTCGCACAATTTTCAATAAAAAAGGCGGCAATATCGGAGCGGCAGGTTCTGTCAGCTATATGTTTGACAATA
CGGGTGTGATTGTATTTAAAGGATCAGACCCTGACCATATTTTTGAAATTTTACTTGAAGCTGAAGTTGATGTTCGTGAT
GTGACTGAAGAAGAAGGTAACATTGTTATTTATACCGAACCTACTGACCTTCATAAAGGAATCGCGGCTCTAAAAGCAGC
TGGAATCACTGAGTTCTCAACAACAGAATTAGAAATGATTGCTCAATCTGAAGTTGAGCTTTCCCCAGAAGATTTAGAAA
TCTTTGAAGGGCTTGTTGATGCCCTTGAAGATGACGACGATGTACAAAAAGTTTATCATAACGTCGCAAATCTCTAA
>ec401140_4304
ATGACCTTAGAATGGTGGTTTGCCTACCTGCTGACATCGATCATTTTAAGCCTGTCGCCAGGCTCTGGTGCAATCAACAC
TATGACCACCTCGCTCAACCACGGTTATCGCGGCGCGGTGGCGTCTATTGCTGGGCTTCAGACCGGACTGGCGATTCATA
TTGTGCTGGTTGGCGTGGGGTTGGGGACGCTATTTTCCCGCTCAGTGATTGCGTTTGAAGTGTTGAAGTGGGCAGGCGCG
GCTTACTTGATTTGGCTGGGAATCCAGCAGTGGCGCGCCGCTGGTGCAATTGACCTTAAATCGCTGGCCTCTACTCAATC
GCGTCGACATTTGTTCCAGCGCGCAGTTTTTGTGAATCTCACCAATCCCAAAAGTATTGTGTTTCTGGCGGCGCTATTTC
CGCAATTCATCATGCCGCAACAGCCGCAACTGATGCAGTATATCGTGCTCGGCGTCACCACTATTGTGGTCGATATTATT
GTGATGATCGGTTACGCCACCCTTGCTCAACGGATTGCTCTATGGATTAAAGGACCAAAGCAGATGAAGGCGCTGAATAA
GATTTTCGGCTCGTTGTTTATGCTGGTGGGAGCGCTGTTAGCATCGGCGAGGCATGCGTGA
>ec102712_363
GTGGATAAGGTTTTAGATTCAGCCCTCCTTTCTTCGGCAAATAAAAGAAAGGGTATCCTTGCTATTGGCGCACATCCTGA
CGATATAGAATTAGGCTGTGGCGCATCGCTTGCTCGTCTTGCGCAAAAAGGAATTTATATCGCAGCCGTGGTGATGACTA
CCGGCAACTCTGGTACAGATGGAATAATCGATCGCCATGAAGAATCGCGCAACGCCCTAAAGATATTAGGGTGCCACCAA
ACTATTCATCTTAATTTTGCTGACACCCGCGCTCATTTACAGCTCAATGATATGATTTCCGCTCTGGAAGACATCATTAA
AAATCAAATTCCTTCTGATGTTGAAATCATGCGGGTATATACCATGCATGATGCCGACCGCCATCAGGATCATCTCGCTG
TTTATCAAGCTTCAATGGTTGCCTGCCGCACTATTCCACAAATTCTCGGCTACGAAACCCCAAGTACCTGGCTTTCATTT
ATGCCTCAGGTTTTTGAATCCGTTAAAGAAGAATATTTCACAGTCAAACTTGCTGCATTAAAAAAACATAAAAGCCAGGA
ACGACGTGATTATATGCGTCATGATCGCCTGCGTGCAGTTGCACAATTTCGCGGGCAACAGGTCAATAGCGATCTGGGTG
AAGGCTTTGTAATTCATAAAATGATTCTTTGA
>ec102651_291
ATGTTCAGGCGACGTGGCGTAACATTAACTAAGGCCCTGCTGACAGCGGTCTGTATGCTGGCGGCACCTTTGACACAGGC
GATTTCGGTCGGCAATCTGACATTTTCGCTGCCGTCCGAGACTGACTTTGTCAGCAAACGTGTAGTGAATAACAACAAAA
GCGCACGGATATACCGTATTGCCATCAGTGCTATTGATAGCCCGGGCAGCAGTGAATTGCGCACCCGACCGGTGGATGGT
GAACTGCTTTTCGCCCCCCGCCAGCTGGCGTTGCAGGCTGGTGAGAGCGAGTATTTTAAATTTTACTATCATGGGCCACG
GGATAACCGCGAGCGCTACTACCGGGTCTCATTTCGCGAGGTCCCCACTCGTAACCAGACAAGACGCAGCCCAACCGGCG
GCGAGGTCAGCACGGAGCCGGTGGTGGTGATGGATACCATTCTGGTAGTACGACCACGTCAGGTTCAGTTTAAATGGTCC
TTCGACAAGGTAACAGGAACGGTAAGTAACACTGGCAACACATGGTTTAAGCTACTGATTAAGCCAGGATGTGATTCGAC
CGAAGAGGAAGGCGATGCCTGGTATCTACGTCCGGGAGACGTGGTTCGTCAGCCTGAGTTACGTCAGCCGGGGAATCATT
ATCTGGTCTATAACGACAAATTCATTAAGATTAGCGATTCCTGTCCGGCTAAGCCCCCTTCGGCGGACTAA
>ec402290_4982
ATGCTTGATGAAAAAAGTTCGAATACCGCGTCTGTCGTGGTGCTATGTACCGCACCGGATGAAGCGACAGCCCAGGATTT
AGCCGCCAAAGTGCTGGCGGAAAAACTGGCGGCCTGCGCGACCTTGATCCCCGGCGCTACCTCTCTCTATTACTGGGAAG
GTAAGCTGGAGCAAGAATACGAAGTGCAGATGATTTTAAAAACTACCGTATCTCACCAGCAGGCACTGCTGGAATGCCTG
AAGTCTCATCATCCATATCAAACCCCGGAACTTCTGGTTTTACCTGTTACACACGGAGACACAGATTACCTCTCATGGCT
CAACGCATCTTTACGCTGA
>ec102712_1752
ATGAAGCGACTTAAAAATGAACTTAATGCGCTGGTGAATCGGGGTGTCGACAGACATCTGCGCCTCGCCGTAACCGGACT
AAGCCGCAGCGGCAAAACAGCGTTTATCACTGCGATGGTCAATCAGTTGCTCAATATTCACGCCGGAGCACGCTTGCCGC
TGTTAAGCGCGGTGCGTGAAGAGCGCCTGCTGGGCGTAAAACGCATTCCTCAGCGTGACTTTGGCATTCCGCGCTTCACA
TATGATGAAGGACTGGCGCAGTTATATGGCGATCCTCCCGCCTGGCCGACGCCAACGCGCGGCGTCAGTGAAATCCGCCT
GGCGCTACGTTTTAAATCGAACGATTCGCTGCTACGCCACTTCAAGGACACCTCCACGCTGTATCTGGAGATTGTGGATT
ATCCCGGCGAATGGTTGCTCGACCTGCCGATGCTGGCGCAGGACTATTTAAGCTGGTCACGCCAGATGACGGGCTTACTC
AATGGTCAGCGCGGCGAATGGTCGGTCAAATGGCGAATGATGTGCGAAGGGCTGGACCCGCTAGCGCCTGCCGACGAAAA
CCGGCTGGCAGACATTGCCGCCGCGTGGACCGATTATCTCCACCACTGTAAACAGCAGGGGCTGCACTTTATTCAGCCTG
GGCGCTTTGTCTTGCCGGGAGATATGGCAGGTGCGCCCGCGCTGCAATTCTTCCCGTGGCCGGATGTCGATGCCTGGGGC
GAGTCCAAACTGGCGCAGGCCGATAAGCACACCAATGCCGGAATGCTGCGCGAGCGGTTTAATTATTACTGCGAGAAGGT
GGTGAAGGGGTTCTATAAGAATCATTTTCTGCGCTTTGACCGCCAGATTGTGCTGGTTGATTGCCTGCAACCTCTCAACA
GTGGGCCACAGGCATTTAATGATATGCGTCTGGCACTGACGCAGCTGATGCAAAGTTTCCACTACGGGCAGCGTACCTTG
TTCCGGCGTTTGTTTTCGCCGGTTATCGATAAGCTATTGTTTGCTGCCACTAAAGCGGACCATGTGACCATCGATCAGCA
CGCCAATATGGTTTCATTACTGCAACAACTGATTCAGGATGCCTGGCAAAATGCGGCGTTTGAAGGGATTAGTATGGATT
GCCTGGGGCTGGCCTCGGTGCAGGCGACCACCAGCGGCATTATTGACGTCAACGGCGAGAAAATTCCGGCATTGCGCGGT
AACCGGCTCAGCGATGGTGCGCCACTCACCGTTTATCCCGGTGAAGTTCCTGCGCGTTTGCCCGGTCAGGCGTTCTGGGA
CAAGCAAGGGTTCCAGTTTGAAGCGTTTCGCCCGCAGGTGATGGATGTCGACAAACCGCTGCCGCATATTCGTCTTGATG
CCGCGCTTGAATTTTTAATAGGAGATAAATTGCGATGA
>ec402290_261
ATGAAATTTGATAAACCCGCAGGGGAAAACCCGATCGATCAGCTGAAGGTTGTCGGTCGTCCCCATGACCGCATCGACGG
ACCGCTGAAAACTACCGGCACGGCACGCTACGCCTACGAATGGCATGAAGAAGCCCCCAACGCCGCCTATGGCTATATCG
TCGGTTCCGCCATTGCCAAAGGACGCCTCACCGCCCTTGATACGGACGCCGCGCAAAAAGCGCCGGGCGTACTGGCTGTC
ATTACCGCCAGTAACGCCGGGGCACTCGGCAAAGGCGACAAAAACACCGCCAGACTGTTAGGCGGCCCCACTATTGAGCA
CTATCATCAGGCCATTGCGCTGGTAGTGGCCGAGACCTTCGAACAGGCGCGAGCGGCGGCCTCGCTGGTGCAGGCACACT
ATCGCCGTAATAAAGGAGCTTACTCCCTGGCGGACGAAAAACAGGCCGTCAATCAGCCGCCGGAAGACACGCCCGACAAA
AACGTCGGTGACTTTGACGGGGCTTTCACCTCCGCTGCGGTGAAGATTGATGCTACCTACACGACCCCGGACCAGAGCCA
TATGGCGATGGAGCCGCATGCCTCGATGGCCGTCTGGGATGGAAATAAGCTTACCCTCTGGACCTCAAATCAGATGATTG
ACTGGTGCCGCACCGATCTGGCAAAAACGCTGAAAGTTCCCGTGGAGAATGTGCGTATTATCTCCCCGTATATCGGCGGA
GGGTTTGGCGGCAAGCTGTTCCTGAGAAGCGATGCGCTGCTGGCGGCCCTCGCCGCCCGAGCGGTGAAACGTCCGGTTAA
AGTGATGCTCCCCCGCCCCTCTATTCCCAATAACACCACGCACCGCCCCGCCACCCTTCAGCACTTGCGTATCGGTGCCG
ACCAGAGCGGGAAAATCACCGCTATCTCACATGAAAGCTGGTCTGGAAACCTGCCCGGCGGCACGCCGGAAACGGCGGTA
CAGCAAAGCGAATTACTCTACGCCGGGGCGAATCGTCATACCGGCCTGCGGCTCGCCACGCTTGATTTGCCGGAAGGGAA
CGCCATGCGTGCGCCCGGCGAAGCCCCCGGTCTGATGGCGCTCGAAATCGCGATCGACGAACTGGCGGAAAAAGCGGGCA
TCGATCCCGTCGAGTTTCGCATCCTGAATGACACTCAGGTTGACCCCGCCGACCCGACGCGCTGCTTCTCTCGCCGTCAG
CTTATCGAGTGCTTGCGCACCGGAGCGGATAAATTTGGCTGGAAGCAGCGCAACGCCACACCCGGACAGGTGCGCGACGG
GGAGTGGCTAGTCGGCCACGGTGTTGCGGCGGGCTTTCGCAATAATCTGCTGGAAAAATCGGGTGCTCGGGTTCACCTCG
AACAAAACGGCACCGTTACCGTAGAAACGGACATGACCGACATTGGCACCGGCAGCTACACCATTCTGGCCCAGACGGCA
GCGGAAATGCTTGGCGTACCGCTGGAGCAGGTTGCGGTTCACCTCGGCGATTCCAGTTTCCCGGTTTCTGCGGGTTCTGG
TGGACAATGGGGCGCGAATACCTCCACCTCCGGCGTTTACGCCGCCTGTATGAAGCTTCGCGAAATGATTGCCTCGGCAG
TCGGGTTTGATCCTGAGCAGTCGCAGTTTGCCGACGGCAAGATTACCAACGGTACCCGAAGCGCCACGCTACATGAAGCC
ACCGCAGGCGGCAGACTGACAGCGGAAGAGAGCATTGAATTCGGAACACTGAGCAAAGAGTACCAGCAGTCGACCTTTGC
CGGGCATTTTGTGGAGGTCGGCGTGCATAGCGCGACGGGAGAAGTTCGGGTCCGGCGTATGCTCGCTGTGTGTGCTGCAG
GACGCATCCTGAATCCGAAAACTGCGCGCAGCCAGGTCATTGGCGCAATGACTATGGGCATGGGCGCGGCACTGATGGAG
GAGCTGGCGGTGGATGACCGTTTGGGCTACTTCGTTAATCACGATATGGCGGGGTATGAGGTGCCGGTCCATGCGGATAT
CCCAAAACAGGAGGTGATTTTCCTGGATGATACCGACCCCATATCCTCCCCGATGAAGGCCAAAGGTGTCGGTGAGCTGG
GCCTGTGCGGCGTGAGCGCGGCTATCGCCAACGCGGTGTATAACGCCACCGGTATTCGGGTACGGGATTATCCCATCACT
CTGGATAAGCTGCTCGATAAGCTGCCGGATGTGGTTTAA
>ec102651_255
ATGAGTGACAGCCAGACGCTGGTGGTAAAACTCGGCACCAGTGTGCTAACAGGCGGATCGCGCCGTCTGAACCGTGCCCA
TATCGTTGAACTTGTTCGCCAGTGCGCGCAGTTACATGCCGCCGGGCATCGGATTGTTATTGTGACGTCGGGCGCGATCG
CCGCCGGACGTGAGCACCTGGGTTACCCGGAACTGCCAGCGACTATCGCCTCGAAACAACTGCTGGCAGCGGTAGGGCAG
AGTCGACTGATTCAACTGTGGGAACAGCTGTTTTCGATTTATGGCATTCACGTCGGGCAAATGCTGCTGACCCGTGCTGA
TATGGAAGACCGTGAACGCTTCCTGAACGCCCGCGACACCCTGCGTGCGTTGCTCGATAACAATATCGTTCCGGTAATCA
ATGAGAACGATGCTGTCGCTACGGCAGAGATTAAAGTCGGCGATAACGATAACCTTTCTGCGCTGGCGGCGATTCTGGCG
GGTGCCGATAAACTGTTGCTGCTGACCGATCAAAAAGGTTTGTATACCGCTGACCCGCGCAGCAATCCGCAGGCAGAACT
GATTAAAGATGTTTACGGCATTGATGACGCACTGCGCGCGATTGCCGGTGACAGCGTTTCAGGCCTCGGAACTGGCGGCA
TGAGTACCAAATTGCAGGCCGCTGACGTGGCTTGCCGTGCGGGTATCGACACCATTATTGCCGCGGGCAGCAAGCCGGGC
GTTATTGGTGATGTGATGGAAGGCATTTCCGTCGGTACGCTGTTCCATGCCCAGGCGACTCCGCTTGAAAACCGTAAACG
CTGGATTTTCGGTGCGCCGCCGGCGGGTGAAATCACGGTAGATGAAGGGGCAACTGCCGCCATTCTTGAACGCGGCAGCT
CCCTGTTGCCGAAAGGCATTAAAAGCGTGACTGGCAATTTCTCGCGTGGTGAAGTCATCCGCATTTGCAACCTCGAAGGT
CGCGATATCGCCCACGGCGTCAGTCGTTACAACAGCGATGCATTACGCCGTATTGCCGGGCACCACTCGCAAGAAATTGA
TGCAATACTGGGATATGAATACGGCCCGGTTGCCGTTCACCGTGATGACATGATTACCCGTTAA
>ec102651_333
ATGGATCCTTTGCACGCCGTTTACCTGACCGTAGGACTGTTCGTGATTACTTTTTTTAATCCGGGAGCCAATCTCTTTGT
GGTAGTACAAACCAGCCTGGCTTCCGGTCGACGCGCAGGGGTGCTGACCGGGCTGGGCGTGGCGCTGGGCGATGCATTTT
ATTCCGGGTTGGGTTTGTTTGGTCTTGCAACGCTAATTACGCAGTGTGAGGAGATTTTTTCGCTTATCAGAATCGTCGGC
GGCGCTTATCTCTTATGGTTTGCGTGGTGCAGCATGCGCCGCCAGTCAACACCGCAAATGAGCACACTACAACAACCGAT
TAGCGCCCCCTGGTATGTCTTTTTTCGCCGCGGATTAATTACCGATCTCTCTAACCCGCAAACCGTTTTATTTTTTATCA
GTATTTTCTCAGTAACATTAAATGCCGAAACACCAACATGGGCACGTTTAATGGCCTGGGCGGGGATTGTGCTCGCATCA
ATTATCTGGCGAGTTTTTCTTAGTCAGGCGTTTTCTTTGCCCGCTGTGCGTCGTGCTTATGGGCGTATGCAACGCGTTGC
CAGTCGGGTTATTGGTGCAATTATTGGTGTATTCGCGCTACGCCTGATTTACGAAGGGGTGACGCAGCGGTGA
>ec102712_327
ATGAAGATCAAAGCTGTTGGTGCATATTCCGCTAAACAACCACTTGAACCGATGGATATCACCCGGCGTGAACCGGGACC
GAATGATGTCAAAATCGAAATCGCTTACTGTGGCGTTTGCCATTCCGATCTCCACCAGGTCCGTTCCGAGTGGGCGGGGA
CGGTTTACCCCTGCGTGCCGGGTCATGAAATTGTGGGGCGTGTGGTAGCCGTTGGTGATCAGGTAGAAAAATATGCGCCG
GGCGATCTGGTCGGTGTCGGCTGCATTGTCGACAGTTGTAAACATTGCGAAGAGTGTGAAGACGGATTGGAAAACTACTG
TGATCACATGACCGGCACCTATAACTCGCCGACGCCGGACGAACCGGGCCATACTCTGGGCGGCTACTCACAACAGATCG
TCGTTCATGAGCGATATGTTCTGCGTATTCGTCACCCGCAAGAGCAGCTGGCGGCGGTGGCTCCTTTGTTGTGTGCAGGG
ATCACCACGTATTCGCCGCTACGTCACTGGCAGGCCGGGCCGGGTAAAAAAGTGGGCGTGGTCGGCATCGGCGGTCTGGG
ACATATGGGGATTAAGCTGGCCCACGCGATGGGGGCACATGTGGTGGCATTTACCACTTCTGAGGCAAAACGCGAAGCGG
CAAAAGCCCTGGGGGCCGATGAAGTTGTTAACTCACGCAATGCCGATGAGATGGCGGCTCATCTGAAGAGTTTCGATTTC
ATTTTGAATACAGTAGCTGCGCCACATAATCTCGACGATTTTACCACCTTGCTGAAGCGTGATGGCACCATGACGCTGGT
TGGTGCGCCTGCGACACCGCATAAATCGCCGGAAGTTTTCAACCTGATCATGAAACGCCGTGCGATAGCCGGTTCTATGA
TTGGCGGCATTCCAGAAACTCAGGAGATGCTCGATTTTTGCGCCGAACATGGCATTGTGGCTGATATAGAGATGATTCGG
GCCGATCAAATTAATGAAGCCTATGAGCGAATGCTGCGCGGTGATGTGAAATATCGTTTTGTTATCGATAATTGCACACT
AACAGACTGA
>ec102651_1799
ATGTCGTCAACCCTACGAGAAGCCAGTAAGGACACGTTGCAGGCCAAAGATAAAACTTACCACTACTACAGCCTGCCGCT
TGCTGCTAAATCACTGGGCGATATCACCCGTCTACCCAAGTCACTCAAAGTTTTGCTCGAAAACCTGCTGCGCTGGCAGG
ATGGTAACTCGGTTACCGAAGAGGATATCCACGCGCTGGCAGGATGGCTGAAAAATGCCCATGCTGACCGTGAAATTGCC
TACCGCCCGGCAAGGGTGCTGATGCAGGACTTTACCGGCGTACCTGCCGTTGTTGATCTGGCGGCAATGCGCGAAGCGGT
TAAACGCCTCGGCGGCGATACTGCAAAGGTTAACCCGCTCTCACCGGTCGACCTGGTCATTGACCACTCGGTGACCGTCG
ATCGTTTTGGTGATGATGAGGCATTTGAAGAAAACGTACGCCTGGAAATGGAGCGCAACCACGAACGTTATGTGTTCCTG
AAATGGGGAAAGCAAGCGTTCAGTCGGTTTAGCGTCGTGCCGCCAGGCACAGGCATTTGCCATCAGGTTAACCTCGAATA
TCTCGGCAAAGCAGTGTGGAGTGAATTGCAGGACGGTGAATGGATTGCTTATCCGGATACACTCGTTGGTACTGACTCGC
ACACCACTATGATCAACGGCCTTGGCGTGCTGGGGTGGGGCGTGGGTGGGATCGAAGCAGAAGCCGCAATGTTAGGCCAG
CCGGTTTCCATGCTTATCCCGGACGTAGTGGGCTTTAAACTTACCGGTAAATTACGTGAAGGTATTACCGCCACAGACCT
GGTTCTCACTGTTACCCAAATGCTGCGCAAACATGGCGTGGTGGGGAAATTCGTCGAATTTTATGGTGATGGTCTGGATT
CACTACCGCTGGCGGATCGCGCCACCATTGCCAATATGTCGCCAGAATATGGTGCCACCTGTGGCTTCTTCCCAATCGAT
GCTGTAACCCTCGATTACATGCGTTTAAGCGGGCGCAGCGAAGATCAGGTTGAGTTGGTCGAAAAATATGCCAAAGCGCA
GGGCATGTGGCGTAACCCGGGCGATGAACCGATTTTTACCAGTACGTTAGAACTGGATATGAATGACGTTGAAGCGAGCC
TGGCAGGGCCAAAACGCCCACAGGATCGCGTTGCACTGCCCGATGTACCAAAAGCATTTGCCGCCAGTAACGAACTGGAA
GTGAATGCCACGCATAAAGATCGCCAGCCGGTCGATTATGTTATGAACGGACATCAGTATCAGTTACCTGATGGCGCTGT
GGTCATTGCTGCGATAACCTCGTGCACCAACACCTCTAACCCAAGTGTGCTGATGGCTGCAGGCTTGCTGGCGAAAAAAG
CCGTAACTCTTGGCCTCAAGCGGCAACCGTGGGTCAAAGCGTCGCTGGCACCAGGCTCGAAAGTTGTTTCTGATTATCTG
GCAAAAGCGAAATTGACACCGTATCTCGACGAACTGGGGTTTAACCTTGTGGGATACGGTTGTACCACCTGTATTGGTAA
CTCTGGGCCGCTGCCCGATCCTATCGAAACGGCAATCAAAAAAGGCGATTTAACCGTCGGTGCAGTGCTGTCCGGCAACC
GTAACTTTGAAGGCCGTATCCATCCGCTGGTTAAAACCAACTGGCTGGCCTCGCCGCCGCTGGTGGTTGCCTATGCGCTG
GCGGGAAATATGAATATCAACCTGGCTTCTGAGCCTATCGGCCATGATCGTAAAGGCGATCCGGTATATCTGAAAGATAT
CTGGCCATCGGCACAAGAAATTGCCCGTGCGGTAGAACAAGTCTCCACAGAAATGTTCCGCAAAGAGTACGCAGAAGTTT
TTGAAGGCACAGCAGAGTGGAAGGAAATTAACGTCACACGATCCGATACCTACGGTTGGCAGGAGGACTCAACCTATATT
CGCTTATCGCCTTTCTTTGATGAAATGCAGGCAACACCAGCACCAGTGGAAGATATTCACGGTGCGCGGATCCTCGCAAT
GCTGGGGGATTCAGTCACCACTGACCATATCTCTCCGGCGGGCAGTATTAAGCCCGACAGCCCAGCGGGTCGATATCTAC
AAGGTCGGGGTGTTGAGCGAAAAGACTTTAACTCCTACGGTTCGCGGCGTGGTAACCATGAAGTGATGATGCGCGGCACC
TTCGCCAATATTCGCATCCGTAATGAAATGGTGCCTGGCGTTGAAGGGGGGATGACGCGGCATTTACCTGACAGCGACGT
AGTCTCTATTTATGATGCTGCGATGCGCTATAAGCAGGAACAAACGCCGCTGGCGGTGATTGCCGGGAAAGAGTATGGAT
CAGGCTCAAGCCGTGACTGGGCGGCAAAAGGTCCTCGTCTGCTTGGAATTCGTGTGGTGATTGCCGAATCGTTTGAACGA
ATTCACCGTTCGAATTTAATTGGCATGGGCATCCTGCCGCTGGAATTTCCGCAAGGCGTAACGCGTAAAACGTTAGGACT
AACCGGGGAAGAGAAGATTGATATTGGCGATCTGCAAAATCTACAACCCGGTGCGACGGTTCCGGTGACGCTTACGCGCG
CGGATGGTAGCCAGGAGGTCGTACCCTGCCGTTGTCGTATCGACACCGCGACGGAGTTGACCTACTACCAGAACGACGGC
ATTTTGCATTATGTCATTCGTAATATGTTGAAGTAA
>ec102712_4316
ATGAAAAGGCAAAGAAACGTCAATTTGTTATTGATGTTGGTATTACTCGTGGCCGTCGGTCAGATGGCGCAAACCATTTA
TATTCCAGCTATTGCCGATATGGCGCGCGATCTCAACGTCCGTGAAGGGGCGGTGCAGAGCGTAATGGGCGCTTATCTGC
TGACTTACGGTGTCTCACAGCTGTTTTATGGCCCGATTTCCGACCGCGTGGGCCGCCGACCGGTGATCCTCGTCGGAATG
TCCATTTTTATGCTGGCAACGCTGGTCGCGGTCACGACCTCCAGTTTGACGGTGTTGATTGCCGCCAGCGCGATGCAGGG
GATGGGCACCGGCGTTGGCGGCGTAATGGCGCGTACTTTGCCGCGAGATTTATATGAACGGACACAGTTGCGCCATGCTA
ACAGCCTGTTAAACATGGGGATTCTCGTCAGTCCGTTGCTCGCACCGCTAATCGGCGGTCTGCTGGATACGATGTGGAAC
TGGCGCGCCTGTTATCTCTTTTTGTTGGTTCTTTGTGCTGGTGTGACCTTCAGTATGGCCCGCTGGATGCCGGAAACGCG
TCCGGTCGATGCACCGCGCACGCGCCTGCTTACCAGTTATAAAACGCTTTTCGGTAACAGCGGTTTTAACTGTTATTTGC
TGATGCTGATTGGCGGTCTGGCCGGGATTGCCGCCTTTGAAGCCTGCTCCGGCGTGCTGATGGGCGCGGTGTTAAGGCTG
AGCAGTATGACGGTCAGTATTTTGTTTATTCTGCCGATTCCGGCAGCGTTTTTTGGCGCATGGTTTGCCGGACGTCCCAA
TAAACGCTTCTCCACGTTAATGTGGCAGTCGGTTATCTGCTGCCTGCTGGCTGGCTTGCTGATGTGGATCCCCGACTGGT
TTGGCGTGATGAATGTCTGGACGCTGCTCGTTCCCGCCGCGCTGTTCTTTTTCGGTGCCGGGATGCTGTTTCCGCTGGCG
ACCAGCGGCGCGATGGAGCCGTTCCCCTTCCTGGCGGGCACGGCTGGCGCGCTGGTCGGCGGTCTGCAAAACATTGGTTC
CGGCGTGCTGGCGTCGCTCTCTGCGATGTTGCCGCAAACCGGTCAGGGCAGCCTGGGGTTGTTGATGACCTTAATGGGAT
TGTTGATCGTGCTGTGCTGGCTGCCGCTGGCGACGCGGATGTCGCATCAGGGGCAGCCCGTTTAA
>ec102651_3587
ATGAAGAAAGGTTTTATGTTGTTTACTTTGTTAGCGGCGTTTTCAGGTTTTGCTCAGGCTGATGACGCGGCAATTCAACA
AACGTTAGCCAAAATGGGCATCAAAAGCAGCGATATTCAGCCCGCGCCCGTAGCTGGCATGAAGACAGTTCTGACTAACA
GCGGCGTGTTGTACATCACCGATGATGGTAAACATATCATTCAGGGGCCAATGTATGACGTTAGCGGCACGGCTCCGGTC
AATGTCACCAATAAGATGCTGTTAAAGCAGTTGAATGCGCTTGAAAAAGAGATGATCGTTTATAAAGCGCCGCAGGAAAA
ACACGTCATCACCGTGTTTACTGATATTACCTGTGGTTACTGCCACAAACTGCATGAGCAAATGGCAGACTATAACGCGC
TGGGGATCACCGTGCGTTATCTTGCTTTCCCGCGCCAGGGGCTGGACAGCGATGCAGAGAAAGAAATGAAAGCTATCTGG
TGTGCGAAAGATAAAAACAAAGCGTTTGATGATGTGATGGCAGGTAAAAGCGTCGCACCAGCCAGCTGCGACGTGGATAT
TGCCGACCATTACGCACTTGGCGTCCAGCTTGGCGTTAGCGGTACTCCGGCAGTTGTGCTGAGCAATGGCACACTTGTTC
CGGGTTACCAGCCGCCGAAAGAGATGAAAGAATTCCTCGACGAACACCAAAAAATGACCAGCGGTAAATAA
>ec402290_1688
ATGAGCAAGGTATTAGTTCTTAAATCCAGCATCCTGGCAGGGTACTCTCAGTCTAATCAGTTGTCCGATTATTTTGTTGA
ACAATGGCGCGAAAAGCACTCCGCTGATGAAATCACCGTTCGCGACCTGGCTGCAAATCCGATTCCGGTACTGGATGGCG
AACTGGTTGGTGCACTGCGTCCGAGCGATGCGCCGCTGACTCCGCGTCAGCAGGAAGCTCTGGCGCTTTCCGATGAGCTG
ATTGCCGAGCTGAAAGCCCACGACGTTATCGTTATTGCGGCACCGATGTATAACTTCAACATCTCAACTCAGTTGAAAAA
CTATTTTGACCTGGTTGCACGCGCAGGCGTTACTTTCCGCTATACCGAGAACGGTCCGGAAGGTCTGGTAACGGGTAAAA
AAGCCATCGTTATTACCAGCCGCGGTGGGATCCACAAAGATGGACCAACGGACCTGGTGACGCCGTATCTGTCCACGTTC
CTCGGCTTTATCGGCATTACCGATGTGAAATTTGTCTTCGCCGAAGGGATCGCATACGGTCCGGAAATGGCAGCGAAAGC
GCAGTCTGACGCGAAAGCGGCCATCGACAGCATTGTTGCTGCATAA
>ec402290_5260
ATGATACCGGATCGGGAAAGAACCACAGGTTCTCTTTTTGAGCGTATGGAAGCCTCTTCGGCCAGAAACCGGCAGGGAGG
CAGTATTCATTCGCTCAGGCAATCCATTCGCCAGAACCTACGAAACATTCTTAATACCCGGTCCGGTAGTTGCCGGGGTG
CGCCTGAGCTGGGCATTGATGAACCGGAAGGGGCTGAAAACTTCCGCGAATCCATGAGTCGGGCCATCGAGCAATGTATA
GAACGCTATGAACCCCGGATCTCACACGCTGAAGTGCAGGCAGTGGTTTCATCCGCCTCCAGCCCGCTGGATATGACGTT
TCATATTACAGCCTGGGTGACATTTAACGAAACGCATGAGGTGCTTGAATTTGATATGGCACCGAATGGCAGCCAGCATT
ACCGGGTGGACTGA
>ec402290_2301
ATGGCTAATAAACCTTCGGCAGAAGAACTGAAAAAAAATTTGTCCGAGATGCAGTTTTACGTGACGCAGAATCATGGGAC
AGAGCCGCCATTTACGGGTCGTTTACTGCATAACAAGCGTGACGGCGTATATCACTGTTTGATCTGCGATGCCCCGCTGT
TTCATTCCCAAACCAAGTATGATTCCGGCTGTGGTTGGCCCAGTTTCTACGAACCGGTGAGTGAAGAATCCATTCGTTAT
ATCAAAGACTTGTCACATGGAATGCAGCGCATAGAAATTCGTTGCGGTAACTGTGATGCCCATCTGGGGCATGTCTTCCC
TGACGGGCCGCAGCCAACGGGCGAACGTTATTGTGTTAACTCTGCCTCTTTACGCTTTACCGATGGCGAAAACGGCGAAG
AAATCAACGGTTGA
>ec402290_4043
ATGTTTGTAGAAGCATTGAAACGCCAGAACCCGGCGCTGATTTCCGCCGCACTAAGTTTGTGGCAGCAGGGCAAGATCGC
CCCGGACAGCTGGGTGATCGACGTGGATCAGGTACTGGAAAACGGTAAGCGACTGATTGAGACGGCGCGGCTTTACGGCA
TTGAACTGTATCTGATGACCAAGCAGTTTGGCCGTAACCCATGGCTGGCGGAAAAATTGCTGGCATTAGGTTACAGCGGC
ATTGTGGCGGTGGATTACAAAGAGGCGCGAGTCATGCGCCGCGCTGGTTTGTCGGTGGCGCATCAGGGGCATCTGGTACA
AATCCCTTGTCATCAGGTTGCTGACGCCGTTGAACAGGGCACCGACGTCATCACCGTGTTTACTCTCGACAAAGCGCGGG
AAGTTTCTGCGGCAGCGGTGAAGGCCGGACGTGTGCAGTTTGTGCTGCTCAAAGTTTATAGCGACGATGATTTTCTTTAT
CCGGGGCAGGAGAGCGGTTTTGTACAGCATTCGCTGCACGAGGTGGTTGCTGAAATTAAGAAACTGCCGGGGCTGCATTT
AGCCGGACTTACCCATTTCCCTTGCCTGCTTTGGGATGAGGCTGCCGGAAAAGTTTTGCCGACACCGAATCTTCACACGC
TGATACAGGCACGGGATCAACTGGCGAAATCTGGTATTGCACTTGAGCAACTGAACGCGCCTTCAGCGACCAGCTGCACT
TCGCTGCCATTGCTGGCGGAATACGGTGTGACTCATGCCGAACCCGGTCATGCGCTGACGGGCACTATTCCGGCAAACCA
GCAGGGCGATCAGCCTGAACGTATCGCGATGCTCTGGTTAAGTGAAATCTCCCATCATTTCCGTGGCGACAGCTACTGCT
ACGGCGGCGGTTACTACCGTCGTGGTCATGCGCAACATGCGCTGGTGTTTACGCCAGAAAATCAAAAGATTACTGAAACC
AATCTCAAAACTGTGGATGACAGCAGTATCGACTACACCCTGCCGCTGGCAGGCGAGTATCCGGTGAGCAGTGCAGTGGT
GCTCTGTTTCCGCACGCAGATTTTTGTCACCCGTAGCGATGTGGTGCTGGTGTCCGGTATTCACCGTGGCGAACCGAAAA
TCGTTGGTCGTTATGACAGTCTTGGAAACTCTCTGGGGGCGTAA
>ec102651_3699
ATGGTCGATACGTTTAATGATGAAGTGCTTAATCACTATCTTGAACAAAAAGGGTACACAATACAGAAGGAGTTTCTTTG
TGGCAGTGCCTTTTTTATCGGATGGCGGATTGAGACCTCTTTTTTCTCATTAGCGTACAGACTTGATGAACAAGAACTGA
TTTTGTGCTCTTTTGAAGCACGTAACCAAACAGGGCTTAACGGCCCTGTTTTATCACTGACTCGCTTGCTCGAAGAGTTG
TACCACCATTTTTCGGGTATTAAGAAAATCAGTGCGATGAAATCTAAGATTGGTTCAGATTCAGAACGTCAAAAGCGCGA
AGAGTTGTTTAATTACTTCATCAGAAAGGGCGCTGTGCAGCAAGAAACAGAAGACGGAATTTGGTTCGTAATGAATGTAA
ATAGTTAG
>ec102712_4350
ATGAGCGATAATGACACTATCGTAGCCCAGGCCACGCCTCCGGGACGTGGCGGCGTTGGCATCCTGCGCATCTCCGGCTT
CAAAGCCCGTGAAGTTGCCGAAACCGTGCTGGGTAAACTACCTAAGCCGCGCTACGCCGATTATCTTCCGTTTAAAGACG
CCGACGGCAGCGTGCTCGATCAGGGGATTGCGCTATGGTTCCCTGGCCCGAACTCGTTCACCGGCGAAGATGTGCTGGAA
CTGCAAGGTCATGGCGGTCCGGTGATCCTCGACCTGCTGTTAAAACGCATTCTGACCATTCCCGGCCTGCGGATTGCTCG
CCCTGGTGAGTTTTCCGAACGCGCGTTTCTTAACGATAAACTCGACTTAGCCCAGGCCGAGGCGATTGCCGATCTTATCG
ACGCCAGTTCGGAACAGGCGGCCCGTTCGGCACTTAACTCGCTGCAAGGCGCATTCTCCGCACGGGTCAACCATCTGGTG
GAAGCCCTCACCCACTTGCGCATTTACGTCGAAGCGGCAATTGATTTCCCTGATGAAGAGATCGATTTCCTCTCCGACGG
CAAAATTGAAGCCCAGCTTAATGACGTGATTGCCGATCTCGATGCAGTGCGTGCTGAAGCACGTCAGGGTAGTTTGTTGC
GCGAAGGGATGAAGGTGGTGATTGCCGGACGTCCTAACGCCGGTAAATCGAGCCTGTTAAACGCGCTGGCGGGCCGTGAA
GCAGCAATCGTAACTGATATCGCCGGAACCACACGTGACGTGCTGCGTGAGCATATCCACATTGACGGAATGCCGCTGCA
TATCATCGATACCGCTGGGCTACGTGAAGCCAGTGACGAAGTGGAACGTATTGGTATCGAGCGCGCGTGGCAGGAAATTG
AACAGGCCGACCGCGTGCTGTTTATGGTCGATGGCACCACAACAGACGCCGTGGATCCGGCAGAGATCTGGCCGGAATTT
ATCGCCCGTCTGCCAGCGAAACTGCCGATCACCGTGGTGCGCAATAAAGCCGATATCACCGGCGAAACGCTGGGAATGAG
TGAAGTGAACGGTCACGCGTTAATTCGTCTCTCGGCAAGGACAGGTGAAGGCGTGGAGGTGCTGCGTAACCATCTCAAAC
AGAGCATGGGCTTTGACACCAACATGGAAGGCGGCTTCCTGGCGCGTCGTCGCCACCTACAGGCGCTGGAACAGGCAGCG
GAGCATTTGCAGCAAGGTAAAGCGCAACTGTTAGGTGCCTGGGCGGGTGAACTGCTGGCGGAAGAGTTGCGCCTGGCACA
GCAGAACTTAAGCGAAATCACCGGGGAATTTACTTCAGACGACCTGCTGGGGCGGATTTTCTCCAGCTTCTGTATTGGTA
AGTAA
>lcl|CP000802.1_cds_EcHS_A0049_47
ATGTCCGAAGATATCTTTGACGCCATCATCGTCGGTGCTGGGCTTGCCGGTTCGGTTGCCGCACTGGTGCTCGCCCGCGA
AGGGGCGCAAGTGTTAGTTATCGAGCGTGGCAATTCCGCAGGTGCCAAGAACGTCACCGGCGGGCGTCTCTATGCCCACA
GCCTGGAACACATTATTCCTGGTTTCGCCGACTCCGCCCCCGTAGAACGCCTGATCACCCATGAAAAACTCGCGTTTATG
ACGGAAAAGTCAGCGATGACTATGGACTACTGCAATGGTGACGAAACCTCGCCATCCCAGCGTTCTTACTCCGTTTTGCG
CAGTAAATTTGATGCCTGGCTGATGGAGCAGGCCGAAGAAGCGGGCGCGCAGTTAATTACCGGGATCCGCGTCGATAACC
TCGTACAGCGCGATGGCAAAGTCGTCGGTGTAGAAGCCGATGGCGATGTGATTGAAGCGAAAACGGTGATCCTTGCTGAT
GGAGTGAACTCCATCCTTGCCGAAAAGCTGGGGATGGCAAAACGCGTTAAACCGACGGATGTGGCGGTTGGCGTGAAGGA
ACTGATCGAGTTACCGAAGTCGGTAATCGAAGACCGTTTTCAGTTGCAGGGTAATCAGGGCGCGGCTTGTCTGTTTGCGG
GATCACCCACCGATGGCCTGATGGGCGGCGGCTTCCTTTATACCAATGAAAATACCCTGTCGCTGGGGCTGGTTTGTGGT
CTGCATCATCTGCATGACGCAAAAAAATCGGTGCCGCAAATGCTGGAAGATTTCAAACAACATCCGGCCGTTGCACCGCT
GATCGCGGGTGGCAAGCTGGTGGAATATTCCGCTCACGTAGTGCCGGAAGCAGGCATCAACATGCTGCCGGAGTTGGTTG
GTGACGGCGTATTGATTGCCGGTGATGCCGCCGGAATGTGTATGAACCTCGGTTTTACCATTCGCGGTATGGATCTGGCG
ATTGCCGCCGGGGAAGCCGCAGCAAAAACCGTGCTTTCAGCGATGAAAAGCGACGATTTCAGTAAGCAAAAACTGGCGGA
ATATCGTCAGCATCTTGAGAGTGGCCCGCTGCGCGATATGCGTATGTACCAGAAACTACCGGCCTTCCTTGATAACCCAC
GCATGTTTAGCGGCTACCCGGAACTGGCGGTGGGCGTGGCGCGTGACCTGTTCACCATTGACGGCAGTGCGCCGGAACTG
ATGCGCAAGAAAATCCTCCGCCACGGCAAGAAAGTGGGCTTCATCAATCTGATCAAGGATGGCATGAAAGGAGTGACCGT
TTTATGA
>ec102712_4361
ATGAAATTAATCATTACCGAAGATTACCAGGAAATGAGCCGTGTCGCGGCACACCATCTGCTTGGTTATATGTCGAAGAC
GCGTCGTGTTAACCTGGCAATTACCGCCGGTAGCACGCCCAAAGGCATGTATGAATACCTCACCACCCTGGTTAAAGGTA
AGCCCTGGTACGATAACTGCTATTTCTATAATTTCGATGAAATTCCCTTTCGTGGCAAAGAGGGAGAAGGCGTAACGATT
ACCAATCTGCGTAATCTGTTTTTCACCCCTGCGGGGATCAAAGAAGAGAATATCCAGAAGCTCACTATTGATAACTACCG
CGAGCATGATCAGAAACTGGCGCGTGAAGGCGGCCTGGATTTGGTGGTGCTGGGATTAGGTGCAGATGGTCATTTTTGTG
GCAATTTGCCGAATACGACCCATTTCCATGAGCAAACCGTGGAGTTCCCGATCCAGGGAGAGATGGTTGATATTGTGGCG
CATGGTGAGTTGGGCGGCGACTTTTCGTTAGTGCCTGACAGCTACGTGACGATGGGGCCGAAAAGCATCATGGCGGCGAA
AAACTTGCTGATAATTGTCAGTGGCGCAGGTAAAGCGCAGGCACTGAAAAATGTGCTGCAAGGTCCGGTTACCGAAGATG
TTCCAGCTTCCGTGTTGCAGCTGCATCCTTCGCTGATGGTAATCGCTGATAAAGCCGCTGCCGCAGAATTAGCGCTCGGT
TAA
>ec402290_4418
ATGAAATTTACCGTAGAACGTGAGCATTTATTAAAACCGCTACAACAGGTGAGCGGTCCGTTAGGTGGTCGTCCTACGCT
ACCGATTCTCGGTAATCTGCTGTTACAGGTTGCTGACGGTACGTTGTCGCTGACCGGTACTGATCTCGAGATGGAAATGG
TGGCACGCGTTGCGCTGGTTCAGCCACACGAGCCAGGAGCGACGACCGTTCCGGCGCGCAAATTCTTTGATATCTGCCGT
GGTCTGCCTGAAGGCGCGGAAATTGCCGTGCAGCTGGAAGGTGAGCGGATGCTGGTGCGCTCCGGGCGTAGCCGTTTTTC
GCTGTCTACCCTGCCAGCGGCGGATTTCCCGAACCTCGATGACTGGCAGAGTGAAGTCGAATTTACCCTGCCGCAGGCAA
CGATGAAGCGTCTGATTGAAGCGACCCAGTTTTCGATGGCGCATCAGGACGTTCGCTATTACTTAAATGGTATGCTGTTT
GAAACCGAAGGTGAAGAACTGCGCACCGTGGCAACCGACGGCCACCGTCTGGCGGTCTGTTCAATGCCAATTGGTCAATC
TTTGCCAAGCCATTCGGTGATCGTACCGCGTAAAGGCGTGATTGAACTGATGCGTATGCTCGACGGCGGCGACAATCCGC
TGCGCGTGCAGATTGGCAGCAACAATATTCGCGCCCACGTTGGCGACTTTATCTTCACCTCCAAACTGGTGGATGGTCGC
TTCCCGGATTACCGCCGCGTTCTGCCGAAGAATCCGGACAAACATCTGGAAGCTGGCTGCGATCTGCTCAAGCAGGCGTT
TGCCCGTGCGGCAATTCTCTCTAACGAGAAATTCCGCGGCGTGCGCCTGTATGTCAGCGAAAACCAGCTGAAAATCACCG
CCAACAACCCGGAACAGGAAGAAGCGGAAGAGATCCTCGACGTTACCTATAGCGGTGCGGAGATGGAAATCGGCTTCAAC
GTCAGCTATGTGCTGGATGTTCTGAACGCGCTGAAATGCGAAAACGTCCGCATGATGCTGACCGATTCGGTTTCCAGCGT
GCAGATTGAAGATGCCGCATCACAGTCGGCTGCCTATGTTGTCATGCCAATGAGACTGTAA
>ec401140_2549
ATGACCAGTCAACTCATCCCCGTATTCAACGGCACTATCGCCAACGAAACAGCCCTACTCTGCAATGCCCGCGATCTGCA
TGCTTTTTTAGGCGTGAAAAAGGTGTTTGCGGCATGGATTACAAATCGCATTTCAGAATACGAATTCATTGAAAATCAAG
ACTATATTTTGCTTTCCAATTTGGGAAAGCAAACATCTGGTAGAGGCGGTCACAACCGCAAGGATTACCACCTCACCCTC
GACACAGCCAAAGAGCTGGCAATGGTCGAGCGCAACGAAAAAGGCCGCCAGATACGCCGATACTTCATCGAGTGCGAAAA
GAAACTTCGCAGCATGCAACCAGCGCAGCAATTCACAGACGAGGAAATCATCCTCCTCTGCTACATGCAGGTACAGATGG
AGAAAGCACAGGACATCAGCAAACGCCTGTATCCGATATTGAAGGAACTGAACTCATCATACTCGAGCAAGCTGTATGAC
ATCGCGTTTGAGACTTTCTACACGGTGACGAAAAACAGAGACGCACTGCTCAGGGAGGCGACACGACTTGACCAGACAAG
CGCCCTTTTCGAACGGGCAAGACCAATGCTGAAAAGCCTTCGGGCGAGACAATTCGAATTTTAA
>lcl|CP000802.1_cds_EcHS_A0135_132
ATGATTCGCACGATGCTGCAGGGCAAACTCCACCGCGTGAAAGTGACTCATGCGGACCTGCACTATGAAGGTTCTTGCGC
CATTGACCAGGATTTTCTTGACGCAGCCGGTATTCTCGAAAACGAAGCCATCGATATCTGGAATGTCACCAACGGCAAGC
GTTTCTCCACTTATGCCATCGCGGCAGAACGCGGTTCGAGAATTATTTCTGTTAACGGTGCGGCGGCCCACTGCGCCAGC
GTCGGCGATATTGTCATCATCGCCAGCTTCGTTACCATGCCAGATGAAGAAGCTCGCACCTGGCGACCCAATGTCGCCTA
TTTTGAAGGCGACAATGAAATGAAACGTACCGCGAAAGCGATTCCGGTACAGGTTGCTTGA
>ec402290_1900
ATGAACAGAACGATTCTTGTCCCTATCGATATTTCCGATTCAGAATTAACTCAACGCGTGATTAGCCACGTTGAGGCAGA
GGCAAAGATTGATGATGCAGAGGTTCATTTCCTGACGGTAATACCTTCACTGCCCTACTATGCCTCTCTGGGTTTAGCGT
ATTCCGCAGAATTACCGGCAATGGATGACCTGAAAGCGGAAGCCAAATCGCAACTGGAAGAGATCATTAAAAAATTTAAA
CTGCCAACCGACAGAGTGCATGTCCATGTTGAGGAAGGCTCGCCCAAAGACCGCATTCTGGAAATGGCGAAGAAGATCCC
CGCTCATATGATCATCATTGCTTCCCATCGACCGGATATCACCACTTATCTGCTCGGTTCCAACGCCGCAGCTGTAGTGC
GTCACGCAGAGTGCTCCGTGCTGGTTGTGCGCTGA
>ec402290_3410
ATGTTATTTGCATGGATAACCGATCCTAACGCCTGGCTTGCGCTCGGTACGCTGACGCTGCTGGAGATCGTTCTTGGGAT
CGACAATATTATTTTCCTTTCTCTGGTGGTGGCAAAGCTTCCCACAGCACAACGTGCTCATGCGCGCCGTCTGGGGTTGG
CGGGAGCCATGGTTATGCGTCTGGCGCTGCTGGCATCAATCGCCTGGGTTACGCGCCTGACAAATCCGCTTTTTACAATA
TTCAGTCAGGAAATTTCTGCCCGTGATTTGATTCTGCTTCTGGGTGGCTTGTTCCTTATCTGGAAAGCCAGCAAGGAAAT
CCACGAATCCATTGAAGGTGAAGAAGAAGGGCTGAAAACACGCGTTTCATCATTCCTCGGCGCTATCGTGCAGATTATGC
TGCTGGATATTATCTTTAGCCTCGACTCGGTGATTACGGCTGTGGGTCTGTCAGATCACCTGTTTATTATGATGGCAGCC
GTGGTGATTGCCGTAGGCGTGATGATGTTCGCCGCGCGCTCGATTGGTGATTTTGTCGAACGCCATCCTTCGGTAAAAAT
GCTGGCGCTCTCTTTCCTGATTCTGGTGGGCTTTACCCTGATTCTGGAAAGTTTCGACATCCACGTACCGAAAGGTTACA
TCTACTTCGCGATGTTCTTCTCTATTGCGGTTGAAAGCCTCAACTTGATTCGCAACAAAAAGAATCCGCTCTGA
>lcl|NC_011601.1_cdsid_YP_002331032.1
ATGCGTTTAAATACTCTGTCTCCGGCCGAAGGCTCCAAAAAGGCGGGTAAACGCCTGGGTCGTGGTATCGGTTCTGGCCT
CGGTAAAACCGGTGGTCGTGGTCACAAAGGTCAGAAATCTCGTTCTGGCGGTGGCGTACGTCGCGGTTTCGAGGGTGGTC
AGATGCCTCTGTACCGTCGTCTGCCGAAATTCGGCTTCACTTCTCGTAAAGCAGCGATTACAGCCGAAGTTCGTCTGTCT
GACCTGGCTAAAGTAGAAGGCGGTGTTGTAGACCTGAACACGCTGAAAGCGGCTAACATTATCGGTATCCAGATCGAGTT
CGCGAAAGTGATCCTGGCTGGCGAAGTAACGACTCCGGTAACTGTTCGTGGCCTGCGTGTTACTAAAGGCGCTCGTGCTG
CTATCGAAGCTGCTGGCGGTAAAATCGAGGAATAA
>ec102651_557
ATGTACTATTTAAAAAACACAAACTTTTGGATGTTCGGTTTATTCTTTTTCTTTTACTTTTTTATCATGGGAGCCTACTT
CCCGTTTTTCCCGATTTGGCTACATGACATCAACCATATCAGCAAAAGTGATACGGGTATTATTTTTGCCGCTATTTCTC
TGTTCTCGCTATTATTCCAACCGCTGTTTGGTCTGCTTTCTGACAAACTCGGGCTGCGCAAATACCTGCTGTGGATTATT
ACCGGCATGTTAGTGATGTTTGCGCCGTTCTTTATTTTTATCTTCGGCCCGCTGTTACAGTACAACATTTTAGTAGGATC
GATTGTTGGTGGTATTTATCTAGGCTTTTGTTTTAACGCCGGTGCGCCAGCAGTAGAGGCATTTATTGAGAAAGTCAGCC
GTCGCAGTAATTTCGAATTTGGTCGCGCGCGGATGTTTGGCTGTGTTGGCTGGGCGTTGTGTGCCTCGATTGTCGGCATC
ATGTTCACCATCAATAATCAGTTTGTTTTCTGGCTGGGTTCTGGCTGTGCACTCATCCTCGCCGTTTTACTCTTTTTCGC
CAAAACGGATGCGCCCTCTTCCGCCACGGTTGCCAATGCGGTAGGTGCCAACCATTCGGCATTTAGCCTTAAGCTGGCGC
TGGAACTGTTCAGACAGCCAAAACTGTGGTTTTTGTCACTGTATGTTATTGGCGTTTCCTGCACCTACGATGTTTTTGAC
CAACAGTTTGCTAATTTCTTTACTTCGTTCTTTGCTACCGGTGAACAGGGTACGCGGGTATTTGGCTACGTAACGACAAT
GGGCGAATTACTTAACGCCTCGATTATGTTCTTTGCGCCACTGATCATTAATCGCATCGGTGGGAAAAACGCCCTGCTGC
TGGCTGGCACTATTATGTCTGTACGTATTATTGGCTCATCGTTCGCCACCTCAGCGCTGGAAGTGGTTATTCTGAAAACG
CTGCATATGTTTGAAGTACCGTTCCTGCTGGTGGGCTGCTTTAAATATATTACCAGCCAGTTTGAAGTGCGTTTTTCAGC
GACGATTTATCTGGTCTGTTTCTGCTTCTTTAAGCAACTGGCGATGATTTTTATGTCTGTACTGGCGGGCAATATGTATG
AAAGCATCGGTTTCCAGGGCGCTTATCTGGTGCTGGGTCTGGTGGCGCTGGGCTTCACCTTAATTTCCGTGTTCACGCTT
AGCGGCCCCGGCCCGCTTTCTCTACTGCGTCGTCAGGTGAATGAAGTCGCTTAA
>ec402290_997
ATGAAAAGCCTCTCCTATAAGCGGATCTATAAATCACAAGAATACCTGGCAACGTTGGGCACAATTGAATACCGATCATT
GTTTGGCAGTTACAGCCTGACCGTTGACGACACGGTGTTTGCGATGGTTTCTGATGGTGAGTTGTATCTTCGGGCTTGTG
AGCAAAGTGCACAGTACTGTGTAAAACATCCGCCTGTCTGGCTGACATATAAAAAGTGTGGCCGATCCGTTACCCTCAAT
TACTATCGGGTTGATGAAAGTCTATGGCGAAATCAACTGAAGCTGGTGCGTCTGTCGAAATATTCTCTCGATGCAGCGCT
GAAAGAGAAAAGCACGCGCAATACCCGGGAAAGACTGAAAGATTTGCCCAATATGTCTTTTCATCTGGAAGCGATTCTCG
GGGAGGTGGGGATTAAGGATGTACGGGCGTTACGTATACTTGGGGCAAAAATGTGTTGGTTGCGACTGCGGCAGCAAAAC
AGTCTGGTGACAGAAAAGATTCTGTTTATGCTTGAAGGTGCCATTATCGGCATTCATGAAGCTGCGCTCCCGGTGGCACG
CCGCCAGGAGCTTGCAGAATGGGCTGACTCTCTTACGCCGAAACAGGAGTTTCCTGCGGAACTTGAGTAA
>ec402290_1589
ATGAATTCCCGACAACAAACTATTCTACAGATGGTCATTGACCAGGGTCAGGTTAGCGTAACCGATCTGGCAAAAGCCAC
TGGAGTTTCTGAAGTTACCATTCGCCAGGATCTCAACACCCTCGAAAAACTGAGTTACCTCCGCCGTGCACATGGCTTTG
CAGTTTCGCTTGATAGTGATGACGTCGAAACCCGTATGATGAGCAACTATACGCTGAAGCGTGAACTCGCCGAGTTTGCC
GCGTCACTGGTTCAACCGGGCGAAACCATCTTTATCGAAAATGGTAGCAGCAATGCCCTGCTCGCCCGGACTCTGGGGGA
GCAGAAGAAAAATGTCACTATCATCACGGTCAGCAGCTACATCGCGCATTTGCTGAAAGACGCGCCTTGTGAAGTCATTT
TGCTCGGTGGCGTGTACCAGAAAAAAAGCGAAAGTATGGTTGGCCCGTTGACACGCCAGTGCATCCAGCAGGTGCATTTC
AGCAAAGCATTTATTGGTATTGATGGCTGGCAACCTGAAACTGGATTCACCGGTCGCGATATGATGCGTACCGATGTGGT
CAATGCCGTGCTGGAAAAAGAGTGCGAAGCGATAGTCCTGACTGACAGCTCGAAATTTGGTGCTGTACATTCATACTCCA
TCGGTCCCGTTGAGCGATTCAATCGCGTGATTACCGATTCGAAAATACGCGCCAGCGATCTGATGCATCTTGAGCACAGT
AAACTCACCGTTCACGTCGTTGACATTTAA
>ec402290_288
ATGCCCAAATTGGGGATGCAGTCGATCCGGCGCAGACAACTGATCGACGCCACACTGGAAGCAATAAATGAAGTGGGCAT
GCACGATGCAACGATCGCGCAGATCGCCCGCCGTGCAGGCGTTTCTACGGGGATCATCAGCCACTATTTCAGGGACAAAA
ATGGTCTGCTGGAAGCAACCATGCGCGATATCACCAGTCAGCTGCGTGACGCGGTTTTGAATCGATTACATGCACTTCCG
CAGGGCAGTGCAGAGCAGCGATTACAGGCGATTGTTGGCGGAAACTTCGATGAAACGCAGGTGAGCAGTGCGGCGATGAA
AGCCTGGCTGGCGTTCTGGGCCAGCAGTATGCATCAGCCGATGCTCTATCGTTTACAGCAGGTCAGCAGCCGCCGCTTGC
TGTCGAATCTGGTGAGCGAGTTTCGCCGCGAATTGCCGCGCCAACAGGCACAGGAAGCGGGCTACGGCCTTGCCGCGCTG
ATTGACGGATTATGGCTGCGCGCGGCACTGAGCGGCAAACCGCTGGATAAACCTCTCGCACACTCGCTGACCCGTCACTT
TATTACTCAGCATTTACCCACCGATTAA
>ec102712_626
TTGCAGGGTAAAGCACTCCAGGATTTTGTTATCGACAAAATTGATGACCTCAAAGGTCAGGACATCATCGCCTTAGACGT
TCAGGGCAAATCCAGCATCACCGACTGCATGATCATCTGTACGGGTACGTCCAGCCGTCATGTTATGTCCATTGCTGACC
ACGTTGTGCAGGAGTCTCGCGCAGCGGGCCTGTTACCGCTCGGCGTAGAAGGTGAAAACAGCGCCGACTGGATTGTCGTG
GATTTGGGCGATGTGATTGTCCATGTCATGCAGGAAGAGAGCCGTCGCCTGTATGAACTGGAAAAACTCTGGAGTTAA
>ec102651_3074
ATGAAGAAAATCATTTGTCTGGTCATTACACTACTAATGACACTCCCCGTTTACGCGAAGTTAACTGCCCATGAAGAAGC
CCGCATCAACGCCATGCTGGAGGGATTAGCACAGAAAAAGGATTTGATATTTGTGCGCAACGGTGATGAACATACCTGCT
ATGAAGCGGTTTCTCATCTGCGTCTGAAGCTCGGCAATACCCGTAACCGCATTGACACTGCCGAGCAGTTTATTGATAAG
GTTGCTTCGTCGTCATCGATTACCGGGAAGCCGTATATTGTGAAGATCCCCGGTAAGAGCGATGAGAACGCACAGCCTTT
TTTACATGCGCTAATTGCGCAGACGGATAAAACGGTGCCTGCGCAATAA
>ec102712_1836
ATGGAAAATCTCGCTCGCTTTTTATCCACCACACTTAAACAACTACGCCAGCAGCGCGGCTGGAGTCTTTCGCGACTGGC
AGAAGCGACGGGCGTTTCTAAAGCAATGTTAGGGCAGATTGAGCGTAATGAGTCCAGTCCGACGGTCGCGACATTATGGA
AAATTGCCACCGGGTTGAACGTACCATTTTCAACATTTATTTCTCCGCCGCAGTCCGCTACGCCTTCAGTTTATGATCCA
CAACAGCAGGCGATGGTGATCACTTCGCTGTTTCCTTATGATCCACAACTCTGCTTTGAACACTTCTCGATTCAGATGGC
ATCTGGTGCAATAAGCGAATCGACGCCCCATGAGAAGGGGGTAATCGAACATGTCGTCGTCATTGATGGACAACTTGATC
TGTGCGTTGATGGGGAATGGCAGACCCTTAATTGTGGGGAAGGCGTTCGATTTGCTGCAGACGTCACGCATATCTATCGT
AATGGTGGGGAGCAAACCGTACATTTTCATTCCCTCATCCATTACCCGCGCAGTTAA
>ec102712_1756
ATGACCGTAAACCGCCCACGCGCCGAACGCGGCGCATTTCCGCCCGGAACAGAACATTACGGACGTTCATTATTGGGCGC
GCCGTTAATCTGGTTTCCTGCCCCTGCAGCCAGTCGCGAAAGTGGTTTGATTCTGGCTGGCACTCACGGTGATGAAAACT
CTTCGGTCGTCACGCTCTCCTGTGCTCTGCGGACTTTGACACCTTCTTTGCGCCGCCATCATGTGGTGCTGTGTGTGAAT
CCTGACGGCTGCCAGCTGGGGTTACGGGCCAATGCTAATGGTGTGGATTTAAACAGAAACTTTCCGGCGGCGAACTGGAA
GGAAGGTGAAACGGTTTATCGCTGGAACAGCGCCGCTGAAGAACGTGATGTCGTATTACTGACAGGTGACAAACCTGGCT
CAGAACCTGAAACCCAGGCGCTGTGCCAGCTTATACACCGCATTCAACCTGCCTGGGTGGTCTCATTCCACGATCCACTG
GCCTGTATTGAAGATCCCAGACACAGCGAATTAGGCGAATGGCTGGCCCAGGCGTTTGAATTGCCTCTGGTAACCAGCGT
CGGTTATGAAACGCCTGGCTCTTTCGGCAGTTGGTGTGCAGATCTCAACTTGCATTGCATCACCGCAGAGTTTCCGCCCA
TCTCCTCCGACGAAGCCAGCGAAAAATATCTCTTTGCGATGGCAAACTTGCTGCGCTGGCATCCTAAAGATGCAATTCGC
CCGTCGTGA
>ec102712_3268
ATGACAACGAACTATATTTTTGTGACCGGCGGGGTCGTATCCTCTCTGGGTAAAGGCATTGCCGCAGCCTCCCTCGCAGC
CATTCTTGAAGCCCGTGGCCTCAATGTGACCATCATGAAACTGGATCCGTACATCAACGTCGATCCAGGTACTATGAGCC
CAATCCAACACGGGGAAGTGTTCGTTACTGAAGACGGCGCTGAAACCGACCTGGACCTGGGGCACTACGAGCGTTTCATT
CGTACCAAAATGAGCCGCCGCAACAACTTCACCACGGGTCGTATCTACTCTGACGTTCTGCGTAAAGAACGCCGCGGTGA
CTACCTCGGCGCAACCGTGCAGGTTATTCCGCACATCACTAACGCAATCAAAGAGCGCGTGCTGGAAGGTGGCGAAGGTC
ATGACGTAGTACTGGTAGAAATCGGCGGTACAGTAGGTGATATCGAATCCTTGCCGTTCCTCGAAGCGATTCGCCAGATG
GCTGTTGAAATTGGCCGTGAGCACACTCTGTTTATGCACCTGACGCTGGTGCCGTACATGGCAGCGTCTGGTGAAGTCAA
AACCAAACCGACTCAGCACTCTGTAAAAGAGCTGCTCTCCATCGGTATCCAGCCTGACATCCTGATTTGTCGTTCAGATC
GCGCTGTTCCGGCGAACGAACGTGCGAAGATTGCATTGTTCTGTAATGTTCCGGAAAAAGCGGTTATTTCTCTGAAAGAC
GTCGATTCCATCTATAAAATTCCGGGCCTGTTGAAATCTCAGGGGCTGGACGATTATATTTGTAAACGATTCAGCTTAAA
CTGCCCGGAAGCGAATCTGTCCGAATGGGAACAGGTTATCTTCGAAGAAGCGAACCCGGTAAGTGAAGTCACCATCGGTA
TGGTCGGCAAGTACATTGAACTGCCGGATGCTTATAAATCAGTGATCGAAGCACTGAAACACGGTGGGCTGAAGAATCGT
GTCAGCGTCAACATCAAACTGATCGATTCACAAGATGTTGAAACGCGCGGCGTTGAAATCCTTAAAGGTCTGGACGCAAT
CCTCGTACCTGGCGGTTTCGGCTATCGTGGCGTAGAAGGCATGATTACGACCGCGCGTTTTGCGCGTGAGAACAATATTC
CTTATCTGGGCATTTGCCTGGGTATGCAGGTGGCGTTAATTGATTACGCTCGCCATGTTGCCAACATGGAGAACGCCAAC
TCTACGGAATTTGTGCCAGACTGTAAGTACCCGGTTGTGGCGCTGATTACCGAGTGGCGCGATGAAAACGGCAACGTTGA
AGTTCGTAGCGAGAAGAGCGATCTCGGCGGTACCATGCGTCTCGGCGCACAGCAGTGCCAGTTGGTTGACGATAGCCTGG
TTCGCCAGCTGTACAATGCGCCGACAATTGTTGAGCGTCATCGTCACCGTTACGAAGTCAACAACATGCTGTTGAAACAG
ATTGAAGATGCAGGTCTGCGCGTTGCGGGCCGTTCCGGGGATGATCAGTTGGTCGAGATCATCGAAGTTCCGAATCACCC
GTGGTTCGTGGCTTGCCAGTTCCATCCGGAGTTTACTTCTACTCCACGTGATGGTCACCCGCTGTTTGCAGGCTTTGTGA
AAGCCGCCAGCGAGTTCCAGAAACGTCAGGCGAAGTAA
>ec102712_20
ATGCAGATCCTGTTGGCCAACCCGCGTGGTTTTTGTGCCGGGGTAGACCGCGCTATCAGCATTGTTGAAAACGCGCTGGC
CATTTACGGCGCACCGATATATGTCCGTCACGAAGTGGTACATAACCGCTATGTGGTCGATAGCTTGCGTGAGCGTGGGG
CTATCTTTATTGAGCAGATTAGCGAAGTACCGGACGGCGCGATCCTGATTTTCTCCGCACACGGTGTTTCTCAGGCGGTA
CGTAACGAAGCAAAAAGTCGCGATTTGACGGTATTTGACGCGACCTGTCCGCTGGTGACCAAAGTGCATATGGAAGTCGC
CCGCGCTAGTCGCCGTGGCGAAGAATCTATTCTCATCGGTCACGCCGGGCACCCGGAAGTGGAAGGCACGATGGGTCAGT
ACAGCAACCCGGAAGGGGGAATGTATCTGGTTGAATCACCAGACGATGTGTGGAAACTGACGGTCAAAAACGAAGAGAAA
CTCTCCTTTATGACCCAGACCACGCTGTCGGTGGATGACACGTCTGATGTGATCGACGCGCTGCGTAAACGCTTCCCGAA
AATTGTCGGTCCGCGCAAAGATGACATCTGCTACGCCACGACTAACCGACAGGAAGCGGTACGTGCCCTGGCCGAACAGG
CGGAAGTTGTGCTGGTGGTCGGTTCGAAAAACTCCTCTAACTCCAACCGTCTGGCGGAGCTGGCCCAGCGTATGGGCAAA
AGCGCGTTTTTGATTGATGATGCGAAAGATATCCAGGAAGAGTGGGTGAAAGAGGTTAAATGCGTCGGCGTGACTGCGGG
CGCATCGGCTCCGGATATTCTGGTGCAGAATGTGGTGGCACGTTTGCAACAGCTGGGCGGTGGTGAAGCCATTCCGCTGG
AAGGACGTGAAGAAAACATTGTTTTCGAAGTGCCGAAAGAGCTGCGTGTCGATATTCGTGAAGTCGATTAA
>ec402290_4835
ATGGATCTCGCGTCATTACGCGCTCAACAAATCGAACTGGCTTCTTCTGTGATCCGCGAGGATCGACTCGATAAAGATCC
ACCGGATCTGATCGCCGGAGCCGATGTCGGGTTTGAGCAGGGCGGAGAAGTGACGCGAGCGGCGATGGTGCTGCTGAAAT
ATCCCTCGCTTGAGCTGGTGGAGTATAAAGTTGCCCGCATCGCCACCACCATGCCTTACATTCCAGGTTTTCTTTCCTTC
CGCGAATATCCTGCGCTGCTGGCAGCGTGGGAGATGCTGTCGCAAAAGCCGGATTTAGTGTTTGTCGATGGTCATGGGAT
CTCGCATCCTCGCCGTCTTGGCGTCGCCAGCCATTTTGGTTTGATGGTGGATGTGCCAACGATCGGCGTGGCGAAAAAAC
GGCTCTGCGGTAAATTCGAACCGCTCTCCAGCGAACCGGGCGCGCTGGCCCCACTGATGGATAAAGGCGAGCAGCTGGCC
TGGGTCTGGCGCAGCAAAGCGCGCTGTAACCCGTTGTTTATCGCTACCGGCCATCGGGTCAGCGTGGACAGCGCGCTGGC
GTGGGTACAACGCTGCATGAAAGGCTATCGTCTGCCGGAGCCAACGCGCTGGGCGGACGCGGTGGCCTCGGAACGTCCGG
CGTTCGTGCGCTATACAGCAAATCAGCCCTAA
>ec102651_4925
ATGACCTGGTCTCGTCGCCAGTTTCTCACCGGCGTCGGCGTGCTGGCAGCCGTCAGCGGCACCGCAGGGCGCGTGGTGGC
GAAAACGTTGAATATCAATGGGGTGCGTTACGGCATGGTGCATGACGAGTCGTTATGCATCGGCTGTACCGCCTGTATGG
ATGCTTGTCGGGAAGTGAACAAGGTGCCGGAAGGCGTCTCGCGCCTGACGATTATTCGTAGCGAGCCGCAGGGCGAATTT
CCTGATGTGAAATATCGCTTCTTCCGTAAGTCTTGCCAGCACTGCGATCATGCGCCGTGCGTTGACGTCTGCCCGACCGG
TGCGTCTTTTCGTGATGCCGCTAGCGGGATTGTCGATGTTAATCCTGATCTCTGCGTCGGTTGTCAGTACTGCATCGCCG
CCTGTCCGTACCGCGTGCGCTTTATCCATCCGGTCACGAAGACGGCGGACAAATGCGATTTCTGCCGTAAAACCAATTTG
CAGGCCGGTAAGCTGCCCGCGTGCGTTGAGGCTTGCCCGACGAAGGCGCTGACGTTTGGCAATCTGGACGATCCTAACAG
TGAGATTTCGCAACTGCTGCGCCAGAAGCCTACTTACCGCTACAAGCTGGCGCTGGGAACCAAACCGAAGCTGTACCGCG
TACCGTTTAAATACGGGGAGGTGAGCCAATGA
>ec102651_1771
ATGACAACCGTTTATACGTTGGTGAGTTGGTTGGCCATTCTGGGATACTGGTTGCTCATTGCAGGCGTAACTTTACGCAT
TCTAATGAAACGACGCGCAGTTCCCTCCGCGATGGCCTGGCTGTTGATTATTTACATTCTGCCGTTAGTCGGAATTATTG
CCTATCTTGCCGTTGGCGAGCTCCATTTAGGCAAACGCCGCGCTGAGCGCGCCAGAGCGATGTGGCCTTCCACCGCAAAA
TGGCTTAACGACCTTAAAGCCTGTAAGCATATCTTCGCCGAAGAAAATAGCAGTGTCGCTGCGCCATTATTCAAGCTTTG
CGAGCGTCGTCAGGGGATCGCTGGGGTCAAAGGGAATCAGCTACAACTGATGACCGAGTCAGATGATGTGATGCAGGCGT
TAATCCGCGACATCCAGCTCGCGCGCCATAATATTGAGATGGTGTTTTATATCTGGCAGCCCGGCGGCATGGCGGACCAG
GTGGCTGAATCATTAATGGCCGCTGCGCGACGCGGCATTCATTGTCGATTGATGCTCGACTCCGCCGGGAGTGTGGCTTT
TTTCCGCAGCCCGTGGCCCGAGCTAATGCGTAATGCCGGTATTGAAGTGGTCGAAGCCTTAAAGGTCAATCTGATGCGTG
TGTTTTTACGCCGTATGGACCTGCGCCAACATCGCAAGATGATCATGATCGATAATTACATCGCGTACACCGGCAGCATG
AATATGGTCGATCCTCGCTACTTCAAACAAGATGCGGGCGTAGGGCAATGGATTGATCTGATGGCGCGTATGGAAGGCCC
CATCGCCACCGCGATGGGGATTATTTATTCCTGCGACTGGGAGATTGAAACCGGAAAACGTATTCTGCCGCCACCACCAG
ATGTCAATATTATGCCGTTTGAACAGGCCAGCGGTCACACCATTCACACAATTGCTTCTGGCCCCGGCTTTCCGGAAGAT
CTCATTCACCAGGCATTATTGACTGCGGCTTATTCGGCGCGTGAATATTTGATCATGACAACGCCCTACTTTGTGCCAAG
CGATGATTTACTTCATGCGATTTGCACGGCGGCGCAGCGCGGGGTGGATGTCAGTATTATCCTTCCGCGAAAAAATGACT
CGATGCTGGTCGGCTGGGCCAGTCGCGCATTCTTTACGGAGCTGTTGGCTGCTGGGGTTAAAATTTATCAGTTTGAAGGC
GGGTTACTGCATACCAAGAGCGTGCTGGTCGATGGCGAACTAAGTCTGGTTGGCACCGTTAACCTTGATATGCGTAGTCT
GTGGCTGAATTTCGAGATTACCCTGGCAATCGACGATAAAGGTTTTGGTGCAGACCTTGCCGCCGTTCAGGACGATTATA
TTTCGCGTTCACGTCTGCTCGATGCCCGTTTATGGCTAAAACGTCCATTATGGCAACGTGTCGCCGAGCGACTGTTTTAC
TTCTTCAGCCCGTTGCTGTAA
>ec102712_4801
ATGTACACACAGACCCTGTATGAGTTAAGTCAGGAGGCTGAACGCCTGTTACAGCTTTCTCGCCAACAGTTGCAGTTACT
GGAAAAAATGCCTCTCTCTGTACCCGGAGACGACGCGCCACAACTGGCTTTACCCTGGAGTCAGCCTAATATCGCCGAAC
GTCACGCGATGCTGAATAATGAGTTGCGTAAAATTTCCCGACTGGAAATGGTGCTGGCAATTGTCGGTACCATGAAAGCA
GGGAAATCAACCACCATTAATGCCATTGTTGGTACGGAGGTTCTGCCTAATCGTAATCGCCCAATGACTGCGCTGCCGAC
GCTTATTCGCCATACGCCCGGGCAAAAGGAACCGGTACTGCATTTTTCACATGTCGCGCCAATCGATTGTTTAATTCAAC
AATTACAACAGCGCCTGCGTGATTGCGATATTAAGCATCTGACCGATGTGCTGGAAATAGATAAAGATATGCGTGCGCTT
ATGCAGCGGATCGAAAATGGCGTCGCTTTCGAAAAATATTATCTGGGTGCCCAGCCTATTTTTCATTGTCTGAAAAGTTT
GAATGATTTAGTGCGACTGGCGAAGGCGCTGGACGTCGATTTTCCTTTTTCTGCTTACGCCGCCATTGAGCATATTCCCG
TGATTGAAGTGGAGTTTGTCCATCTGGCGGGGCTGGAGAGTTATCCCGGTCAGTTGACGTTACTGGATACCCCCGGGCCA
AATGAAGCCGGGCAACCGCATCTGCAAAAAATGCTTAACCAGCAGCTGGCACGCGCCTCGGCGGTACTGGCGGTGCTGGA
TTATACGCAACTGAAATCGATCTCCGATGAAGAGGTCCGTGAGGCGATTTTGGCGGTGGGGCAATCGGTGCCGCTGTATG
TGCTGGTCAATAAGTTCGATCAACAGGATCGTAACAGTGACGACGCCGACCAGGTGCGGGCACTGATTTCCGGGACGCTG
ATGAAAGGCTGTATTACGCCACAGCAGATATTTCCGGTGTCGTCGATGTGGGGCTACCTGGCGAATCGAGCGCGCCATGA
GTTAGCCAACAACGGTAAGTTACCAGCGCCAGAGCAACAACGCTGGGTGGAAGATTTTGCCCATGCTGCGCTCGGCAGGC
GCTGGCGTCATGACGATCTGGCGGACCTCGAACATATTCGTCATGCTGCCGATCAGTTGTGGGAAGATTCGCTGTTCGCC
CAGCCAATTCAGGCGTTGCTTCATGCCGCTTACGCTAACGCCTCGTTGTATGCTCTGCGATCTGCTGCGCATAAACTGTT
GAATTACGCGCAGCAGGCGCGGGGATACCTGGATTTTCGTGCGCACGGGTTAAACGTCGCTTGTGAACAATTGCGGCAAA
ATATCCATCAGGTCGAAGAAAGTTTGCAGCTATTGCAACTCAATCAGGCGCAGGTGAGCGGCGAGGTTAAACATGAAATC
GAGCTGGCCCTGACCTCCGCCAACCACTTTCTGCGTCAACAGCAAGATGCGCTGAATGCGCAGTTAGCCGCCTTGTTTCA
GGATGATTCGGAGCCGTTAAGCGAGATTCGTACCTGCTGTGAGACACTGTTACAGACGGCGCAGAACACCATCAGTCGCG
ACTTTACGCTGCGTTTTGCCGAGCTTGAATCCACCCTTTGCCGGGTGTTAACCGATGTTATTCGGCCCATTGAGCAACAA
GTCAAAATGGAATTGAGCGAGTCAGGGTTTCGTCCTGGGTTTCATTTTCCTGTTTTTCACGGCGTAGTTCCCCACTTCAA
CACTCGCCAGCTGTTCAGTGAAGTCATTTCGCGCCAGGATGCAACGGACGAGCAGAGCACGCGTTTAGGCGTTGTGCGTG
AGACTTTTTCGCGCTGGTTGAATCAGCCCGACTGGGGACGGGGAAATGAGAAATCCCCGACAGAAACGGTTGATTACAGT
GTGTTGCAACGAGCTTTAAGCGCAGAAGTCGATCTTTATTGCCAACAAATGGCTAAAGTTCTGGCAGAGCAGGTCGATGA
ATCTGTTACGGCAGGCATGAATACTTTTTTCGCTGAGTTCGCTTCATGTTTGACGGAATTACAGACGCGTTTACGCGAAA
GTCTGGCTCTGCGTCAACAAAATGAATCGGTGGTCAGGCTGATGCAGCAGCAATTGCAGCAGACTGTGATGACTCACGGC
TGGATTTACACCGACGCCCAGCTGTTACGCGATGATATTCAAACACTTTTCACGGCAGAACGATATTGA
>ec102651_5001
ATGGTGAAGAAGACAATTGCAGCGATCTTTTCTGTTCTGGTGCTTTCAACAGTATTAACTGCCTGCAACACCACGCGTGG
CGTTGGTGAAGACATTTCTGATGGCGGTAACGCGATTTCTGGCGCAGCAACGAAAGCGCAGCAATAG
>ec102651_4531
ATGTCCCGCTTTTTGATTTGTAGTTTTGCCCTGGTTTTACTTTATCCCGCCGGGATTGATATGTACCTCGTTGGTTTACC
GCGCATCGCCGCCGATCTCAATGCCAGCGAAGCGCAGTTGCATATTGCGTTCTCTGTTTATCTGGCTGGGATGGCAGCTG
CGATGTTATTTGCCGGTAAAGTGGCCGATCGTTCAGGGAGAAAGCCGGTCGCCATCCCCGGCGCGGCGCTATTTATTATC
GCCTCGGTGTTCTGTTCACTGGCTGAAACCAGCACGTTATTTCTTGCAGGGCGCTTTCTACAGGGGTTGGGCGCGGGCTG
TTGTTACGTGGTGGCGTTCGCCATTTTGCGCGACACGCTGGATGATCGACGTCGGGCAAAAGTGCTGTCATTACTCAACG
GTATTACCTGCATCATTCCGGTGTTAGCGCCAGTGCTCGGACATCTGATTATGCTTAAATTCCCGTGGCAGAGTCTGTTC
TGGGCGATGGCAATGATGGGCATCGCGGTACTGATGTTGTCTTTGTTTATTTTAAAAGAAACGCGCCCTGCGGCCCCCGC
AGCTTCGGACAAACCACGAGAAAATAGCGAGTCGCTGCTTAACCGTTTTTTCCTCAGCCGTGTTGTTATCACCACCCTCA
GCGTTTCGGTGATCCTCACTTTCGTCAATACATCGCCGGTATTGCTGATGGAAATCATGGGTTTTGAGCGCGGAGAATAC
GCCACCATTATGGCGTTGACTGCTGGCGTCAGCATGACCGTTTCATTCTCCACGCCATTTGCGCTGGGAATTTTTAAGCC
ACGTACGTTGATGATCACCTCGCAGGTGTTATTCCTTGCAGCGGGGATCACCCTTGCCGTTTCACCTTCCCATGCGGTTT
CTCTGTTTGGTATCACGCTGATTTGCGCCGGTTTCTCGGTAGGTTTTGGCGTAGCGATGAGTCAGGCGTTAGGACCATTT
TCATTACGCGCGGGCGTAGCCAGCTCGACCTTAGGTATTGCGCAGGTTTGCGGTTCGTCACTGTGGATTTGGCTGGCAGC
GGTGGTTGGTATCGGCGCATGGAATATGCTGATCGGGATTCTGATTGCCTGTAGCATAGTGAGCCTGTTGCTGATTATGT
TCGTCGCGCCTGGACGCCCCGTTGCCGCTCATGAAGAAATCCATCACCACGCTTGA
>ec102712_77
ATGTTCCGGGGAGCAACGTTAGTCAATCTCGACAGCAAAGGGCGCTTATCAGTGCCTACCCGTTACCGGGAACAGCTGCT
TGAGAACGCTGCCGGTCAAATGGTTTGCACCATTGACATTCATCACCCGTGCCTGCTGCTTTACCCCCTGCCTGAATGGG
AAATTATCGAGCAAAAATTATCGCGTCTGTCGAGCATGAACCCGGTTGAGCGCCGTGTGCAGCGCCTACTGTTAGGTCAT
GCCAGCGAATGTCAGATGGATGGCGCAGGTCGATTGTTAATCGCGCCAGTACTGCGGCAACATGCCGGGCTGACAAAAGA
AGTGATGCTGGTTGGACAGTTCAACAAGTTTGAGCTGTGGGATGAAACAACCTGGCATCAACAGGTCAAGGAAGATATCG
ACGCAGAGCAGTTGGCTACCGGAGACTTATCGGAGCGACTGCAGGACTTGTCTCTATAA
>ec402290_4547
ATGAATATAAAAATTGCTGCTTTAACGCTGGCTATTGCCAGCGGTATTTCTGCTCAGTGGGCCATAGCAGCGGATATGCC
AGCCAGCCCGGCACCCACTATCCCGGTGAAACAGTATGTGACTCAGGTCAATGCCGATAACAGCGTGACCTTTCGCTACT
TTGCCCCTGGGGCAAAAAATGTCTCTGTAGTGGTGGGTGTTCCGGTTCCGGACAATATTCACCCGATGACCAAAGACGAA
GCAGGAGTCTGGTCGTGGCGCACACCTATCCTGAAAGGCAACCTGTACGAGTATTTTTTCAATGTTGATGGTGTACGCAG
CATTGATACAGGCACCGCAATGACTAAGCCTCAGCGCCAGGTTAACTCCAGTATGATTCTGGTGCCAGGCAGTTATCTGG
ATACGCGTTCTGTTGCGCATGGTGATTTGATCGCCATAACTTACCACTCCAACGCATTGCAATCTGAACGTCAGATGTAT
GTCTGGACCCCGCCAGGATACACCGGCATGGGCGAGCCTTTGCCAGTGCTCTATTTCTATCACGGTTTTGGTGATACCGG
ACGTTCCGCTATCGATCAGGGGCGTATCCCGCAAATCATGGATAACCTGCTGGCTGAAGGGAAAATTAAACCGATGCTGG
TGGTGATCCCGGATACCGAAACCGATGCGAAGGGCATTATTCCCGAAGATTTCGTTCCTCAGGAAAGACGTAAAGTCTTT
TATCCGCTGAATGCTAAAGCGGCAGATCGCGAACTGATGAACGATATTATCCCGCTGATTAGCAAGCGTTTTAATGTCCG
TAAAGATGCCGATGGTCGCGCGCTGGCAGGGCTTTCACAAGGCGGGTACCAGGCGCTGGTTTCCGGAATGAATCATCTGG
AAAGCTTTGGCTGGCTGGCCACATTCAGTGGTGTTACCACGACAACCGTACCGGATGAATGTGTCGCGGCCCGGCTGAAC
GATCCGGCAGCTATTAACCAGCAACTACGTAATTTTACTGTGGTCGTTGGTGATAAAGATGTCGTAACCGGCAAGGATAT
CGCCGGGCTGAAAACTGAGCTTGAGCAGAAAAAAATTAAGTTTGATTACCAGGAATATCCCGGCCTGAACCATGAAATGG
ATGTCTGGCGGCCTGCCTATGCAGCCTTCGTACAGAAATTATTTAAATAA
>ec102651_3510
ATGTCAGCTTCCCTGAAGAATCAACAAGGCTTTAGCCTGCCGGAGGTAATGGTTGCGATGGTGCTGATGGTGATGATTGT
[truncated: 6,102,584 more chars]
