# Supplementary material for: Comparative genomics and transcriptomics of Escherichia coli isolates carrying virulence factors of both enteropathogenic and enterotoxigenic E. coli
Source: Sci Rep. 2017 Jun 14;7:3513. doi: 10.1038/s41598-017-03489-z (PMC5471185; doi:10.1038/s41598-017-03489-z)
Supplement: Supplementary file 2 — 11 Supplemental datasets [file 41598_2017_3489_MOESM2_ESM.zip › Supplemental_datasets/Data_Set_S2.xls]

## Sheet: DMEM vs LB
H10407 genes that have significant differential expression in DMEM vs. LB
Locus ID	LS-BSR Cluster ID	Cluster Type	Gene ID	Predicted Protein Function	Read Counts (LB)	Read Counts (DMEM)	LFC (DMEM/LB)	p-value	FDR
ETEC_4281	Cluster_1374	ALL	ETEC_4281	conserved hypothetical protein	3.27711	271.433	6.37203	6.50246e-13	1.97187e-10
ETEC_2077	Cluster_6561	ETEC ONLY	ETEC_2077	major facilitator superfamily protein	2.90026	176.011	5.92334	6.93359e-11	9.34494e-09
ETEC_1551	Cluster_2104	ALL	ETEC_1551	protein Bdm (biofilm-dependent modulation protein)	2.39558	136.539	5.8328	2.75842e-10	2.97419e-08
ETEC_2081	Cluster_6565	ETEC ONLY	ETEC_2081	non-ribosomal peptide synthase (yersiniabactin siderophore biosynthetic protein)	101.065	4945.68	5.61281	3.3629e-12	8.15839e-10
ETEC_1507	Cluster_5948	ALL	ETEC_1507	putative exported protein	3.72121	177.327	5.5745	4.53938e-10	4.49492e-08
ETEC_1718	Cluster_3695	ALL	ETEC_1718	conserved hypothetical protein	12.9873	557.427	5.42361	3.76457e-12	8.69794e-10
ETEC_0843	Cluster_3418	ALL	ETEC_0843	dethiobiotin synthetase	6.49363	256.965	5.3064	4.48207e-11	6.79595e-09
ETEC_2086	Cluster_6570	ETEC ONLY	ETEC_2086	pesticin/yersiniabactin TonB-dependent receptor	32.0913	1211.88	5.23892	5.03224e-12	1.10984e-09
ETEC_0613	Cluster_3319	ALL	ETEC_0613	ferrienterobactin TonB-dependent receptor (enterobactin outer-membrane receptor)	146.339	5182.75	5.14634	6.47111e-11	9.34494e-09
ETEC_2079	Cluster_6563	ETEC ONLY	ETEC_2079	ABC-transporter, ATP-binding/permease potein	16.5806	560.042	5.07796	4.09045e-11	6.40221e-09
ETEC_0612	Cluster_1680	ALL	ETEC_0612	4'-phosphopantetheinyl transferase (enterobactin synthetase component D)	37.1987	1225.31	5.04176	1.35129e-11	2.75491e-09
ETEC_4411	Cluster_3079	ALL	ETEC_4411	GntR-family transcriptional regulator	3.27711	103.876	4.98629	1.73066e-08	9.99665e-07
ETEC_2290	Cluster_6070	ALL	ETEC_2290	colicin I TonB-dependent receptor	371.732	11734.1	4.9803	1.70024e-09	1.35239e-07
ETEC_2078	Cluster_6562	ETEC ONLY	ETEC_2078	ABC-transporter, ATP-binding/permease potein	10.2148	308.314	4.91566	7.14287e-10	6.64646e-08
ETEC_1611	Cluster_5953	ALL	ETEC_1611	conserved hypothetical protein	3.59337	103.128	4.84295	1.71565e-08	9.99665e-07
ETEC_4670	Cluster_1517	ALL	ETEC_4670	putative membrane protein	47.5347	1270.28	4.74002	1.24168e-10	1.54478e-08
ETEC_1869	Cluster_6505	ALL	ETEC_1869	conserved hypothetical protein	20.3691	538.527	4.72457	7.69419e-10	6.66647e-08
ETEC_2197	Cluster_594		ETEC_2197	putative colanic acid biosynthesis acetyltransferase	1.51405	39.981	4.72283	7.78507e-06	0.000197765
ETEC_1023	Cluster_6448	ALL	rmf	ribosome modulation factor (protein e)	25.5977	623.075	4.60532	7.15166e-10	6.64646e-08
ETEC_1775	Cluster_5974	ALL	ETEC_1775	spheroplast protein Y	135.828	3063.95	4.49555	3.87584e-09	2.68651e-07
ETEC_0746	Cluster_3367	ALL	ETEC_0746	putative membrane protein	5.42368	117.903	4.44219	7.4337e-08	3.64326e-06
ETEC_4414	Cluster_1410	ALL	ETEC_4414	phosphonate ABC transporter, ATP-binding protein	5.73994	102.798	4.16263	2.02884e-06	6.35093e-05
ETEC_0841	Cluster_13	ALL	ETEC_0841	8-amino-7-oxononanoate synthase	15.006	266.332	4.14962	2.5923e-08	1.46254e-06
ETEC_4413	Cluster_5401	ALL	ETEC_4413	phosphonate ABC transporter, substrate-binding protein	11.9779	198.722	4.05231	2.41505e-07	1.04624e-05
ETEC_3658	Cluster_5158	ALL	ETEC_3658	ferrous iron transport protein A	182.071	2969.36	4.02758	9.83337e-09	6.1963e-07
ETEC_2791	Cluster_2530		ETEC_2791	putative transporter	27.6164	441.203	3.99785	1.20174e-08	7.47541e-07
ETEC_2198	Cluster_7292		ETEC_2198	putative colanic acid biosynthesis glycosyl transferase	2.90026	45.6693	3.97697	3.00838e-05	0.000637409
ETEC_0903	Cluster_3439	ALL	ETEC_0903	biofilm regulator	92.8423	1453.72	3.96883	5.26551e-09	3.54837e-07
ETEC_3758	Cluster_5191		ETEC_3758	transcriptional regulator	28.5719	418.403	3.87223	2.71766e-07	1.16691e-05
ETEC_1879	Cluster_4697	ALL	ETEC_1879	putative membrane protein	68.2201	976.389	3.83919	8.89238e-08	4.27187e-06
ETEC_0503	Cluster_1283	ALL	ETEC_0503	nitrogen regulatory protein P-II	4.4749	63.7902	3.83341	6.2576e-07	2.29775e-05
ETEC_1525	Cluster_345		ETEC_1525	predicted enzyme	2.71184	38.3517	3.82195	8.71007e-05	0.00160689
ETEC_0840	Cluster_3417	ALL	ETEC_0840	biotin synthetase	220.696	3055.92	3.79147	3.38822e-08	1.88962e-06
ETEC_0842	Cluster_4278	ALL	ETEC_0842	biotin synthesis protein	9.95916	136.294	3.77455	4.22256e-07	1.66568e-05
ETEC_2792	Cluster_2531	ALL	ETEC_2792	autonomous glycyl radical cofactor	560.713	7611.31	3.76281	3.77225e-07	1.5511e-05
ETEC_1411	Cluster_4483	ALL	ETEC_1411	phage shock protein D	6.68205	90.2423	3.75544	4.95361e-06	0.000135028
ETEC_2084	Cluster_6568	ETEC ONLY	ETEC_2084	yersiniabactin siderophore biosynthetic protein	6.80989	87.6054	3.68532	8.53877e-06	0.000214664
ETEC_1387	Cluster_4552	ALL	ETEC_1387	osmotically inducible lipoprotein B	44.446	568.039	3.67586	3.05582e-07	1.28929e-05
ETEC_1074	Cluster_1886	ALL	ETEC_1074	conserved hypothetical protein	3.21652	40.7514	3.66327	0.000124561	0.00211319
ETEC_1763	Cluster_438	ALL	ETEC_1763	cell division activator	2.52342	31.8689	3.6587	9.99677e-05	0.00180986
ETEC_1408	Cluster_295	ALL	ETEC_1408	phage shock protein A	268.581	3385.13	3.65579	7.21461e-07	2.61234e-05
ETEC_4285	Cluster_3045	ALL	ETEC_4285	protein psie	25.9812	311.818	3.58517	1.0111e-06	3.45484e-05
ETEC_2199	Cluster_7293		ETEC_2199	putative colanic acid polymerase	7.31457	87.724	3.58413	1.56598e-05	0.000363548
ETEC_2116	Cluster_3192		ETEC_2116	conserved hypothetical protein	0	11.9499	3.57892	0.000118835	0.00205925
ETEC_0617	Cluster_1685	ALL	ETEC_0617	putative ferric enterobactin transport protein	4.41431	52.5765	3.57416	2.58102e-05	0.000559066
ETEC_4407	Cluster_5399	ALL	ETEC_4407	phosphonate metabolism protein	4.4749	52.8621	3.56231	4.07421e-05	0.000813501
ETEC_2532	Cluster_751	ALL	ETEC_2532	putative exported protein	21.19	246.829	3.54206	2.46149e-06	7.46447e-05
ETEC_4639	Cluster_3156		ETEC_4639	conserved hypothetical protein	42.6157	491.376	3.52737	1.79581e-07	8.14323e-06
ETEC_1275	Cluster_247	ALL	ETEC_1275	conserved hypothetical protein	58.8734	668.713	3.5057	4.05138e-07	1.63314e-05
ETEC_2202	Cluster_7294		ETEC_2202	putative glycosyl transferase	8.00768	90.6567	3.50096	1.68463e-05	0.00038923
ETEC_3755	Cluster_1192	ALL	ETEC_3755	putative periplasmic acid stress chaperone	24.346	275.49	3.50025	5.32813e-06	0.000143623
ETEC_0627	Cluster_5656	ALL	ETEC_0627	esterase	23.2627	260.736	3.4865	1.89266e-06	6.00208e-05
ETEC_1882	Cluster_2229	ALL	ETEC_1882	phosphoribosylglycinamide formyltransferase 2	104.342	1139.54	3.44905	1.03756e-07	4.84064e-06
ETEC_2916	Cluster_878	ALL	ETEC_2916	formate hydrogenlyase regulatory protein	4.41431	48.1735	3.44798	2.48241e-05	0.000542551
ETEC_4409	Cluster_3078	ALL	ETEC_4409	phosphonate metabolism protein	3.59337	39.1342	3.44502	0.000256677	0.00391634
ETEC_2604	Cluster_2493	ALL	ETEC_2604	phosphoribosylaminoimidazole synthetase	140.255	1526.64	3.44423	3.54245e-07	1.48172e-05
ETEC_3425	Cluster_1083	ALL	ETEC_3425	putative peptidase	46.9022	499.589	3.41301	2.22416e-07	9.81058e-06
ETEC_1274	Cluster_3552	ALL	ETEC_1274	putative exported protein	32.7172	347.276	3.40796	1.87414e-06	5.98245e-05
ETEC_0201	Cluster_2181	ALL	ETEC_0201	membrane-bound lytic murein transglycosylase D precursor	163.686	1724.38	3.39707	5.81713e-07	2.18796e-05
ETEC_2509	Cluster_2457	ALL	ETEC_2509	putative exported protein	55.9732	585.054	3.38576	9.89866e-07	3.43059e-05
ETEC_p666_0350	Cluster_4211		traY	TraY protein	9.83799	101.273	3.36374	1.90013e-05	0.000428811
ETEC_2915	Cluster_2574	ALL	ETEC_2915	formate hydrogenlyase subunit 2	1.19779	12.2817	3.35807	0.00259165	0.0257678
ETEC_4106	Cluster_5316	ALL	ETEC_4106	5-methyltetrahydropteroyltriglutamate-homocysteine methyltransferase	169.211	1730.19	3.35403	4.17593e-07	1.66079e-05
ETEC_0432	Cluster_5855	ALL	ETEC_0432	putative membrane protein	4.60273	47.0612	3.35397	0.00012424	0.00211319
ETEC_4408	Cluster_1409	ALL	ETEC_4408	phosphonate metabolism protein	6.80989	67.6923	3.31329	0.000111617	0.00196108
ETEC_2248	Cluster_3828		ETEC_2248	fimbrial chaperone protein	1.70247	16.8497	3.30702	0.0011551	0.0137704
ETEC_p948_0620	Cluster_6974		mok	modulator of hok protein	4.60273	45.2006	3.29578	0.000144134	0.00238683
ETEC_2196	Cluster_7284		ETEC_2196	GDP-mannose 4,6-dehydratase	23.828	233.886	3.29508	7.20015e-06	0.000184842
ETEC_2085	Cluster_6569	ETEC ONLY	ETEC_2085	yersiniabactin siderophore biosynthetic protein	18.1553	177.924	3.2928	8.78618e-06	0.000218618
ETEC_2082	Cluster_6566	ETEC ONLY	ETEC_2082	non-ribosomal peptide synthase (yersiniabactin siderophore biosynthetic protein)	168.693	1603.54	3.24879	2.87019e-06	8.49157e-05
ETEC_0839	Cluster_12	ALL	ETEC_0839	adenosylmethionine-8-amino-7-oxononanoate aminotransferase	22.1255	207.013	3.22594	5.10942e-06	0.000138497
ETEC_3034	Cluster_930		ETEC_3034	putative transcriptional regulator	2.01873	18.841	3.22235	0.00407962	0.0358034
ETEC_1616	Cluster_4619	ALL	ETEC_1616	putative membrane protein	13.0545	119.822	3.19828	1.98888e-05	0.000442663
ETEC_0071	Cluster_3347	ALL	ETEC_0071	3-isopropylmalate dehydratase large subunit	338.833	3054.13	3.17212	2.08309e-06	6.47896e-05
ETEC_2714	Cluster_821	ALL	ETEC_2714	Phosphoribosylformylglycinamidine synthase	597.104	5375.27	3.17028	5.48118e-06	0.000146932
ETEC_0927	Cluster_5745	ALL	ETEC_0927	arginine ABC transporter, substrate-binding protein	80.8305	704.886	3.12442	3.94882e-06	0.000113115
ETEC_0625	Cluster_3323	ALL	ETEC_0625	isochorismatase	103.447	888.066	3.10177	4.69289e-06	0.000129374
ETEC_2205	Cluster_3810		ETEC_2205	putative polysaccharide export protein	4.4749	37.688	3.07418	0.000325225	0.00471043
ETEC_3616	Cluster_5143	ALL	ETEC_3616	nitrite reductase [NAD(P)H] large subunit	322.946	2708.36	3.06806	6.02358e-06	0.000158839
ETEC_2813	Cluster_837	ALL	ETEC_2813	50S ribosomal subunit protein L19	44.3115	369.743	3.06077	4.49879e-06	0.000124732
ETEC_2083	Cluster_6567	ETEC ONLY	ETEC_2083	irp3 protein	10.4033	86.6218	3.05769	0.000116882	0.00203267
ETEC_2080	Cluster_6564	ETEC ONLY	ETEC_2080	AraC-family transcriptional regulator	89.195	742.318	3.057	7.88816e-06	0.00019934
ETEC_0713	Cluster_3356	ALL	ETEC_0713	potassium-transporting ATPase A chain	15.3156	126.563	3.04678	5.81835e-06	0.000155113
ETEC_2138	Cluster_6580	ETEC ONLY	ETEC_2138	hypothetical protein	168.39	1390.85	3.04609	3.03856e-06	8.88139e-05
ETEC_4668	Cluster_6962	ALL	ETEC_4668	transcriptional regulator	18.2831	150.722	3.0433	3.07069e-05	0.000647783
ETEC_2491	Cluster_2451	ALL	ETEC_2491	predicted transporter	1.38621	11.1976	3.01397	0.00469038	0.0393887
ETEC_2192	Cluster_6591		ETEC_2192	mannose-1-phosphate guanylyltransferase	15.8203	124.547	2.97685	5.6418e-05	0.00108198
ETEC_4019	Cluster_5256	ALL	ETEC_4019	phosphate ABC transporter, substrate-binding protein	69.7341	543.327	2.96188	1.92382e-05	0.000432146
ETEC_2193	Cluster_7290		ETEC_2193	putative colanic acid biosynthesis glycosyl transferase	7.81926	60.9078	2.96152	0.000400797	0.00562042
ETEC_3278	Cluster_2685	ALL	ETEC_3278	biopolymer transport protein	29.5746	228.863	2.95206	3.78028e-05	0.000773247
ETEC_1174	Cluster_223	ALL	ETEC_1174	NADH dehydrogenase	716.278	5538.52	2.95091	3.60393e-05	0.000747276
ETEC_3722	Cluster_5179	ALL	ETEC_3722	nickel ABC transporter, substrate-binding protein	60.024	464.117	2.95088	6.22679e-06	0.00016331
ETEC_2121	Cluster_1940		ETEC_2121	conserved hypothetical protein	1.8909	14.4561	2.93453	0.00266979	0.0261981
ETEC_3659	Cluster_5159	ALL	ETEC_3659	ferrous iron transport protein B	386.866	2922	2.91705	7.65471e-06	0.000195477
ETEC_0626	Cluster_1689	ALL	ETEC_0626	2,3-dihydro-2,3-dihydroxybenzoate dehydrogenase	88.7509	662.815	2.90077	1.50621e-05	0.000351353
ETEC_2190	Cluster_6595		ETEC_2190	putative colanic biosynthesis UDP-glucose lipid carrier transferase	16.7085	124.422	2.8966	0.000143994	0.00238683
ETEC_2494	Cluster_3874	ALL	ETEC_2494	conserved hypothetical protein	6.99831	51.599	2.88226	0.000271319	0.00406499
ETEC_2113	Cluster_6576		ETEC_2113	hypothetical protein	20.0462	144.223	2.8469	8.7062e-05	0.00160689
ETEC_0573	Cluster_5417	ALL	ETEC_0573	carbamate kinase	6.49363	46.5382	2.84132	0.000164772	0.00267382
ETEC_2087	Cluster_6571	ETEC ONLY	ETEC_2087	conserved hypothetical protein	4.41431	31.5431	2.83706	0.00080198	0.010267
ETEC_3785	Cluster_3983	ALL	ETEC_3785	dipeptide ABC transporter, ATP-binding protein	211.281	1487.7	2.81585	2.43212e-05	0.000534974
ETEC_2195	Cluster_7291		ETEC_2195	GDP-L-fucose synthetase	15.4434	107.78	2.80302	0.000206925	0.00323871
ETEC_0072	Cluster_5686	ALL	ETEC_0072	3-isopropylmalate dehydrogenase	119.368	825.785	2.79035	1.69932e-05	0.000390764
ETEC_1177	Cluster_3515	ALL	ETEC_1177	putative exported protein	19.1713	131.732	2.78059	0.000176047	0.00281907
ETEC_3520	Cluster_1111	ALL	ETEC_3520	DNA-binding protein	69.3306	476.296	2.78029	1.87165e-05	0.00042635
ETEC_p666_0470	Cluster_3271		yubL	conserved hypothetical protein	26.607	182.382	2.77708	5.86452e-05	0.00110718
ETEC_p666_0050	Cluster_6966		repA6	repA6 (repA6, positive regulator for repA1 expression) (leader peptide of repA1)	19.6087	133.102	2.76296	0.000195426	0.00310415
ETEC_0712	Cluster_3355	ALL	ETEC_0712	potassium-transporting ATPase B chain	18.5321	125.762	2.7626	2.545e-05	0.000553737
ETEC_2510	Cluster_4831	ALL	ETEC_2510	manganese transport protein	485.67	3294.16	2.76186	0.000101589	0.00183067
ETEC_0962	Cluster_1816	ALL	ETEC_0962	anaerobic dimethyl sulfoxide reductase chain A	169.83	1149.41	2.75873	7.02745e-06	0.000182502
ETEC_4017	Cluster_5282	ALL	ETEC_4017	phosphate ABC transporter, permease protein	45.9601	310.264	2.75504	4.6789e-05	0.000926612
ETEC_3752	Cluster_2849	ALL	ETEC_3752	outer membrane lipoprotein	21.3785	144.116	2.753	0.000299013	0.00440976
ETEC_0624	Cluster_1688	ALL	ETEC_0624	enterobactin synthetase component E [includes: 2,3-dihydroxybenzoate-AMP ligase; S-dihydroxybenzoyltransferase]	297.785	2005.05	2.75129	3.91982e-05	0.00078917
ETEC_2131	Cluster_6025		ETEC_2131	transposase	2.90026	19.2493	2.73055	0.00303358	0.0287479
ETEC_0743	Cluster_4262	ALL	ETEC_0743	cytochrome d ubiquinol oxidase subunit 1	754.318	4981.26	2.72326	9.26519e-05	0.0016964
ETEC_1523	Cluster_344	ALL	ETEC_1523	possible exported protein	823.514	5422.71	2.71915	0.000217365	0.00335877
ETEC_2276	Cluster_6069	ALL	ETEC_2276	putative membrane protein	12.422	81.6013	2.7157	0.000203252	0.00320189
ETEC_2249	Cluster_3829	ALL	ETEC_2249	fimbrial protein	23.828	156.269	2.71331	3.81672e-05	0.000773247
ETEC_1598	Cluster_372	ALL	ETEC_1598	sugar efflux transporter	36.5729	239.812	2.71306	0.000102507	0.0018353
ETEC_p948_0220	Cluster_6966		repA6	repA6 (repA6, positive regulator for repA1 expression) (leader peptide of repA1)	31.3982	204.537	2.70361	0.000149399	0.00244893
ETEC_1335	Cluster_6480		ETEC_1335	conserved hypothetical protein	12.7988	82.1585	2.6824	0.000214731	0.00332867
ETEC_0972	Cluster_5758	ALL	ETEC_0972	probable formate transporter 1	833.963	5352.77	2.68223	0.0001542	0.00251067
ETEC_1592	Cluster_2120		ETEC_1592	putative diguanylate cyclase	4.54215	28.5159	2.65032	0.00407802	0.0358034
ETEC_0268	Cluster_571		xis	putative excisionase	7.94709	49.5252	2.63966	0.00117683	0.0139608
ETEC_4360	Cluster_1388	ALL	ETEC_4360	putative membrane protein	86.8734	534.054	2.62	0.000195769	0.00310415
ETEC_0077	Cluster_5782	ALL	ETEC_0077	acetolactate synthase isozyme III small subunit	8.88921	53.2161	2.58174	0.00059046	0.00789232
ETEC_3519	Cluster_6200	ALL	ETEC_3519	tRNA-dihydrouridine synthase B	392.714	2349.36	2.58072	6.22435e-05	0.00116604
ETEC_2449	Cluster_3860	ALL	ETEC_2449	colicin V production protein	53.5303	319.564	2.57768	5.86384e-05	0.00110718
ETEC_3786	Cluster_1210	ALL	ETEC_3786	dipeptide ABC transporter, ATP-binding protein	139.448	832.02	2.57689	0.000107784	0.00190864
ETEC_0537	Cluster_1666	ALL	ETEC_0537	glutaminase 1	17.0853	101.742	2.57408	0.000574476	0.00772122
ETEC_p666_0850	Cluster_6988	ETEC ONLY	ETEC_p666_0850	conserved hypothetical periplasmic protein	109.032	644.374	2.56315	0.000246322	0.0037702
ETEC_2448	Cluster_6090	ALL	ETEC_2448	amidophosphoribosyltransferase	146.716	865.392	2.56033	3.8248e-05	0.000773247
ETEC_3430	Cluster_6185	ALL	ETEC_3430	TPR repeat lipoprotein	2914.02	17034.6	2.54739	0.00106618	0.0128684
ETEC_4370	Cluster_3065	ALL	ETEC_4370	putative transmembrane protein	56.8141	331.267	2.54367	0.000205707	0.00323007
ETEC_1817	Cluster_3718	ALL	ETEC_1817	putative signal transduction protein	9.58898	55.7566	2.53969	0.000755634	0.0097769
ETEC_1668	Cluster_403	ALL	ETEC_1668	endonuclease III	18.5994	107.356	2.52907	0.000233313	0.00359376
ETEC_0623	Cluster_1687	ALL	ETEC_0623	isochorismate synthase	130.936	755.204	2.52801	0.000134266	0.00226201
ETEC_1712	Cluster_2164	ALL	ETEC_1712	cysteine desulfuration protein	179.103	1032.33	2.52704	0.000271446	0.00406499
ETEC_2823	Cluster_842	ALL	ETEC_2823	putative outer membrane assembly lipoprotein	364.376	2090.2	2.52014	0.000265383	0.00402285
ETEC_3788	Cluster_2858	ALL	ETEC_3788	dipeptide ABC transporter, permease protein	76.315	431.932	2.50077	0.000266749	0.00402285
ETEC_2873	Cluster_4917	ALL	ETEC_2873	ribonucleoside-diphosphate reductase 2 beta chain	91.6845	515.42	2.491	0.000642648	0.00842738
ETEC_1218	Cluster_6469		ETEC_1218	hypothetical protein	13.8082	76.796	2.47551	0.00047224	0.00656535
ETEC_2863	Cluster_6132	ALL	ETEC_2863	putative transmembrane protein	50.3205	278.523	2.46858	0.000842627	0.0106622
ETEC_1630	Cluster_4625	ALL	ETEC_1630	major facilitator superfamily protein	132.867	731.262	2.46041	0.000266974	0.00402285
ETEC_0647	Cluster_5664	ALL	ETEC_0647	citrate (pro-3S)-lyase] ligase	8.70079	47.7592	2.45656	0.00103603	0.0125357
ETEC_1366	Cluster_279	ALL	ETEC_1366	anthranilate synthase component I	22.8252	125.048	2.45378	0.000500703	0.00686274
ETEC_3787	Cluster_6229	ALL	ETEC_3787	dipeptide ABC transporter, permease protein	64.142	350.975	2.45203	0.000308952	0.00451517
ETEC_0963	Cluster_7104	ALL	ETEC_0963	anaerobic dimethyl sulfoxide reductase chain B	9.83799	53.8196	2.4517	0.000855301	0.010779
ETEC_2983	Cluster_2600	ALL	ETEC_2983	putative SecY-interacting protein	117.087	638.499	2.4471	0.000258301	0.00392877
ETEC_2073	Cluster_2283	ALL	ETEC_2073	putative exported protein	20.3085	110.532	2.4443	0.000703445	0.00915044
ETEC_2203	Cluster_3807		ETEC_2203	tyrosine-protein kinase	26.6676	144.354	2.43645	0.000862315	0.0108393
ETEC_0249	Cluster_4701	ALL	ETEC_0249	putative exported protein	80.716	436.579	2.43532	0.000305205	0.00447387
ETEC_4264	Cluster_1365	ALL	ETEC_4264	phosphoribosylglycineamide synthetase	227.392	1217.64	2.42084	6.26038e-05	0.00116828
ETEC_2097	Cluster_2296	ALL	ETEC_2097	putative membrane protein	32.4142	173.483	2.42009	0.000617032	0.0081576
ETEC_0384	Cluster_6392		ETEC_0384	conserved hypothetical protein	9.26606	49.5473	2.41878	0.000359441	0.00512944
ETEC_1627	Cluster_3638		ETEC_1627	putative dethiobiotin synthetase	65.4277	348.541	2.41336	0.000123582	0.00211134
ETEC_4015	Cluster_5254	ALL	ETEC_4015	negative regulator of PhoR/PhoB two-component regulator	36.7546	192.177	2.38644	0.000530514	0.00719009
ETEC_2867	Cluster_858	ALL	ETEC_2867	putative membrane protein	6.43304	33.4218	2.37721	0.00606878	0.0484305
ETEC_2493	Cluster_2453	ALL	ETEC_2493	putative transferase	8.82862	45.6271	2.36963	0.00393289	0.0350135
ETEC_3753	Cluster_6816	ALL	ETEC_3753	transcriptional regulator	9.52173	48.3586	2.34448	0.00419869	0.0365908
ETEC_4057	Cluster_2952	ALL	ETEC_4057	ketol-acid reductoisomerase	1729.77	8692.18	2.32914	0.000900625	0.0112625
ETEC_2605	Cluster_2494	ALL	ETEC_2605	phosphoribosylglycinamide formyltransferase 1	94.7665	472.444	2.3177	0.000330145	0.0047533
ETEC_p666_0400	Cluster_3266		yeiA	conserved hypothetical protein	29.191	144.939	2.31185	0.00114792	0.0137473
ETEC_0073	Cluster_1661	ALL	ETEC_0073	2-isopropylmalate synthase	239.585	1189.1	2.31127	0.000167382	0.00270712
ETEC_2870	Cluster_6134	ALL	ETEC_2870	glutaredoxin-like protein	161.453	800.901	2.31051	0.000988015	0.0120752
ETEC_4549	Cluster_3109	ALL	ETEC_4549	50S ribosomal subunit protein L9	67.4597	324.45	2.2659	0.000424372	0.00593387
ETEC_0641	Cluster_5661	ALL	ETEC_0641	citrate carrier	9.01705	43.3039	2.26377	0.00311384	0.0293366
ETEC_1410	Cluster_3587	ALL	ETEC_1410	phage shock protein C	54.7887	262.201	2.25872	0.00193421	0.0207628
ETEC_1700	Cluster_4643	ALL	ETEC_1700	conserved hypothetical protein	34.9982	167.483	2.25866	0.00191822	0.0206546
ETEC_1783	Cluster_4662	ALL	ETEC_1783	putative lipoprotein	6.62147	31.525	2.25127	0.00366561	0.0333688
ETEC_3789	Cluster_6821	ALL	ETEC_3789	dipeptide ABC transporter, substrate-binding protein	2999.58	14263.8	2.24952	0.00365538	0.0333381
ETEC_p948_0600	Cluster_7012		ETEC_p948_0600	conserved hypothetical protein	19.1646	90.88	2.24552	0.00124075	0.0145766
ETEC_2147	Cluster_2550		ETEC_2147	transposase	30.5167	143.778	2.23618	0.00220598	0.0229385
ETEC_1667	Cluster_402	ALL	ETEC_1667	electron transport complex protein	37.9591	178.322	2.23197	0.000944195	0.0116289
ETEC_0744	Cluster_5695	ALL	ETEC_0744	cytochrome d ubiquinol oxidase subunit 2	383.751	1801.67	2.23109	0.000521438	0.00708688
ETEC_p948_0690	Cluster_7015	ETEC ONLY	stbB	plasmid stable inheritance protein (ParB family)	218.037	1022.79	2.22986	0.00183074	0.0200513
ETEC_3756	Cluster_6817	ALL	ETEC_3756	putative periplasmic acid stress chaperone	268.634	1257.07	2.22635	0.00197473	0.0211044
ETEC_2271	Cluster_2338		ETEC_2271	putative membrane protein	16.7691	77.4497	2.20746	0.00316877	0.0296813
ETEC_0757	Cluster_3371	ALL	ETEC_0757	putative exported protein	106.886	493.166	2.20601	0.00290533	0.027859
ETEC_p666_0420	Cluster_6974		mok	modulator of hok protein	13.8688	63.8344	2.20249	0.00377724	0.0340022
ETEC_0436	Cluster_1041	ALL	ETEC_0436	alkaline phosphatase	91.2877	416.531	2.18993	0.00157031	0.0178434
ETEC_1167	Cluster_222	ALL	ETEC_1167	TonB-dependent receptor for Fe(III)-coprogen Fe(III)-ferrioxamine B and Fe(III)-rhodotrulic acid	416.534	1885.64	2.17855	0.00203291	0.0214895
ETEC_2200	Cluster_6597		ETEC_2200	putative glycosyltransferase	15.8875	71.8097	2.17628	0.00559431	0.0456963
ETEC_0070	Cluster_1655	ALL	ETEC_0070	3-isopropylmalate dehydratase small subunit	93.8111	423.607	2.1749	0.000610214	0.00808951
ETEC_2157	Cluster_561	ALL	ETEC_2157	putative amino acid permease	61.269	274.269	2.16236	0.000287516	0.00428777
ETEC_4546	Cluster_5425	ALL	ETEC_4546	30S ribosomal subunit protein S6	967.429	4269.98	2.142	0.00113943	0.0136844
ETEC_2497	Cluster_6098		ETEC_2497	palmitoleoyl acyltransferase	2675.34	11756.9	2.13571	0.00334645	0.0309866
ETEC_1668A	Cluster_404	ALL	ETEC_1668A	conserved hypothetical protein	23.3299	102.349	2.13324	0.00168174	0.0187596
ETEC_0314	Cluster_664		ETEC_0314	predicted AraC family DNA-binding transcriptional activator	122.39	535.842	2.13033	0.00197241	0.0211044
ETEC_1789	Cluster_2195	ALL	ETEC_1789	putative thiosulfate sulfurtransferase	96.5835	422.577	2.12937	0.000481321	0.00665348
ETEC_3866	Cluster_6830		ETEC_3866	glucosyltransferase	65.4743	286.127	2.12765	0.00369754	0.0335336
ETEC_4600	Cluster_6299	ALL	ETEC_4600	ornithine carbamoyltransferase subunit I	30.4494	132.911	2.12597	0.00182217	0.0200026
ETEC_0965	Cluster_1818	ALL	ETEC_0965	putative isochorismatase	149.623	645.042	2.10807	0.00184766	0.0201911
ETEC_2814	Cluster_6126	ALL	ETEC_2814	tRNA (guanine-N(1)-)-methyltransferase	485.893	2079.98	2.09786	0.000784595	0.0100978
ETEC_1748	Cluster_428	ALL	ETEC_1748	50S ribosomal subunit protein L20	51.4377	218.845	2.08901	0.00155222	0.0177209
ETEC_1955	Cluster_6525	ETEC ONLY	ETEC_1955	hypothetical protein	94.4969	401.964	2.08873	0.00536428	0.0441892
ETEC_0616	Cluster_1682	ALL	ETEC_0616	enterobactin synthetase component F	583.115	2473.83	2.08489	0.00243898	0.0245329
ETEC_0574	Cluster_5418	ALL	ETEC_0574	phosphoribosylaminoimidazole carboxylase ATPase subunit	55.5491	235.022	2.08096	0.00158305	0.0179462
ETEC_3358	Cluster_5071	ALL	ETEC_3358	putative pH-induced membrane-bound redox modulator	31.8423	134.16	2.07494	0.00237815	0.0240392
ETEC_2189	Cluster_7289		ETEC_2189	putative flippase (Putative export protein)	25.2142	106.233	2.07493	0.00444417	0.0378965
ETEC_0708	Cluster_5681		ETEC_0708	putrescine/proton symporter: putrescine/ornithine antiporter	8.1961	34.3752	2.06836	0.00622145	0.049405
ETEC_3521	Cluster_5123	ALL	ETEC_3521	putative DNA methylase	11.0964	46.3311	2.06189	0.00372747	0.0336639
ETEC_0575	Cluster_584	ALL	ETEC_0575	phosphoribosylaminoimidazole carboxylase catalytic subunit	164.346	684.028	2.05732	0.00123812	0.0145766
ETEC_2070	Cluster_4744	ALL	ETEC_2070	transthyretin-like protein	37.515	155.911	2.05519	0.00334164	0.0309866
ETEC_2212	Cluster_6060		ETEC_2212	conserved hypothetical protein	21.5669	88.9591	2.04432	0.00300969	0.0286575
ETEC_4443	Cluster_5408	ALL	ETEC_4443	probable cadaverine/lysine antiporter	8.00768	32.9229	2.03964	0.00442292	0.0378833
ETEC_2167	Cluster_565	ALL	ETEC_2167	imidazole glycerol phosphate synthase subunit	52.5143	213.731	2.02502	0.00259739	0.025772
ETEC_3477	Cluster_1097	ALL	ETEC_3477	glutamate synthase [NADPH] large subunit	1640.49	6663.12	2.02207	0.00398112	0.0352489
ETEC_3546	Cluster_2767	ALL	ETEC_3546	50S ribosomal subunit protein L17	355.192	1442.3	2.0217	0.000928899	0.0114975
ETEC_1552	Cluster_2105	ALL	ETEC_1552	peroxiredoxin (osmotically-inducible protein C)	241.644	977.021	2.01551	0.00266379	0.0261981
ETEC_3555	Cluster_6801	ALL	rpsE	30s ribosomal protein S5	552.377	2223.53	2.00913	0.00155656	0.0177287
ETEC_2030	Cluster_6124		ETEC_2030	putative InsB transposase	760.387	189.574	-2.00397	0.00623681	0.0494461
ETEC_0696	Cluster_6403	ALL	ETEC_0696	N-acetylglucosamine-specific PTS system EIICBA components	3164.68	788.809	-2.00431	0.00198856	0.0212023
ETEC_0368	Cluster_2541	ALL	ETEC_0368	betaine aldehyde dehydrogenase	3999.29	994.702	-2.00741	0.0031662	0.0296813
ETEC_4161	Cluster_3000	ALL	ETEC_4161	putative formate dehydrogenase formation protein	624.694	154.445	-2.01606	0.00215883	0.0225746
ETEC_1148	Cluster_212	ALL	ETEC_1148	flagellar hook-associated protein 3	865.995	213.993	-2.0168	0.00357844	0.0328215
ETEC_2049	Cluster_2274	ALL	ETEC_2049	flagellar motor switch protein FliN	705.955	173.282	-2.02646	0.00604179	0.0482945
ETEC_4568	Cluster_6292	ALL	ETEC_4568	putative exported protein	1396.76	342.832	-2.02651	0.00149185	0.0171122
ETEC_4397	Cluster_4036		ETEC_4397	fused D-allose transporter subunits of ABC superfamily: ATP-binding components	144.61	35.3407	-2.03276	0.00585716	0.0475233
ETEC_3061	Cluster_6163		ETEC_3061	xanthine dehydrogenase FAD-binding subunit	226.315	55.2537	-2.03419	0.00370756	0.0335617
ETEC_1000	Cluster_110	ALL	ETEC_1000	aminopeptidase N	14856.9	3594.41	-2.04731	0.00595876	0.0480264
ETEC_2051	Cluster_2276	ALL	ETEC_2051	flagellar biosynthetic protein FliP	962.483	232.83	-2.04748	0.00445445	0.0379175
ETEC_2045	Cluster_3765	ALL	ETEC_2045	flagellar protein FliJ	503.401	121.454	-2.0513	0.00432565	0.0372789
ETEC_3349	Cluster_2702	ALL	ETEC_3349	conserved hypothetical protein	90.3389	21.5363	-2.06858	0.00449319	0.0381803
ETEC_1380	Cluster_282	ALL	ETEC_1380	aconitate hydratase 1 (citrate hydro-lyase 1)	4026.52	956.308	-2.07399	0.00231643	0.023612
ETEC_1132	Cluster_4378	ALL	ETEC_1132	conserved hypothetical protein	300.578	71.3813	-2.07412	0.00191987	0.0206546
ETEC_0679	Cluster_5676		ETEC_0679	chaperone protein	255.23	60.2722	-2.08223	0.00154103	0.0176346
ETEC_2857	Cluster_4912	ALL	ETEC_2857	putative FAD dependent oxidoreductase	172.636	40.7031	-2.08452	0.00133089	0.0155228
ETEC_2961	Cluster_6148		ETEC_2961	glycerol antiterminator regulatory protein	69.7947	16.4232	-2.08738	0.00396159	0.035178
ETEC_1087	Cluster_4306	ALL	ETEC_1087	putative peroxidase	930.387	218.553	-2.08985	0.00143183	0.0165018
ETEC_2416	Cluster_686	ALL	ETEC_2416	NADH-quinone oxidoreductase subunit I	2913.5	680.741	-2.09757	0.00469223	0.0393887
ETEC_4120	Cluster_2981	ALL	ETEC_4120	3-ketoacyl-CoA thiolase (fatty oxidation complex beta subunit)	275.7	64.3836	-2.09834	0.00223026	0.0231223
ETEC_3960	Cluster_5263	ALL	ETEC_3960	hexosephosphate transport protein	229.342	53.1558	-2.1092	0.0021119	0.0221317
ETEC_2770	Cluster_6701	ETEC ONLY	ETEC_2770	conserved hypothetical protein	1320.66	305.977	-2.10976	0.00116072	0.0138035
ETEC_2260	Cluster_4752		ETEC_2260	two-component system response regulator	390.789	89.9366	-2.11941	0.00227731	0.0233625
ETEC_4486	Cluster_6279	ALL	ETEC_4486	aspartate ammonia-lyase	16179.8	3721	-2.12043	0.00345805	0.0318377
ETEC_3697	Cluster_1167	ALL	ETEC_3697	sn-Glycerol-3-phosphate ABC transporter, permease protein	92.8756	21.3472	-2.12125	0.000799488	0.0102622
ETEC_3166	Cluster_2379		ETEC_3166	iron(III) dicitrate transport system, ATP-binding protein	331.262	76.092	-2.12216	0.000689191	0.00898913
ETEC_0681	Cluster_3341	ALL	ETEC_0681	glutamate/aspartate ABC transporter, ATP-binding protein	370.695	84.8357	-2.12749	0.00118534	0.0140261
ETEC_3399	Cluster_5087	ALL	ETEC_3399	N-acetylgalactosamine-specific PTS system EIIB component 2	62.7831	14.3555	-2.12877	0.00607913	0.0484334
ETEC_1646	Cluster_394	ALL	ETEC_1646	fumarate hydratase class I, aerobic	1147.77	262.016	-2.13111	0.000914172	0.0113732
ETEC_2040	Cluster_2270	ALL	ETEC_2040	flagellar hook-basal body complex protein FliE	1683.59	383.568	-2.13399	0.00423214	0.0367999
ETEC_4215	Cluster_1350	ALL	ETEC_4215	fructose-6-phosphate aldolase 2	60.2057	13.7038	-2.13532	0.00454242	0.0385305
ETEC_3696	Cluster_2818	ALL	ETEC_3696	sn-Glycerol-3-phosphate ABC transporter, ATP-binding protein	285.504	63.9229	-2.15911	0.000367737	0.00523243
ETEC_3677	Cluster_1159	ALL	ETEC_3677	glycogen phosphorylase	2651.17	592.448	-2.16187	0.000589549	0.00789232
ETEC_3427	Cluster_5092	ALL	ETEC_3427	possible monooxygenase	411.764	91.8093	-2.16511	0.00161293	0.0182422
ETEC_1135	Cluster_1953	ALL	ETEC_1135	flagella synthesis protein FlgN	539.166	120.062	-2.16695	0.00204935	0.0216162
ETEC_2031	Cluster_510	ALL	ETEC_2031	RNA polymerase sigma factor for flagellar operon	1871.29	416.634	-2.16718	0.00373272	0.0336639
ETEC_3167	Cluster_6751	ETEC ONLY	ETEC_3167	conserved hypothetical protein	123.244	27.4076	-2.16887	0.00279746	0.0269311
ETEC_2042	Cluster_517	ALL	ETEC_2042	flagellar motor switch protein FliG	2189.17	486.828	-2.1689	0.00269651	0.026333
ETEC_1944	Cluster_6514	ETEC ONLY	ETEC_1944	conserved hypothetical protein	3311.51	735.864	-2.16998	0.000833222	0.0105832
ETEC_4154	Cluster_4017		ETEC_4154	DeoR-family transcriptional regulator	388.791	86.2698	-2.17207	0.00175494	0.0193919
ETEC_4737	Cluster_1523	ALL	ETEC_4737	deoxyribose-phosphate aldolase	4459.38	985.218	-2.17833	0.00145195	0.016694
ETEC_0366	Cluster_764		ETEC_0366	putative membrane protein	69.0477	15.2265	-2.18101	0.00203256	0.0214895
ETEC_3814	Cluster_5213	ALL	ETEC_3814	alpha-amylase	1289.18	283.868	-2.18316	0.00053275	0.00720028
ETEC_p666_0660	Cluster_3286	ETEC + LT EPEC ONLY	eltA	heat-labile enterotoxin A chain precursor (lt-a, porcine) (ltp-a)	11311.6	2478.81	-2.19009	0.00118811	0.0140261
ETEC_2446	Cluster_2392	ALL	ETEC_2446	lysine-arginine-ornithine-binding periplasmic protein	773.319	169.044	-2.19367	0.000573918	0.00772122
ETEC_1136	Cluster_1954	ALL	ETEC_1136	negative regulator of flagellin synthesis (anti-sigma factor)	1299.25	282.924	-2.19919	0.00176008	0.0193919
ETEC_2986	Cluster_4947	ALL	ETEC_2986	serine transporter	2409.79	523.11	-2.20372	0.00270913	0.026395
ETEC_2415	Cluster_2381	ALL	ETEC_2415	NADH-quinone oxidoreductase chain J	2915.52	623.937	-2.22428	0.00244723	0.0245329
ETEC_4635	Cluster_3155	ALL	ETEC_4635	D-mannonate oxidoreductase	368.919	78.6566	-2.22967	0.000944305	0.0116289
ETEC_4400	Cluster_4039		ETEC_4400	ribose 5-phosphate isomerase B/allose 6-phosphate isomerase	258.79	55.1008	-2.23164	0.000820298	0.0104464
ETEC_4464	Cluster_6932	ETEC ONLY	ETEC_4464	conserved hypothetical protein	232.142	49.3703	-2.23329	0.00128158	0.0150198
ETEC_0544	Cluster_1671	ALL	ETEC_0544	thioredoxin-like protein	2737.14	580.512	-2.23727	0.000494467	0.00679646
ETEC_1833	Cluster_460		ETEC_1833	BCCT-family transporter	58.5705	12.4004	-2.23979	0.00240501	0.0242601
ETEC_2567	Cluster_4844	ALL	ETEC_2567	NADP-dependent malic enzyme	3512.68	742.506	-2.2421	0.000916831	0.0113772
ETEC_3098	Cluster_958	ALL	ETEC_3098	aminomethyltransferase (glycine cleavage system protein)	10558.7	2219.22	-2.25031	0.00347265	0.0319116
ETEC_2692	Cluster_808		ETEC_2692	stationary phase inducible protein	612.663	128.745	-2.25058	0.000622157	0.00820301
ETEC_3483	Cluster_1100	ALL	ETEC_3483	putative N-acetylmannosamine kinase	114.362	23.9359	-2.25636	0.00130403	0.0152462
ETEC_3796	Cluster_5208	ALL	ETEC_3796	putative outer membrane protein	3942.18	823.419	-2.2593	0.00208712	0.0219668
ETEC_1140	Cluster_1956	ALL	ETEC_1140	basal-body rod modification protein FlgD	5140.64	1073.36	-2.25981	0.00429713	0.0370991
ETEC_4230	Cluster_3021	ALL	ETEC_4230	soluble pyridine nucleotide transhydrogenase	16518.4	3448.85	-2.25988	0.00314327	0.0295565
ETEC_1473	Cluster_2035		ETEC_1473	phenylacetyl-CoA ligase	113.177	23.6282	-2.26001	0.000479359	0.00664529
ETEC_1143	Cluster_6456	ALL	ETEC_1143	flagellar basal-body rod protein FlgG	7251.82	1512.19	-2.2617	0.00495023	0.0411782
ETEC_4357	Cluster_3061		ETEC_4357	DNA damage-inducible protein I	776.727	161.863	-2.26263	0.000948833	0.011655
ETEC_2043	Cluster_518	ALL	ETEC_2043	flagellar assembly protein FliH	1127.7	234.139	-2.26795	0.0016294	0.0183431
ETEC_3984	Cluster_5274	ALL	ETEC_3984	2-dehydro-3-deoxygalactonokinase	117.996	24.2618	-2.28198	0.00186461	0.020285
ETEC_3985	Cluster_5248	ALL	ETEC_3985	galactonate operon transcriptional repressor	166.715	34.2505	-2.28319	0.00265513	0.0261843
ETEC_2800	Cluster_2535	ALL	ETEC_2800	alpha-ketoglutarate permease	623.012	127.761	-2.28581	0.000505746	0.00690446
ETEC_4156	Cluster_5332	ALL	ETEC_4156	tRNA-processing ribonuclease BN	1531.55	313.774	-2.2872	0.000593184	0.00790695
ETEC_3398	Cluster_2726	ALL	ETEC_3398	putative tagatose 6-phosphate kinase	151.117	30.8974	-2.2901	0.0010015	0.0122092
ETEC_2414	Cluster_685	ALL	ETEC_2414	NADH-quinone oxidoreductase chain K	800.144	162.016	-2.30412	0.000978536	0.0119895
ETEC_2417	Cluster_2382	ALL	ETEC_2417	NADH-quinone oxidoreductase subunit H	3498.15	707.065	-2.30668	0.00174258	0.0193036
ETEC_4561	Cluster_1451	ALL	ETEC_4561	D-serine/D-alanine/glycine transporter	1929.04	387.029	-2.31737	0.000385807	0.00544167
ETEC_2044	Cluster_519	ALL	ETEC_2044	flagellum-specific ATP synthase	3972.43	795.475	-2.32013	0.00251544	0.0251129
ETEC_1459	Cluster_4574		ETEC_1459	putative DNA-binding transcriptional dual regulator	147.072	29.3808	-2.32358	0.000843838	0.0106622
ETEC_2422	Cluster_689	ALL	ETEC_2422	NADH-quinone oxidoreductase subunit B	7239.15	1425.52	-2.34433	0.00229689	0.0234621
ETEC_2420	Cluster_4805	ALL	ETEC_2420	NADH-quinone oxidoreductase subunit E	2076.07	408.813	-2.34434	0.000872531	0.0109393
ETEC_4200	Cluster_4024	ALL	ETEC_4200	ATP-dependent Hsl protease ATP-binding subunit (heat shock protein)	5912.57	1162.38	-2.3467	0.000595966	0.00792226
ETEC_4421	Cluster_5402	ALL	ETEC_4421	two-component response regulator	697.939	136.797	-2.35107	0.000137977	0.00230849
ETEC_1141	Cluster_208	ALL	ETEC_1141	flagellar hook protein FlgE	9991.11	1954.71	-2.35369	0.00387024	0.0346465
ETEC_0762	Cluster_1741	ALL	ETEC_0762	galactose-1-phosphate uridylyltransferase	776.067	151.703	-2.35493	0.000341298	0.00489934
ETEC_1645	Cluster_2137	ALL	ETEC_1645	fumarate hydratase class II	467.608	90.9383	-2.36234	0.00028809	0.00428777
ETEC_3401	Cluster_2727	ALL	ETEC_3401	N-acetylgalactosamine-specific PTS system EIID component 2	53.517	10.3387	-2.37194	0.00166474	0.0186543
ETEC_2421	Cluster_688	ALL	ETEC_2421	NADH-quinone oxidoreductase subunit C/D	26902.8	5100.86	-2.39895	0.00439742	0.0377634
ETEC_2418	Cluster_4804	ALL	ETEC_2418	NADH-quinone oxidoreductase subunit G	18716.4	3542.98	-2.40127	0.00368809	0.0335106
ETEC_3165	Cluster_2385		ETEC_3165	iron(III) dicitrate transport system, permease protein	217.459	41.0229	-2.40624	0.000298767	0.00440976
ETEC_4216	Cluster_1351	ALL	ETEC_4216	multiphosphoryl transfer protein 2 [includes phosphoenolpyruvate-protein phosphotransferase); phosphocarrier protein Hpr; fruc>	321.876	59.6849	-2.43107	0.000751231	0.00974591
ETEC_3168	Cluster_6752	ETEC ONLY	ETEC_3168	putative lipoprotein	2134.19	392.297	-2.44367	0.000347555	0.00497444
ETEC_1147	Cluster_1957	ALL	ETEC_1147	flagellar hook-associated protein 1	2548.77	462.094	-2.46355	0.000766515	0.00989131
ETEC_4740	Cluster_3182	ALL	ETEC_4740	purine nucleoside phosphorylase	4524.49	812.443	-2.47742	0.000289386	0.00429388
ETEC_3195	Cluster_166	ETEC + LT EPEC ONLY	ETEC_3195	conserved hypothetical protein	1834.7	329.336	-2.47791	0.000321125	0.00466497
ETEC_4440	Cluster_1420	ALL	ETEC_4440	lysyl-tRNA synthetase	2037.46	364.059	-2.48453	0.000125561	0.00212273
ETEC_1471	Cluster_315		ETEC_1471	putative phenylacetic acid degradation protein	17.7178	3.15793	-2.48815	0.00383844	0.0344253
ETEC_1139	Cluster_207	ALL	ETEC_1139	flagellar basal-body rod protein FlgC	4911.74	872.818	-2.49248	0.00162071	0.0182876
ETEC_4201	Cluster_6266	ALL	ETEC_4201	ATP-dependent protease (heat shock protein)	4056.09	720.605	-2.49281	0.0002133	0.00331709
ETEC_1405	Cluster_2021		ETEC_1405	gamma-glutamylputrescine oxidoreductase	119.388	21.2104	-2.49281	0.000198068	0.00313038
ETEC_3734	Cluster_1178	ALL	ETEC_3734	putative type I secretion system, ATP-binding protein	2177.84	386.076	-2.49594	0.000374712	0.00530059
ETEC_3348	Cluster_1053	ALL	ETEC_3348	putative amino acid permease	55.852	9.88814	-2.49784	0.00244357	0.0245329
ETEC_2930	Cluster_2580	ALL	ETEC_2930	putative endonuclease	311.163	54.8454	-2.50423	0.000212746	0.00331709
ETEC_4155	Cluster_1321	ALL	ETEC_4155	phosphatase	1106.48	194.824	-2.50573	0.000121588	0.00209201
ETEC_0763	Cluster_5894	ALL	ETEC_0763	UDP-glucose 4-epimerase	2446.78	430.456	-2.50695	0.000303342	0.00446005
ETEC_4273	Cluster_1368	ALL	ETEC_4273	acetate operon repressor	6855.63	1190.44	-2.5258	0.00102415	0.0124541
ETEC_1071	Cluster_1883	ALL	ETEC_1071	glucose-1-phosphatase	1251.12	216.674	-2.52963	0.000114381	0.00199631
ETEC_3768	Cluster_1199	ALL	ETEC_3768	putative membrane protein	885.381	152.983	-2.53293	0.00012001	0.0020722
ETEC_1404	Cluster_4555		ETEC_1404	gamma-glutamyl-gamma-aminobutyraldehyde dehydrogenase	252.612	43.505	-2.53767	0.000147576	0.00242725
ETEC_1934	Cluster_6509	ALL	ETEC_1934	conserved hypothetical protein	357.722	61.3845	-2.54289	0.000506593	0.00690446
ETEC_3667	Cluster_5164	ALL	ETEC_3667	maltodextrin phosphorylase	16306.9	2794.84	-2.54465	0.000312657	0.00455559
ETEC_4269	Cluster_5373	ALL	ETEC_4269	malate synthase A	1559.95	267.175	-2.54564	0.000122409	0.00209868
ETEC_4490	Cluster_5413	ALL	ETEC_4490	60 Kda chaperonin	15525.3	2652.69	-2.5491	0.0006383	0.00839304
ETEC_3362	Cluster_5073	ALL	ETEC_3362	uronate isomerase	969.046	165.449	-2.55018	0.000104849	0.00187033
ETEC_1138	Cluster_6455	ALL	ETEC_1138	flagellar basal-body rod protein FlgB	4249.54	719.763	-2.56171	0.00112913	0.0135944
ETEC_3485	Cluster_1102	ALL	ETEC_3485	putative sialic acid transporter	260.687	44.0622	-2.56471	0.000175598	0.00281907
ETEC_1301	Cluster_257	ALL	ETEC_1301	periplasmic trehalase	1400.58	235.805	-2.57036	5.6242e-05	0.00108198
ETEC_4656	Cluster_4055	ALL	ETEC_4656	putative carbon starvation protein	10634.8	1782.86	-2.57653	0.00136298	0.0158589
ETEC_3653	Cluster_5156	ALL	ETEC_3653	phosphoenolpyruvate carboxykinase [ATP]	22154.7	3703.29	-2.58073	0.00115033	0.0137473
ETEC_0698	Cluster_1722	ALL	ETEC_0698	putative exported protein	306.514	50.6093	-2.59848	0.000174344	0.00281036
ETEC_2991	Cluster_4949	ALL	ETEC_2991	L-fucose permease	187.865	30.9859	-2.60001	0.000369881	0.00524756
ETEC_3060	Cluster_2631		ETEC_3060	xanthine dehydrogenase molybdenum-binding subunit	534.921	88.1243	-2.60171	0.000101872	0.00183067
ETEC_0464	Cluster_5101	ALL	ETEC_0464	nucleoside-specific channel-forming protein	4949.64	809.941	-2.61144	0.000389024	0.00547115
ETEC_1142	Cluster_209	ALL	ETEC_1142	flagellar basal-body rod protein FlgF	5213.59	835.283	-2.64194	0.000668191	0.00873871
ETEC_1931	Cluster_6508	ALL	ETEC_1931	L-arabinose ABC transporter, substrate-binding protein	189.203	30.2397	-2.64542	0.000153646	0.00251007
ETEC_2771	Cluster_6702	ETEC ONLY	ETEC_2771	putative phage protein	6239.71	996.178	-2.647	0.000241919	0.00371453
ETEC_3347	Cluster_1052	ALL	ETEC_3347	evolved beta-galactosidase subunit beta	34.2918	5.43285	-2.65808	0.00296638	0.0283883
ETEC_1302	Cluster_259	ALL	ETEC_1302	PTS-dependent dihydroxyacetone kinase, phosphotransferase subunit [includes: phosphocarrier protein Hpr; PTS system EIIA compo>	4052.59	638.555	-2.66596	7.59295e-05	0.00141153
ETEC_2419	Cluster_687	ALL	ETEC_2419	NADH-quinone oxidoreductase subunit F	5612.07	883.557	-2.66714	0.000492171	0.00678413
ETEC_4489	Cluster_5412	ALL	ETEC_4489	10 kDa chaperonin	33350.9	5247.3	-2.66808	0.000813156	0.0103827
ETEC_4739	Cluster_3181	ALL	ETEC_4739	phosphopentomutase	6629.41	1030.04	-2.68618	0.000137162	0.0023028
ETEC_3030	Cluster_4961	ALL	ETEC_3030	5-keto-4-deoxyuronate isomerase	427.187	66.3447	-2.68681	9.07491e-05	0.00166786
ETEC_4270	Cluster_3038	ALL	ETEC_4270	isocitrate lyase	460.273	71.3511	-2.68948	3.98004e-05	0.000797981
ETEC_4203	Cluster_3012	ALL	ETEC_4203	LacI-family transcriptional repressor	12194.9	1834.94	-2.73248	0.000429404	0.00598697
ETEC_0738	Cluster_3365	ALL	ETEC_0738	succinyl-CoA synthetase beta chain	5901.07	886.178	-2.73531	0.000140026	0.00233473
ETEC_2484	Cluster_6619		dsdX	putative GntP family permease	369.06	55.3603	-2.73693	4.48231e-05	0.000891318
ETEC_0498	Cluster_5210	ALL	ETEC_0498	putative substrate-binding protein	576.851	86.5192	-2.73711	6.21909e-05	0.00116604
ETEC_3164	Cluster_2389		ETEC_3164	iron(III) dicitrate transport system, permease protein	765.609	113.679	-2.75164	1.36767e-05	0.000323705
ETEC_3743	Cluster_2839	ALL	ETEC_3743	putative oligopeptide transporter	1195.06	176.812	-2.7568	3.79421e-05	0.000773247
ETEC_2876	Cluster_861	ALL	ETEC_2876	glycine betaine/L-proline ABC transporter, substrate-binding protein	4643.78	685.691	-2.75967	5.79131e-05	0.00110628
ETEC_1462	Cluster_312		ETEC_1462	fused aldehyde dehydrogenase/enoyl-CoA hydratase	117.282	17.3063	-2.76062	4.91237e-05	0.000964972
ETEC_1303	Cluster_260	ALL	ETEC_1303	PTS-dependent dihydroxyacetone kinase, ADP-binding subunit	1299.38	189.096	-2.78063	1.43985e-05	0.000339134
ETEC_0030	Cluster_4646	ALL	ETEC_0030	nonspecific ribonucleoside hydrolase (purine/pyrimidine ribonucleoside hydrolase)	766.855	111.201	-2.78578	3.65453e-05	0.000751346
ETEC_1294	Cluster_254	ALL	ETEC_1294	alanine racemase, catabolic	562.328	80.5172	-2.80404	2.15752e-05	0.000478005
ETEC_2543	Cluster_755		ETEC_2543	predicted beta lactamase	398.32	56.9956	-2.805	0.000111958	0.00196108
ETEC_0525	Cluster_1660	ALL	ETEC_0525	chaperone (heat shock protein)	96138.6	13753.1	-2.80536	0.000905903	0.0112993
ETEC_4399	Cluster_4038		ETEC_4399	DNA-binding transcriptional repressor	1195.98	169.603	-2.81796	2.72272e-05	0.00058714
ETEC_4395	Cluster_7652		ETEC_4395	allulose-6-phosphate 3-epimerase	132.511	18.7102	-2.82421	0.000106525	0.00189326
ETEC_4655	Cluster_4054	ALL	ETEC_4655	conserved hypothetical protein	876.115	123.031	-2.8321	5.23488e-05	0.00101493
ETEC_3346	Cluster_1051	ALL	ETEC_3346	evolved beta-galactosidase subunit alpha	687.558	96.4536	-2.83357	5.20252e-05	0.00101493
ETEC_3384	Cluster_2720	ALL	ETEC_3384	threonine/serine transporter	393.73	54.1816	-2.86133	3.53414e-05	0.000739122
ETEC_4417	Cluster_3083	ALL	ETEC_4417	conserved hypothetical protein	2675.19	366.945	-2.866	0.000146249	0.00241361
ETEC_2897	Cluster_2565		ETEC_2897	glucitol operon activator protein	125.573	16.9804	-2.88658	4.88361e-05	0.000963223
ETEC_0737	Cluster_3364	ALL	ETEC_0737	dihydrolipoamide succinyltransferase component (E2)	8510.75	1146.23	-2.89239	9.57293e-05	0.00173962
ETEC_3859	Cluster_2906	ALL	ETEC_3859	L-threonine 3-dehydrogenase	975.949	131.328	-2.89363	1.28812e-05	0.000309403
ETEC_0731	Cluster_1734	ALL	ETEC_0731	citrate synthase	30244.8	4016.54	-2.91266	0.00018491	0.00295127
ETEC_4654	Cluster_1504	ALL	ETEC_4654	putative nucleotide-binding protein	3056.51	402.602	-2.92446	5.25037e-05	0.00101493
ETEC_3063	Cluster_938		ETEC_3063	transcriptional regulator	710.901	92.9115	-2.93572	1.15994e-05	0.000281401
ETEC_1401	Cluster_294		ETEC_1401	gamma-glutamylputrescine synthetase	3687.46	480.981	-2.93857	5.8451e-05	0.00110718
ETEC_3745	Cluster_1181	ALL	ETEC_3745	oligopeptidase A	5114.17	663.318	-2.94673	3.35741e-05	0.000705201
ETEC_3196	Cluster_2548	ETEC + LT EPEC ONLY	ETEC_3196	major facilitator superfamily protein	1175.78	152.009	-2.95139	1.98613e-05	0.000442663
ETEC_3382	Cluster_3933	ALL	ETEC_3382	keto-acid formate acetyltransferase	636.51	81.903	-2.9582	1.35158e-05	0.000323048
ETEC_0735	Cluster_3363	ALL	ETEC_0735	succinate dehydrogenase iron-sulfur protein	2234.15	285.579	-2.96776	3.56163e-05	0.000741675
ETEC_3133	Cluster_4999	ALL	ETEC_3133	galactose-proton symporter (galactose transporter)	2770.45	351.91	-2.97684	1.50268e-05	0.000351353
ETEC_1923	Cluster_495	ALL	ETEC_1923	chemotaxis protein MotA (motility protein A)	1382.6	174.064	-2.98969	2.75032e-05	0.000590467
ETEC_2929	Cluster_6733	ALL	ygbL	putative aldolase class 2 protein ygbl	210.239	26.3235	-2.99761	2.98603e-05	0.000635448
ETEC_3154	Cluster_983	ALL	ETEC_3154	nucleoside permease	1324.6	165.787	-2.99815	1.02926e-05	0.000252389
ETEC_4377	Cluster_3070	ALL	ETEC_4377	cation/acetate symporter	421.782	51.7941	-3.02564	4.39833e-06	0.000122648
ETEC_0732	Cluster_5693	ALL	ETEC_0732	succinate dehydrogenase cytochrome b-556 subunit	3871.13	473.704	-3.0307	2.89854e-05	0.000619547
ETEC_3767	Cluster_1198	ALL	ETEC_3767	LysR-family transcriptional regulator	902.488	110.033	-3.03597	1.8994e-05	0.000428811
ETEC_4658	Cluster_3171		ETEC_4658	major facilitator superfamily protein	947.484	115.435	-3.03701	1.12795e-05	0.000275016
ETEC_2928	Cluster_882	ALL	ETEC_2928	conserved hypothetical protein	485.502	57.778	-3.07088	8.63633e-06	0.000215997
ETEC_3351	Cluster_2704	ALL	ETEC_3351	2,4-dienoyl-CoA reductase [NADPH]	212.238	25.1568	-3.07666	7.03924e-06	0.000182502
ETEC_1780	Cluster_445	ALL	ETEC_1780	succinylornithine transaminase	489.242	57.9611	-3.07739	6.01743e-06	0.000158839
ETEC_3197	Cluster_167	ETEC + LT EPEC ONLY	ETEC_3197	putative sugar kinase	524.792	61.8894	-3.08398	4.74062e-06	0.000129952
ETEC_0400	Cluster_913	ALL	ETEC_0400	beta-galactosidase	392.821	45.8865	-3.09773	1.21571e-05	0.000293464
ETEC_2286	Cluster_4761	ALL	ETEC_2286	mgl repressor and galactose ultrainduction factor	713.539	81.37	-3.13242	4.09598e-06	0.000116207
ETEC_1472	Cluster_316		ETEC_1472	predicted beta-ketoadipyl CoA thiolase	286.292	32.3316	-3.14647	3.01683e-06	8.87132e-05
ETEC_0246	Cluster_2259	ALL	ETEC_0246	acyl-CoA dehydrogenase	737.085	82.9228	-3.15199	3.64454e-06	0.000105888
ETEC_4555	Cluster_4043		crt	putative 3-hydroxybutyryl-CoA dehydratase	69.593	7.82644	-3.15251	9.5105e-05	0.00173477
ETEC_3248	Cluster_2675		ETEC_3248	glc operon transcriptional activator	999.733	110.069	-3.18313	8.90574e-06	0.000220463
ETEC_2485	Cluster_6620	ALL	ETEC_2485	D-serine ammonia-lyase	661.292	72.204	-3.19514	2.16431e-06	6.68869e-05
ETEC_2874	Cluster_859	ALL	ETEC_2874	glycine betaine/L-proline ABC transporter, ATP-binding protein	6035.14	657.055	-3.1993	1.74053e-05	0.000398352
ETEC_0114	Cluster_1810	ALL	ETEC_0114	aconitate hydratase 2 (citrate hydro-lyase 2)	33204.6	3567.97	-3.21821	0.000109602	0.00193378
ETEC_4659	Cluster_1512		ETEC_4659	GntR-family transcriptional regulator	1133.93	120.452	-3.2348	1.00822e-06	3.45484e-05
ETEC_2875	Cluster_860	ALL	ETEC_2875	glycine betaine/L-proline ABC transporter, permease protein	1942.41	205.71	-3.23916	2.51963e-06	7.54645e-05
ETEC_1494	Cluster_4507	ALL	ETEC_1494	LysR-family transcriptional regulator	2240.33	236.326	-3.24486	3.79739e-06	0.000109672
ETEC_0363	Cluster_747	ALL	ETEC_0363	conserved hypothetical protein	376.233	39.2629	-3.26039	2.33564e-06	7.12736e-05
ETEC_3860	Cluster_5231	ALL	ETEC_3860	2-amino-3-ketobutyrate coenzyme A ligase	2351.93	244.727	-3.2646	2.29628e-06	7.05163e-05
ETEC_0402	Cluster_2663		ETEC_0402	mhp operon transcriptional activator	1470.35	152.687	-3.26751	1.6316e-06	5.24272e-05
ETEC_3163	Cluster_2394		ETEC_3163	iron(III) dicitrate-binding periplasmic protein	1507.79	156.499	-3.26821	4.25892e-07	1.66647e-05
ETEC_2896	Cluster_868		ETEC_2896	sorbitol-6-phosphate 2-dehydrogenase (glucitol-6-phosphate dehydrogenase)	711.129	70.5405	-3.33359	3.87642e-07	1.58054e-05
ETEC_0680	Cluster_5677	ALL	ETEC_0680	pyrimidine-specific ribonucleoside hydrolase (cytidine/uridine-specific hydrolase)	3720.82	361.677	-3.36285	1.58744e-06	5.13484e-05
ETEC_4043	Cluster_1287	ALL	ETEC_4043	ribokinase	4813.89	467.788	-3.36328	1.91494e-06	6.03331e-05
ETEC_2695	Cluster_809		ETEC_2695	3-phenylpropionate dioxygenase alpha subunit	93.7505	9.02927	-3.37615	7.07141e-06	0.000182502
ETEC_3484	Cluster_1101	ALL	ETEC_3484	putative N-acetylmannosamine-6-phosphate 2-epimerase	113.305	10.8778	-3.38076	4.27168e-06	0.000119805
ETEC_2372	Cluster_4791	ALL	ETEC_2372	glycerophosphoryl diester phosphodiesterase	1562.28	149.127	-3.38904	2.14081e-07	9.52954e-06
ETEC_4418	Cluster_7654	ALL	ETEC_4418	conserved hypothetical protein	680.553	64.8683	-3.39112	4.11947e-06	0.000116207
ETEC_1493	Cluster_2038		ETEC_1493	methyl-accepting chemotaxis protein III (ribose an galactose chemoreceptor protein)	689.2	65.5924	-3.39332	1.19183e-06	4.01582e-05
ETEC_0736	Cluster_1735	ALL	ETEC_0736	2-oxoglutarate dehydrogenase E1 component	125172	11844.8	-3.40159	0.00032823	0.0047398
ETEC_4039	Cluster_5291	ALL	ETEC_4039	putative ribose transport/metabolism protein	11700.9	1095.61	-3.41681	3.96322e-06	0.000113115
ETEC_3774	Cluster_1203	ALL	ETEC_3774	C4-dicarboxylate transport protein	4651.07	433.377	-3.42387	2.64594e-06	7.87615e-05
ETEC_3771	Cluster_1202	ALL	ETEC_3771	putative signal transduction protein	950.426	88.4422	-3.42577	2.50909e-06	7.54645e-05
ETEC_0733	Cluster_6404	ALL	ETEC_0733	succinate dehydrogenase hydrophobic membrane anchor protein	1156.36	106.448	-3.44136	1.37919e-06	4.52149e-05
ETEC_4162	Cluster_6887	ALL	ETEC_4162	formate dehydrogenase, cytochrome b556(fdo) subunit	716.069	65.5864	-3.44863	6.29844e-07	2.29775e-05
ETEC_1414	Cluster_4559	ALL	ETEC_1414	predicted sugar transporter subunit: periplasmic-binding component of ABC superfamily	39.2847	3.59039	-3.45176	2.43671e-05	0.000534974
ETEC_1922	Cluster_6507	ALL	ETEC_1922	chemotaxis protein MotB (motility protein B)	1291.95	117.686	-3.45653	1.26405e-06	4.2008e-05
ETEC_2033	Cluster_3763		ETEC_2033	putative flagellar hook-associated protein 2	13526.1	1226.49	-3.46314	1.35848e-05	0.000323105
ETEC_2992	Cluster_4950	ALL	ETEC_2992	L-fucose isomerase	1003.83	91.0148	-3.46328	8.03036e-07	2.84404e-05
ETEC_0734	Cluster_3362	ALL	ETEC_0734	succinate dehydrogenase flavoprotein subunit	9308.29	830.922	-3.48573	1.02995e-05	0.000252389
ETEC_4634	Cluster_3154	ALL	ETEC_4634	D-mannonate hydrolase	3463.35	308.854	-3.48717	5.5781e-07	2.11445e-05
ETEC_2371	Cluster_2366		ETEC_2371	conserved hypothetical protein	173.269	15.3451	-3.49716	7.6809e-07	2.74028e-05
ETEC_4171	Cluster_6888	ALL	ETEC_4171	conserved hypothetical protein	18.4043	1.62925	-3.49776	0.00187385	0.0203399
ETEC_4164	Cluster_1327	ALL	ETEC_4164	formate dehydrogenase-O, major subunit	52467.5	4628.44	-3.50283	5.23686e-05	0.00101493
ETEC_4108	Cluster_5317	ALL	ETEC_4108	uridine phosphorylase	35796.5	3153.55	-3.50477	3.61981e-05	0.000747375
ETEC_4287	Cluster_1377	ALL	ETEC_4287	maltose transport system, permease protein	1169.92	102.108	-3.51824	2.19339e-08	1.25204e-06
ETEC_2927	Cluster_881	ALL	ETEC_2927	predicted dehydrogenase, with NAD(P)-binding Rossmann-fold domain	319.642	27.7395	-3.52644	1.23713e-06	4.13969e-05
ETEC_2476	Cluster_2406	ALL	ETEC_2476	fatty acid oxidation complex alpha subunit [includes: enoyl-CoA hydratase; 3-hydroxyacyl-CoA dehydrogenase; 3-hydroxybutyryl-C>	2089.87	180.165	-3.53602	3.64536e-07	1.51173e-05
ETEC_4738	Cluster_5465	ALL	ETEC_4738	thymidine phosphorylase	3251.16	277.996	-3.54782	7.65798e-07	2.74028e-05
ETEC_2034	Cluster_2267	ALL	ETEC_2034	flagellar protein FliT	1071.26	91.055	-3.55643	5.96826e-07	2.22754e-05
ETEC_3378	Cluster_2717	ALL	ETEC_3378	conserved hypothetical protein	2699.77	224.038	-3.59102	4.72328e-07	1.83339e-05
ETEC_3031	Cluster_4962	ALL	ETEC_3031	putative thiolase	1256.43	102.864	-3.61052	4.07276e-07	1.63314e-05
ETEC_0730A	Cluster_5692		fimA	putative type-1 fimbrial protein, A chain precursor (type-1a pilin)	75.7431	6.09058	-3.63646	1.462e-06	4.76082e-05
ETEC_1999	Cluster_3705		ETEC_1999	putative P2 phage tail completion R family protein	10.9079	0.870945	-3.64665	0.00210033	0.022058
ETEC_2894	Cluster_2564		ETEC_2894	glucitol/sorbitol-specific PTS system EIIB component	740.233	58.8924	-3.65183	5.23671e-08	2.64672e-06
ETEC_4398	Cluster_4037		ETEC_4398	D-allose transporter subunit	326.19	25.8789	-3.65586	9.65023e-07	3.39296e-05
ETEC_1298	Cluster_1992	ALL	ETEC_1298	conserved hypothetical protein	1293.26	102.265	-3.66064	6.14163e-07	2.27475e-05
ETEC_2389	Cluster_676	ALL	ETEC_2389	bifunctional polymyxin resistance protein [includes: UDP-4-amino-4-deoxy-l-arabinose formyltransferase; UDP-glucuronic acid ox>	916.353	71.8902	-3.67204	4.60182e-08	2.40086e-06
ETEC_2282	Cluster_4757	ALL	ETEC_2282	putative oxidoreductase, 4Fe-4S binding subunit	717.092	55.6037	-3.68891	9.89328e-08	4.7061e-06
ETEC_3070	Cluster_940		ETEC_3070	conserved hypothetical protein	184.641	14.1363	-3.70725	1.02047e-06	3.46245e-05
ETEC_1779	Cluster_2192	ALL	ETEC_1779	arginine N-succinyltransferase	293.848	22.3067	-3.71952	8.51957e-08	4.1337e-06
ETEC_3383	Cluster_2719	ALL	ETEC_3383	propionate kinase	263.143	19.895	-3.72537	5.36363e-07	2.04916e-05
ETEC_4365	Cluster_3064		aphA	class b acid phosphatase precursor	1202.7	90.2223	-3.73665	5.15819e-08	2.64672e-06
ETEC_2281	Cluster_641	ALL	ETEC_2281	putative oxidoreductase	602.381	44.9331	-3.74482	1.17779e-07	5.44251e-06
ETEC_1919	Cluster_2251	ALL	ETEC_1919	methyl-accepting chemotaxis protein II (aspartate chemoreceptor protein)	3540.26	260.195	-3.76619	9.79744e-07	3.41994e-05
ETEC_1777	Cluster_4661	ALL	ETEC_1777	N-succinylarginine dihydrolase	275.726	20.0197	-3.78375	4.46333e-08	2.35392e-06
ETEC_1470	Cluster_314		ETEC_1470	putative 3-hydroxybutyryl-CoA dehydrogenase	396.393	28.3148	-3.80731	9.72452e-09	6.1963e-07
ETEC_4289	Cluster_5380	ALL	ETEC_4289	maltose transport system, substrate-binding protein	23883.4	1675.87	-3.83303	4.90755e-07	1.8898e-05
ETEC_4044	Cluster_2951		ETEC_4044	ribose operon repressor	6360.07	445.707	-3.83488	2.06542e-07	9.27908e-06
ETEC_4288	Cluster_3046	ALL	ETEC_4288	maltose transport system, permease protein	3815.23	265.602	-3.84443	1.31389e-08	8.06959e-07
ETEC_4194	Cluster_4022	ALL	ETEC_4194	fructose-1,6-bisphosphatase class II	2713.43	184.751	-3.87646	3.84342e-08	2.11912e-06
ETEC_1468	Cluster_4576		ETEC_1468	enoyl-CoA hydratase-isomerase	264.126	17.9519	-3.87901	5.89492e-08	2.91858e-06
ETEC_3887	Cluster_5239	ALL	ETEC_3887	putative membrane protein	1497.67	101.478	-3.88348	3.97607e-08	2.16763e-06
ETEC_2477	Cluster_735	ALL	ETEC_2477	fatty acid oxidation comple beta subunit (3-ketoacyl-CoA thiolase)	1737.6	116.954	-3.89308	5.22585e-08	2.64672e-06
ETEC_1293	Cluster_1991	ALL	ETEC_1293	D-amino acid dehydrogenase small subunit	7298.88	484.211	-3.91397	2.31991e-07	1.01407e-05
ETEC_4378	Cluster_1398	ALL	ETEC_4378	putative membrane protein	115.512	7.61926	-3.92225	1.37273e-07	6.28347e-06
ETEC_1487	Cluster_4506	ALL	ETEC_1487	aldehyde dehydrogenase A	1479.06	94.748	-3.96444	1.66804e-08	9.8699e-07
ETEC_1466	Cluster_4497		ETEC_1466	predicted multicomponent oxygenase/reductase subunit for phenylacetic acid degradation	166.452	10.5519	-3.97953	1.02892e-07	4.84064e-06
ETEC_2541	Cluster_2468	ALL	ETEC_2541	N-acetylmuramic acid 6-phosphate etherase	600.619	37.5391	-3.99998	4.18352e-08	2.25538e-06
ETEC_1261	Cluster_6476		ETEC_1261	enhancing lycopene biosynthesis protein 1	845.69	50.1648	-4.07538	1.67964e-09	1.35239e-07
ETEC_4163	Cluster_1326	ALL	ETEC_4163	formate dehydrogenase-O, iron-sulfur subunit	2307.76	136.079	-4.08398	1.56131e-08	9.35245e-07
ETEC_3342	Cluster_1048	ALL	ETEC_3342	aerotaxis receptor protein	5497.57	307.842	-4.15853	5.49559e-08	2.74893e-06
ETEC_3162	Cluster_642		ETEC_3162	iron(III) dicitrate TonB-dependent receptor	11704.5	645.959	-4.17948	4.2979e-08	2.29158e-06
ETEC_2694	Cluster_4879		ETEC_2694	hca operon transcriptional regulator	923.247	50.7039	-4.18655	4.08964e-09	2.79478e-07
ETEC_4121	Cluster_5322	ALL	ETEC_4121	fatty oxidation complex subunit alpha [includes: enoyl-CoA hydratase; delta(3)-cis-delta(2)-trans-enoyl-CoA isomerase; 3-hydro>	1669.05	90.0855	-4.21159	3.24932e-09	2.35309e-07
ETEC_1083	Cluster_139	ALL	ETEC_1083	bifunctional protein PutA [includes: proline dehydrogenase; delta-1-pyrroline-5-carboxylate dehydrogenase]	28646.6	1538.2	-4.21905	1.31256e-06	4.33233e-05
ETEC_4292	Cluster_3048	ALL	ETEC_4292	maltose operon periplasmic protein	11280.7	604.52	-4.22192	8.61996e-09	5.57654e-07
ETEC_3676	Cluster_2809		ETEC_3676	putative transmembrane protein	2818.64	150.376	-4.22835	2.66164e-09	1.95671e-07
ETEC_4535	Cluster_3105	ALL	ETEC_4535	putative lipoprotein	2695.52	136.24	-4.30635	7.63252e-09	5.07302e-07
ETEC_3344	Cluster_2701	ALL	ETEC_3344	putative tRNA-binding protein	258.817	12.9515	-4.32074	8.47683e-09	5.55805e-07
ETEC_2032	Cluster_6557		ETEC_2032	putative flagellin	29590.5	1463.98	-4.33717	2.92729e-07	1.2459e-05
ETEC_3385	Cluster_2721		ETEC_3385	catabolic threonine dehydratase	426.521	20.3455	-4.38983	2.32059e-09	1.78722e-07
ETEC_2387	Cluster_4797	ALL	ETEC_2387	UDP-4-amino-4-deoxy-l-arabinose--oxoglutarate aminotransferase	854.289	39.3756	-4.43935	1.5693e-10	1.77075e-08
ETEC_2388	Cluster_2370	ALL	ETEC_2388	undecaprenyl-phosphate 4-deoxy-4-formamido-l-arabinose transferase	571.141	26.1163	-4.45083	1.46895e-10	1.73752e-08
ETEC_1915	Cluster_493	ALL	ETEC_1915	chemotaxis protein CheY	996.923	42.4913	-4.55224	7.26014e-10	6.64646e-08
ETEC_2374	Cluster_2367	ALL	ETEC_2374	anaerobic glycerol-3-phosphate dehydrogenase subunit A	2437.26	102.675	-4.5691	8.02595e-10	6.83191e-08
ETEC_1918	Cluster_2250		ETEC_1918	methyl-accepting chemotaxis protein IV (dipeptide chemoreceptor protein)	2945.95	121.898	-4.59498	2.41651e-09	1.83202e-07
ETEC_1917	Cluster_2249	ALL	ETEC_1917	chemotaxis protein methyltransferase	1695.72	69.211	-4.61475	7.64003e-10	6.66647e-08
ETEC_4040	Cluster_5261	ALL	ETEC_4040	ribose ABC transporter, ATP-binding protein	4774.77	194.191	-4.61989	7.63914e-10	6.66647e-08
ETEC_1084	Cluster_1892	ALL	ETEC_1084	putative sodium/proline symporter	5365.01	217.589	-4.6239	3.50415e-09	2.50031e-07
ETEC_4657	Cluster_3170	ALL	ETEC_4657	methyl-accepting chemotaxis protein	6428.38	259.662	-4.62975	1.34715e-08	8.17049e-07
ETEC_1920	Cluster_2252	ALL	ETEC_1920	chemotaxis protein	902.534	36.3122	-4.63546	3.44458e-10	3.55598e-08
ETEC_1921	Cluster_2253	ALL	ETEC_1921	chemotaxis protein CheA	5012.45	201.128	-4.63933	3.87425e-09	2.68651e-07
ETEC_1916	Cluster_2248	ALL	ETEC_1916	Chemotaxis response regulator protein-glutamate methylesterase	3919.14	156.219	-4.6489	2.62526e-09	1.95671e-07
ETEC_2233	Cluster_6603	ETEC ONLY	ETEC_2233	putative ribitol 2-dehydrogenase	1511.74	57.766	-4.70985	1.50404e-10	1.73752e-08
ETEC_4041	Cluster_5292	ALL	ETEC_4041	ribose ABC transporter, permease protein	6061.13	230.137	-4.71902	4.91354e-10	4.7681e-08
ETEC_1469	Cluster_4498		ETEC_1469	acyl-CoA hydratase	129.085	4.68057	-4.78549	9.16856e-10	7.53998e-08
ETEC_2376	Cluster_4793	ALL	ETEC_2376	anaerobic glycerol-3-phosphate dehydrogenase subunit C	1254.87	45.0397	-4.80019	3.81344e-11	6.16761e-09
ETEC_1914	Cluster_5989	ALL	ETEC_1914	chemotaxis protein CheZ	1377.1	48.6824	-4.82209	1.22316e-10	1.54478e-08
ETEC_2235	Cluster_6605		rbtT	putative ribitol transporter	1190.02	41.6565	-4.83631	6.85777e-11	9.34494e-09
ETEC_1467	Cluster_2034		ETEC_1467	predicted multicomponent oxygenase/reductase subunit for phenylacetic acid degradation	395.64	13.7098	-4.8509	6.57376e-11	9.34494e-09
ETEC_4291	Cluster_6896	ALL	ETEC_4291	maltoporin (maltose-inducible porin)	25345.2	862.346	-4.8773	1.97004e-09	1.54172e-07
ETEC_2283	Cluster_4759	ALL	ETEC_2283	galactoside ABC transporter, permease protein	935.103	31.4486	-4.89406	1.45912e-11	2.81114e-09
ETEC_2386	Cluster_4796	ALL	ETEC_2386	putative aluminum inducible exported protein	152.818	5.11303	-4.9015	3.16413e-10	3.33747e-08
ETEC_1465	Cluster_313		ETEC_1465	predicted multicomponent oxygenase/reductase subunit for phenylacetic acid degradation	294.4	9.47379	-4.95769	2.32006e-11	3.88873e-09
ETEC_2234	Cluster_6604	ETEC ONLY	ETEC_2234	ribitol kinase	6076.2	186.74	-5.02407	3.91387e-10	3.95627e-08
ETEC_1778	Cluster_444	ALL	ETEC_1778	N-succinylglutamate 5-semialdehyde dehydrogenase	312.662	9.57436	-5.02929	2.22457e-11	3.88873e-09
ETEC_2895	Cluster_6731		ETEC_2895	glucitol/sorbitol-specific PTS system EIIA component	179.554	5.22567	-5.10266	1.27559e-10	1.54729e-08
ETEC_4290	Cluster_3047	ALL	ETEC_4290	maltose/maltodextrin transport system, ATP-binding protein	14261	387.375	-5.2022	7.45411e-11	9.77496e-09
ETEC_4000	Cluster_5275	ALL	ETEC_4000	low affinity tryptophan permease	1546.87	41.6686	-5.21424	7.36664e-13	2.10253e-10
ETEC_4422	Cluster_1412	ALL	ETEC_4422	putative membrane protein	1928.05	51.9007	-5.21524	5.9763e-13	1.93313e-10
ETEC_2893	Cluster_867		ETEC_2893	glucitol/sorbitol-specific PTS system EIIC component	1424.7	37.2193	-5.25847	1.1487e-12	3.09638e-10
ETEC_4379	Cluster_5392	ALL	ETEC_4379	acetyl-coenzyme A synthetase	13542.6	349.181	-5.27739	1.99259e-10	2.19728e-08
ETEC_2229	Cluster_7299		ETEC_2229	xylulokinase	5153.79	130.978	-5.29824	2.32426e-11	3.88873e-09
ETEC_3486	Cluster_2749	ALL	ETEC_3486	N-acetylneuraminate lyase	968.325	24.2557	-5.31909	1.71051e-12	4.36811e-10
ETEC_2375	Cluster_674	ALL	ETEC_2375	anaerobic glycerol-3-phosphate dehydrogenase subunit B	1664.93	34.4757	-5.59373	2.63241e-13	9.82495e-11
ETEC_3675	Cluster_2806	ALL	ETEC_3675	aerobic glycerol-3-phosphate dehydrogenase	14202.1	268.937	-5.72269	1.50638e-11	2.81114e-09
ETEC_1464	Cluster_3596		ETEC_1464	predicted multicomponent oxygenase/reductase subunit for phenylacetic acid degradation	69.6669	1.1968	-5.86322	8.48138e-10	7.09511e-08
ETEC_2230	Cluster_7300		ETEC_2230	D-mannonate oxidoreductase, NAD-binding	14261.2	234.155	-5.92849	1.36269e-11	2.75491e-09
ETEC_2285	Cluster_643	ALL	ETEC_2285	D-galactose ABC transporter, substrate-binding protein	3136.39	46.2064	-6.08487	1.91819e-14	9.30704e-12
ETEC_2284	Cluster_4760	ALL	ETEC_2284	galactose/methyl galactoside ABC transporter, ATP-binding protein	1780.81	20.5527	-6.43706	3.94628e-16	2.39342e-13
ETEC_4196	Cluster_5349	ALL	ETEC_4196	glycerol uptake facilitator protein	18985	196.216	-6.59627	2.99287e-13	1.03724e-10
ETEC_3846	Cluster_5227	ALL	ETEC_3846	L-lactate permease	18891.5	187.732	-6.65292	1.64111e-13	6.63554e-11
ETEC_1463	Cluster_4496		ETEC_1463	predicted multicomponent oxygenase/reductase subunit for phenylacetic acid degradation	1540.43	12.8329	-6.90735	2.57456e-17	3.12294e-14
ETEC_4195	Cluster_3008	ALL	ETEC_4195	glycerol kinase	49110.1	296.642	-7.37115	7.83933e-14	3.45786e-11
ETEC_3848	Cluster_1235	ALL	ETEC_3848	L-lactate dehydrogenase [cytochrome]	8932.25	53.719	-7.37745	1.82383e-16	1.47487e-13
ETEC_4587	Cluster_3129	ALL	ETEC_4587	trehalose-6-phosphate hydrolase	9628.99	55.4488	-7.44008	2.87243e-16	1.991e-13
ETEC_2373	Cluster_4792	ALL	ETEC_2373	glycerol-3-phosphate transporter	32563.6	154.429	-7.72017	3.25916e-15	1.75705e-12
ETEC_4588	Cluster_3130	ALL	ETEC_4588	trehalose-specific PTS system EIIBC component	11685.3	47.2845	-7.94911	7.8394e-17	7.60736e-14
ETEC_3847	Cluster_5228	ALL	ETEC_3847	putative L-lactate dehydrogenase operon regulator	10469.4	40.7916	-8.00369	5.5472e-18	8.97168e-15
ETEC_3999	Cluster_1273	ALL	ETEC_3999	tryptophanase	10976.5	23.592	-8.86191	3.59145e-20	8.71287e-17
ETEC_3998	Cluster_7597		tnaL	tryptophanase leader peptide	2624.11	4.56794	-9.16607	9.95445e-24	4.8299e-20

## Sheet: LBB vs LB
H10407 genes that have significant differential expression in LBB vs. LB
Locus ID	LS-BSR Cluster ID	Cluster Type	Gene ID	Predicted Protein Function	Read Counts (LB)	Read Counts (LBB)	LFC (LBB/LB)	p-value	FDR
ETEC_0650	Cluster_1699	ALL	ETEC_0650	anaerobic C4-dicarboxylate transporter	17.9822	1469.79	6.3529	1.7695e-12	5.03665e-09
ETEC_1333	Cluster_2005	ALL	ETEC_1333	respiratory nitrate reductase 1 delta chain	13.765	1008.18	6.1946	2.07825e-12	5.03665e-09
ETEC_1332	Cluster_4465	ALL	ETEC_1332	respiratory nitrate reductase 1 beta chain	118.257	8588.68	6.18243	1.71547e-09	1.34614e-06
ETEC_3617	Cluster_5144	ALL	ETEC_3617	nitrite reductase (NAD(P)H) small subunit	0.742284	52.5378	6.14524	1.14986e-07	2.78668e-05
ETEC_3616	Cluster_5143	ALL	ETEC_3616	nitrite reductase [NAD(P)H] large subunit	233.991	11716.2	5.64591	4.96182e-08	1.60333e-05
ETEC_3722	Cluster_5179	ALL	ETEC_3722	nickel ABC transporter, substrate-binding protein	43.6566	1885.24	5.4324	7.08728e-10	8.58802e-07
ETEC_3147	Cluster_5005	ALL	ETEC_3147	L-asparaginase 2	53.5065	2201.56	5.36267	1.94408e-09	1.34614e-06
ETEC_1545	Cluster_2101	ALL	ETEC_1545	formate dehydrogenase, nitrate-inducible, major subunit	57.952	2163.51	5.22237	3.03522e-09	1.83896e-06
ETEC_3618	Cluster_1135	ALL	ETEC_3618	probable nitrite transporter	15.3925	565.096	5.1982	4.57005e-10	7.38367e-07
ETEC_0962	Cluster_1816	ALL	ETEC_0962	anaerobic dimethyl sulfoxide reductase chain A	123.123	4411.65	5.16314	3.54726e-08	1.32258e-05
ETEC_1331	Cluster_4464	ALL	ETEC_1331	respiratory nitrate reductase 1 alpha chain	745.116	26344.8	5.14391	1.8532e-06	0.000264189
ETEC_0963	Cluster_7104	ALL	ETEC_0963	anaerobic dimethyl sulfoxide reductase chain B	7.18634	236.972	5.04332	8.62679e-09	4.64601e-06
ETEC_1330	Cluster_2004	ALL	ETEC_1330	nitrite extrusion protein	77.2234	2529.05	5.03342	9.97925e-09	4.83694e-06
ETEC_3425	Cluster_1083	ALL	ETEC_3425	putative peptidase	34.0069	1081.13	4.99057	1.55697e-09	1.34614e-06
ETEC_1072	Cluster_134	ALL	ETEC_1072	conserved hypothetical protein	4.4701	112.473	4.65312	1.30221e-07	3.00561e-05
ETEC_1611	Cluster_5953	ALL	ETEC_1611	conserved hypothetical protein	2.60619	64.8143	4.6363	4.74806e-07	8.85147e-05
ETEC_1334	Cluster_4466	ALL	ETEC_1334	respiratory nitrate reductase 1 gamma chain	11.2853	266.473	4.56147	6.75793e-08	2.04723e-05
ETEC_2249	Cluster_3829	ALL	ETEC_2249	fimbrial protein	17.2564	401.783	4.54122	1.11023e-08	4.8921e-06
ETEC_0903	Cluster_3439	ALL	ETEC_0903	biofilm regulator	67.0761	1478.07	4.46177	4.0531e-08	1.40324e-05
ETEC_1358	Cluster_276	ALL	ETEC_1358	outer membrane protein W	27.1917	498.31	4.1958	1.50204e-07	3.30927e-05
ETEC_2248	Cluster_3828		ETEC_2248	fimbrial chaperone protein	1.23987	22.7185	4.19561	0.000144867	0.00816476
ETEC_1546	Cluster_352	ALL	ETEC_1546	formate dehydrogenase, nitrate-inducible, iron-sulfur subunit	14.279	232.661	4.02626	7.12362e-07	0.000123315
ETEC_1073	Cluster_135	ALL	ETEC_1073	flavoprotein (Trp repressor-binding protein)	71.5661	1142.41	3.99666	1.4639e-06	0.000215016
ETEC_1707	Cluster_2159	ALL	ETEC_1707	putative oxidoreductase Fe-S subunit	4.7066	74.0521	3.97578	1.30914e-05	0.00136588
ETEC_2792	Cluster_2531	ALL	ETEC_2792	autonomous glycyl radical cofactor	406.99	6234.67	3.93725	3.178e-05	0.00277974
ETEC_4438	Cluster_3088	ALL	ETEC_4438	conserved hypothetical protein	16.3876	239.662	3.87032	1.34727e-06	0.000213948
ETEC_2342	Cluster_6076	ALL	ETEC_2342	ferredoxin-type protein	40.6875	561.742	3.78725	2.07733e-06	0.000287681
ETEC_1286	Cluster_1989		ETEC_1286	haemolysin/cytolysin A	2.72444	37.3255	3.77613	7.05813e-05	0.00457052
ETEC_4380	Cluster_5393	ALL	ETEC_4380	cytochrome c552	279.405	3673.74	3.71682	5.54977e-05	0.00401489
ETEC_4424	Cluster_1414	ALL	ETEC_4424	AraC-family transcriptional regulator	58.6451	762.843	3.7013	5.1064e-06	0.000651335
ETEC_2140	Cluster_6582		tibC	glycosyltransferase	38.5707	492.217	3.67372	1.36835e-06	0.000213948
ETEC_2139	Cluster_6581	ETEC ONLY	ETEC_2139	hypothetical protein	14.1444	171.702	3.60161	3.67662e-06	0.000495016
ETEC_2918	Cluster_4928	ALL	ETEC_2918	hydrogenase isoenzymes nickel incorporation protein	44.6764	523.25	3.54992	1.03827e-05	0.00123662
ETEC_0964	Cluster_1817	ALL	ETEC_0964	anaerobic dimethyl sulfoxide reductase chain C	8.79736	101.556	3.52907	5.7178e-05	0.00401655
ETEC_1551	Cluster_2104	ALL	ETEC_1551	protein Bdm (biofilm-dependent modulation protein)	1.73746	20.0074	3.52548	0.00015809	0.00869827
ETEC_3726	Cluster_2832	ALL	ETEC_3726	nickel ABC transporter, ATP-binding protein	28.0441	321.391	3.51856	5.47256e-06	0.00068014
ETEC_2141	Cluster_6583	ETEC ONLY	tibA	Adhesin/invasin tibA precursor (Glycoprotein tibA)	168.036	1913	3.509	3.23409e-05	0.00277974
ETEC_3723	Cluster_2831	ALL	ETEC_3723	nickel ABC-transporter, permease protein	9.29494	101.681	3.45146	4.58251e-05	0.00358249
ETEC_4546	Cluster_5425	ALL	ETEC_4546	30S ribosomal subunit protein S6	703.396	7641.23	3.44139	8.77831e-05	0.00545493
ETEC_3385	Cluster_2721		ETEC_3385	catabolic threonine dehydratase	309.081	3256.73	3.39737	0.000127171	0.00751707
ETEC_0743	Cluster_4262	ALL	ETEC_0743	cytochrome d ubiquinol oxidase subunit 1	546.554	5707.61	3.38445	0.000159717	0.00869827
ETEC_4382	Cluster_1400	ALL	ETEC_4382	cytochrome c-type biogenesis protein	3.97251	40.8291	3.36148	0.000461447	0.0201865
ETEC_1621	Cluster_2131	ALL	ETEC_1621	putative dimethyl sulphoxide reductase, oxidoreductase subunit	104.108	1058.9	3.3464	6.79025e-05	0.00455159
ETEC_2340	Cluster_2353	ALL	ETEC_2340	periplasmic nitrate reductase	110.202	1113.62	3.33703	4.30659e-05	0.00347901
ETEC_0940	Cluster_1777	ALL	ETEC_0940	hydroxylamine reductase	37.4046	377.806	3.33636	1.14709e-07	2.78668e-05
ETEC_3724	Cluster_5181	ALL	ETEC_3724	nickel ABC transporter, permease protein	15.1478	147.702	3.28551	1.94719e-05	0.00183977
ETEC_0746	Cluster_3367	ALL	ETEC_0746	putative membrane protein	3.96431	38.3519	3.27415	5.38197e-05	0.00395248
ETEC_4736	Cluster_5463	ALL	ETEC_4736	conserved hypothetical protein	383.013	3662.12	3.25721	0.000326634	0.0155215
ETEC_3382	Cluster_3933	ALL	ETEC_3382	keto-acid formate acetyltransferase	462.27	4365.88	3.23947	0.000462287	0.0201865
ETEC_3725	Cluster_1176	ALL	ETEC_3725	nickel ABC transporter, ATP-binding protein	17.9904	163.482	3.18383	4.49101e-05	0.00356851
ETEC_4548	Cluster_6946	ALL	ETEC_4548	30S ribosomal subunit protein S18	29.6633	265.943	3.16436	1.11452e-05	0.0012676
ETEC_4381	Cluster_1399	ALL	ETEC_4381	cytochrome c-type protein	15.3925	137.871	3.16303	0.000181219	0.00965238
ETEC_4735	Cluster_1522	ALL	ETEC_4735	radical SAM superfamily protein	23.5576	210.067	3.15659	0.000132678	0.00756575
ETEC_0987	Cluster_1849	ALL	ETEC_0987	conserved hypothetical protein	21.2371	186.774	3.13664	5.68398e-05	0.00401655
ETEC_3331	Cluster_1042		ETEC_3331	LysR-family transcriptional regulator	10.7959	92.0315	3.09164	0.000128886	0.00752664
ETEC_2247	Cluster_624		ETEC_2247	fimbrial outer membrane usher protein	9.41319	80.1357	3.08969	0.000526352	0.0219934
ETEC_0583	Cluster_3301		ETEC_0583	fimbrial chaperone	1.36632	11.5308	3.07713	0.000622506	0.0251441
ETEC_4639	Cluster_3156		ETEC_4639	conserved hypothetical protein	30.9032	259.84	3.0718	6.49141e-05	0.00449483
ETEC_2034	Cluster_2267	ALL	ETEC_2034	flagellar protein FliT	779.632	6541.97	3.06886	0.00128879	0.0455969
ETEC_4383	Cluster_3071	ALL	ETEC_4383	cytochrome c-type biogenesis protein	12.044	99.8624	3.05163	0.000353118	0.0163282
ETEC_1595	Cluster_2122	ALL	ETEC_1595	putative aldehyde dehydrogenase	291.79	2388.97	3.03339	0.00049727	0.0211854
ETEC_4549	Cluster_3109	ALL	ETEC_4549	50S ribosomal subunit protein L9	49.0037	394.37	3.00859	1.97822e-05	0.00183977
ETEC_1218	Cluster_6469		ETEC_1218	hypothetical protein	10.0454	75.9177	2.9179	0.000253365	0.0130509
ETEC_3386	Cluster_5079		ETEC_3386	tdc operon transcriptional activator	51.8955	389.173	2.90673	0.000170048	0.00915805
ETEC_3383	Cluster_2719	ALL	ETEC_3383	propionate kinase	190.97	1428.1	2.90269	0.000418077	0.0186945
ETEC_3567	Cluster_5133	ALL	ETEC_3567	50S ribosomal subunit protein L22	982.112	7187.06	2.87144	0.000970982	0.0362067
ETEC_3380	Cluster_6790	ALL	ETEC_3380	L-serine dehydratase	23.7086	173.084	2.86799	0.000238602	0.0124355
ETEC_0744	Cluster_5695	ALL	ETEC_0744	cytochrome d ubiquinol oxidase subunit 2	277.652	2026.69	2.86778	0.000297259	0.0147022
ETEC_0965	Cluster_1818	ALL	ETEC_0965	putative isochorismatase	108.88	785.115	2.85016	0.000301249	0.014749
ETEC_0892	Cluster_5729	ALL	ETEC_0892	fructose-6-phosphate aldolase	18.9856	135.806	2.83857	0.000346136	0.0162885
ETEC_3381	Cluster_5078	ALL	ETEC_3381	putative endoribonuclease	7.94502	56.3065	2.82518	0.000840641	0.0325967
ETEC_3426	Cluster_1084	ALL	ETEC_3426	putative peptidase	26.8042	181.499	2.75943	0.000534311	0.0221351
ETEC_2791	Cluster_2530		ETEC_2791	putative transporter	20.0909	128.845	2.68103	0.000374372	0.0169587
ETEC_2157	Cluster_561	ALL	ETEC_2157	putative amino acid permease	44.3298	275.202	2.63414	0.000308105	0.0149338
ETEC_2478	Cluster_736	ALL	ETEC_2478	conserved hypothetical protein	14.642	84.8528	2.53485	0.00107944	0.0393385
ETEC_2138	Cluster_6580	ETEC ONLY	ETEC_2138	hypothetical protein	122.222	701.581	2.52111	0.000564375	0.0231824
ETEC_0435	Cluster_5013	ALL	ETEC_0435	conserved hypothetical protein	24.0552	128.465	2.41695	0.00129933	0.0456368
ETEC_0617	Cluster_1685	ALL	ETEC_0617	putative ferric enterobactin transport protein	3.22203	16.8844	2.38965	0.0013407	0.046751
ETEC_3659	Cluster_5159	ALL	ETEC_3659	ferrous iron transport protein B	280.294	1467.51	2.38836	0.00138425	0.0473157
ETEC_3564	Cluster_1121	ALL	ETEC_3564	50S ribosomal subunit protein L29	54.1716	269.165	2.31289	0.00114465	0.0414038
ETEC_3658	Cluster_5158	ALL	ETEC_3658	ferrous iron transport protein A	132.149	619.72	2.22945	0.000779593	0.0304733
ETEC_2813	Cluster_837	ALL	ETEC_2813	50S ribosomal subunit protein L19	32.0412	147.845	2.20608	0.000498274	0.0211854
ETEC_4270	Cluster_3038	ALL	ETEC_4270	isocitrate lyase	335.756	83.4862	-2.0078	0.00136607	0.0472951
ETEC_1426	Cluster_299	ALL	ETEC_1426	putative membrane protein	239.509	50.4724	-2.24651	0.000634635	0.0254221
ETEC_1425	Cluster_2024	ALL	ETEC_1425	putative ATP-binding protein	642.012	130.23	-2.30153	0.000942445	0.0356877
ETEC_3787	Cluster_6229	ALL	ETEC_3787	dipeptide ABC transporter, permease protein	46.9395	9.37816	-2.32343	0.000973746	0.0362067
ETEC_3696	Cluster_2818	ALL	ETEC_3696	sn-Glycerol-3-phosphate ABC transporter, ATP-binding protein	207.826	41.219	-2.33399	0.00066344	0.0261439
ETEC_3344	Cluster_2701	ALL	ETEC_3344	putative tRNA-binding protein	187.255	35.1353	-2.41401	0.000978559	0.0362067
ETEC_p948_0910	Cluster_7029	ETEC ONLY	cexE	CexE precursor	639.134	118.047	-2.43675	0.000660835	0.0261439
ETEC_3985	Cluster_5248	ALL	ETEC_3985	galactonate operon transcriptional repressor	120.481	21.5922	-2.48022	0.00052128	0.0219708
ETEC_1468	Cluster_4576		ETEC_1468	enoyl-CoA hydratase-isomerase	192.213	34.4364	-2.4807	0.000938058	0.0356877
ETEC_0628	Cluster_1690	ALL	ETEC_0628	carbon starvation protein A	1058.59	189.167	-2.48441	0.00101509	0.0372738
ETEC_4401	Cluster_3075	ALL	ETEC_4401	conserved hypothetical protein	71.175	12.6103	-2.49677	0.000481892	0.0208547
ETEC_1088	Cluster_1894	ALL	ETEC_1088	protein PhoH (phosphate starvation-inducible protein)	382.858	67.1945	-2.5104	0.000923156	0.0355122
ETEC_4269	Cluster_5373	ALL	ETEC_4269	malate synthase A	1133.97	191.775	-2.5639	0.000313707	0.0150548
ETEC_3976	Cluster_6873	ALL	ETEC_3976	small heat shock protein B	231.617	39.1287	-2.56544	0.000255794	0.0130509
ETEC_2446	Cluster_2392	ALL	ETEC_2446	lysine-arginine-ornithine-binding periplasmic protein	563.461	94.0779	-2.58239	0.000259461	0.0131001
ETEC_1487	Cluster_4506	ALL	ETEC_1487	aldehyde dehydrogenase A	1074.27	176.556	-2.60515	0.00062178	0.0251441
ETEC_1470	Cluster_314		ETEC_1470	putative 3-hydroxybutyryl-CoA dehydrogenase	289.155	47.443	-2.60758	0.000212736	0.0112079
ETEC_4201	Cluster_6266	ALL	ETEC_4201	ATP-dependent protease (heat shock protein)	2948.13	475.908	-2.63105	0.00145102	0.0491825
ETEC_4561	Cluster_1451	ALL	ETEC_4561	D-serine/D-alanine/glycine transporter	1399.54	223.344	-2.64762	0.000353716	0.0163282
ETEC_p948_0390	Cluster_7004	ETEC ONLY	cfaA	cfA/I fimbrial subunit A precursor (colonization factor antigen subunit A; putative chaperone)	135.161	21.3676	-2.66119	0.000420404	0.0186945
ETEC_1404	Cluster_4555		ETEC_1404	gamma-glutamyl-gamma-aminobutyraldehyde dehydrogenase	184.194	28.1189	-2.71162	7.07218e-05	0.00457052
ETEC_1400	Cluster_293		ETEC_1400	putrescine importer	258.64	38.0336	-2.7656	0.00013262	0.00756575
ETEC_1293	Cluster_1991	ALL	ETEC_1293	D-amino acid dehydrogenase small subunit	5297.21	766.974	-2.78798	0.00122649	0.0440355
ETEC_3699	Cluster_2820	ALL	ETEC_3699	glycerol-3-phosphate ABC transporter, substrate-binding protein	806.081	112.057	-2.84669	0.000122819	0.00734945
ETEC_4121	Cluster_5322	ALL	ETEC_4121	fatty oxidation complex subunit alpha [includes: enoyl-CoA hydratase; delta(3)-cis-delta(2)-trans-enoyl-CoA isomerase; 3-hydro>	1210.92	168.07	-2.84897	0.000156199	0.00869827
ETEC_1402	Cluster_4481		ETEC_1402	gamma-glutamyl-gamma-aminobutyrate hydrolase	447.525	57.2953	-2.96548	8.36266e-05	0.00529944
ETEC_3847	Cluster_5228	ALL	ETEC_3847	putative L-lactate dehydrogenase operon regulator	7617.23	970.369	-2.97266	0.00124236	0.0442774
ETEC_2694	Cluster_4879		ETEC_2694	hca operon transcriptional regulator	668.748	84.8245	-2.97891	8.41875e-05	0.00529944
ETEC_4044	Cluster_2951		ETEC_4044	ribose operon repressor	4624.74	577.745	-3.00087	0.000366879	0.016776
ETEC_4400	Cluster_4039		ETEC_4400	ribose 5-phosphate isomerase B/allose 6-phosphate isomerase	186.847	23.2863	-3.00431	6.85509e-05	0.00455159
ETEC_0683	Cluster_1711	ALL	ETEC_0683	glutamate/aspartate ABC transporter, permease protein	233.377	29.0517	-3.00597	3.42634e-05	0.00286336
ETEC_3698	Cluster_2819	ALL	ETEC_3698	glycerol-3-phosphate ABC transporter, permease protein	70.2243	8.58572	-3.03196	9.63102e-05	0.00583519
ETEC_1467	Cluster_2034		ETEC_1467	predicted multicomponent oxygenase/reductase subunit for phenylacetic acid degradation	287.741	34.452	-3.06211	4.88405e-05	0.0036989
ETEC_3846	Cluster_5227	ALL	ETEC_3846	L-lactate permease	13717.8	1629.54	-3.07351	0.00138618	0.0473157
ETEC_4399	Cluster_4038		ETEC_4399	DNA-binding transcriptional repressor	864.044	101.35	-3.09176	3.63161e-05	0.00298346
ETEC_3998	Cluster_7597		tnaL	tryptophanase leader peptide	1917.99	222.957	-3.10476	5.2225e-05	0.00389437
ETEC_1462	Cluster_312		ETEC_1462	fused aldehyde dehydrogenase/enoyl-CoA hydratase	85.4248	9.85235	-3.11611	9.20658e-05	0.00564864
ETEC_1777	Cluster_4661	ALL	ETEC_1777	N-succinylarginine dihydrolase	201.556	22.8901	-3.13839	1.30012e-05	0.00136588
ETEC_1084	Cluster_1892	ALL	ETEC_1084	putative sodium/proline symporter	3890.05	438.948	-3.14767	0.000292732	0.0146275
ETEC_4377	Cluster_3070	ALL	ETEC_4377	cation/acetate symporter	307.329	33.9467	-3.17844	1.12455e-05	0.0012676
ETEC_2233	Cluster_6603	ETEC ONLY	ETEC_2233	putative ribitol 2-dehydrogenase	1094.64	119.517	-3.19517	3.26893e-05	0.00277974
ETEC_3248	Cluster_2675		ETEC_3248	glc operon transcriptional activator	721.699	75.7178	-3.25269	2.01172e-05	0.00183977
ETEC_1469	Cluster_4498		ETEC_1469	acyl-CoA hydratase	94.1893	9.80557	-3.26389	1.42301e-05	0.00143695
ETEC_0730A	Cluster_5692		fimA	putative type-1 fimbrial protein, A chain precursor (type-1a pilin)	55.3739	5.7498	-3.26762	6.73847e-05	0.00455159
ETEC_1405	Cluster_2021		ETEC_1405	gamma-glutamylputrescine oxidoreductase	87.3249	8.60132	-3.34376	1.47713e-05	0.00146115
ETEC_1466	Cluster_4497		ETEC_1466	predicted multicomponent oxygenase/reductase subunit for phenylacetic acid degradation	121.051	11.8646	-3.35087	1.32446e-05	0.00136588
ETEC_4043	Cluster_1287	ALL	ETEC_4043	ribokinase	3503.84	342.986	-3.35272	4.73338e-05	0.0036417
ETEC_3977	Cluster_5247	ALL	ETEC_3977	small heat shock protein A	2220.25	210.331	-3.39999	2.9867e-05	0.00268084
ETEC_4041	Cluster_5292	ALL	ETEC_4041	ribose ABC transporter, permease protein	4402.38	386.773	-3.50873	1.98106e-05	0.00183977
ETEC_3697	Cluster_1167	ALL	ETEC_3697	sn-Glycerol-3-phosphate ABC transporter, permease protein	67.5853	5.73421	-3.55904	1.26076e-05	0.00136588
ETEC_1778	Cluster_444	ALL	ETEC_1778	N-succinylglutamate 5-semialdehyde dehydrogenase	228.258	19.1525	-3.57506	5.61136e-07	0.000100734
ETEC_1780	Cluster_445	ALL	ETEC_1780	succinylornithine transaminase	356.333	26.534	-3.74731	2.6514e-07	5.35472e-05
ETEC_1779	Cluster_2192	ALL	ETEC_1779	arginine N-succinyltransferase	214.204	15.5086	-3.78785	3.38e-07	6.55314e-05
ETEC_1463	Cluster_4496		ETEC_1463	predicted multicomponent oxygenase/reductase subunit for phenylacetic acid degradation	1118.31	75.4307	-3.89002	8.17152e-07	0.000136577
ETEC_4039	Cluster_5291	ALL	ETEC_4039	putative ribose transport/metabolism protein	8465.08	498.056	-4.08714	1.04604e-05	0.00123662
ETEC_4040	Cluster_5261	ALL	ETEC_4040	ribose ABC transporter, ATP-binding protein	3462.21	169.521	-4.35215	2.148e-07	4.52667e-05
ETEC_4379	Cluster_5392	ALL	ETEC_4379	acetyl-coenzyme A synthetase	9845.44	468.885	-4.39215	4.97224e-06	0.000651335
ETEC_1464	Cluster_3596		ETEC_1464	predicted multicomponent oxygenase/reductase subunit for phenylacetic acid degradation	50.6147	2.05907	-4.61949	1.42366e-06	0.000215016
ETEC_1401	Cluster_294		ETEC_1401	gamma-glutamylputrescine synthetase	2663.85	105.15	-4.66299	7.66087e-08	2.18425e-05
ETEC_1465	Cluster_313		ETEC_1465	predicted multicomponent oxygenase/reductase subunit for phenylacetic acid degradation	214.38	8.22069	-4.70476	1.55178e-08	6.26789e-06
ETEC_4378	Cluster_1398	ALL	ETEC_4378	putative membrane protein	84.0748	2.8827	-4.86618	8.71287e-08	2.34618e-05

## Sheet: DMEMB vs DMEM
H10407 genes that have significant differential expression in DMEMB vs. DMEM
Locus ID	LS-BSR Cluster ID	Cluster Type	Gene ID	Predicted Protein Function	Read Counts (DMEM)	Read Counts (DMEMB)	LFC (DMEMB/DMEM)	p-value	FDR
ETEC_3052	Cluster_4967		ETEC_3052	type III secretion system protein	0.392601	41.1587	6.71199	9.90247e-05	0.00906543
ETEC_1542	Cluster_2100		ETEC_1542	putative LRR repeat protein	0.659239	57.7736	6.45346	1.22719e-05	0.00175127
ETEC_0383	Cluster_848		ETEC_0383	conserved hypothetical protein	1.1778	64.5443	5.77612	3.59718e-05	0.00405895
ETEC_3049	Cluster_6748		ETEC_3049	transcriptional regulator	0.659239	27.016	5.35687	0.000714176	0.039377
ETEC_1762	Cluster_6498		ETEC_1762	conserved hypothetical protein	1.1778	45.6058	5.27505	0.000305118	0.0201267
ETEC_3053	Cluster_2625		ETEC_3053	type III secretion system protein	1.05184	38.6199	5.19835	0.000315258	0.0201267
ETEC_2848	Cluster_2552		ETEC_2848	conserved hypothetical protein	1.1778	43.1559	5.19539	0.000410392	0.0248903
ETEC_3038	Cluster_4964		ETEC_3038	type III secretion-associated chaperone	1.44444	45.3683	4.9731	0.00029456	0.0201267
ETEC_3690	Cluster_1163		ETEC_3690	conserved protein	3.94072	111.375	4.82082	2.69483e-06	0.000502897
ETEC_1571	Cluster_4604	ALL	ETEC_1571	fimbrial adhesin	1.44444	40.2976	4.80211	0.000580007	0.033906
ETEC_3036	Cluster_6746		ETEC_3036	conserved hypothetical protein	1.44444	37.5879	4.70169	0.000741077	0.0404012
ETEC_0022	Cluster_1920		ETEC_0022	conserved hypothetical protein	5.2592	83.0007	3.98021	0.00010171	0.00913883
ETEC_3048	Cluster_936		ETEC_3048	type III secretion system protein	5.91844	90.4617	3.93402	7.29431e-05	0.0070784
ETEC_3737	Cluster_1179		ETEC_3737	conserved hypothetical protein	11.5702	129.838	3.48823	3.36482e-05	0.00388717
ETEC_3751	Cluster_1189		ETEC_3751	conserved hypothetical protein	9.97042	110.039	3.46422	0.000184541	0.0149232
ETEC_3389	Cluster_2723		ETEC_3389	conserved hypothetical protein	8.54069	94.1143	3.46199	0.000260711	0.0188801
ETEC_1070	Cluster_1882		ETEC_1070	conserved hypothetical protein	8.93329	84.2924	3.23814	0.00078709	0.0419666
ETEC_4376	Cluster_3069		ETEC_4376	pentapeptide repeat protein	13.1407	102.645	2.96555	0.000643783	0.0371862
ETEC_3847	Cluster_5228	ALL	ETEC_3847	putative L-lactate dehydrogenase operon regulator	49.2223	281.349	2.51498	0.000780843	0.0419666
ETEC_4163	Cluster_1326	ALL	ETEC_4163	formate dehydrogenase-O, iron-sulfur subunit	164.2	777.481	2.24335	0.000834297	0.043527
ETEC_3724	Cluster_5181	ALL	ETEC_3724	nickel ABC transporter, permease protein	68.9342	306.041	2.15043	0.000667997	0.0376875
ETEC_p948_0900	Cluster_7028	ETEC ONLY	ETEC_p948_0900	putative inner membrane component of transport system; AatP homolog	613.236	144.344	-2.08693	0.00031127	0.0201267
ETEC_p666_0650	Cluster_3285	ETEC + LT EPEC ONLY	eltB	heat-labile enterotoxin B chain precursor (lt-b, human) (lth-b)	1563.83	348.675	-2.16513	0.000991163	0.0490727
ETEC_1907	Cluster_5988	ALL	ETEC_1907	copper homeostasis protein	936.416	207.847	-2.17163	0.000709205	0.039377
ETEC_p948_0420	Cluster_7007	ETEC ONLY	cfaE	cfa/I fimbrial subunit E (colonization factor antigen I subunit E; pilin subunit)	328.229	72.5469	-2.17771	0.000865445	0.0442015
ETEC_3869	Cluster_6239		ETEC_3869	UDP-D-glucose:(galactosyl)lipopolysaccharide glucosyltransferase	601.462	114.96	-2.38734	0.000223499	0.016944
ETEC_1948	Cluster_6518	ETEC ONLY	ETEC_1948	conserved hypothetical protein	839.535	160.045	-2.39111	0.000314632	0.0201267
ETEC_2178	Cluster_6588	ETEC ONLY	ETEC_2178	polymerase	4042.27	753.747	-2.42301	0.000203037	0.0156371
ETEC_4479	Cluster_6937	ETEC ONLY	ETEC_4479	putative modification methylase	6396.4	1156.96	-2.46693	0.000299389	0.0201267
ETEC_3920	Cluster_6852	ETEC ONLY	ETEC_3920	putative transmembrane HD family hydrolase	509.394	91.9686	-2.46957	0.000116975	0.0103193
ETEC_3755	Cluster_1192	ALL	ETEC_3755	putative periplasmic acid stress chaperone	333.044	59.6292	-2.48162	0.000953605	0.0476999
ETEC_2805	Cluster_835	ALL	ETEC_2805	ribosome-associated inhibitor A	18195.7	3255.12	-2.48281	0.000812455	0.0428482
ETEC_p666_0870	Cluster_6989	ETEC ONLY	ETEC_p666_0870	conserved hypothetical protein	1319.22	233.29	-2.49949	0.000127807	0.0108793
ETEC_p948_0870	Cluster_7025	ETEC ONLY	ETEC_p948_0870	ATP binding subunit of ABC transporter; AatC homolog	556.675	97.7284	-2.50998	2.90972e-05	0.00361999
ETEC_2510	Cluster_4831	ALL	ETEC_2510	manganese transport protein	3982	684.639	-2.54008	0.000370258	0.0230319
ETEC_3918	Cluster_6850	ETEC ONLY	ETEC_3918	hypothetical protein	237.399	39.6366	-2.58241	0.000282209	0.0201267
ETEC_1523	Cluster_344	ALL	ETEC_1523	possible exported protein	6556.23	1061.56	-2.62668	0.000393176	0.024148
ETEC_2078	Cluster_6562	ETEC ONLY	ETEC_2078	ABC-transporter, ATP-binding/permease potein	372.753	59.8597	-2.63857	0.00066569	0.0376875
ETEC_2184	Cluster_6593	ETEC ONLY	ETEC_2184	conserved hypothetical protein	2064.93	316.134	-2.70749	4.92e-05	0.00518953
ETEC_2509	Cluster_2457	ALL	ETEC_2509	putative exported protein	707.235	106.399	-2.7327	4.79612e-05	0.00517128
ETEC_4360	Cluster_1388	ALL	ETEC_4360	putative membrane protein	645.716	96.3548	-2.74447	7.9876e-05	0.00745305
ETEC_2532	Cluster_751	ALL	ETEC_2532	putative exported protein	298.261	44.2615	-2.75245	0.000132614	0.0110939
ETEC_2823	Cluster_842	ALL	ETEC_2823	putative outer membrane assembly lipoprotein	2525.45	372.725	-2.76035	5.64253e-05	0.00570366
ETEC_3020	Cluster_6156	ALL	ETEC_3020	possible lipoprotein	388.094	57.2611	-2.76078	0.000238686	0.017817
ETEC_2870	Cluster_6134	ALL	ETEC_2870	glutaredoxin-like protein	968.403	138.122	-2.80967	7.55733e-05	0.00718984
ETEC_p666_0050	Cluster_6966		repA6	repA6 (repA6, positive regulator for repA1 expression) (leader peptide of repA1)	160.827	22.487	-2.83834	0.000530744	0.0314045
ETEC_1387	Cluster_4552	ALL	ETEC_1387	osmotically inducible lipoprotein B	686.782	95.9617	-2.83932	6.35649e-05	0.00629423
ETEC_2175	Cluster_6585	ETEC ONLY	ETEC_2175	putative capsular polysaccharide	679.443	94.7297	-2.84246	2.47901e-05	0.00325085
ETEC_2113	Cluster_6576		ETEC_2113	hypothetical protein	174.278	23.712	-2.8777	0.000363512	0.022906
ETEC_1507	Cluster_5948	ALL	ETEC_1507	putative exported protein	214.402	27.9883	-2.93742	0.00030308	0.0201267
ETEC_1309	Cluster_3557	ALL	ETEC_1309	putative membrane protein	682.117	87.9439	-2.95536	2.44146e-05	0.00325085
ETEC_2203	Cluster_3807		ETEC_2203	tyrosine-protein kinase	174.463	22.487	-2.95576	0.000288073	0.0201267
ETEC_p948_0410	Cluster_7006	ETEC ONLY	cfaC	cfa/I fimbrial subunit C precursor (colonization factor antigen subunit C; outer membrane usher protein)	1469.06	186.408	-2.97836	3.45396e-06	0.00062069
ETEC_1869	Cluster_6505	ALL	ETEC_1869	conserved hypothetical protein	651.131	81.1439	-3.00439	4.00215e-05	0.00441329
ETEC_p948_0220	Cluster_6966		repA6	repA6 (repA6, positive regulator for repA1 expression) (leader peptide of repA1)	247.122	30.5493	-3.01601	3.02317e-05	0.00366711
ETEC_2079	Cluster_6563	ETEC ONLY	ETEC_2079	ABC-transporter, ATP-binding/permease potein	677.196	81.9758	-3.0463	5.46205e-05	0.00563869
ETEC_2832	Cluster_6714	ETEC ONLY	ETEC_2832	hypothetical protein	146.739	17.669	-3.05396	0.000429731	0.0257414
ETEC_4480	Cluster_6938	ETEC ONLY	ETEC_4480	conserved hypothetical protein	414.656	48.8127	-3.08659	7.63934e-06	0.00121891
ETEC_2189	Cluster_7289		ETEC_2189	putative flippase (Putative export protein)	128.405	15.0705	-3.0909	0.000844986	0.0436157
ETEC_0281	Cluster_6358	ETEC ONLY	ETEC_0281	putative KAP-NTPase protein	206.421	24.0981	-3.0986	2.73118e-05	0.00348729
ETEC_2176	Cluster_6586	ETEC ONLY	ETEC_2176	capsular polysaccharide	10082.4	1172.14	-3.10463	1.30711e-05	0.00181202
ETEC_1879	Cluster_4697	ALL	ETEC_1879	putative membrane protein	1180.47	136.318	-3.11431	9.19925e-06	0.00139484
ETEC_2180	Cluster_6590	ETEC ONLY	ETEC_2180	conserved hypothetical protein	4686.47	525.343	-3.15717	7.36408e-06	0.00121891
ETEC_3866	Cluster_6830		ETEC_3866	glucosyltransferase	345.581	38.6269	-3.16135	7.43346e-06	0.00121891
ETEC_4413	Cluster_5401	ALL	ETEC_4413	phosphonate ABC transporter, substrate-binding protein	240.312	25.8355	-3.21748	0.000122044	0.0105742
ETEC_4106	Cluster_5316	ALL	ETEC_4106	5-methyltetrahydropteroyltriglutamate-homocysteine methyltransferase	2088.42	224.055	-3.22049	1.11831e-06	0.000246194
ETEC_1408	Cluster_295	ALL	ETEC_1408	phage shock protein A	4093.03	410.58	-3.31744	7.78776e-06	0.00121891
ETEC_p948_0700	Cluster_7016	ETEC ONLY	ETEC_p948_0700	conserved hypothetical integral membrane protein	212.585	19.6065	-3.43863	2.20913e-06	0.000428747
ETEC_2177	Cluster_6587	ETEC ONLY	ETEC_2177	putative capsule biosynthesis phosphatase	2175.92	197.887	-3.45888	1.30766e-06	0.000264366
ETEC_3938	Cluster_6867	ETEC ONLY	ETEC_3938	conserved hypothetical protein	477.758	43.1629	-3.46842	4.10789e-07	0.000126069
ETEC_3910	Cluster_6842	ETEC ONLY	ETEC_3910	conserved hypothetical protein	1768.85	159.43	-3.47182	5.55681e-07	0.000134808
ETEC_2831	Cluster_6713	ETEC ONLY	ETEC_2831	conserved hypothetical protein	202.375	17.8843	-3.50027	9.98957e-06	0.00146877
ETEC_2179	Cluster_6589	ETEC ONLY	ETEC_2179	putative UDP-D-galactose:(glucosyl)lipopolysaccharide-1, 6-D-galactosyltransferase	3777.3	328.838	-3.52191	1.05368e-06	0.000243449
ETEC_2195	Cluster_7291		ETEC_2195	GDP-L-fucose synthetase	130.3	11.1359	-3.54856	0.00025123	0.0184692
ETEC_1023	Cluster_6448	ALL	rmf	ribosome modulation factor (protein e)	753.321	64.3208	-3.54991	4.99567e-07	0.000127574
ETEC_p666_0550	Cluster_6977		stbA	plasmid stable inheritance protein (ParA homolog)	6947.47	589.195	-3.55967	4.67694e-07	0.000126069
ETEC_p948_0680	Cluster_7014		stbA	plasmid stable inheritance protein (ParA family)	10515	877.254	-3.58331	4.46948e-07	0.000126069
ETEC_2828	Cluster_6710	ETEC ONLY	ETEC_2828	putative helicase	5108.96	405.528	-3.65516	3.77993e-07	0.000126069
ETEC_2192	Cluster_6591		ETEC_2192	mannose-1-phosphate guanylyltransferase	150.552	11.8039	-3.67292	3.22658e-05	0.00381838
ETEC_2086	Cluster_6570	ETEC ONLY	ETEC_2086	pesticin/yersiniabactin TonB-dependent receptor	1465.41	108.917	-3.75001	4.1729e-07	0.000126069
ETEC_1955	Cluster_6525	ETEC ONLY	ETEC_1955	hypothetical protein	485.615	35.7686	-3.76305	9.64835e-08	4.68138e-05
ETEC_4670	Cluster_1517	ALL	ETEC_4670	putative membrane protein	1535.86	112.888	-3.76609	1.21507e-07	5.32447e-05
ETEC_4281	Cluster_1374	ALL	ETEC_4281	conserved hypothetical protein	328.242	23.8606	-3.78206	1.16704e-06	0.000246194
ETEC_p948_0690	Cluster_7015	ETEC ONLY	stbB	plasmid stable inheritance protein (ParB family)	1235.72	88.805	-3.79857	3.75102e-08	3.03333e-05
ETEC_4042	Cluster_2948	ALL	ETEC_4042	D-ribose ABC transporter, substrate-binding protein	5233.63	367.179	-3.83325	1.32684e-07	5.32447e-05
ETEC_p948_1080	Cluster_7033	ETEC ONLY	cfaD	cfa/I fimbrial subunit D (colonization factor antigen I subunit D; transcriptiona regulator)	59.9779	3.91241	-3.9383	0.000911589	0.0460732
ETEC_2202	Cluster_7294		ETEC_2202	putative glycosyl transferase	109.583	7.00818	-3.96684	0.000173331	0.0142543
ETEC_4332	Cluster_6912	ETEC ONLY	ETEC_4332	hypothetical phage protein	832.966	51.8488	-4.00587	8.18864e-09	9.93282e-06
ETEC_2196	Cluster_7284		ETEC_2196	GDP-mannose 4,6-dehydratase	282.778	15.6941	-4.17137	8.39363e-08	4.5251e-05
ETEC_2081	Cluster_6565	ETEC ONLY	ETEC_2081	non-ribosomal peptide synthase (yersiniabactin siderophore biosynthetic protein)	5980.69	319.691	-4.22556	7.77029e-08	4.5251e-05
ETEC_2199	Cluster_7293		ETEC_2199	putative colanic acid polymerase	106.049	5.52347	-4.26302	0.000198501	0.0155343
ETEC_1775	Cluster_5974	ALL	ETEC_1775	spheroplast protein Y	3705.12	191.099	-4.27713	1.19708e-08	1.16165e-05
ETEC_p948_0880	Cluster_7026	ETEC ONLY	ETEC_p948_0880	putative component of transport system; AatB homologue	445.215	20.3342	-4.45252	2.57922e-10	4.17146e-07
ETEC_p948_0390	Cluster_7004	ETEC ONLY	cfaA	cfA/I fimbrial subunit A precursor (colonization factor antigen subunit A; putative chaperone)	178.771	7.37204	-4.5999	1.42659e-07	5.32447e-05
ETEC_3909	Cluster_6841	ETEC ONLY	ETEC_3909	hypothetical protein	178.597	5.76098	-4.95425	8.39035e-08	4.5251e-05
ETEC_p948_0890	Cluster_7027	ETEC ONLY	ETEC_p948_0890	putative outer membrane component of transport system; AatA homolog	417.63	12.6802	-5.04157	1.65662e-11	6.02031e-08
ETEC_2829	Cluster_6711	ETEC ONLY	ETEC_2829	conserved hypothetical protein	461.076	13.5191	-5.09193	2.48158e-11	6.02031e-08
ETEC_2198	Cluster_7292		ETEC_2198	putative colanic acid biosynthesis glycosyl transferase	55.2207	0.816646	-6.07936	0.000196423	0.0155343

## Sheet: DMEMB vs LBB
H10407 genes that have significant differential expression in DMEMB vs. LBB
Locus ID	LS-BSR Cluster ID	Cluster Type	Gene ID	Predicted Protein Function	Read Counts (DMEMB)	Read Counts (LBB)	LFC (DMEMB/LBB)	p-value	FDR
ETEC_4014	Cluster_2944	ALL	ETEC_4014	transcriptional antiterminator of the bgl operon	0	25.2948	4.66077	0.000597777	0.0182266
ETEC_3820	Cluster_2874		ETEC_3820	2,3-diketo-L-gulonate TRAP transporter, small permease protein	0	20.2959	4.34311	0.00153632	0.0381952
ETEC_2848	Cluster_2552		ETEC_2848	conserved hypothetical protein	0	31.9619	4.99828	0.000186016	0.00733174
ETEC_0417	Cluster_2709		ETEC_0417	conserved hypothetical protein	0	23.0262	4.52521	0.000883893	0.0250591
ETEC_1542	Cluster_2100		ETEC_1542	putative LRR repeat protein	0.486012	42.7044	6.45725	0.000161908	0.00654107
ETEC_3043	Cluster_2621		ETEC_3043	putative oxygen-regulated invasion protein	0.486012	36.6607	6.2371	0.000382355	0.0126099
ETEC_3691	Cluster_1164		ETEC_3691	conserved protein	0.486012	32.5709	6.06645	0.000710748	0.0215357
ETEC_3041	Cluster_6747		ETEC_3041	putative peptidoglycan binding protein	0.486012	32.568	6.06632	0.000723026	0.0216372
ETEC_0022	Cluster_1920		ETEC_0022	conserved hypothetical protein	0.972024	61.5052	5.98357	2.18604e-05	0.00109257
ETEC_3052	Cluster_4967		ETEC_3052	type III secretion system protein	0.486012	30.4409	5.96887	0.00105014	0.0294282
ETEC_3053	Cluster_2625		ETEC_3053	type III secretion system protein	0.486012	28.6341	5.8806	0.00131013	0.0339252
ETEC_3786	Cluster_1210	ALL	ETEC_3786	dipeptide ABC transporter, ATP-binding protein	29.9551	845.375	4.81872	7.81839e-10	3.15863e-07
ETEC_3787	Cluster_6229	ALL	ETEC_3787	dipeptide ABC transporter, permease protein	11.1021	308.261	4.79524	2.01274e-10	1.08419e-07
ETEC_3788	Cluster_2858	ALL	ETEC_3788	dipeptide ABC transporter, permease protein	14.5296	353.667	4.60532	1.34155e-09	4.06488e-07
ETEC_3690	Cluster_1163		ETEC_3690	conserved protein	3.8881	82.3898	4.40533	7.84553e-05	0.00348946
ETEC_0072	Cluster_5686	ALL	ETEC_0072	3-isopropylmalate dehydrogenase	59.8467	1113.81	4.21808	3.2131e-08	5.19238e-06
ETEC_3048	Cluster_936		ETEC_3048	type III secretion system protein	3.8881	66.9457	4.10586	0.000479851	0.0153047
ETEC_0840	Cluster_3417	ALL	ETEC_0840	biotin synthetase	140.951	2421.77	4.1028	9.48438e-07	8.06672e-05
ETEC_2847	Cluster_2551		ETEC_2847	conserved hypothetical protein	2.90338	47.1117	4.02028	0.00152112	0.0380123
ETEC_0842	Cluster_4278	ALL	ETEC_0842	biotin synthesis protein	5.32075	86.1071	4.01643	9.85129e-05	0.00418939
ETEC_3785	Cluster_3983	ALL	ETEC_3785	dipeptide ABC transporter, ATP-binding protein	97.6795	1447.27	3.88913	1.44314e-06	0.000112845
ETEC_0071	Cluster_3347	ALL	ETEC_0071	3-isopropylmalate dehydratase large subunit	280.123	4071.97	3.8616	1.06107e-05	0.000584554
ETEC_0843	Cluster_3418	ALL	ETEC_0843	dethiobiotin synthetase	11.1275	151.471	3.76684	5.46164e-06	0.000348395
ETEC_3789	Cluster_6821	ALL	ETEC_3789	dipeptide ABC transporter, substrate-binding protein	832.914	10053.3	3.59335	0.000148779	0.0060612
ETEC_3751	Cluster_1189		ETEC_3751	conserved hypothetical protein	6.80417	81.4951	3.58222	0.000730457	0.0217255
ETEC_0841	Cluster_13	ALL	ETEC_0841	8-amino-7-oxononanoate synthase	13.5703	157.391	3.53583	1.86337e-05	0.000941
ETEC_0032	Cluster_580	ALL	ETEC_0032	carbamoyl-phosphate synthase small chain	234.882	2637.88	3.48937	4.18048e-05	0.00198003
ETEC_3389	Cluster_2723		ETEC_3389	conserved hypothetical protein	6.77879	69.6761	3.36156	0.00131558	0.0339252
ETEC_0073	Cluster_1661	ALL	ETEC_0073	2-isopropylmalate synthase	135.322	1372.05	3.34187	1.76253e-05	0.000899449
ETEC_3958	Cluster_2929	ALL	ETEC_3958	putative permease	9.22154	83.8617	3.18493	0.00191165	0.0461078
ETEC_1882	Cluster_2229	ALL	ETEC_1882	phosphoribosylglycinamide formyltransferase 2	254.749	2252.92	3.14465	9.12358e-05	0.00391426
ETEC_0033	Cluster_4758	ALL	ETEC_0033	carbamoyl-phosphate synthase large chain	333.597	2852.72	3.09616	0.000292287	0.010297
ETEC_3737	Cluster_1179		ETEC_3737	conserved hypothetical protein	12.1122	96.0156	2.9868	0.00119348	0.0317912
ETEC_0003	Cluster_3188	ALL	ETEC_0003	homoserine kinase	43.1155	328.075	2.92775	4.20903e-05	0.00198003
ETEC_2449	Cluster_3860	ALL	ETEC_2449	colicin V production protein	54.1922	400.218	2.88463	4.24759e-05	0.00198003
ETEC_3039	Cluster_2617		ETEC_3039	putative invasion genes regulator	11.6135	84.973	2.8712	0.00201176	0.0480444
ETEC_0002	Cluster_1535	ALL	ETEC_0002	bifunctional aspartokinase I/homoserine dehydrogenase I	727.299	5180.84	2.83257	0.00141033	0.0357972
ETEC_3702	Cluster_2821	ALL	ETEC_3702	high-affinity branched-chain amino acid ABC transporter, permease protein	17.919	127.1	2.8264	0.0008011	0.0231175
ETEC_0612	Cluster_1680	ALL	ETEC_0612	4'-phosphopantetheinyl transferase (enterobactin synthetase component D)	50.5072	353.918	2.80885	0.000194689	0.00761173
ETEC_2604	Cluster_2493	ALL	ETEC_2604	phosphoribosylaminoimidazole synthetase	369.181	2410.89	2.70716	0.00112949	0.0307629
ETEC_3701	Cluster_5175	ALL	ETEC_3701	high-affinity branched-chain amino acid ABC transporter, ATP-binding protein	47.7979	296.147	2.63129	8.7495e-05	0.0038214
ETEC_2130	Cluster_7133		ETEC_2130	putative transposase	16.3975	100.232	2.6118	0.0011032	0.0302165
ETEC_0713	Cluster_3356	ALL	ETEC_0713	potassium-transporting ATPase A chain	36.8227	221.031	2.58558	0.000558424	0.0172436
ETEC_1817	Cluster_3718	ALL	ETEC_1817	putative signal transduction protein	20.8097	123.155	2.56515	0.00120342	0.0317934
ETEC_1366	Cluster_279	ALL	ETEC_1366	anthranilate synthase component I	27.5377	152.804	2.4722	0.00085928	0.0246496
ETEC_3964	Cluster_1263	ALL	ETEC_3964	acetolactate synthase isozyme I small subunit	56.4954	305.741	2.4361	0.000303272	0.0104956
ETEC_0070	Cluster_1655	ALL	ETEC_0070	3-isopropylmalate dehydratase small subunit	95.5197	475.64	2.316	0.000386975	0.012676
ETEC_3704	Cluster_1170	ALL	ETEC_3704	leucine-specific ABC transporter, substrate-binding protein	45.3171	219.914	2.27881	0.000459794	0.0147621
ETEC_0712	Cluster_3355	ALL	ETEC_0712	potassium-transporting ATPase B chain	51.3142	242.462	2.24033	0.00151834	0.0380123
ETEC_0921	Cluster_5741	ALL	ETEC_0921	putrescine ABC transporter, substrate-binding protein	64.1701	274.38	2.0962	0.0010955	0.0301759
ETEC_1948	Cluster_6518	ETEC ONLY	ETEC_1948	conserved hypothetical protein	469.113	117.552	-1.99663	0.00145884	0.0368357
ETEC_4734	Cluster_5462	ALL	ETEC_4734	putative deoxyribonuclease	441.389	108.299	-2.02703	0.00209225	0.0494792
ETEC_3846	Cluster_5227	ALL	ETEC_3846	L-lactate permease	1926.16	472.15	-2.02841	0.00115701	0.0311621
ETEC_3165	Cluster_2385		ETEC_3165	iron(III) dicitrate transport system, permease protein	119.728	29.0583	-2.04273	0.0015653	0.0387173
ETEC_p948_0410	Cluster_7006	ETEC ONLY	cfaC	cfa/I fimbrial subunit C precursor (colonization factor antigen subunit C; outer membrane usher protein)	580.174	137.274	-2.07943	0.000542673	0.01696
ETEC_4476	Cluster_6934	ETEC ONLY	hsdM	putative type I restriction-modification subunit	112.078	26.0336	-2.10606	0.00115211	0.0311621
ETEC_2179	Cluster_6589	ETEC ONLY	ETEC_2179	putative UDP-D-galactose:(glucosyl)lipopolysaccharide-1, 6-D-galactosyltransferase	1060.56	242.693	-2.12762	0.00120668	0.0317934
ETEC_3774	Cluster_1203	ALL	ETEC_3774	C4-dicarboxylate transport protein	1604.37	366.972	-2.12827	0.0013694	0.0349414
ETEC_3920	Cluster_6852	ETEC ONLY	ETEC_3920	putative transmembrane HD family hydrolase	298.187	67.9963	-2.13269	0.000213429	0.00815922
ETEC_4000	Cluster_5275	ALL	ETEC_4000	low affinity tryptophan permease	309.618	70.2446	-2.14003	0.00107846	0.0298765
ETEC_4422	Cluster_1412	ALL	ETEC_4422	putative membrane protein	555.019	121.691	-2.18931	0.000430108	0.0139944
ETEC_3911	Cluster_6843	ETEC ONLY	ETEC_3911	specificity determinant for hsdM and hsdR	839.27	183.805	-2.19096	0.00134449	0.0344872
ETEC_3168	Cluster_6752	ETEC ONLY	ETEC_3168	putative lipoprotein	1419.87	310.481	-2.19318	0.0020101	0.0480444
ETEC_p948_0690	Cluster_7015	ETEC ONLY	stbB	plasmid stable inheritance protein (ParB family)	301.136	65.2022	-2.20742	0.000287083	0.010297
ETEC_3166	Cluster_2379		ETEC_3166	iron(III) dicitrate transport system, ATP-binding protein	227.601	47.6744	-2.25522	0.000172462	0.00685323
ETEC_2234	Cluster_6604	ETEC ONLY	ETEC_2234	ribitol kinase	932.709	192.033	-2.28007	0.000170451	0.00682932
ETEC_2539	Cluster_4836	ALL	ETEC_2539	putative short-chain dehydrogenase	455.271	87.729	-2.3756	0.000718639	0.0216372
ETEC_2180	Cluster_6590	ETEC ONLY	ETEC_2180	conserved hypothetical protein	2018.55	387.557	-2.38084	0.000784449	0.0230485
ETEC_3938	Cluster_6867	ETEC ONLY	ETEC_3938	conserved hypothetical protein	167.771	31.7829	-2.40017	0.000373263	0.0123944
ETEC_1947	Cluster_6517	ETEC ONLY	ETEC_1947	conserved hypothetical protein	96.6694	18.2985	-2.40133	0.00171642	0.0422396
ETEC_4568	Cluster_6292	ALL	ETEC_4568	putative exported protein	1281.3	239.982	-2.41661	0.000752781	0.0222529
ETEC_2177	Cluster_6587	ETEC ONLY	ETEC_2177	putative capsule biosynthesis phosphatase	793.949	146.288	-2.44024	0.000565872	0.017363
ETEC_4365	Cluster_3064		aphA	class b acid phosphatase precursor	420.077	76.5826	-2.45556	0.000197783	0.0076708
ETEC_4659	Cluster_1512		ETEC_4659	GntR-family transcriptional regulator	443.748	80.0779	-2.47027	0.000118689	0.00496038
ETEC_3847	Cluster_5228	ALL	ETEC_3847	putative L-lactate dehydrogenase operon regulator	1146.51	205.061	-2.48313	2.67155e-05	0.00130825
ETEC_0364	Cluster_2515	ALL	ETEC_0364	putative electron transport protein	429.018	75.5407	-2.50571	0.00189348	0.045898
ETEC_4194	Cluster_4022	ALL	ETEC_4194	fructose-1,6-bisphosphatase class II	1342	235.431	-2.51101	0.000306781	0.0104956
ETEC_3197	Cluster_167	ETEC + LT EPEC ONLY	ETEC_3197	putative sugar kinase	145.642	25.4304	-2.51781	0.000261382	0.00959984
ETEC_0940	Cluster_1777	ALL	ETEC_0940	hydroxylamine reductase	446.568	77.0473	-2.53506	2.51751e-05	0.00124539
ETEC_p666_0660	Cluster_3286	ETEC + LT EPEC ONLY	eltA	heat-labile enterotoxin A chain precursor (lt-a, porcine) (ltp-a)	4457.84	767.789	-2.53756	0.00126486	0.032968
ETEC_2388	Cluster_2370	ALL	ETEC_2388	undecaprenyl-phosphate 4-deoxy-4-formamido-l-arabinose transferase	240.946	41.013	-2.55456	0.000144689	0.00594451
ETEC_2284	Cluster_4760	ALL	ETEC_2284	galactose/methyl galactoside ABC transporter, ATP-binding protein	385.373	64.3452	-2.58235	5.88978e-06	0.000358793
ETEC_p948_0700	Cluster_7016	ETEC ONLY	ETEC_p948_0700	conserved hypothetical integral membrane protein	87.2411	14.3675	-2.6022	0.000524138	0.0165001
ETEC_3275	Cluster_3923		ETEC_3275	putative aldo/keto reductase	658.714	107.765	-2.61176	0.00123224	0.0322914
ETEC_1301	Cluster_257	ALL	ETEC_1301	periplasmic trehalase	1778.65	290.052	-2.6164	0.000545744	0.01696
ETEC_4042	Cluster_2948	ALL	ETEC_4042	D-ribose ABC transporter, substrate-binding protein	1712.5	269.404	-2.66826	0.0001327	0.00549853
ETEC_2992	Cluster_4950	ALL	ETEC_2992	L-fucose isomerase	856.038	131.316	-2.70463	0.000277512	0.0101156
ETEC_2283	Cluster_4759	ALL	ETEC_2283	galactoside ABC transporter, permease protein	275.239	41.7663	-2.72027	1.79726e-06	0.000134048
ETEC_4426	Cluster_6930	ALL	ETEC_4426	melibiose operon regulatory protein	1200.27	177.513	-2.75736	0.000349855	0.0116972
ETEC_2035	Cluster_512	ALL	ETEC_2035	cytoplasmic alpha-amylase	720.885	106.359	-2.76082	0.000290371	0.010297
ETEC_1568	Cluster_361	ALL	ETEC_1568	putative sulfatase	749.545	108.539	-2.7878	8.13518e-05	0.00358539
ETEC_3743	Cluster_2839	ALL	ETEC_3743	putative oligopeptide transporter	1352.62	194.986	-2.79431	0.000959266	0.0270379
ETEC_3133	Cluster_4999	ALL	ETEC_3133	galactose-proton symporter (galactose transporter)	1439.75	207.397	-2.79535	0.000305461	0.0104956
ETEC_3848	Cluster_1235	ALL	ETEC_3848	L-lactate dehydrogenase [cytochrome]	1398.54	199.101	-2.81235	1.0227e-05	0.000575551
ETEC_1955	Cluster_6525	ETEC ONLY	ETEC_1955	hypothetical protein	185.013	26.3337	-2.81264	5.77468e-05	0.00261641
ETEC_3887	Cluster_5239	ALL	ETEC_3887	putative membrane protein	1464.02	208.303	-2.81318	0.000242538	0.00897577
ETEC_4440	Cluster_1420	ALL	ETEC_4440	lysyl-tRNA synthetase	2492.15	337.599	-2.884	0.00117975	0.0315989
ETEC_2235	Cluster_6605		rbtT	putative ribitol transporter	283.594	38.0891	-2.89637	3.07779e-07	3.24373e-05
ETEC_2184	Cluster_6593	ETEC ONLY	ETEC_2184	conserved hypothetical protein	1748.61	232.77	-2.90923	0.000111174	0.0046867
ETEC_3919	Cluster_6851	ETEC ONLY	ETEC_3919	putative phage related protein	765.913	101.335	-2.91805	1.27174e-05	0.000685046
ETEC_1546	Cluster_352	ALL	ETEC_1546	formate dehydrogenase, nitrate-inducible, iron-sulfur subunit	276.094	35.7342	-2.94978	0.000798683	0.0231175
ETEC_3154	Cluster_983	ALL	ETEC_3154	nucleoside permease	1056.33	135.579	-2.96185	0.000293109	0.010297
ETEC_0680	Cluster_5677	ALL	ETEC_0680	pyrimidine-specific ribonucleoside hydrolase (cytidine/uridine-specific hydrolase)	2630.16	330.135	-2.99402	0.000240168	0.00895642
ETEC_2897	Cluster_2565		ETEC_2897	glucitol operon activator protein	196.783	23.7592	-3.05004	3.27024e-05	0.00158541
ETEC_0402	Cluster_2663		ETEC_0402	mhp operon transcriptional activator	1051.41	126.615	-3.05381	5.01875e-05	0.00229537
ETEC_1073	Cluster_135	ALL	ETEC_1073	flavoprotein (Trp repressor-binding protein)	1355.77	162.961	-3.05652	0.00106435	0.0296551
ETEC_1071	Cluster_1883	ALL	ETEC_1071	glucose-1-phosphatase	1753.55	207.556	-3.07871	0.000316411	0.0106746
ETEC_3910	Cluster_6842	ETEC ONLY	ETEC_3910	conserved hypothetical protein	999.195	117.454	-3.08867	5.87994e-06	0.000358793
ETEC_2229	Cluster_7299		ETEC_2229	xylulokinase	997.605	115.809	-3.10673	3.1446e-06	0.000208836
ETEC_1792	Cluster_4665	ALL	ETEC_1792	putative exported protein	186.504	21.0376	-3.14817	0.000223252	0.00845569
ETEC_3386	Cluster_5079		ETEC_3386	tdc operon transcriptional activator	461.702	51.6546	-3.15999	0.000213742	0.00815922
ETEC_2230	Cluster_7300		ETEC_2230	D-mannonate oxidoreductase, NAD-binding	2151.66	239.084	-3.16986	1.53566e-05	0.000809226
ETEC_2371	Cluster_2366		ETEC_2371	conserved hypothetical protein	205.498	22.7	-3.17836	7.23566e-07	6.49601e-05
ETEC_p948_0880	Cluster_7026	ETEC ONLY	ETEC_p948_0880	putative component of transport system; AatB homologue	138.145	14.9852	-3.20458	5.92067e-06	0.000358793
ETEC_3167	Cluster_6751	ETEC ONLY	ETEC_3167	conserved hypothetical protein	146.779	15.877	-3.20864	2.17315e-06	0.000153736
ETEC_4478	Cluster_6936	ETEC ONLY	ETEC_4478	putative type II restriction enzyme	3726.63	398.813	-3.22409	3.83311e-05	0.00183989
ETEC_p666_0650	Cluster_3285	ETEC + LT EPEC ONLY	eltB	heat-labile enterotoxin B chain precursor (lt-b, human) (lth-b)	2426.24	257.386	-3.23672	1.72199e-05	0.000888109
ETEC_2485	Cluster_6620	ALL	ETEC_2485	D-serine ammonia-lyase	635.218	67.3699	-3.23707	9.7455e-06	0.000555838
ETEC_4332	Cluster_6912	ETEC ONLY	ETEC_4332	hypothetical phage protein	362.801	38.1325	-3.25008	5.35949e-08	7.87357e-06
ETEC_3071	Cluster_4971		ETEC_3071	conserved hypothetical protein	1321.04	137.251	-3.26679	0.000280704	0.0101556
ETEC_1261	Cluster_6476		ETEC_1261	enhancing lycopene biosynthesis protein 1	616.659	62.9221	-3.29284	9.16822e-08	1.16967e-05
ETEC_4477	Cluster_6935	ETEC ONLY	ETEC_4477	hypothetical protein	169.199	17.1095	-3.30586	1.22745e-06	9.91783e-05
ETEC_1135	Cluster_1953	ALL	ETEC_1135	flagella synthesis protein FlgN	944.893	93.8016	-3.33247	9.51095e-06	0.000548918
ETEC_2832	Cluster_6714	ETEC ONLY	ETEC_2832	hypothetical protein	132.537	13.0168	-3.34794	7.62206e-05	0.00342146
ETEC_3163	Cluster_2394		ETEC_3163	iron(III) dicitrate-binding periplasmic protein	803.972	78.0834	-3.36406	2.814e-07	3.08109e-05
ETEC_4380	Cluster_5393	ALL	ETEC_4380	cytochrome c552	4360.56	415.21	-3.3926	0.00174482	0.0427216
ETEC_1147	Cluster_1957	ALL	ETEC_1147	flagellar hook-associated protein 1	4880.87	457.18	-3.4163	0.000317066	0.0106746
ETEC_4534	Cluster_4042	ALL	ETEC_4534	conserved hypothetical protein	592.46	55.0572	-3.42771	8.26705e-06	0.000482875
ETEC_1545	Cluster_2101	ALL	ETEC_1545	formate dehydrogenase, nitrate-inducible, major subunit	2567.41	236.286	-3.44171	0.000883138	0.0250591
ETEC_0650	Cluster_1699	ALL	ETEC_0650	anaerobic C4-dicarboxylate transporter	1744.56	160.306	-3.44396	0.000433576	0.0140132
ETEC_2372	Cluster_4791	ALL	ETEC_2372	glycerophosphoryl diester phosphodiesterase	1370.34	125.437	-3.44949	1.8522e-06	0.000136053
ETEC_0301	Cluster_6364	ETEC ONLY	ETEC_0301	conserved hypothetical exported protein	60.2693	5.44916	-3.46732	0.00179665	0.0437696
ETEC_3342	Cluster_1048	ALL	ETEC_3342	aerotaxis receptor protein	3107.38	269.943	-3.52497	4.54678e-05	0.00209931
ETEC_1148	Cluster_212	ALL	ETEC_1148	flagellar hook-associated protein 3	2521.15	218.125	-3.53086	8.99115e-05	0.00389188
ETEC_1136	Cluster_1954	ALL	ETEC_1136	negative regulator of flagellin synthesis (anti-sigma factor)	2125.41	178.659	-3.57246	1.20008e-05	0.000653708
ETEC_0281	Cluster_6358	ETEC ONLY	ETEC_0281	putative KAP-NTPase protein	211.639	17.7011	-3.57969	7.01003e-08	9.44017e-06
ETEC_4288	Cluster_3046	ALL	ETEC_4288	maltose transport system, permease protein	2522.87	210.438	-3.5836	6.16359e-06	0.000368903
ETEC_1493	Cluster_2038		ETEC_1493	methyl-accepting chemotaxis protein III (ribose an galactose chemoreceptor protein)	959.531	77.6534	-3.62721	1.35614e-05	0.000722481
ETEC_2831	Cluster_6713	ETEC ONLY	ETEC_2831	conserved hypothetical protein	171.624	13.1669	-3.70427	2.75035e-06	0.000190481
ETEC_2282	Cluster_4757	ALL	ETEC_2282	putative oxidoreductase, 4Fe-4S binding subunit	923.681	70.0858	-3.7202	3.05718e-06	0.00020875
ETEC_p948_0890	Cluster_7027	ETEC ONLY	ETEC_p948_0890	putative outer membrane component of transport system; AatA homolog	125.636	9.39174	-3.74171	1.28393e-06	0.000102041
ETEC_0363	Cluster_747	ALL	ETEC_0363	conserved hypothetical protein	639.864	47.5445	-3.75041	5.0366e-06	0.000325566
ETEC_3909	Cluster_6841	ETEC ONLY	ETEC_3909	hypothetical protein	58.5664	4.23695	-3.78897	0.000231034	0.00868258
ETEC_4287	Cluster_1377	ALL	ETEC_4287	maltose transport system, permease protein	1460.82	102.044	-3.83951	7.94622e-07	7.00423e-05
ETEC_1923	Cluster_495	ALL	ETEC_1923	chemotaxis protein MotA (motility protein A)	1630.74	107.168	-3.92759	4.21312e-06	0.000276016
ETEC_3164	Cluster_2389		ETEC_3164	iron(III) dicitrate transport system, permease protein	644.34	42.2136	-3.93204	2.74341e-09	7.00003e-07
ETEC_3162	Cluster_642		ETEC_3162	iron(III) dicitrate TonB-dependent receptor	5381.55	349.239	-3.94573	1.58023e-06	0.000121603
ETEC_3676	Cluster_2809		ETEC_3676	putative transmembrane protein	2336.18	151.075	-3.95081	3.26099e-07	3.36367e-05
ETEC_2830	Cluster_6712	ETEC ONLY	ETEC_2830	hypothetical protein	64.5799	4.08398	-3.98304	0.00030742	0.0104956
ETEC_1334	Cluster_4466	ALL	ETEC_1334	respiratory nitrate reductase 1 gamma chain	316.284	19.5281	-4.0176	1.9558e-06	0.000141518
ETEC_2285	Cluster_643	ALL	ETEC_2285	D-galactose ABC transporter, substrate-binding protein	707.34	42.6697	-4.05112	1.17745e-09	3.80551e-07
ETEC_4658	Cluster_3171		ETEC_4658	major facilitator superfamily protein	1490.3	81.1284	-4.19926	5.62403e-08	8.01921e-06
ETEC_1298	Cluster_1992	ALL	ETEC_1298	conserved hypothetical protein	1582.78	80.0663	-4.30512	4.02604e-07	3.90364e-05
ETEC_3998	Cluster_7597		tnaL	tryptophanase leader peptide	263.671	13.3314	-4.30584	1.98281e-09	5.34038e-07
ETEC_4290	Cluster_3047	ALL	ETEC_4290	maltose/maltodextrin transport system, ATP-binding protein	6745.61	338.167	-4.31814	1.00874e-06	8.43163e-05
ETEC_2281	Cluster_641	ALL	ETEC_2281	putative oxidoreductase	1352.48	67.6701	-4.32095	1.75221e-06	0.00013273
ETEC_1917	Cluster_2249	ALL	ETEC_1917	chemotaxis protein methyltransferase	1034.86	50.7252	-4.35059	1.22911e-07	1.45334e-05
ETEC_1922	Cluster_6507	ALL	ETEC_1922	chemotaxis protein MotB (motility protein B)	1356.6	66.3107	-4.35461	2.85992e-07	3.08109e-05
ETEC_1330	Cluster_2004	ALL	ETEC_1330	nitrite extrusion protein	3000.83	137.037	-4.45272	8.10159e-06	0.000478982
ETEC_4292	Cluster_3048	ALL	ETEC_4292	maltose operon periplasmic protein	14007.4	631.228	-4.47189	3.12553e-06	0.000208836
ETEC_4535	Cluster_3105	ALL	ETEC_4535	putative lipoprotein	2370.44	103.759	-4.51385	5.31838e-07	4.95836e-05
ETEC_3675	Cluster_2806	ALL	ETEC_3675	aerobic glycerol-3-phosphate dehydrogenase	6731.5	288.003	-4.54677	6.37446e-07	5.83083e-05
ETEC_2894	Cluster_2564		ETEC_2894	glucitol/sorbitol-specific PTS system EIIB component	1227.71	51.1551	-4.58495	2.04074e-08	3.5334e-06
ETEC_3771	Cluster_1202	ALL	ETEC_3771	putative signal transduction protein	1476.12	61.0174	-4.59645	1.15561e-07	1.4006e-05
ETEC_2895	Cluster_6731		ETEC_2895	glucitol/sorbitol-specific PTS system EIIA component	285.448	11.6545	-4.61427	9.95478e-10	3.71237e-07
ETEC_4291	Cluster_6896	ALL	ETEC_4291	maltoporin (maltose-inducible porin)	24739.4	963.815	-4.68191	5.65557e-06	0.000356081
ETEC_1921	Cluster_2253	ALL	ETEC_1921	chemotaxis protein CheA	4476.85	171.23	-4.70847	1.18033e-06	9.69871e-05
ETEC_1920	Cluster_2252	ALL	ETEC_1920	chemotaxis protein	959.904	35.8698	-4.74205	4.56415e-09	1.05367e-06
ETEC_4289	Cluster_5380	ALL	ETEC_4289	maltose transport system, substrate-binding protein	35863	1322.63	-4.76101	1.5812e-05	0.000824267
ETEC_3384	Cluster_2720	ALL	ETEC_3384	threonine/serine transporter	2051.35	75.535	-4.76329	3.77596e-07	3.81372e-05
ETEC_2374	Cluster_2367	ALL	ETEC_2374	anaerobic glycerol-3-phosphate dehydrogenase subunit A	6898.61	234.484	-4.87875	2.18808e-06	0.000153736
ETEC_3147	Cluster_5005	ALL	ETEC_3147	L-asparaginase 2	2613.46	88.0928	-4.89079	9.12695e-07	7.90133e-05
ETEC_4417	Cluster_3083	ALL	ETEC_4417	conserved hypothetical protein	5585.67	186.207	-4.90675	5.01367e-07	4.76594e-05
ETEC_4196	Cluster_5349	ALL	ETEC_4196	glycerol uptake facilitator protein	4080.44	130.754	-4.9638	1.7716e-08	3.181e-06
ETEC_2828	Cluster_6710	ETEC ONLY	ETEC_2828	putative helicase	9539.13	299.32	-4.9941	3.90258e-07	3.86116e-05
ETEC_3383	Cluster_2719	ALL	ETEC_3383	propionate kinase	1694.19	49.9719	-5.08333	4.16959e-08	6.31693e-06
ETEC_2375	Cluster_674	ALL	ETEC_2375	anaerobic glycerol-3-phosphate dehydrogenase subunit B	2969.31	82.6408	-5.16713	7.70745e-08	1.00988e-05
ETEC_2896	Cluster_868		ETEC_2896	sorbitol-6-phosphate 2-dehydrogenase (glucitol-6-phosphate dehydrogenase)	1788.93	49.0482	-5.18875	3.5941e-09	8.71211e-07
ETEC_3486	Cluster_2749	ALL	ETEC_3486	N-acetylneuraminate lyase	1259.52	34.037	-5.20963	6.49476e-10	2.86242e-07
ETEC_1916	Cluster_2248	ALL	ETEC_1916	Chemotaxis response regulator protein-glutamate methylesterase	3848.53	98.1052	-5.29384	3.95158e-08	6.17976e-06
ETEC_3999	Cluster_1273	ALL	ETEC_3999	tryptophanase	2324.19	56.1772	-5.3706	1.08757e-09	3.76609e-07
ETEC_1331	Cluster_4464	ALL	ETEC_1331	respiratory nitrate reductase 1 alpha chain	31258.6	740.847	-5.39893	1.03286e-05	0.000575551
ETEC_1918	Cluster_2250		ETEC_1918	methyl-accepting chemotaxis protein IV (dipeptide chemoreceptor protein)	3737.36	87.5359	-5.416	6.32383e-08	8.7594e-06
ETEC_3382	Cluster_3933	ALL	ETEC_3382	keto-acid formate acetyltransferase	5180.62	119.743	-5.43511	2.23692e-07	2.522e-05
ETEC_2376	Cluster_4793	ALL	ETEC_2376	anaerobic glycerol-3-phosphate dehydrogenase subunit C	3832.53	81.5671	-5.55416	2.31633e-08	3.87226e-06
ETEC_4657	Cluster_3170	ALL	ETEC_4657	methyl-accepting chemotaxis protein	7450.26	140.137	-5.73238	1.29808e-08	2.42042e-06
ETEC_1919	Cluster_2251	ALL	ETEC_1919	methyl-accepting chemotaxis protein II (aspartate chemoreceptor protein)	8130.03	144.472	-5.8144	1.08018e-07	1.34275e-05
ETEC_1915	Cluster_493	ALL	ETEC_1915	chemotaxis protein CheY	1315.07	22.7145	-5.85539	2.06302e-11	2.81795e-08
ETEC_2829	Cluster_6711	ETEC ONLY	ETEC_2829	conserved hypothetical protein	637.475	9.99495	-5.99503	3.9611e-14	1.92034e-10
ETEC_4195	Cluster_3008	ALL	ETEC_4195	glycerol kinase	17168.4	264.57	-6.01996	8.26226e-09	1.73576e-06
ETEC_1914	Cluster_5989	ALL	ETEC_1914	chemotaxis protein CheZ	3082.19	46.4564	-6.05194	3.38552e-10	1.6413e-07
ETEC_2034	Cluster_2267	ALL	ETEC_2034	flagellar protein FliT	7760.69	103.808	-6.22419	8.59287e-09	1.73576e-06
ETEC_3385	Cluster_2721		ETEC_3385	catabolic threonine dehydratase	3864.44	48.4624	-6.31725	1.72712e-09	4.92534e-07
ETEC_4587	Cluster_3129	ALL	ETEC_4587	trehalose-6-phosphate hydrolase	5483.42	67.5287	-6.34343	1.32537e-10	8.03173e-08
ETEC_2893	Cluster_867		ETEC_2893	glucitol/sorbitol-specific PTS system EIIC component	2643.83	32.3977	-6.3506	2.69955e-11	2.81795e-08
ETEC_2033	Cluster_3763		ETEC_2033	putative flagellar hook-associated protein 2	43957.2	469.425	-6.54906	1.70533e-07	1.96844e-05
ETEC_4418	Cluster_7654	ALL	ETEC_4418	conserved hypothetical protein	2935.03	30.7208	-6.57802	2.9063e-11	2.81795e-08
ETEC_1332	Cluster_4465	ALL	ETEC_1332	respiratory nitrate reductase 1 beta chain	10193.7	102.66	-6.63366	9.04506e-09	1.75402e-06
ETEC_1333	Cluster_2005	ALL	ETEC_1333	respiratory nitrate reductase 1 delta chain	1196.75	10.9041	-6.7781	1.34649e-12	3.2639e-09
ETEC_4588	Cluster_3130	ALL	ETEC_4588	trehalose-specific PTS system EIIBC component	7750.7	58.4429	-7.05115	4.01634e-11	3.24521e-08
ETEC_2373	Cluster_4792	ALL	ETEC_2373	glycerol-3-phosphate transporter	31761.7	126.976	-7.96659	1.04634e-10	7.24664e-08
ETEC_2032	Cluster_6557		ETEC_2032	putative flagellin	92120.3	344.582	-8.06253	4.80361e-09	1.05854e-06
