# Supplementary material for: Comparative genomics and transcriptomics of Escherichia coli isolates carrying virulence factors of both enteropathogenic and enterotoxigenic E. coli
Source: Sci Rep. 2017 Jun 14;7:3513. doi: 10.1038/s41598-017-03489-z (PMC5471185; doi:10.1038/s41598-017-03489-z)
Supplement: Supplementary file 2 — 11 Supplemental datasets [file 41598_2017_3489_MOESM2_ESM.zip › Supplemental_datasets/Data_Set_S3.xls]

## Sheet: DMEM vs LB
HS genes that have significant differential expression in DMEM vs. LB
Locus ID	LS-BSR Cluster ID	Cluster Type	Gene ID	Predicted Protein Function	Read Counts (LB)	Read Counts (DMEM)	LFC (DMEM/LB)	p-value	FDR
EcHS_A4342	Cluster_5400	ALL	phnG	phosphonate C-P lyase system protein PhnG	0.656352	71.9207	6.77579	4.9876e-10	2.8086e-08
EcHS_A1825	Cluster_5974	ALL	spy	spheroplast protein Y	219.975	12946.7	5.8791	4.86202e-15	1.17121e-12
EcHS_A2090	Cluster_6014	HS ONLY		hypothetical protein	0.328176	16.8091	5.67863	0.000365647	0.00386694
EcHS_A0832	Cluster_3418	ALL	bioD1	dethiobiotin synthase	8.97775	432.36	5.58974	8.03774e-17	3.8724e-14
EcHS_A4343	Cluster_3079	ALL	phnF	phosphonates metabolism transcriptional regulator PhnF	4.15841	197.561	5.57012	3.93771e-13	5.15448e-11
EcHS_A4341	Cluster_3078	ALL	phnH	bacterial phosphonate metabolism protein PhnH	3.50206	147.045	5.39191	1.7366e-11	1.36907e-09
EcHS_A0701	Cluster_1712			hypothetical protein	27.0411	1104.99	5.35274	4.82916e-18	6.97975e-15
EcHS_A4053	Cluster_5316	ALL	metE	5-methyltetrahydropteroyltriglutamate--homocysteine S-methyltransferase	152.296	5711.35	5.22888	2.13287e-15	6.60579e-13
EcHS_A3742	Cluster_2858	ALL	dppB	dipeptide ABC transporter, permease protein DppB	32.7211	1188.21	5.18242	6.72778e-17	3.8724e-14
EcHS_A0631	Cluster_1680	ALL	entD	4'-phosphopantetheinyl transferase EntD	127.541	4165.58	5.02949	2.67691e-15	7.37469e-13
EcHS_A1762	Cluster_2165	ALL	sufD	FeS assembly protein SufD	187.195	6037.23	5.01127	3.91953e-14	6.79803e-12
EcHS_A2289	Cluster_6070	ALL	cirA	colicin I receptor	1432.24	46123.3	5.00915	8.34809e-09	3.26102e-07
EcHS_A0633	Cluster_3319	ALL	fepA	ferrienterobactin receptor	402.328	12739.5	4.9848	4.54523e-12	4.02207e-10
EcHS_A3741	Cluster_6229	ALL	dppC	dipeptide ABC transporter, permease protein DppC	27.2568	849.846	4.96251	7.58488e-16	2.74067e-13
EcHS_A2560	Cluster_4834	ALL	cysT	sulfate ABC transporter, permease protein CysT	7.11884	213.721	4.90795	2.234e-12	2.2527e-10
EcHS_A0831	Cluster_4278	ALL	bioC	biotin biosynthesis protein BioC	10.513	297.669	4.82346	3.30178e-13	4.47391e-11
EcHS_A2051	Cluster_523	ALL	rcsA	colanic acid capsular biosynthesis activation protein A	14.1116	386.141	4.77418	6.83864e-13	7.80325e-11
EcHS_A2162	Cluster_565	ALL	hisH	imidazole glycerol phosphate synthase, glutamine amidotransferase subunit	16.427	441.367	4.74783	4.14664e-14	6.91532e-12
EcHS_A0444	Cluster_5855	ALL		putative membrane protein	10.7311	267.521	4.63979	4.48915e-12	4.02207e-10
EcHS_A4345	Cluster_5401	ALL	phnD	phosphonate ABC transporter, periplasmic phosphonate-binding protein	7.22671	175.522	4.60217	1.51768e-10	9.40097e-09
EcHS_A1395	Cluster_4552	ALL		osmotically inducible lipoprotein B	189.609	4562.51	4.58873	1.32153e-13	1.97592e-11
EcHS_A0646	Cluster_3323	ALL	entB	isochorismatase	183.7	4402.54	4.58292	2.71262e-13	3.80105e-11
EcHS_A1763	Cluster_2166	ALL	sufC	FeS assembly ATPase SufC	95.2303	2267.68	4.57365	3.12926e-14	5.89934e-12
EcHS_A0828	Cluster_3417	ALL	bioB	biotin synthase	204.733	4835.91	4.56198	5.40265e-13	6.69312e-11
EcHS_A4337	Cluster_3077	ALL	phnL	phosphonate C-P lyase system protein PhnL	3.0683	70.8759	4.52978	9.61906e-08	2.78055e-06
EcHS_A0829	Cluster_12	ALL	bioA	adenosylmethionine-8-amino-7-oxononanoate transaminase	83.767	1901.7	4.50476	1.74937e-14	3.61203e-12
EcHS_A3740	Cluster_1210	ALL	dppD	dipeptide ABC transporter, ATP-binding protein DppD	85.284	1934.19	4.50331	3.00497e-14	5.89934e-12
EcHS_A0078	Cluster_5686	ALL	leuB	3-isopropylmalate dehydrogenase	87.0328	1952.03	4.48727	3.73468e-14	6.74732e-12
EcHS_A1937	Cluster_5984			conserved hypothetical protein	72.3613	1549.87	4.42079	9.08778e-14	1.45943e-11
EcHS_A1422	Cluster_4483	ALL	pspD	phage shock protein PspD	5.47568	116.067	4.40578	7.32308e-09	2.91311e-07
EcHS_A2559	Cluster_753	ALL	cysW	sulfate ABC transporter, permease protein CysW	35.5623	740.63	4.38033	7.05315e-13	7.84166e-11
EcHS_A2290	Cluster_6071	ALL		hypothetical protein	76.4096	1560.47	4.35208	1.15758e-13	1.7926e-11
EcHS_A2903	Cluster_4939	ALL	cysI	sulfite reductase (NADPH) hemoprotein, beta-component	15.1075	296.131	4.2929	2.73129e-11	2.04187e-09
EcHS_A0648	Cluster_5656	ALL		putative esterase YbdB	56.1523	1094.15	4.28433	4.04179e-13	5.15448e-11
EcHS_A0637	Cluster_5882			hypothetical protein	1.64088	31.3964	4.25806	0.000111115	0.0013805
EcHS_A0632	Cluster_1681	ALL		hypothetical protein	36.2323	665.979	4.20013	2.33585e-12	2.30055e-10
EcHS_A2810	Cluster_6135	ALL	nrdI	nrdI protein	18.8276	344.451	4.19338	3.86834e-11	2.8429e-09
EcHS_A4344	Cluster_3080		phnE	phosphonate ABC transporter, permease protein	4.26628	74.3318	4.12293	1.77127e-06	3.80209e-05
EcHS_A0830	Cluster_13	ALL	bioF	8-amino-7-oxononanoate synthase	35.4795	617.283	4.12087	3.05935e-12	2.88377e-10
EcHS_A1766	Cluster_3695	ALL		conserved hypothetical protein	27.4886	473.013	4.10498	7.69702e-12	6.67486e-10
EcHS_A2160	Cluster_2313	ALL	hisC	histidinol-phosphate aminotransferase	294.118	5018.34	4.09274	7.56137e-11	4.96759e-09
EcHS_A3739	Cluster_3983	ALL	dppF	dipeptide ABC transporter, ATP-binding protein DppF	138.395	2358.66	4.0911	2.38756e-12	2.30055e-10
EcHS_A4340	Cluster_1409	ALL	phnI	phosphonate metabolism protein PhnI	14.7816	247.222	4.06393	5.7514e-10	3.19719e-08
EcHS_A2074	Cluster_2283	ALL		metal-binding protein	30.5226	506.138	4.05158	6.72024e-11	4.55296e-09
EcHS_A1764	Cluster_418	ALL	sufB	FeS assembly protein SufB	323.867	5364.97	4.0501	1.69438e-10	1.03477e-08
EcHS_A3827	Cluster_2905	ALL		glycosyl transferase, group 2 family protein	349.242	5660.97	4.01875	4.62585e-10	2.63917e-08
EcHS_A1642	Cluster_5957	ALL		cold shock DNA-binding protein	54.2865	869.278	4.00115	1.51463e-11	1.21619e-09
EcHS_A2159	Cluster_2312	ALL	hisD	histidinol dehydrogenase	233.516	3627.94	3.95756	4.88407e-11	3.52956e-09
EcHS_A2529	Cluster_4831	ALL	mntH	manganese transport protein MntH	587.008	9074.02	3.95029	2.83658e-09	1.25504e-07
EcHS_A2904	Cluster_897	ALL	cysJ	sulfite reductase NADPH flavoprotein, alpha-component	68.0123	1044.78	3.94126	3.45888e-12	3.191e-10
EcHS_A4346	Cluster_1410	ALL	phnC	phosphonate ABC transporter, ATP-binding protein	5.36781	78.4853	3.87002	9.55581e-07	2.13577e-05
EcHS_A1062	Cluster_6448	ALL	rmf	ribosome modulation factor	73.3573	1066.67	3.86203	2.16141e-11	1.67355e-09
EcHS_A3744	Cluster_6821	ALL	dppA	dipeptide ABC transporter, periplasmic dipeptide-binding protein	2432.26	35222.2	3.85611	2.39888e-06	5.00074e-05
EcHS_A4265	Cluster_1374	ALL		conserved hypothetical protein	16.2136	233.846	3.85028	1.26608e-09	6.31e-08
EcHS_A0635	Cluster_3321	ALL		mbtH-like protein	13.1362	189.18	3.84814	1.0527e-08	3.89255e-07
EcHS_A0636	Cluster_1682	ALL	entF	enterobactin synthetase component F	1037.13	14733.8	3.82847	5.46921e-08	1.63548e-06
EcHS_A4339	Cluster_5399	ALL	phnJ	phosphonate metabolism protein PhnJ	6.01732	84.9867	3.82005	2.83923e-06	5.83455e-05
EcHS_A2163	Cluster_566	ALL	hisA	phosphoribosylformimino-5-aminoimidazole carboxamide ribotide isomerase	74.6517	1020.84	3.77344	7.10728e-11	4.7411e-09
EcHS_A0076	Cluster_1655	ALL	leuD	3-isopropylmalate dehydratase, small subunit	54.9475	722.233	3.71634	2.07255e-10	1.23104e-08
EcHS_A3954	Cluster_5258	ALL	atpB	ATP synthase F0, A subunit	744.026	9730.47	3.70908	1.67826e-08	5.6851e-07
EcHS_A1420	Cluster_6484	ALL	pspB	phage shock protein B	9.08333	117.402	3.69209	6.14855e-07	1.45684e-05
EcHS_A0647	Cluster_1689	ALL	entA	2,3-dihydro-2,3-dihydroxybenzoate dehydrogenase	228.946	2955.51	3.69032	2.11519e-10	1.23939e-08
EcHS_A4423	Cluster_6285			hypothetical protein	1.97134	25.4346	3.68955	0.000581256	0.00560877
EcHS_A3988	Cluster_1289	ALL	ilvD	dihydroxy-acid dehydratase	219.322	2780.54	3.66425	6.33583e-10	3.43402e-08
EcHS_A4510	Cluster_6299	ALL	argF	ornithine carbamoyltransferase	26.3962	330.263	3.64521	1.4415e-09	7.02284e-08
EcHS_A4336	Cluster_1407	ALL	phnM	phosphonate metabolism protein PhnM	6.35006	78.6776	3.63111	4.59503e-06	8.85513e-05
EcHS_A1671	Cluster_389	ALL		acid shock repeat protein	47.5141	582.318	3.61538	8.61944e-10	4.50288e-08
EcHS_A1567	Cluster_2105	ALL	osmC	peroxiredoxin OsmC	213.919	2589.86	3.59774	6.18868e-10	3.39672e-08
EcHS_A2558	Cluster_2466	ALL	cysA	sulfate/thiosulfate ABC transporter, ATP-binding protein	26.4858	319.306	3.59165	7.98308e-09	3.14678e-07
EcHS_A0077	Cluster_3347	ALL	leuC	3-isopropylmalate dehydratase, large subunit	309.269	3561.33	3.52548	2.45054e-09	1.1163e-07
EcHS_A1520	Cluster_5948	ALL		conserved hypothetical protein	23.2154	263.778	3.50617	1.8882e-08	6.20246e-07
EcHS_A1927	Cluster_6505	ALL		conserved hypothetical protein	29.0193	329.083	3.50337	7.01383e-09	2.84224e-07
EcHS_A0003	Cluster_1535	ALL	thrA	aspartokinase/homoserine dehydrogenase I	557.75	6073.18	3.44476	3.7017e-08	1.15472e-06
EcHS_A4217	Cluster_6891	ALL	rplA	ribosomal protein L1	1126.73	11683.3	3.37424	2.32716e-07	6.11549e-06
EcHS_A1235	Cluster_3515	ALL		conserved hypothetical protein	40.8473	420.833	3.36493	5.99482e-09	2.47557e-07
EcHS_A2306	Cluster_4768	ALL	fruB	PTS system fructose-specific phosphotransferase enzyme IIA component	60.5173	622.918	3.36362	8.96961e-09	3.42708e-07
EcHS_A3960	Cluster_5260	ALL	asnA	aspartate--ammonia ligase	181.32	1827.51	3.33328	1.89514e-09	8.83581e-08
EcHS_A0004	Cluster_3188	ALL	thrB	homoserine kinase	92.7128	934.235	3.33295	4.82734e-09	2.07241e-07
EcHS_A3405	Cluster_1097	ALL	gltB	glutamate synthase (NADPH), large subunit	1453.21	14349.9	3.30372	1.98482e-06	4.19813e-05
EcHS_A2812	Cluster_4917	ALL	nrdF	ribonucleoside-diphosphate reductase, beta subunit	133.854	1314.58	3.29587	7.24591e-09	2.9091e-07
EcHS_A2222	Cluster_6065	ALL		conserved hypothetical protein	5.90716	57.497	3.28295	0.000143118	0.00170016
EcHS_A2980	Cluster_6156	ALL		putative lipoprotein	111.568	1085.32	3.28213	5.45734e-09	2.2893e-07
EcHS_A4147	Cluster_6181			conserved hypothetical protein	3.28176	31.6519	3.26975	0.00118725	0.00982425
EcHS_A0079	Cluster_1661	ALL	leuA	2-isopropylmalate synthase	352.354	3367.34	3.25651	2.94628e-08	9.46301e-07
EcHS_A0788	Cluster_3367	ALL		cyd operon protein YbgE	17.8476	169.417	3.24677	6.57367e-07	1.54738e-05
EcHS_A1179	Cluster_1950	ALL	yceI	YceI protein	73.3618	694.433	3.24273	9.01031e-09	3.42708e-07
EcHS_A0860	Cluster_5724	ALL	fiu	catecholate siderophore receptor Fiu	2163.24	20448.2	3.24071	8.07448e-06	0.000147105
EcHS_A2469	Cluster_2395	ALL	truA	tRNA pseudouridine synthase A	99.1108	933.308	3.23524	5.08187e-09	2.16029e-07
EcHS_A1906	Cluster_4685	ALL		membrane protein, TerC family/CBS/transporter associated domain protein	444.424	4167.82	3.22929	6.64948e-08	1.93504e-06
EcHS_A3941	Cluster_5282	ALL	pstA	phosphate ABC transporter, permease protein PstA	78.0733	729.446	3.2239	8.99509e-09	3.42708e-07
EcHS_A1761	Cluster_4647	ALL	sufS	cysteine desulfurase	1204.57	11136.5	3.2087	1.6543e-06	3.58652e-05
EcHS_A1760	Cluster_2164	ALL	sufE	cysteine desulfuration protein SufE	237.353	2171.64	3.19368	1.54362e-08	5.27207e-07
EcHS_A4270	Cluster_3045	ALL	psiE	phosphate-starvation-inducible E	68.2303	611.496	3.16386	1.51014e-08	5.23838e-07
EcHS_A1765	Cluster_4648	ALL	sufA	FeS assembly scaffold SufA	289.319	2592.29	3.16349	3.47682e-08	1.09243e-06
EcHS_A0859	Cluster_4286	ALL		oxidoreductase, 2OG-Fe(II) oxygenase family	119.538	1060.75	3.14955	1.71429e-08	5.75133e-07
EcHS_A0287	Cluster_5809	HS ONLY		hypothetical protein	1.75331	15.5404	3.14786	0.00715096	0.0421858
EcHS_A0005	Cluster_3189	ALL	thrC	threonine synthase	108.259	957.339	3.14455	2.67805e-08	8.6657e-07
EcHS_A0350	Cluster_1455		rpmE2	ribosomal protein L31	30.5477	266.037	3.12249	3.44185e-07	8.57693e-06
EcHS_A1421	Cluster_3587	ALL	pspC	phage shock protein C	41.8227	344.936	3.04397	3.18759e-07	8.08269e-06
EcHS_A2464	Cluster_3860	ALL	cvpA	CvpA protein	92.3429	760.26	3.04142	1.72434e-08	5.75133e-07
EcHS_A1914	Cluster_2221	ALL		conserved hypothetical protein	289.406	2326.78	3.00717	6.32229e-08	1.85226e-06
EcHS_A2777	Cluster_843	ALL		polyketide cyclase/dehydrase family protein	20.1334	160.984	2.99925	8.50685e-06	0.000154333
EcHS_A1566	Cluster_2104	ALL		protein bdm	152.879	1220.67	2.99722	3.45464e-08	1.09243e-06
EcHS_A0006	Cluster_5772			hypothetical protein	96.5407	756.525	2.97018	2.06391e-07	5.52414e-06
EcHS_A2511	Cluster_2453	ALL	frc	formyl-coenzyme A transferase	20.5809	160.88	2.96661	6.59002e-06	0.000123165
EcHS_A3505	Cluster_1120	ALL	rpsQ	ribosomal protein S17	122.223	942.692	2.94727	4.72821e-08	1.45401e-06
EcHS_A2811	Cluster_2558	ALL	nrdE	ribonucleoside-diphosphate reductase, alpha subunit	728.005	5588.41	2.94042	2.16832e-06	4.56399e-05
EcHS_A3653	Cluster_5175	ALL	livG	high-affinity branched-chain amino acid ABC transporter, ATP-binding protein LivG	41.1641	315.753	2.93934	7.09511e-07	1.6364e-05
EcHS_A2736	Cluster_2531	ALL	grcA	autonomous glycyl radical cofactor	1433.69	10983.5	2.93753	2.30983e-06	4.83836e-05
EcHS_A0119	Cluster_29	ALL	aceF	dihydrolipoyllysine-residue acetyltransferase	1877.54	14241.6	2.92319	1.01106e-05	0.00017821
EcHS_A2164	Cluster_2315	ALL	hisF	imidazoleglycerol phosphate synthase, cyclase subunit	259.586	1932.16	2.89593	1.6932e-07	4.58857e-06
EcHS_A1797	Cluster_428	ALL	rplT	ribosomal protein L20	32.8473	244.357	2.89515	1.84323e-06	3.93706e-05
EcHS_A3134	Cluster_2670	ALL	gspH2	general secretion pathway protein H	9.19805	68.0888	2.88802	0.00015635	0.00183721
EcHS_A1419	Cluster_295	ALL	pspA	phage shock protein A	596.981	4412.42	2.88581	1.3797e-06	3.02139e-05
EcHS_A2561	Cluster_4835	ALL	cysP	sulfate/thiosulfate ABC transporter, periplasmic sulfate/thiosulfate-binding protein	106.519	784.297	2.88029	2.76406e-07	7.21986e-06
EcHS_A2890	Cluster_6735	ALL	cysD	sulfate adenylyltransferase, subunit 2	82.7574	602.314	2.86356	4.381e-07	1.07322e-05
EcHS_A4338	Cluster_1408	ALL	phnK	phosphonate C-P lyase system protein PhnK	6.67823	48.5499	2.86193	0.000739643	0.00675178
EcHS_A0487	Cluster_5863	ALL	nusB	transcription termination/antitermination factor NusB	23.7616	170.08	2.83951	7.79165e-06	0.000143764
EcHS_A1373	Cluster_279	ALL	trpE	anthranilate synthase, component I	59.2183	422.113	2.83351	1.16135e-06	2.56919e-05
EcHS_A3496	Cluster_6204	ALL	rpmD	ribosomal protein L30	50.3781	358.404	2.83072	6.60207e-07	1.54738e-05
EcHS_A1269	Cluster_3552	ALL		hypothetical protein	118.602	812.548	2.77633	2.94137e-07	7.63698e-06
EcHS_A1641	Cluster_5956			transcriptional regulator, GnsA/GnsB family	10.94	74.2745	2.76326	0.000437136	0.00450219
EcHS_A0574	Cluster_5874	ALL	tesA	acyl-CoA thioesterase I	214.885	1446.19	2.75062	7.23194e-07	1.65914e-05
EcHS_A0645	Cluster_1688	ALL	entE	enterobactin synthetase component E	1368	9109.27	2.73527	1.91839e-05	0.000304694
EcHS_A0644	Cluster_1687	ALL	entC	isochorismate synthase, entC	551.811	3631.75	2.71842	2.94324e-06	5.96349e-05
EcHS_A0215	Cluster_2181	ALL	mltD	membrane-bound lytic murein transglycosylase D	388.005	2552.85	2.71797	7.67937e-07	1.75251e-05
EcHS_A0373	Cluster_777	ALL	betT	transporter, betaine/carnitine/choline transporter (BCCT) family	504.503	3316.68	2.7168	2.8707e-06	5.84798e-05
EcHS_A3655	Cluster_1169	ALL	livH	high-affinity branched-chain amino acid transport system permease protein livH	17.1936	111.604	2.69845	5.41238e-05	0.000740318
EcHS_A0807	Cluster_3371	ALL		conserved hypothetical protein	180.879	1162.32	2.68391	8.6568e-07	1.95499e-05
EcHS_A0857	Cluster_6439	ALL		conserved hypothetical protein	196.131	1256.74	2.6798	5.14644e-07	1.23972e-05
EcHS_A3702	Cluster_6224			hypothetical protein	7.55489	48.2055	2.67372	0.00109876	0.00930511
EcHS_A3119	Cluster_979	ALL		conserved hypothetical protein	3.28632	20.7415	2.65798	0.00881551	0.0486311
EcHS_A2091	Cluster_6015	HS ONLY		putative peptidase, S49 (protease IV) family	3.94039	24.7687	2.65211	0.00890103	0.0489783
EcHS_A1707	Cluster_2142	ALL	rnfG	electron transport complex, RnfABCDGE type, G subunit	27.0594	168.625	2.63962	1.25265e-05	0.000212167
EcHS_A0994	Cluster_5753	ALL	lrp	leucine responsive regulatory protein	235.749	1454.27	2.62497	2.51496e-06	5.21764e-05
EcHS_A3654	Cluster_2821	ALL	livM	high-affinity branched-chain amino acid ABC transporter, permease protein LivM	34.6993	213.977	2.62448	2.2713e-05	0.000350475
EcHS_A3385	Cluster_5099	ALL	yrbB	YrbB	12.5877	77.5065	2.62231	0.000470775	0.00474716
EcHS_A3845	Cluster_1250	ALL	rpmG	ribosomal protein L33	8.54398	52.4882	2.61901	0.000682292	0.00633495
EcHS_A4601	Cluster_1517	ALL		conserved hypothetical protein	348.863	2132.65	2.61192	1.71059e-06	3.69011e-05
EcHS_A3184	Cluster_2685	ALL	exbD	TonB system transport protein ExbD	40.1796	240.901	2.58391	1.7308e-05	0.000283199
EcHS_A4539	Cluster_1487		fimE	type 1 fimbriae regulatory protein FimE	42.7958	255.107	2.57556	2.40042e-05	0.000369086
EcHS_A0531	Cluster_1298	ALL		methylated-DNA-[protein-cysteine S-methyltransferase	29.4576	174.845	2.56936	2.86733e-05	0.000431693
EcHS_A3495	Cluster_7528	ALL	rplO	ribosomal protein L15	847.16	4993.88	2.55945	6.78745e-06	0.000125771
EcHS_A2879	Cluster_887		rpoS	RNA polymerase sigma factor RpoS	459.451	2707.02	2.55872	5.77632e-06	0.000109851
EcHS_A3939	Cluster_5254	ALL	phoU	phosphate transport system regulatory protein PhoU	85.6236	503.196	2.55504	4.69767e-06	9.01287e-05
EcHS_A1467	Cluster_4570	ALL	idhA	D-lactate dehydrogenase	190.679	1113.37	2.54571	3.5349e-06	7.03088e-05
EcHS_A1232	Cluster_223	ALL	ndh	NADH dehydrogenase	2227.57	13001.1	2.54509	5.44519e-05	0.000742463
EcHS_A1810	Cluster_436	ALL		sodium:dicarboxylate symporter family	310.276	1808.31	2.54302	3.95241e-06	7.78984e-05
EcHS_A1013	Cluster_103	ALL	serC	phosphoserine aminotransferase	266.278	1549.09	2.54042	2.63315e-06	5.43683e-05
EcHS_A4332	Cluster_6274	ALL		hypothetical protein	54.3048	313.353	2.52864	1.55804e-05	0.000257849
EcHS_A1224	Cluster_222	ALL	fhuE	TonB-dependent siderophore receptor FhuE	999.887	5764.68	2.5274	3.9862e-05	0.000568506
EcHS_A3656	Cluster_1170	ALL	livK	high-affinity branched-chain amino acid ABC transporter, periplasmic leucine-specific-binding protein LivK	51.886	298.975	2.52661	1.85258e-05	0.000295324
EcHS_A2917	Cluster_6151			hypothetical protein	6.89169	39.6431	2.52414	0.00542387	0.0342827
EcHS_A4543	Cluster_1490		fimD1	outer membrane usher protein fimD	460.209	2646.99	2.52399	7.87666e-06	0.000144564
EcHS_A0252	Cluster_4701	ALL		conserved hypothetical protein	187.901	1059.97	2.49598	3.38281e-06	6.75938e-05
EcHS_A4216	Cluster_3027	ALL	rplK	ribosomal protein L11	1142.87	6437.29	2.49379	1.75376e-05	0.000284806
EcHS_A3406	Cluster_2746	ALL	gltD	glutamate synthase (NADPH), small subunit	411.033	2304.96	2.48742	9.00743e-06	0.000161389
EcHS_A0958	Cluster_64	ALL	potG	putrescine ABC transporter, ATP-binding protein	12.9204	72.0241	2.47883	0.000676353	0.0063204
EcHS_A4214	Cluster_1355	ALL	secE	preprotein translocase subunit secE	1093.2	6056.4	2.46991	3.20999e-05	0.00047342
EcHS_A1364	Cluster_4471	ALL		putative membrane protein	49.3913	273.437	2.46888	1.78909e-05	0.000288382
EcHS_A2889	Cluster_891	ALL	cysN	sulfate adenylyltransferase, subunit 1	62.0754	342.298	2.46316	1.75247e-05	0.000284806
EcHS_A0084	Cluster_5782	ALL	ilvH	acetolactate synthase, small subunit, isozyme III	11.0592	60.6688	2.4557	0.00121953	0.0100556
EcHS_A1565	Cluster_4595	ALL		30S ribosomal protein, S22 family	1967.18	10758.2	2.45123	0.000167094	0.00194764
EcHS_A3990	Cluster_2952	ALL	ilvC	ketol-acid reductoisomerase	2815.49	15395.5	2.45105	0.000180457	0.00208102
EcHS_A0149	Cluster_4440	ALL	sfsA	sugar fermentation stimulation protein	222.383	1202.52	2.43495	6.58923e-06	0.000123165
EcHS_A1792	Cluster_2182	ALL	ihfA	integration host factor, alpha subunit	90.7688	478.401	2.39795	1.58378e-05	0.000261113
EcHS_A0483	Cluster_2870	ALL		conserved hypothetical protein	195.993	1031.37	2.39568	9.27606e-06	0.000165518
EcHS_A4540	Cluster_1488			type-1 fimbrial protein homolog	6549.2	34448.1	2.39503	0.00200444	0.0150108
EcHS_A2463	Cluster_6090	ALL	purF	amidophosphoribosyltransferase	400.716	2100.8	2.39029	4.49539e-06	8.70179e-05
EcHS_A3494	Cluster_5131	ALL	secY	preprotein translocase, SecY subunit	5967.4	31183	2.38559	0.000916495	0.00802812
EcHS_A0634	Cluster_3320	ALL	fes	enterochelin esterase	508.561	2630	2.37057	2.54905e-05	0.000389179
EcHS_A2156	Cluster_4746	ALL	yefM	addiction module antitoxin component YefM	123.63	639.006	2.3698	1.13315e-05	0.000195751
EcHS_A3847	Cluster_5237	ALL	radC	DNA repair protein RadC	592.375	3026.48	2.35306	2.14998e-05	0.00033294
EcHS_A2181	Cluster_6042		rfbA2	glucose-1-phosphate thymidylyltransferase	300.55	1531.97	2.34971	1.1941e-05	0.000204577
EcHS_A2809	Cluster_6134	ALL	nrdH	glutaredoxin	442.868	2251.61	2.34601	2.82225e-05	0.000426385
EcHS_A2165	Cluster_567	ALL	hisIE	phosphoribosyl-AMP cyclohydrolase/phosphoribosyl-ATP pyrophosphatase	401.887	2039.32	2.34322	1.99303e-05	0.000314247
EcHS_A0083	Cluster_1684	ALL	ilvI	acetolactate synthase, large subunit, isozyme III	126.113	639.302	2.34178	2.09415e-05	0.000326627
EcHS_A1653	Cluster_382	ALL		starvation sensing protein RspB	42.5869	215.53	2.3394	0.000106804	0.00134232
EcHS_A0178	Cluster_2029	ALL	rseP	RIP metalloprotease RseP	887.057	4488.42	2.33911	5.54731e-05	0.000749319
EcHS_A4476	Cluster_6294	ALL		conserved hypothetical protein	28.5604	144.298	2.33696	0.000462006	0.00470248
EcHS_A0744	Cluster_3355	ALL	kdpB	K+-transporting ATPase, B subunit	21.5768	108.688	2.33263	0.000301779	0.00325501
EcHS_A2275	Cluster_6069	ALL		LrgA family protein	38.4536	192.481	2.32352	5.05744e-05	0.000702854
EcHS_A1579	Cluster_4602	ALL	pqqL	peptidase, M16B family	272.663	1362.04	2.32058	1.97532e-05	0.000312591
EcHS_A2161	Cluster_2314	ALL	hisB	histidinol-phosphatase/imidazoleglycerol-phosphate dehydratase	1088.39	5386.05	2.30703	0.000115393	0.00141193
EcHS_A0036	Cluster_4758	ALL	carB	carbamoyl-phosphate synthase, large subunit	1065.95	5237.55	2.29675	5.20621e-05	0.000721218
EcHS_A2549	Cluster_750	ALL	cysK	cysteine synthase A	731.338	3564.49	2.28509	6.37517e-05	0.000847936
EcHS_A0717	Cluster_5680	ALL	asnB	asparagine synthase (glutamine-hydrolyzing)	201.577	978.512	2.27926	1.78797e-05	0.000288382
EcHS_A2019	Cluster_3761	ALL	fliY	cystine-binding periplasmic protein	161.464	778.089	2.26872	3.35084e-05	0.000492517
EcHS_A1941	Cluster_2229	ALL	purT	phosphoribosylglycinamide formyltransferase 2	257.66	1232.4	2.25794	8.6852e-06	0.000156913
EcHS_A1539	Cluster_344	ALL		conserved hypothetical protein	3844	18314.5	2.25231	0.000880344	0.00775848
EcHS_A0784	Cluster_5892			hypothetical protein	7.55946	35.7107	2.24	0.00578081	0.0359782
EcHS_A1849	Cluster_5976	ALL		nitroreductase family protein	441.67	2078.73	2.23466	3.81445e-05	0.000553159
EcHS_A0964	Cluster_5745	ALL	artJ	arginine ABC transporter, periplasmic arginine-binding protein ArtJ	236.582	1111.26	2.23179	3.99624e-05	0.000568506
EcHS_A0867	Cluster_5898	ALL	glnH	glutamine ABC transporter, glutamine-binding periplasmic protein	2085.55	9759.14	2.22633	0.000469258	0.0047429
EcHS_A1670	Cluster_4625	ALL	ynfM	major facilitator family transporter	335.525	1567.59	2.22405	2.72217e-05	0.000414151
EcHS_A3355	Cluster_6185	ALL	nlpI	lipoprotein NlpI	4052.93	18885.5	2.22024	0.00118541	0.00982425
EcHS_A3493	Cluster_2768	ALL	rpmJ1	ribosomal protein L36	995.557	4622.85	2.21521	8.30037e-05	0.00107756
EcHS_A2634	Cluster_2493	ALL	purM	phosphoribosylformylglycinamidine cyclo-ligase	575.294	2665.12	2.21183	2.03908e-05	0.000319185
EcHS_A4034	Cluster_2966	ALL	dapF	diaminopimelate epimerase	105.209	483.166	2.19927	7.38195e-05	0.000969943
EcHS_A2635	Cluster_2494	ALL	purN	phosphoribosylglycinamide formyltransferase	229.038	1048.66	2.19488	2.01153e-05	0.000316014
EcHS_A2028	Cluster_2268			putative lipoprotein	18.1758	83.0293	2.1916	0.00158902	0.0124368
EcHS_A3953	Cluster_6250	ALL	atpE	ATP synthase F0, C subunit	1609.88	7295.87	2.18012	0.000380481	0.00399459
EcHS_A2180	Cluster_6041	HS ONLY	rfbD	dTDP-4-dehydrorhamnose reductase	397.348	1795.99	2.1763	4.88468e-05	0.000683225
EcHS_A1238	Cluster_4390	ALL		putative acyltransferase	86.1698	388.85	2.17396	0.000121438	0.00147083
EcHS_A1219	Cluster_1963	ALL		conserved hypothetical protein	41.9306	189.111	2.17316	0.000364458	0.00386379
EcHS_A3747	Cluster_6822	ALL		membrane-associated sulfatase	724.391	3256.35	2.16841	0.000128483	0.00153896
EcHS_A0795	Cluster_3369	ALL	pal	peptidoglycan-associated lipoprotein	1202.86	5385.53	2.16262	0.000212846	0.00240339
EcHS_A0747	Cluster_1726	ALL		conserved hypothetical protein	66.1648	295.482	2.15893	7.52864e-05	0.000983259
EcHS_A3071	Cluster_4980	ALL	serA	phosphoglycerate dehydrogenase	876.292	3896.38	2.15265	0.000164179	0.00191882
EcHS_A2902	Cluster_4938	ALL	cysH	phosphoadenosine phosphosulfate reductase	32.7485	143.862	2.13518	0.000403255	0.00418305
EcHS_A3537	Cluster_1127	ALL	rpsG	ribosomal protein S7	4387.7	19264.9	2.13443	0.00145557	0.0116877
EcHS_A3501	Cluster_1118	ALL	rpsN	ribosomal protein S14p	832.748	3652.08	2.13276	9.0965e-05	0.0011704
EcHS_A1813	Cluster_439	ALL	katE	catalase HPII	482.214	2108.72	2.12862	8.99112e-05	0.00116028
EcHS_A2606	Cluster_4851	ALL		conserved hypothetical protein	218.449	954.285	2.12712	5.80919e-05	0.00077802
EcHS_A2595	Cluster_4846	ALL		conserved hypothetical protein	95.9255	418.926	2.12671	0.000115598	0.00141193
EcHS_A2767	Cluster_6707	ALL	rimM	16S rRNA processing protein RimM	771.802	3357.12	2.12092	9.62456e-05	0.00122761
EcHS_A2446	Cluster_4810	ALL	ackA	acetate kinase	1772.36	7688.3	2.11699	0.000630272	0.00595394
EcHS_A1033	Cluster_106	ALL		Tat (twin-arginine translocation) pathway signal sequence domain/peptidase M15 family protein	325.044	1395.98	2.10257	9.62606e-05	0.00122761
EcHS_A2510	Cluster_740	ALL		thiamine pyrophosphate-dependent enzyme	31.3028	133.861	2.09637	0.00150281	0.0119344
EcHS_A1151	Cluster_1942	ALL		D-isomer specific 2-hydroxyacid dehydrogenase family protein	332.433	1419.06	2.09379	7.0137e-05	0.000927177
EcHS_A1087	Cluster_1871	ALL	appB	cytochrome bd-II oxidase, subunit II	10.8389	46.113	2.08895	0.00859688	0.0478512
EcHS_A3943	Cluster_5256	ALL	pstS	phosphate ABC transporter, periplasmic phosphate-binding protein PstS	159.107	675.015	2.08492	9.86325e-05	0.00124685
EcHS_A2155	Cluster_563	ALL	yoeB	addiction module toxin component YoeB	52.0949	220.892	2.08413	0.000647975	0.00608143
EcHS_A3667	Cluster_5178	ALL		putative membrane protein	289.372	1222.11	2.07838	9.68043e-05	0.00122872
EcHS_A3354	Cluster_1086	ALL	deaD	cold-shock DEAD box protein A	1640.53	6927.2	2.07811	0.000423611	0.00437328
EcHS_A1768	Cluster_419	ALL		oxidoreductase, FAD-binding	780.481	3289.58	2.07547	0.000243362	0.00269188
EcHS_A2964	Cluster_919	ALL	argA	amino-acid N-acetyltransferase	61.4008	257.581	2.0687	0.000553459	0.0053928
EcHS_A0759	Cluster_3357	ALL		allophanate hydrolase, subunit 1	54.3048	226.727	2.06181	0.000442077	0.00454229
EcHS_A0510	Cluster_5867	ALL		hypothetical protein	21.7971	90.7936	2.05845	0.00182637	0.0139422
EcHS_A1799	Cluster_429	ALL	infC	translation initiation factor IF-3	2165.47	8981.07	2.05221	0.000870542	0.00768772
EcHS_A2728	Cluster_2527	ALL	rpoE	RNA polymerase sigma-E factor	862.83	3574.95	2.05077	0.000330472	0.00352373
EcHS_A3359	Cluster_6792	ALL	rbfA	ribosome-binding factor A	405.198	1675.52	2.04791	8.65254e-05	0.00111992
EcHS_A4420	Cluster_6944	ALL	purA	adenylosuccinate synthetase	601.389	2479.88	2.0439	0.000112154	0.00138581
EcHS_A4335	Cluster_6275	ALL	phnN	phosphonate metabolism protein/1,5-bisphosphokinase (PRPP-forming) PhnN	21.0192	86.6372	2.04328	0.00374722	0.025074
EcHS_A1610	Cluster_372	ALL	sotB	sugar efflux transporter B	89.0269	365.098	2.03597	0.000207428	0.00234832
EcHS_A1817	Cluster_441	ALL	chbR	transcriptional regulator ChbR	33.6001	137.673	2.03471	0.00178092	0.013716
EcHS_A1786	Cluster_2178	ALL		conserved hypothetical protein	609.543	2489.57	2.03009	0.000194032	0.002214
EcHS_A2609	Cluster_771	ALL		lipoprotein, NlpB/DapX family	185.618	756.549	2.0271	0.000110354	0.00137498
EcHS_A4542	Cluster_1489		fimC	chaperone protein FimC	1265.58	5153.21	2.02567	0.000703219	0.00647379
EcHS_A0560	Cluster_3112	ALL		addiction module antidote protein, HigA family	142.699	579.603	2.02209	0.000387881	0.00406244
EcHS_A2801	Cluster_6132	ALL		conserved hypothetical protein	68.6412	278.374	2.01988	0.000549545	0.00536673
EcHS_A3497	Cluster_6801	ALL	rpsE	ribosomal protein S5	1001.67	4044.08	2.0134	0.000198877	0.00225741
EcHS_A0996	Cluster_5754	ALL	lolA	outer membrane lipoprotein carrier protein LolA	1332.45	5361.59	2.00858	0.000758088	0.00689113
EcHS_A1715	Cluster_2145	ALL		putative lipoprotein	52.2142	209.625	2.0053	0.000965138	0.00835297
EcHS_A2880	Cluster_888	ALL	nlpD	lipoprotein NlpD	2410.74	9664.47	2.00321	0.00168618	0.0131262
EcHS_A0172	Cluster_248	ALL	tsf	translation elongation factor Ts	1398.9	5607.24	2.003	0.000520922	0.00513345
EcHS_A1233	Cluster_224	ALL		surface antigen domain protein	367.592	1471.57	2.00118	0.000181108	0.00208298
EcHS_A0638	Cluster_1685	ALL	fepE	ferric enterobactin transport protein fepE	42.6994	170.657	1.99881	0.00099095	0.00854227
EcHS_A0625	Cluster_5630	ALL	nfnB	oxygen-insensitive NAD(P)H nitroreductase	6101.1	1529.03	-1.99645	0.000793538	0.00716829
EcHS_A4513	Cluster_1473			putative membrane protein	54.9497	13.7004	-2.00389	0.00811383	0.0461095
EcHS_A1334	Cluster_4464	ALL	narG	nitrate reductase, alpha subunit	312.329	77.8597	-2.00412	0.000684422	0.00634114
EcHS_A2347	Cluster_4785	ALL	eco	ecotin	2238.93	557.871	-2.00481	0.000216899	0.00243646
EcHS_A1780	Cluster_5890			IS1, transposase orfA	724.703	178.998	-2.01744	0.000251535	0.00277521
EcHS_A1482	Cluster_314		paaC	3-hydroxyacyl-CoA dehydrogenase PaaC	226.248	55.7547	-2.02074	0.000463728	0.00470896
EcHS_A3596	Cluster_1152	ALL	hslR	heat shock protein 15	3608.51	887.632	-2.02337	0.000286252	0.00311857
EcHS_A1092	Cluster_4300	ALL	yccZ	outer membrane lipoprotein, group 4 capsule (G4C) polysaccharide	642.367	157.875	-2.02461	0.000223385	0.00248997
EcHS_A1687	Cluster_394	ALL	fumA	fumarate hydratase	2931.48	719.36	-2.02685	0.000177339	0.002056
EcHS_A0980	Cluster_1779	ALL		conserved hypothetical protein	1085.26	266.02	-2.02843	0.000150571	0.00177412
EcHS_A1712	Cluster_405	ALL	pdxY	pyridoxal kinase	1318.72	323.233	-2.0285	0.000136125	0.00162153
EcHS_A4055	Cluster_5317	ALL	udp	uridine phosphorylase	12645.2	3086.92	-2.03435	0.0015214	0.01206
EcHS_A2401	Cluster_4798	ALL		polysaccharide deacetylase domain protein	110.055	26.7981	-2.03803	0.00227777	0.0165434
EcHS_A2629	Cluster_779	ALL	arsC1	arsenate reductase	832.384	202.116	-2.04206	0.000146519	0.00173108
EcHS_A3101	Cluster_4999	ALL	galP	galactose-proton symporter	4076.26	983.764	-2.05086	0.000289286	0.00313586
EcHS_A3613	Cluster_2802	ALL	gntT	high-affinity gluconate transporter	792.64	190.155	-2.05949	5.58214e-05	0.000751682
EcHS_A3818	Cluster_1236	ALL		RNA methyltransferase, TrmH family, group 2	3505.08	840.428	-2.06025	0.000186538	0.00213411
EcHS_A4592	Cluster_3173	ALL		conserved hypothetical protein	1395.47	334.247	-2.06176	9.69151e-05	0.00122872
EcHS_A3064	Cluster_958	ALL	gcvT	glycine cleavage system T protein	21610.7	5158.74	-2.06666	0.00335737	0.0230706
EcHS_A4295	Cluster_1391			conserved hypothetical protein	106.329	25.3399	-2.06905	0.001086	0.00923313
EcHS_A4033	Cluster_2965	ALL		putative lipoprotein	10109.4	2407.34	-2.07019	0.00106957	0.00912928
EcHS_A2278	Cluster_2340	ALL	sanA	protein SanA	576.935	137.326	-2.07081	0.000114389	0.00140906
EcHS_A1302	Cluster_259	ALL	dhaM	PTS-dependent dihydroxyacetone kinase	3892.49	925.803	-2.07192	0.000227972	0.0025281
EcHS_A3895	Cluster_5246			transcriptional regulator, GntR family	43.8814	10.4023	-2.0767	0.0089771	0.0492718
EcHS_A3102	Cluster_6750	ALL	sprT	protein SprT	405.058	95.5528	-2.08376	0.000178367	0.0020624
EcHS_A2344	Cluster_2353	ALL	napA	periplasmic nitrate reductase, large subunit	408.579	95.748	-2.0933	0.000194919	0.00221829
EcHS_A0683	Cluster_5670	ALL		protein YbeD	1080.37	251.307	-2.104	4.08875e-05	0.000577486
EcHS_A4477	Cluster_1458		chpS	pemI protein 2	279.522	64.696	-2.11121	0.000225065	0.00250227
EcHS_A3323	Cluster_5087	ALL	agaV	PTS system, N-acetylgalactosamine-specific, IIB component	52.7672	12.2107	-2.1115	0.00729213	0.0427858
EcHS_A0754	Cluster_5889	ALL		conserved hypothetical protein	1567.01	361.866	-2.11448	6.48371e-05	0.000859736
EcHS_A2434	Cluster_4805	ALL	nuoE	NADH-quinone oxidoreductase, E subunit	1645.92	378.997	-2.11864	7.50108e-05	0.000982619
EcHS_A2942	Cluster_4948	ALL	xni	exodeoxyribonuclease-9	585.609	134.659	-2.12063	9.58502e-05	0.00122761
EcHS_A2348	Cluster_6077			hypothetical protein	217.545	49.9163	-2.12373	0.000482367	0.00480962
EcHS_A0902	Cluster_5904	ALL		PAP2 family protein	431.7	98.3773	-2.13363	0.000134095	0.00160175
EcHS_A2991	Cluster_4962	ALL		acetyl-CoA acetyltransferase	1684.1	379.284	-2.15063	4.01201e-05	0.000568506
EcHS_A2729	Cluster_6122	ALL		hypothetical protein	52.2119	11.7342	-2.15366	0.00557012	0.0349018
EcHS_A2772	Cluster_4896	ALL	grpE	co-chaperone GrpE	3125.94	701.523	-2.15573	8.07798e-05	0.00105184
EcHS_A4166	Cluster_3012	ALL	cytR	transcriptional repressor CytR	12753.7	2861.6	-2.15603	0.000718965	0.00657949
EcHS_A0824	Cluster_1745	ALL		anion transporter	98.9732	22.1997	-2.1565	0.00147349	0.0118097
EcHS_A1675	Cluster_4628	ALL		putative permease, PerM family	643.105	143.19	-2.16712	4.51924e-05	0.000634156
EcHS_A0981	Cluster_1778	ALL		conserved hypothetical protein	1734.45	385.116	-2.17111	5.35534e-05	0.000734834
EcHS_A0776	Cluster_1736	ALL	sucD	succinate-CoA ligase, alpha subunit	3047.92	673.531	-2.17801	0.000102497	0.00129194
EcHS_A3765	Cluster_2867	ALL		putative membrane protein	62.6216	13.6373	-2.19911	0.00360725	0.0243251
EcHS_A1347	Cluster_4538	ALL	tdk	thymidine kinase	92.8526	20.2019	-2.20045	0.00156124	0.0122859
EcHS_A4092	Cluster_2989	ALL	hemN	oxygen-independent coproporphyrinogen III oxidase	9247.98	2010.93	-2.20128	0.000500912	0.00495955
EcHS_A1919	Cluster_471	ALL		transporter, major facilitator family	667.494	145.061	-2.20209	5.51865e-05	0.000747778
EcHS_A3782	Cluster_1224	ALL		TRAP transporter, DctM family	65.5524	14.2085	-2.20589	0.00260059	0.0185158
EcHS_A4164	Cluster_6266	ALL	hslV	ATP-dependent protease HslV	3221.45	696.833	-2.20883	4.3616e-05	0.000614023
EcHS_A1910	Cluster_3721	ALL		conserved hypothetical protein	249.427	53.82	-2.2124	0.000115038	0.00141193
EcHS_A3737	Cluster_2857	ALL		hypothetical protein	298.455	64.3487	-2.21353	0.000109709	0.00137089
EcHS_A3770	Cluster_2869	ALL	xylG	D-xylose ABC transporter, ATP-binding protein	142.079	30.4779	-2.22086	0.000420718	0.00435378
EcHS_A2428	Cluster_685	ALL	nuoK	NADH-quinone oxidoreductase, K subunit	1235.53	263.138	-2.23124	3.88523e-05	0.000561545
EcHS_A2404	Cluster_678	ALL		putative membrane protein	871.017	180.744	-2.26876	1.82318e-05	0.000292788
EcHS_A1005	Cluster_90			amino acid permease family protein	118.918	24.674	-2.26891	0.000680174	0.00633083
EcHS_A1271	Cluster_1986	ALL		hypothetical protein	131.015	27.1483	-2.2708	0.000391249	0.00408785
EcHS_A3027	Cluster_6163		xdhB	xanthine dehydrogenase, FAD-binding subunit	398.762	82.0447	-2.28105	3.41411e-05	0.00050012
EcHS_A4531	Cluster_6309			conserved hypothetical protein	163.86	33.7129	-2.28109	0.00021778	0.00244004
EcHS_A0407	Cluster_1635	ALL	lacY	lactose permease	142.412	29.1776	-2.28713	0.000306947	0.00330254
EcHS_A1168	Cluster_196	ALL	mdoC	glucans biosynthesis protein C	772.308	158.004	-2.28921	2.77068e-05	0.000420058
EcHS_A2003	Cluster_6510	ALL	ftnA	ferritin-1	1003.9	205.291	-2.28987	1.44687e-05	0.000242225
EcHS_A0452	Cluster_5021	ALL	psiF	phosphate starvation-inducible protein PsiF	1269.64	257.042	-2.30435	1.09896e-05	0.000192023
EcHS_A2342	Cluster_2352	ALL	napH	ferredoxin-type protein NapH	42.1577	8.53083	-2.30504	0.00688127	0.0410415
EcHS_A2990	Cluster_4961	ALL	kduI	4-deoxy-L-threo-5-hexosulose-uronate ketol-isomerase	672.336	134.92	-2.31707	1.42519e-05	0.000239521
EcHS_A3707	Cluster_1189			conserved hypothetical protein	48.4644	9.70483	-2.32015	0.00311193	0.0216587
EcHS_A2432	Cluster_4804	ALL	nuoG	NADH-quinone oxidoreductase, G subunit	25111	5027.32	-2.32046	0.00143105	0.0115122
EcHS_A1098	Cluster_1875	ALL		cold shock DNA-binding protein	479.711	95.903	-2.32252	2.13116e-05	0.000331208
EcHS_A4101	Cluster_5329			transporter, major facilitator family	265.532	53.0278	-2.32407	5.51331e-05	0.000747778
EcHS_A4363	Cluster_3085	ALL	fumB	fumarate hydratase	221.616	44.0836	-2.32975	0.000108248	0.00135654
EcHS_A4315	Cluster_5393	ALL	nrfA	formate-dependent cytochrome c nitrite reductase, c552 subunit	428.907	84.9639	-2.33574	3.11385e-05	0.000460808
EcHS_A1398	Cluster_4476	ALL		sensory box-containing diguanylate cyclase/cyclic diguanylate phosphodiesterase	1607.21	317.877	-2.33802	1.09073e-05	0.000191474
EcHS_A4121	Cluster_1326	ALL	fdoH	formate dehydrogenase-O, iron-sulfur subunit	974.705	191.975	-2.34404	1.19227e-05	0.000204577
EcHS_A1148	Cluster_1941			putative membrane protein	83.4	16.2379	-2.36069	0.000806274	0.00725312
EcHS_A3731	Cluster_1203	ALL	dctA	aerobic C4-dicarboxylate transport protein	5815.53	1128.09	-2.36604	5.34575e-05	0.000734834
EcHS_A3964	Cluster_5291	ALL	rbsD	cytoplasmic D-ribose-binding protein RbsD	22205.1	4255.92	-2.38335	0.000643126	0.00606216
EcHS_A0408	Cluster_913	ALL	lacZ	beta-galactosidase	440.598	84.1085	-2.38914	1.53809e-05	0.000255523
EcHS_A3413	Cluster_2749	ALL	nanA	N-acetylneuraminate lyase	279.986	53.1541	-2.3971	3.06643e-05	0.000456908
EcHS_A1197	Cluster_207	ALL	flgC	flagellar basal-body rod protein FlgC	30.9678	5.83553	-2.40783	0.00831393	0.0469391
EcHS_A2405	Cluster_677	ALL	pmrD	polymyxin B resistance protein pmrD	1497.62	281.816	-2.40984	6.2952e-06	0.000118678
EcHS_A2715	Cluster_2519	ALL		4Fe-4S binding domain protein	983.75	184.799	-2.41233	9.62813e-06	0.000171097
EcHS_A1558	Cluster_352	ALL	fdnH	formate dehydrogenase, nitrate-inducible, iron-sulfur subunit	59.3559	11.0683	-2.42296	0.00230292	0.0166702
EcHS_A0822	Cluster_3377			transcriptional regulator, LysR family	192.978	35.9001	-2.42638	6.0861e-05	0.00081198
EcHS_A1582	Cluster_2109	ALL		radical SAM domain protein	180.425	33.334	-2.43634	5.81362e-05	0.00077802
EcHS_A3723	Cluster_1196	ALL		transcriptional regulator, LuxR family	172.814	31.8414	-2.44025	0.000122366	0.00147793
EcHS_A0032	Cluster_4646	ALL	rihC	nonspecific ribonucleoside hydrolase RihC	1060.04	194.791	-2.44412	6.28242e-06	0.000118678
EcHS_A2502	Cluster_6619			transporter, gluconate:H+ symporter (GntP) family	269.919	49.3795	-2.45054	1.62311e-05	0.000266584
EcHS_A3612	Cluster_6220			hypothetical protein	56.6939	10.3076	-2.45948	0.00169237	0.0131507
EcHS_A3510	Cluster_2770	ALL	rpsS	ribosomal protein S19	37470.4	6781.03	-2.46618	0.00189818	0.0143508
EcHS_A2037	Cluster_2270	ALL	fliE	flagellar hook-basal body complex protein (FliE)	137.923	24.7055	-2.48095	0.000121055	0.00147029
EcHS_A0482	Cluster_5101	ALL	tsx	nucleoside-specific channel-forming protein	4636.02	828.587	-2.48416	1.48059e-05	0.000246916
EcHS_A0042	Cluster_804	ALL	caiB	crotonobetainyl-CoA:carnitine CoA-transferase	1224.99	218.831	-2.48488	4.02022e-06	7.84554e-05
EcHS_A4522	Cluster_6303	HS ONLY	idnO	gluconate 5-dehydrogenase	36.3516	6.46989	-2.49021	0.00614036	0.0378512
EcHS_A3177	Cluster_2682	ALL	hyb0	hydrogenase-2 small chain	438.339	77.9889	-2.49071	1.10803e-05	0.000192177
EcHS_A2892	Cluster_6142			hypothetical protein	65.4422	11.6395	-2.4912	0.000921935	0.0080595
EcHS_A3178	Cluster_6781	ALL		conserved hypothetical protein	63.1496	11.163	-2.50005	0.000953721	0.00828724
EcHS_A4523	Cluster_6304	HS ONLY	idnD	L-idonate 5-dehydrogenase	132.229	23.3421	-2.50203	0.000124614	0.0015009
EcHS_A3878	Cluster_2930		ade	adenine deaminase	423.891	74.7194	-2.50414	9.8539e-06	0.000174394
EcHS_A1478	Cluster_4497		paaJ	phenylacetate-CoA oxygenase, PaaJ subunit	85.3599	14.906	-2.51767	0.000371064	0.00390518
EcHS_A3697	Cluster_6814	ALL		conserved hypothetical protein	343.344	59.9082	-2.51883	7.90168e-06	0.000144564
EcHS_A3093	Cluster_4996	ALL	tkt	transketolase	92366.2	15921.7	-2.53637	0.00512563	0.0327354
EcHS_A4163	Cluster_4024	ALL	hslU	heat shock protein HslVU, ATPase subunit HslU	8217.56	1408.89	-2.54415	3.03238e-05	0.000453393
EcHS_A3079	Cluster_4985	ALL		transcriptional regulator, LysR family	246.425	42.2121	-2.54542	1.83266e-05	0.000293226
EcHS_A2335	Cluster_2350	ALL	ccmE	cytochrome c-type biogenesis protein CcmE	622.87	106.592	-2.54683	4.03495e-06	7.84554e-05
EcHS_A0425	Cluster_2706			glycosyl transferase, group 2 family protein	42.1509	7.13582	-2.56241	0.00322137	0.0223384
EcHS_A1095	Cluster_1874	ALL	ymcB	group 4 capsule (G4C) polysaccharide, YmcB	430.674	71.6424	-2.58771	6.64818e-06	0.000123719
EcHS_A4569	Cluster_3163			conserved hypothetical protein	179.899	29.812	-2.59322	3.98657e-05	0.000568506
EcHS_A2435	Cluster_688	ALL	nuoC	NADH-quinone oxidoreductase, C/D subunit	25803.9	4271.62	-2.59474	0.00036985	0.00390187
EcHS_A3886	Cluster_2933	ALL	emrD	multidrug resistance protein D	354.942	58.6423	-2.59757	8.84666e-06	0.000159166
EcHS_A0048	Cluster_5016	ALL	fixB	electron transfer flavoprotein, alpha subunit	47.4268	7.80175	-2.60383	0.00265915	0.0188093
EcHS_A1586	Cluster_4604	ALL		protein FimH homolog	52.0995	8.49926	-2.61586	0.00122731	0.0100979
EcHS_A3965	Cluster_5261	ALL	rbsA	ribose ABC transporter, ATP-binding protein	8785.09	1430.95	-2.61808	2.48332e-05	0.000380483
EcHS_A1916	Cluster_2222	ALL		putative lipoprotein	371.436	59.845	-2.63381	4.91452e-06	9.38737e-05
EcHS_A4490	Cluster_3127	ALL	nrdG	anaerobic ribonucleoside-triphosphate reductase activating protein	273.13	43.9258	-2.63645	1.20564e-05	0.000205006
EcHS_A1301	Cluster_257	ALL	treA	trehalase	1315.32	207.068	-2.66724	6.79551e-07	1.58416e-05
EcHS_A2400	Cluster_676	ALL	arnA	UDP-glucuronic acid decarboxylase/UDP-4-amino-4-deoxy-L-arabinose formyltransferase	677.663	106.624	-2.66804	1.22798e-06	2.70281e-05
EcHS_A3619	Cluster_1157	ALL	rtcR	sigma-54 dependent transcriptional regulator RtcR	333.606	52.1064	-2.67861	3.83469e-06	7.59233e-05
EcHS_A2436	Cluster_689	ALL	nuoB	NADH-quinone oxidoreductase, B subunit	10498	1623.47	-2.69297	2.90472e-05	0.000435809
EcHS_A2022	Cluster_5992			putative flagellin	109.053	16.7459	-2.70314	0.000112181	0.00138581
EcHS_A4590	Cluster_3172	ALL		oxidoreductase, zinc-binding dehydrogenase family	326.807	50.0455	-2.70713	3.25672e-06	6.56798e-05
EcHS_A4370	Cluster_1420	ALL	lysS1	lysyl-tRNA synthetase	5437.21	830.907	-2.71011	4.02891e-06	7.84554e-05
EcHS_A1540	Cluster_2094	ALL	ansP	L-asparagine permease	2267.1	346.102	-2.71158	9.08786e-07	2.04171e-05
EcHS_A3258	Cluster_1051	ALL	ebgA	beta-galactosidase, subunit alpha	838.764	126.321	-2.73117	4.07309e-07	1.00346e-05
EcHS_A3295	Cluster_1069	ALL		transcriptional regulator, LysR family	846.164	126.636	-2.74025	4.56201e-07	1.11128e-05
EcHS_A1890	Cluster_4681			Rieske 2Fe-2S domain protein	1052.27	156.802	-2.74649	3.83948e-07	9.51313e-06
EcHS_A2816	Cluster_6136			hypothetical protein	170.949	25.3399	-2.75409	1.1984e-05	0.000204577
EcHS_A1308	Cluster_1996	ALL	engD	GTP-binding protein EngD	14103.4	2075.5	-2.76451	4.01206e-05	0.000568506
EcHS_A2992	Cluster_2615	ALL		serine transporter family protein	1368.72	197.297	-2.79438	3.07176e-07	7.92808e-06
EcHS_A0728	Cluster_1722	ALL		outer membrane porin, OprD family	428.688	61.7797	-2.79473	6.06572e-07	1.44511e-05
EcHS_A2564	Cluster_2468	ALL	murQ	N-acetylmuramic acid 6-phosphate etherase	1249.06	179.788	-2.79647	1.78753e-07	4.81411e-06
EcHS_A3175	Cluster_6170	ALL	hybB	Ni/Fe-hydrogenase 2 b-type cytochrome subunit	269.564	38.7878	-2.79696	3.35259e-06	6.73002e-05
EcHS_A2941	Cluster_911	ALL	sdaB	L-serine ammonia-lyase	1703.37	240.844	-2.82222	3.13412e-07	7.99384e-06
EcHS_A2281	Cluster_4757	ALL		dihydroorotate dehydrogenase family protein	364.26	51.251	-2.82932	7.88572e-07	1.79018e-05
EcHS_A1782	Cluster_4653	ALL		hypothetical protein	55.5211	7.80175	-2.83116	0.000708685	0.00651029
EcHS_A2397	Cluster_4796	ALL		phosphoglycerate mutase family protein	60.329	8.46768	-2.83281	0.000468402	0.0047429
EcHS_A1477	Cluster_313		paaI	phenylacetate-CoA oxygenase, PaaI subunit	111.189	15.5719	-2.836	3.64403e-05	0.000530219
EcHS_A1853	Cluster_3716		ydjE	major facilitator family transporter	430.836	60.2268	-2.83866	5.2936e-07	1.26812e-05
EcHS_A1735	Cluster_411	ALL	sodB	superoxide dismutase (Fe)	3659.99	508.802	-2.84667	7.07479e-07	1.6364e-05
EcHS_A3829	Cluster_5231	ALL	kbl	2-amino-3-ketobutyrate coenzyme A ligase	3320.98	453.325	-2.87299	3.26557e-07	8.23227e-06
EcHS_A1333	Cluster_2004	ALL	narK	nitrite extrusion protein 1	172.413	23.4368	-2.87902	1.25828e-05	0.000212292
EcHS_A1589	Cluster_2112			fimbrial usher family protein	139.858	18.7437	-2.89948	1.10272e-05	0.000192023
EcHS_A3129	Cluster_2666	ALL	gspM	general secretion pathway protein M	1118.05	149.821	-2.89968	1.13733e-07	3.20224e-06
EcHS_A0356	Cluster_1481	ALL		pyridine nucleotide-disulphide oxidoreductase	38.9679	5.20117	-2.90538	0.00141713	0.0114426
EcHS_A2355	Cluster_6078	ALL		hypothetical protein	53.7312	7.13582	-2.91261	0.000397904	0.00413744
EcHS_A3029	Cluster_938			sigma-54 dependent transcriptional regulator, Fis family	915.758	121.435	-2.91478	5.35407e-08	1.61217e-06
EcHS_A2781	Cluster_3061			DinI family protein	43.7712	5.80396	-2.91487	0.000823366	0.00737627
EcHS_A3615	Cluster_5164	ALL	malP	maltodextrin phosphorylase	21916.7	2904.13	-2.91585	3.09517e-05	0.000459612
EcHS_A1719	Cluster_5967	ALL		hypothetical protein	29.4531	3.90088	-2.91655	0.00393719	0.0260636
EcHS_A3143	Cluster_1012			conserved hypothetical protein	650.197	85.4404	-2.92789	1.13441e-07	3.20224e-06
EcHS_A4383	Cluster_5412	ALL	groS	chaperonin GroS	26774.7	3517.31	-2.92833	5.02574e-05	0.000700695
EcHS_A2461	Cluster_6089	ALL		conserved hypothetical protein	731.65	96.0638	-2.92909	1.09308e-07	3.11814e-06
EcHS_A2841	Cluster_868		srlD	sorbitol-6-phosphate 2-dehydrogenase	560.778	73.2929	-2.93569	2.1696e-07	5.7362e-06
EcHS_A4359	Cluster_6930	ALL	melR	melibiose operon regulatory protein	4181.69	540.471	-2.9518	3.35443e-07	8.4074e-06
EcHS_A1649	Cluster_6416			phage antitermination Q type 1 family	3011.34	383.968	-2.97135	1.25403e-07	3.50806e-06
EcHS_A2945	Cluster_4949	ALL	fucP	L-fucose:H+ symporter permease	216.129	27.3377	-2.98293	1.87541e-06	3.98616e-05
EcHS_A4581	Cluster_3167		hpcD	5-carboxymethyl-2-hydroxymuconate delta isomerase	71.4687	9.0389	-2.98309	0.000117657	0.00143303
EcHS_A0550	Cluster_1660	ALL	htpG	chaperone protein HtpG	81837	10336.5	-2.98501	0.000599915	0.00571699
EcHS_A3302	Cluster_3933	ALL	pflB1	formate acetyltransferase	858.493	104.626	-3.03656	5.16982e-08	1.57862e-06
EcHS_A2946	Cluster_4950	ALL	fucI	L-fucose isomerase	667.242	80.5865	-3.0496	6.19633e-08	1.82771e-06
EcHS_A2284	Cluster_643	ALL	mglB	galactose ABC transporter, periplasmic galactose-binding protein	1446.09	173.86	-3.05616	1.80216e-08	5.96501e-07
EcHS_A1445	Cluster_5943	ALL		hypothetical protein	33.2673	3.83773	-3.11578	0.00136258	0.0110227
EcHS_A3696	Cluster_2839	ALL		amino acid/peptide transporter	1687.5	193.083	-3.12759	1.00638e-08	3.76177e-07
EcHS_A0359	Cluster_747	ALL		cysteine-rich domain protein	387.617	43.8626	-3.14357	1.00914e-07	2.89776e-06
EcHS_A4159	Cluster_6265	ALL		hypothetical protein	747.774	83.8846	-3.15612	1.27064e-08	4.55329e-07
EcHS_A3304	Cluster_2720	ALL	tdcC	threonine/serine transporter	518.21	57.9104	-3.16164	3.22551e-08	1.02837e-06
EcHS_A3259	Cluster_1052	ALL	ebgC	evolved beta-galactosidase, beta subunit	80.5634	8.97575	-3.16602	4.00757e-05	0.000568506
EcHS_A3698	Cluster_1181	ALL	prlC	oligopeptidase A	12196.9	1356.05	-3.16903	1.12871e-06	2.50978e-05
EcHS_A3783	Cluster_2875	ALL		TRAP transporter solute receptor, DctP family	81.1073	8.97575	-3.17573	3.63127e-05	0.000530141
EcHS_A0368	Cluster_5846	HS ONLY		hypothetical protein	36.0993	3.96402	-3.18694	0.000625568	0.00592241
EcHS_A1479	Cluster_2034		paaK	phenylacetate-CoA oxygenase/reductase, PaaK subunit	242.966	26.6718	-3.18737	2.13929e-07	5.69077e-06
EcHS_A1480	Cluster_4576			enoyl-CoA hydratase/isomerase family protein	334.699	36.4398	-3.19928	6.12326e-08	1.81852e-06
EcHS_A3624	Cluster_6221			putative membrane protein	576.456	62.5719	-3.20363	1.10799e-08	4.03719e-07
EcHS_A2384	Cluster_4793	ALL	glpC	sn-glycerol-3-phosphate dehydrogenase (anaerobic), K-small subunit	797.058	85.6298	-3.2185	1.17412e-08	4.2425e-07
EcHS_A3037	Cluster_4971			conserved hypothetical protein	231.972	24.453	-3.24587	1.60808e-07	4.38531e-06
EcHS_A4354	Cluster_1412	ALL		putative sulfatase	458.288	47.8267	-3.26037	1.54417e-08	5.27207e-07
EcHS_A1587	Cluster_362	ALL		protein fimG homolog	31.5163	3.20337	-3.29843	0.00109411	0.00928387
EcHS_A3748	Cluster_2861	ALL		major facilitator family transporter	1070.05	107.069	-3.32107	9.32763e-10	4.81483e-08
EcHS_A0393	Cluster_6392			hypothetical protein	44.8887	4.47209	-3.32733	0.000327034	0.00350128
EcHS_A0420	Cluster_4942	ALL	fghA2	S-formylglutathione hydrolase	1589.72	157.875	-3.33191	2.4755e-09	1.1163e-07
EcHS_A4156	Cluster_4022	ALL	glpX1	fructose-1,6-bisphosphatase, class II	2702.35	261.961	-3.36679	2.49725e-09	1.1163e-07
EcHS_A3260	Cluster_1053	ALL		amino acid permease family protein	114.056	11.0367	-3.36936	2.87274e-06	5.84798e-05
EcHS_A2503	Cluster_6620	ALL	dsdA	D-serine ammonia-lyase	799.055	76.878	-3.37765	1.33509e-09	6.57836e-08
EcHS_A4158	Cluster_5349	ALL	glpF	glycerol uptake facilitator protein	4179.96	400.077	-3.38514	6.60069e-09	2.70005e-07
EcHS_A4356	Cluster_1414	ALL	adiY	transcriptional regulator AdiY	342.194	32.7312	-3.38608	1.91502e-08	6.24325e-07
EcHS_A4433	Cluster_3105	ALL		conserved hypothetical protein	2939.22	278.862	-3.39781	1.64271e-09	7.82724e-08
EcHS_A2495	Cluster_4820			long-chain fatty acid transport protein	8577.47	811.497	-3.40189	1.40067e-07	3.86836e-06
EcHS_A2383	Cluster_674	ALL	glpB	anaerobic glycerol-3-phosphate dehydrogenase, subunit B	505.961	44.5601	-3.5052	2.9313e-09	1.28385e-07
EcHS_A3565	Cluster_1137	ALL		putative lipoprotein	54.649	4.62995	-3.56112	7.19806e-05	0.000948656
EcHS_A4497	Cluster_3131	ALL	mgtA	magnesium-translocating P-type ATPase	2514.88	213.027	-3.56138	7.12308e-10	3.81305e-08
EcHS_A3330	Cluster_2728	ALL	agaB	PTS system, D galactosamine-specific, IIB component	30.5363	2.56901	-3.57124	0.000750209	0.00683384
EcHS_A1557	Cluster_2101	ALL	fdnG	formate dehydrogenase, nitrate inducible, alpha subunit, selenocysteine-containing	486.594	40.1512	-3.5992	1.53455e-09	7.39311e-08
EcHS_A3315	Cluster_1071	ALL	garL	2-dehydro-3-deoxyglucarate aldolase	181.324	14.5558	-3.6389	1.30764e-07	3.63458e-06
EcHS_A3923	Cluster_5275	ALL	tnaB	low affinity tryptophan permease	622.934	49.9537	-3.64042	1.96565e-10	1.18376e-08
EcHS_A3623	Cluster_2806	ALL	glpD	glycerol-3-phosphate dehydrogenase	8658.46	684.961	-3.66002	1.34909e-08	4.79481e-07
EcHS_A0222	Cluster_2199			putative lipoprotein	411.063	32.4126	-3.66473	9.7117e-10	4.95411e-08
EcHS_A2842	Cluster_2565		gutM	glucitol operon activator protein	139.387	10.942	-3.67115	3.11341e-07	7.98801e-06
EcHS_A4551	Cluster_5451	ALL		hypothetical protein	49.901	3.90088	-3.6772	5.22777e-05	0.000721898
EcHS_A1424	Cluster_4558	ALL		alpha amylase family protein	116.11	9.0389	-3.6832	5.07112e-07	1.2284e-05
EcHS_A0438	Cluster_4986	ALL		hypothetical protein	33.1731	2.56901	-3.69073	0.00047937	0.00480035
EcHS_A1885	Cluster_4678			conserved hypothetical protein	25.3957	1.96622	-3.69108	0.00130694	0.010652
EcHS_A4273	Cluster_3046	ALL	malF	maltose/maltodextrin ABC transporter, permease protein MalF	7680.82	593.212	-3.69464	3.23709e-09	1.4036e-07
EcHS_A2282	Cluster_4759	ALL	mglC	galactose ABC transporter, permease protein	672.648	51.5697	-3.70526	1.24727e-10	7.83792e-09
EcHS_A3717	Cluster_6819	ALL	gadW	transcriptional regulator GadW	812.708	61.019	-3.73541	4.98382e-11	3.5426e-09
EcHS_A3614	Cluster_2803	ALL	malQ	4-alpha-glucanotransferase	11341.8	849.837	-3.73832	1.44266e-08	5.08567e-07
EcHS_A3303	Cluster_2719	ALL	tdcD	propionate kinase	261.25	19.4412	-3.74824	5.49094e-09	2.2893e-07
EcHS_A3899	Cluster_5247	ALL	ibpA	small heat shock protein IbpA	12680.4	939.422	-3.75468	1.48003e-08	5.17535e-07
EcHS_A1048	Cluster_5764			periplasmic pilus chaperone family protein	17.7329	1.30029	-3.76952	0.00480191	0.0310299
EcHS_A0481	Cluster_6181			conserved hypothetical protein	14.1184	0	-3.81951	0.00132865	0.0107885
EcHS_A3921	Cluster_7597		tnaC	tryptophanase leader peptide	1139.36	80.2451	-3.82766	1.14541e-11	9.55094e-10
EcHS_A1434	Cluster_4487	ALL	ompG	outer membrane protein G	18.0793	1.26872	-3.8329	0.00671484	0.0403822
EcHS_A2382	Cluster_2367	ALL	glpA	anaerobic glycerol-3-phosphate dehydrogenase subunit, A	2033.04	141.99	-3.83978	2.40421e-11	1.82889e-09
EcHS_A2840	Cluster_6731		srlB	PTS system, glucitol/sorbitol-specific, IIA component	162.207	11.0367	-3.87746	5.21869e-08	1.58239e-06
EcHS_A2280	Cluster_641	ALL		pyridine nucleotide-disulfide oxidoreductase	422.033	28.5433	-3.88613	1.14539e-10	7.30354e-09
EcHS_A1129	Cluster_139	ALL	putA	bifunctional protein PutA	10440.5	680.931	-3.93854	1.9551e-09	9.01842e-08
EcHS_A4278	Cluster_3049			conserved hypothetical protein	111.272	7.23054	-3.94385	1.48696e-07	4.08068e-06
EcHS_A2379	Cluster_4791	ALL	glpQ	glycerophosphoryl diester phosphodiesterase	2653.8	171.039	-3.95566	7.9881e-12	6.79145e-10
EcHS_A3261	Cluster_2702	ALL		conserved hypothetical protein	231.485	14.906	-3.95695	1.77239e-09	8.35333e-08
EcHS_A4272	Cluster_1377	ALL	malG	maltose/maltodextrin ABC transporter, permease protein MalG	5942.47	372.923	-3.99411	9.1609e-11	5.92861e-09
EcHS_A4492	Cluster_1463	ALL	nrdD	anaerobic ribonucleoside-triphosphate reductase	8870.49	553.595	-4.00211	1.04442e-09	5.26584e-08
EcHS_A3898	Cluster_6873	ALL	ibpB	small heat shock protein IbpB	1037.2	62.3795	-4.05548	6.64102e-13	7.78255e-11
EcHS_A3897	Cluster_6246	ALL		hypothetical protein	17.0651	0	-4.09298	0.000364349	0.00386379
EcHS_A2839	Cluster_2564		srlE	PTS system, glucitol/sorbitol-specific, IIB component	1650.3	94.8266	-4.12129	1.05843e-12	1.14733e-10
EcHS_A3922	Cluster_1273	ALL	tnaA	tryptophanase	4722	270.424	-4.12611	1.38631e-11	1.13416e-09
EcHS_A3857	Cluster_5239	ALL		putative membrane protein	2554.67	141.006	-4.17931	1.11189e-12	1.17589e-10
EcHS_A4496	Cluster_6297	ALL		hypothetical protein	2321.45	126.82	-4.19417	5.66388e-13	6.82183e-11
EcHS_A3815	Cluster_5227	ALL	lldP	L-lactate permease	8376.38	452.743	-4.20956	6.1086e-11	4.24573e-09
EcHS_A3316	Cluster_5083	ALL	garP	galactarate permease GarP	980.491	49.348	-4.31244	2.71754e-13	3.80105e-11
EcHS_A4277	Cluster_3048	ALL	malM	maltose operon protein MalM	27497.5	1337.34	-4.36186	9.5589e-09	3.60412e-07
EcHS_A4274	Cluster_5380	ALL	malE	maltose/maltodextrin-binding periplasmic protein MalE	77853.4	3666.48	-4.40829	1.3869e-06	3.02191e-05
EcHS_A0221	Cluster_5793			hypothetical protein	117.858	5.20117	-4.50208	1.05932e-08	3.89255e-07
EcHS_A2283	Cluster_4760	ALL	mglA	galactose ABC transporter, ATP-binding protein	1522.21	64.9544	-4.5506	7.47687e-15	1.7063e-12
EcHS_A4275	Cluster_3047	ALL	malK	maltose/maltodextrin ABC transporter, ATP-binding protein MalK	19476.2	786.306	-4.63048	2.91805e-10	1.68702e-08
EcHS_A1588	Cluster_363	ALL		protein FimF homolog	18.2882	0.665932	-4.7794	0.00171815	0.0133034
EcHS_A3817	Cluster_1235	ALL	lldD	L-lactate dehydrogenase (cytochrome)	3599.69	126.987	-4.82513	2.72129e-15	7.37469e-13
EcHS_A3710	Cluster_5190	ALL		putative Mg2+ transporter-C (MgtC) family protein	18.0679	0.63436	-4.83199	0.00179804	0.0137988
EcHS_A4369	Cluster_3089	ALL		conserved hypothetical protein	19.803	0.665932	-4.8942	0.000719252	0.00657949
EcHS_A1114	Cluster_5925			hypothetical protein	19.8121	0.63436	-4.96494	0.000867107	0.00767301
EcHS_A2398	Cluster_4797	ALL	arnB	UDP-4-amino-4-deoxy-L-arabinose--oxoglutarate aminotransferase	951.181	29.7489	-4.99881	2.42478e-16	1.05138e-13
EcHS_A2399	Cluster_2370	ALL	arnC	undecaprenyl-phosphate 4-deoxy-4-formamido-L-arabinose transferase	748.563	22.4867	-5.05698	5.37e-16	2.11676e-13
EcHS_A1475	Cluster_4496		paaG	phenylacetate-CoA oxygenase, PaaG subunit	909.984	25.1505	-5.17718	3.42169e-17	2.96729e-14
EcHS_A4452	Cluster_4043			enoyl-CoA hydratase/isomerase family protein	118.207	3.23494	-5.19143	8.24355e-10	4.35903e-08
EcHS_A2838	Cluster_867		srlA	PTS system, glucitol/sorbitol-specific, IIC component	1272.7	34.6974	-5.19692	3.06366e-17	2.96729e-14
EcHS_A3816	Cluster_5228	ALL		putative L-lactate dehydrogenase operon regulatory protein LldR	6472.94	174.081	-5.21659	1.9954e-15	6.60579e-13
EcHS_A4276	Cluster_6896	ALL	malB	maltose-inducible porin	84649.3	2205.46	-5.26235	4.14089e-08	1.28249e-06
EcHS_A3305	Cluster_2721		tdcB	threonine dehydratase, catabolic	655.509	16.2379	-5.33518	7.39212e-17	3.8724e-14
EcHS_A2378	Cluster_2366			conserved domain protein	629.666	14.9376	-5.39757	5.68361e-17	3.8724e-14
EcHS_A2380	Cluster_4792	ALL	glpT	glycerol-3-phosphate transporter	10139	209.568	-5.59636	3.81648e-15	9.73427e-13
EcHS_A3306	Cluster_5079		tdcA	transcriptional regulator TdcA	259.841	4.47209	-5.86054	1.07449e-14	2.32948e-12
EcHS_A4157	Cluster_3008	ALL	glpK	glycerol kinase	50175.5	823.053	-5.92985	6.16884e-11	4.24573e-09
EcHS_A4494	Cluster_3130	ALL	treB	PTS system, trehalose-specific IIBC component	12190.8	90.8942	-7.06739	8.63394e-20	1.87184e-16
EcHS_A1300	Cluster_258	ALL		conserved domain protein	119.729	0.63436	-7.56025	2.1262e-12	2.19505e-10
EcHS_A4493	Cluster_3129	ALL	treC	alpha,alpha-phosphotrehalase	12032.3	38.3113	-8.29492	4.60226e-24	1.99554e-20

## Sheet: LBB vs LB
HS genes that have significant differential expression in LBB vs. LB
Locus ID	LS-BSR Cluster ID	Cluster Type	Gene ID	Predicted Protein Function	Read Counts (LB)	Read Counts (LBB)	LFC (LBB/LB)	p-value	FDR
EcHS_A3562	Cluster_5144	ALL	nirD	nitrite reductase NAD(P)H, small subunit	0.250064	213.443	9.73734	4.35226e-15	9.41394e-12
EcHS_A3117	Cluster_5005	ALL	ansB	L-asparaginase 2	36.9981	9974.89	8.0747	6.01194e-11	4.33461e-08
EcHS_A1000	Cluster_7104	ALL	dmsB2	dimethylsulfoxide reductase, B subunit	6.21383	885.16	7.15431	3.26636e-15	9.41394e-12
EcHS_A1334	Cluster_4464	ALL	narG	nitrate reductase, alpha subunit	242.439	28549.5	6.8797	1.5675e-07	2.42178e-05
EcHS_A3305	Cluster_2721		tdcB	threonine dehydratase, catabolic	504.108	58244	6.85224	1.03511e-05	0.000668339
EcHS_A1335	Cluster_4465	ALL	narH	nitrate reductase, beta subunit	46.5731	5169.24	6.79431	1.0268e-10	6.34564e-08
EcHS_A0999	Cluster_1816	ALL	dmsA	anaerobic dimethyl sulfoxide reductase, A subunit	123.118	12082.4	6.61672	4.4387e-08	9.14371e-06
EcHS_A1336	Cluster_2005	ALL	narJ	nitrate reductase molybdenum cofactor assembly chaperone	10.4891	986.187	6.5549	1.26579e-13	1.82527e-10
EcHS_A2861	Cluster_878	ALL	hycA	formate hydrogenlyase regulatory protein HycA	1.25032	117.101	6.54931	1.07876e-08	2.91669e-06
EcHS_A3561	Cluster_5143	ALL	nirB	nitrite reductase NAD(P)H, large subunit	344.383	31078.5	6.49576	7.68152e-07	8.10494e-05
EcHS_A1755	Cluster_2159	ALL		iron-sulfur cluster-binding protein	2.7507	221.6	6.33201	1.48244e-10	8.01631e-08
EcHS_A3306	Cluster_5079		tdcA	transcriptional regulator TdcA	199.415	15275.4	6.2593	9.79961e-07	9.6348e-05
EcHS_A3304	Cluster_2720	ALL	tdcC	threonine/serine transporter	399.369	27102.6	6.08456	7.89979e-06	0.000525761
EcHS_A4315	Cluster_5393	ALL	nrfA	formate-dependent cytochrome c nitrite reductase, c552 subunit	330.94	19613.1	5.8891	1.9167e-06	0.000165496
EcHS_A3303	Cluster_2719	ALL	tdcD	propionate kinase	201.431	11794.3	5.87166	1.10005e-06	0.000101925
EcHS_A1365	Cluster_276	ALL	ompW	outer membrane protein W	68.7396	3911.48	5.83043	9.02378e-09	2.60246e-06
EcHS_A4317	Cluster_1400	ALL	nrfC	cytochrome c nitrite reductase, Fe-S protein	2.45758	138.097	5.81231	7.23611e-09	2.23596e-06
EcHS_A4316	Cluster_1399	ALL	nrfB	cytochrome c nitrite reductase, pentaheme subunit	8.00733	448.877	5.80886	2.3832e-11	2.06194e-08
EcHS_A4364	Cluster_3086	ALL	dcuB	anaerobic C4-dicarboxylate transporter DcuB	120.01	6597.17	5.78062	1.85345e-07	2.67268e-05
EcHS_A3301	Cluster_5078	ALL		putative endoribonuclease L-PSP	5.41528	293.493	5.76015	2.62361e-10	1.26108e-07
EcHS_A1660	Cluster_2131	ALL	ynfE	anaerobic dimethyl sulfoxide reductase, A subunit YnfE	55.0835	2744.95	5.63901	1.51493e-08	3.64089e-06
EcHS_A4318	Cluster_3071	ALL	nrfD	NrfD protein	5.20828	258.408	5.6327	7.0208e-10	3.0372e-07
EcHS_A3302	Cluster_3933	ALL	pflB1	formate acetyltransferase	663.692	32415.9	5.61004	4.35841e-05	0.00188545
EcHS_A1117	Cluster_135	ALL	wrbA	NAD(P)H:quinone oxidoreductase, type IV	67.0995	3091.27	5.52575	1.19717e-08	3.04643e-06
EcHS_A2385	Cluster_6082			hypothetical protein	1.50038	58.7975	5.29235	2.66283e-05	0.00129431
EcHS_A2865	Cluster_6732	ALL	hypC2	hydrogenase assembly chaperone HypC/HupF	1.00025	38.5376	5.26783	5.57963e-05	0.00229633
EcHS_A4615	Cluster_5463	ALL		conserved hypothetical protein	238.409	9160.53	5.26392	1.56572e-06	0.000138673
EcHS_A2247	Cluster_3829	ALL		fimbrial protein	8.4644	308.31	5.18683	1.54838e-09	5.5819e-07
EcHS_A1333	Cluster_2004	ALL	narK	nitrite extrusion protein 1	133.634	4647.93	5.12023	6.13005e-08	1.20539e-05
EcHS_A1337	Cluster_4466	ALL	narI2	respiratory nitrate reductase, gamma subunit	13.514	443.683	5.037	8.94347e-10	3.51722e-07
EcHS_A3037	Cluster_4971			conserved hypothetical protein	177.356	5657.77	4.99551	2.73945e-06	0.00021946
EcHS_A2280	Cluster_641	ALL		pyridine nucleotide-disulfide oxidoreductase	323.72	10110.9	4.96502	2.5322e-05	0.00127376
EcHS_A1754	Cluster_4644			aldehyde ferredoxin oxidoreductase	58.7884	1754.53	4.89941	9.13803e-08	1.67263e-05
EcHS_A1607	Cluster_2122	ALL		aldehyde dehydrogenase (NAD) family protein	167.288	4955.76	4.88871	3.72002e-07	4.34941e-05
EcHS_A0896	Cluster_3439	ALL	bssR	biofilm regulator BssR	843.473	22594	4.74345	0.00012426	0.00444254
EcHS_A2864	Cluster_4928	ALL	hypB	hydrogenase isoenzymes nickel incorporation protein HypB	60.0547	1564.51	4.70329	3.14051e-08	7.15045e-06
EcHS_A1116	Cluster_134	ALL		conserved hypothetical protein	8.71446	210.977	4.59753	2.18752e-07	2.86764e-05
EcHS_A4363	Cluster_3085	ALL	fumB	fumarate hydratase	170.902	4028.84	4.55912	5.66589e-06	0.000391818
EcHS_A3563	Cluster_1135	ALL	nirC	nitrite transporter NirC	44.9465	1002.23	4.47886	3.48031e-08	7.52791e-06
EcHS_A1806	Cluster_3714	ALL		fructosamine kinase	284.49	6242.54	4.45568	1.62705e-05	0.000912355
EcHS_A1507	Cluster_6488	ALL		conserved hypothetical protein	86.4163	1877.55	4.4414	1.10737e-06	0.000101925
EcHS_A0380	Cluster_798			conserved hypothetical protein	1.50038	31.374	4.38617	0.00105832	0.0232401
EcHS_A2863	Cluster_7489	ALL	hypA2	hydrogenase nickel insertion protein HypA	13.7399	287.31	4.38616	1.70806e-07	2.54795e-05
EcHS_A3721	Cluster_1194	ALL		di-haem cytochrome c peroxidase family protein	31.0291	630.95	4.34583	1.3354e-07	2.1396e-05
EcHS_A3225	Cluster_2694	ALL	glgS	glycogen synthesis protein GlgS	418.688	8487.41	4.34138	6.65563e-05	0.0025939
EcHS_A4320	Cluster_5394	ALL	nrfF	formate-dependent nitrite reductase complex, NrfF subunit	1.84186	36.8095	4.32084	0.000882626	0.0197836
EcHS_A3711	Cluster_1192	ALL	hdeB	HdeB protein	7.25185	143.04	4.30192	1.27675e-05	0.000777918
EcHS_A1835	Cluster_4662	ALL		conserved hypothetical protein	4.68397	92.1448	4.2981	1.31563e-05	0.00078999
EcHS_A3695	Cluster_5188	ALL	uspA	universal stress protein A	2345.11	45940.3	4.29203	0.00208609	0.0368761
EcHS_A2345	Cluster_4784	ALL	napD	NapD protein	0	19.022	4.2496	0.000176102	0.00581541
EcHS_A0038	Cluster_4794	ALL	caiF	transcriptional activatory protein CaiF	8.91617	165.52	4.21444	4.90506e-06	0.000353655
EcHS_A2383	Cluster_674	ALL	glpB	anaerobic glycerol-3-phosphate dehydrogenase, subunit B	391.142	7246.45	4.21151	4.61012e-05	0.00197459
EcHS_A3300	Cluster_6790	ALL	sdaA1	L-serine ammonia-lyase	32.6692	599.09	4.19677	6.36026e-07	6.87862e-05
EcHS_A2343	Cluster_4783	ALL		ferredoxin-type protein NapG	6.0257	109.192	4.17959	1.86841e-05	0.000989907
EcHS_A4180	Cluster_5354	ALL	gldA	glycerol dehydrogenase	182.286	3235.05	4.14951	1.33308e-05	0.00078999
EcHS_A0787	Cluster_4263	ALL		cyd operon protein YbgT	3.54925	62.7494	4.14402	0.000155163	0.0052853
EcHS_A1558	Cluster_352	ALL	fdnH	formate dehydrogenase, nitrate-inducible, iron-sulfur subunit	45.8713	762.847	4.05573	1.27853e-07	2.12727e-05
EcHS_A3677	Cluster_5181	ALL	nikC	nickel ABC transporter, permease protein NikC	15.2267	249.749	4.0358	9.27949e-08	1.67263e-05
EcHS_A1026	Cluster_1849	ALL		conserved hypothetical protein	49.1032	784.109	3.99716	4.92703e-07	5.46521e-05
EcHS_A3318	Cluster_5084	ALL	garD	galactarate dehydratase	53.4351	834.734	3.96546	3.55937e-07	4.27718e-05
EcHS_A0671	Cluster_1698	ALL	dpiA	transcriptional regulatory protein DpiA	35.3769	548.684	3.9551	1.10296e-06	0.000101925
EcHS_A3177	Cluster_2682	ALL	hyb0	hydrogenase-2 small chain	338.367	5142.32	3.92576	3.9864e-05	0.00177785
EcHS_A4154	Cluster_6264	ALL	uspD	universal stress protein D	60.047	902.211	3.9093	4.78808e-06	0.000351072
EcHS_A2384	Cluster_4793	ALL	glpC	sn-glycerol-3-phosphate dehydrogenase (anaerobic), K-small subunit	616.229	9257.13	3.90903	0.000249928	0.00730534
EcHS_A2022	Cluster_5992			putative flagellin	84.0608	1204.08	3.84036	4.50476e-06	0.000335993
EcHS_A2346	Cluster_6076	ALL	napF	ferredoxin-type protein NapF	62.6089	894.01	3.83585	2.00417e-07	2.70939e-05
EcHS_A1753	Cluster_416	ALL		conserved hypothetical protein	8.1418	115.371	3.82479	0.000137154	0.00478491
EcHS_A2344	Cluster_2353	ALL	napA	periplasmic nitrate reductase, large subunit	315.63	4432.05	3.81167	3.01355e-05	0.00141703
EcHS_A1661	Cluster_384	ALL		anaerobic dimethyl sulfoxide reductase, A subunit	87.9167	1229.55	3.80585	1.64502e-05	0.000912355
EcHS_A1310	Cluster_3557	ALL		conserved hypothetical protein	184.066	2558.64	3.79708	3.38341e-05	0.00155709
EcHS_A3180	Cluster_3923			oxidoreductase, aldo/keto reductase family	188.194	2536.35	3.75246	2.37962e-05	0.0012255
EcHS_A3605	Cluster_5158	ALL		feoA family protein	464.868	6217.83	3.74152	5.91971e-05	0.00234942
EcHS_A4614	Cluster_1522	ALL		radical SAM domain protein	29.8165	397.487	3.73672	3.44366e-06	0.00027086
EcHS_A1559	Cluster_4593	ALL	fdnI	formate dehydrogenase, gamma subunit	4.48226	59.2903	3.7255	0.000470212	0.012108
EcHS_A3606	Cluster_5159	ALL	feoB	ferrous iron transport protein B	678.18	8660.02	3.67463	0.000189758	0.00603597
EcHS_A2736	Cluster_2531	ALL	grcA	autonomous glycyl radical cofactor	1113.99	14192.3	3.6713	0.000826533	0.019125
EcHS_A1080	Cluster_123	ALL	hyaA	nickel-dependent hydrogenase 1, small subunit	12.8364	160.827	3.6472	3.42538e-05	0.00155981
EcHS_A4396	Cluster_5415	ALL	frdC	fumarate reductase, cytochrome b subunit	35.6269	443.194	3.6369	5.70609e-06	0.000391818
EcHS_A2306	Cluster_4768	ALL	fruB	PTS system fructose-specific phosphotransferase enzyme IIA component	46.3449	562.267	3.60077	1.15578e-05	0.000724621
EcHS_A1662	Cluster_385	ALL	dmsB1	dimethylsulfoxide reductase, B subunit	9.37324	111.171	3.56809	0.00021357	0.00643616
EcHS_A3712	Cluster_6817	ALL		hns-dependent expression protein A (HdeA)	133.721	1582.83	3.5652	9.7158e-05	0.00364528
EcHS_A2281	Cluster_4757	ALL		dihydroorotate dehydrogenase family protein	279.564	3299.81	3.56113	0.000399383	0.0107983
EcHS_A1115	Cluster_1883	ALL	agp	glucose-1-phosphatase	851.272	9790.35	3.52367	0.00157614	0.0310119
EcHS_A4395	Cluster_6281	ALL	frdD	fumarate reductase, D subunit	73.4319	833.274	3.50431	1.59079e-05	0.000905493
EcHS_A3678	Cluster_1176	ALL	nikD	nickel ABC transporter, ATP-binding protein NikD	24.4413	275.442	3.49436	2.45456e-06	0.0002042
EcHS_A3506	Cluster_1121	ALL	rpmC	ribosomal protein L29	52.7975	593.14	3.48983	3.53383e-06	0.000272988
EcHS_A0522	Cluster_5210	ALL		bacterial extracellular solute-binding proteins, family 5	218.279	2446.19	3.48629	8.52604e-05	0.00323541
EcHS_A2305	Cluster_653	ALL	fruK	1-phosphofructokinase	76.4009	851.559	3.47845	4.35107e-05	0.00188545
EcHS_A2382	Cluster_2367	ALL	glpA	anaerobic glycerol-3-phosphate dehydrogenase subunit, A	1571.67	17249.2	3.45616	0.00223159	0.0390845
EcHS_A1291	Cluster_253	ALL		SpoVR family protein	243.549	2635.96	3.43604	0.000274671	0.0077794
EcHS_A2866	Cluster_2575	ALL	hypD	hydrogenase expression/formation protein HypD	46.6161	502.974	3.43158	1.06434e-05	0.000677107
EcHS_A1878	Cluster_4676	ALL		conserved hypothetical protein	1379.23	14698.7	3.41375	0.00288959	0.0484511
EcHS_A0785	Cluster_4262	ALL	cydA	cytochrome d ubiquinol oxidase, subunit I	1667.57	17751.4	3.41212	0.00205	0.0364951
EcHS_A0659	Cluster_5660	ALL	uspG	universal stress protein G	253.039	2693.51	3.41206	0.000151316	0.00519518
EcHS_A1462	Cluster_4569		uspF	universal stress protein F	194.542	2052.94	3.39954	0.000188724	0.00603597
EcHS_A4379	Cluster_5411	ALL	dcuA	anaerobic C4-dicarboxylate transporter DcuA	870.508	8938.76	3.36014	0.00177463	0.0333786
EcHS_A4324	Cluster_6273	ALL	fdhF	formate dehydrogenase H, alpha subunit, selenocysteine-containing	63.8003	654.171	3.35803	2.41687e-05	0.00123005
EcHS_A0977	Cluster_1777	ALL	hcp	hydroxylamine reductase	76.1336	779.389	3.35574	2.55795e-06	0.000208786
EcHS_A2597	Cluster_2477	ALL	aegA1	protein AegA	45.9574	470.115	3.35465	1.26054e-05	0.000777918
EcHS_A2944	Cluster_912	ALL	fucA	L-fuculose phosphate aldolase	11.0753	110.677	3.32093	0.000752145	0.0176836
EcHS_A2342	Cluster_2352	ALL	napH	ferredoxin-type protein NapH	32.5348	324.608	3.31865	1.67008e-05	0.000914525
EcHS_A2147	Cluster_559	ALL	gyrI	DNA gyrase inhibitory protein	58.4523	577.091	3.30347	2.65586e-05	0.00129431
EcHS_A3350	Cluster_1083	ALL		peptidase, U32 family	95.5683	938.49	3.29574	8.69484e-06	0.000569907
EcHS_A4356	Cluster_1414	ALL	adiY	transcriptional regulator AdiY	263.057	2566.8	3.28652	0.000484745	0.0123353
EcHS_A3315	Cluster_1071	ALL	garL	2-dehydro-3-deoxyglucarate aldolase	140.918	1363.42	3.27431	4.2895e-05	0.00188545
EcHS_A3176	Cluster_5046	ALL	hybA	hydrogenase-2 electron transfer subunit	57.1966	551.638	3.26972	1.99262e-05	0.00103856
EcHS_A3824	Cluster_1239	ALL	gpmI	2,3-bisphosphoglycerate-independent phosphoglycerate mutase	277.038	2658.13	3.26226	0.000181511	0.00594863
EcHS_A3036	Cluster_940			conserved hypothetical protein	27.4073	262.116	3.25757	0.00016359	0.00548598
EcHS_A2867	Cluster_2576	ALL	hypE	hydrogenase expression/formation protein HypE	23.1426	220.361	3.25124	5.58872e-05	0.00229633
EcHS_A3675	Cluster_5179	ALL	nikA	nickel ABC transporter, periplasmic nickel-binding protein NikA	337.152	3186	3.24028	9.9432e-05	0.00364528
EcHS_A4153	Cluster_5348	ALL		conserved hypothetical protein	118.266	1053.4	3.15495	0.000298478	0.00827701
EcHS_A4588	Cluster_1512			transcriptional regulator, GntR family	305.731	2703.81	3.14466	0.000276926	0.0077794
EcHS_A2304	Cluster_652	ALL	fruA	PTS system, fructose-specific, IIBC component	81.6251	721.867	3.14465	0.000214951	0.00643616
EcHS_A0976	Cluster_1776	ALL	hcr	NADH oxidoreductase Hcr	9.80084	86.2182	3.13702	0.00189126	0.0346677
EcHS_A3809	Cluster_1233	ALL		conserved hypothetical protein	76.4704	669.488	3.13008	0.000132849	0.0047107
EcHS_A1557	Cluster_2101	ALL	fdnG	formate dehydrogenase, nitrate inducible, alpha subunit, selenocysteine-containing	376.34	3268.77	3.11864	0.0002675	0.00766361
EcHS_A4397	Cluster_3097	ALL	frdB	fumarate reductase, iron-sulfur protein	645.566	5301.02	3.03763	0.00227934	0.0397598
EcHS_A4360	Cluster_5404	ALL	melA	alpha-galactosidase	60.4316	494.335	3.03211	0.000238055	0.00700618
EcHS_A2341	Cluster_4782	ALL	napB	periplasmic nitrate reductase, diheme cytochrome c subunit	15.5145	126.237	3.02445	0.000557685	0.0138652
EcHS_A2339	Cluster_663	ALL	ccmA	heme ABC exporter, ATP-binding protein CcmA	27.1572	220.606	3.02207	0.000215729	0.00643616
EcHS_A1106	Cluster_6451	ALL	torR	torCAD operon transcriptional regulatory protein TorR	8.44022	68.1829	3.01406	0.00198639	0.0361055
EcHS_A0360	Cluster_2515	ALL		iron-sulfur cluster binding protein	131.898	1052.39	2.99617	0.000175466	0.00581541
EcHS_A1231	Cluster_4388	ALL		conserved hypothetical protein	96.7951	772.242	2.99605	0.000102668	0.0037323
EcHS_A1869	Cluster_4673	ALL		serine kinase family protein	320.422	2531.47	2.98193	0.00160579	0.0310119
EcHS_A0511	Cluster_5180	ALL		protein BolA	255.665	1991.41	2.96147	0.000974011	0.0216492
EcHS_A1870	Cluster_456	ALL		conserved hypothetical protein	127.362	973.363	2.93405	0.000698095	0.0168089
EcHS_A1489	Cluster_318	ALL		oxidoreductase, aldo/keto reductase family	62.448	473.826	2.92363	0.000201517	0.00629481
EcHS_A3496	Cluster_6204	ALL	rpmD	ribosomal protein L30	38.9556	291.503	2.90361	9.89187e-05	0.00364528
EcHS_A0350	Cluster_1455		rpmE2	ribosomal protein L31	23.546	175.151	2.89504	0.000419804	0.0109803
EcHS_A3679	Cluster_2832	ALL	nikE	nickel ABC transporter, ATP-binding protein NikE	50.3346	370.553	2.88006	6.64726e-05	0.0025939
EcHS_A3676	Cluster_2831	ALL	nikB	nickel ABC transporter, permease protein NikB	18.2517	134.14	2.87764	0.000264905	0.00763986
EcHS_A3038	Cluster_4973			oxidoreductase, pyridine nucleotide-disulfide family	71.386	522.007	2.87036	0.000757297	0.0177085
EcHS_A0359	Cluster_747	ALL		cysteine-rich domain protein	298.992	2175.17	2.86295	0.000676614	0.016444
EcHS_A0557	Cluster_1662	ALL	ushA	UDP-sugar hydrolase/5'-nucleotidase	145.882	1058.57	2.85924	0.00041393	0.0109803
EcHS_A1982	Cluster_2251	ALL	tar	methyl-accepting chemotaxis protein II	22.7475	159.344	2.80836	0.00162999	0.0313393
EcHS_A3351	Cluster_1084	ALL		peptidase, U32 family	17.6601	122.036	2.78874	0.000545123	0.0137105
EcHS_A3564	Cluster_1136	ALL	cysG	siroheme synthase	129.115	882.679	2.77324	0.000473349	0.0121166
EcHS_A4291	Cluster_5386		qor	quinone oxidoreductase	240.327	1641.6	2.77203	0.00124415	0.0262547
EcHS_A0490	Cluster_5127	ALL		oxidoreductase, aldo/keto reductase family	197.774	1329.57	2.74904	0.00086181	0.0195193
EcHS_A2525	Cluster_745	ALL	glk	glucokinase	336.518	2244.1	2.73738	0.00155422	0.030842
EcHS_A4507	Cluster_5431	ALL		conserved hypothetical protein	39.9641	259.396	2.69838	0.00134694	0.0278797
EcHS_A2099	Cluster_548	ALL		conserved hypothetical protein	393.421	2519.3	2.67887	0.00204595	0.0364951
EcHS_A3847	Cluster_5237	ALL	radC	DNA repair protein RadC	456.928	2891.3	2.66168	0.00158239	0.0310119
EcHS_A1001	Cluster_1817	ALL	dmsC1	anaerobic dimethyl sulfoxide reductase, C subunit	48.7081	306.83	2.65521	0.00132092	0.0276054
EcHS_A1247	Cluster_232	ALL	pepT	peptidase T	301.555	1897.03	2.65325	0.00238655	0.0411323
EcHS_A1112	Cluster_1881	ALL	cbpA	curved DNA-binding protein	322.936	2005.98	2.63498	0.00244431	0.0419607
EcHS_A2672	Cluster_4876		sseA	3-mercaptopyruvate sulfurtransferase	157.256	969.624	2.62431	0.000752102	0.0176836
EcHS_A3175	Cluster_6170	ALL	hybB	Ni/Fe-hydrogenase 2 b-type cytochrome subunit	207.774	1265.82	2.60698	0.000838524	0.0191929
EcHS_A1331	Cluster_4463	ALL	narX	nitrate/nitrate sensor histidine kinase NarX	117.539	710.972	2.59665	0.000417646	0.0109803
EcHS_A1998	Cluster_5990	ALL		ferritin family protein	51.6416	307.075	2.57199	0.00158856	0.0310119
EcHS_A3962	Cluster_2947	ALL		ATPase family associated with various cellular activities (AAA)	260.805	1543.01	2.5647	0.00197337	0.0360202
EcHS_A1724	Cluster_2149	ALL	ydhF	oxidoreductase YdhF	111.094	657.13	2.5644	0.000975867	0.0216492
EcHS_A0433	Cluster_5852	ALL	hemB	delta-aminolevulinic acid dehydratase	410.352	2425.13	2.56313	0.00146781	0.0296717
EcHS_A0969	Cluster_68	ALL		putative lipoprotein	143.449	846.361	2.56074	0.00128542	0.0269938
EcHS_A1797	Cluster_428	ALL	rplT	ribosomal protein L20	25.3207	148.963	2.55657	0.00143193	0.0292195
EcHS_A1423	Cluster_4557	ALL	pspE	phage shock protein E	68.8552	400.459	2.54002	0.00144489	0.0293455
EcHS_A3127	Cluster_2664	ALL		putative membrane protein	104.157	602.026	2.53107	0.000342914	0.0093889
EcHS_A2655	Cluster_6124			IS1, transposase OrfB	46.9334	269.767	2.52303	0.00119903	0.0255518
EcHS_A0849	Cluster_3424	ALL		transporter auxiliary protein, membrane fusion protein (MFP) family	113.686	628.721	2.46736	0.0015519	0.030842
EcHS_A3349	Cluster_5091	ALL		sterol-binding protein	116.892	633.41	2.43797	0.00173363	0.0327498
EcHS_A3947	Cluster_6248	ALL	atpC	ATP synthase F1, epsilon subunit	78.7097	418.969	2.41223	0.000500914	0.0126722
EcHS_A2202	Cluster_6058		galF	regulatory protein GalF	221.118	1099.81	2.31437	0.00300931	0.0498333
EcHS_A3505	Cluster_1120	ALL	rpsQ	ribosomal protein S17	94.5227	418.724	2.14727	0.00202822	0.0364951
EcHS_A4064	Cluster_5319	ALL	rfaH	transcriptional activator RfaH	589.452	136.612	-2.10929	0.00304051	0.0498333
EcHS_A2461	Cluster_6089	ALL		conserved hypothetical protein	563.24	127.471	-2.14358	0.00265659	0.0454245
EcHS_A2629	Cluster_779	ALL	arsC1	arsenate reductase	643.072	140.318	-2.19628	0.00208845	0.0368761
EcHS_A1168	Cluster_196	ALL	mdoC	glucans biosynthesis protein C	597.092	128.21	-2.21944	0.00304115	0.0498333
EcHS_A3143	Cluster_1012			conserved hypothetical protein	499.454	106.717	-2.22656	0.00293403	0.0488178
EcHS_A3827	Cluster_2905	ALL		glycosyl transferase, group 2 family protein	267.814	57.066	-2.23053	0.00188964	0.0346677
EcHS_A4608	Cluster_5459	ALL	yjjG	5-nucleotidase YjjG	740.073	156.126	-2.24496	0.00279343	0.0472045
EcHS_A0223	Cluster_422			conserved hypothetical protein	188.59	39.773	-2.2454	0.00283128	0.047658
EcHS_A2942	Cluster_4948	ALL	xni	exodeoxyribonuclease-9	451.937	94.368	-2.25975	0.00181525	0.033875
EcHS_A0222	Cluster_2199			putative lipoprotein	316.131	65.9591	-2.26088	0.00168779	0.0321647
EcHS_A0062	Cluster_1515	ALL		pseudouridine synthase, RluA family	970.241	202.078	-2.26343	0.00182147	0.033875
EcHS_A1132	Cluster_141	ALL		iron permease FTR1 family protein	298.154	61.759	-2.27134	0.00200697	0.036327
EcHS_A4032	Cluster_6257	HS ONLY		conserved hypothetical protein	480.735	97.5806	-2.30058	0.00110439	0.0238879
EcHS_A1853	Cluster_3716		ydjE	major facilitator family transporter	330.936	66.6994	-2.31081	0.00170221	0.0322971
EcHS_A2283	Cluster_4760	ALL	mglA	galactose ABC transporter, ATP-binding protein	1168.73	230.728	-2.34068	0.00269078	0.045828
EcHS_A2458	Cluster_700	ALL	hisQ	histidine ABC transporter, permease protein HisQ	186.449	36.8081	-2.34069	0.00271122	0.0459951
EcHS_A0873	Cluster_5901	ALL		conserved hypothetical protein	278.795	54.595	-2.35236	0.00137608	0.0283473
EcHS_A1400	Cluster_4477	ALL		conserved hypothetical protein	481.572	92.1442	-2.38579	0.00106979	0.0233733
EcHS_A1095	Cluster_1874	ALL	ymcB	group 4 capsule (G4C) polysaccharide, YmcB	333.52	63.7353	-2.38761	0.00134237	0.0278797
EcHS_A2329	Cluster_2347			putative autotransporter, IS5K-containing	339.534	63.4894	-2.41897	0.0006994	0.0168089
EcHS_A3834	Cluster_6830			glycosyl transferase, group 2 family protein	191.272	35.3259	-2.43682	0.00153661	0.0307749
EcHS_A1480	Cluster_4576			enoyl-CoA hydratase/isomerase family protein	256.792	46.69	-2.45941	0.000857383	0.0195193
EcHS_A0597	Cluster_5418	ALL	purK	phosphoribosylaminoimidazole carboxylase, ATPase subunit	143.037	25.9388	-2.4632	0.00303806	0.0498333
EcHS_A1475	Cluster_4496		paaG	phenylacetate-CoA oxygenase, PaaG subunit	696.15	120.552	-2.52974	0.000582835	0.0142987
EcHS_A2783	Cluster_6129	HS ONLY		hypothetical protein	116.535	20.0102	-2.54196	0.00182452	0.033875
EcHS_A2398	Cluster_4797	ALL	arnB	UDP-4-amino-4-deoxy-L-arabinose--oxoglutarate aminotransferase	731.408	123.269	-2.56886	0.000585036	0.0142987
EcHS_A1828	Cluster_4661	ALL	astB	succinylarginine dihydrolase	107.161	18.0338	-2.57101	0.00237662	0.041125
EcHS_A2480	Cluster_6616	ALL	mepA	penicillin-insensitive murein endopeptidase	657.523	109.931	-2.58045	0.000453233	0.0117406
EcHS_A2034	Cluster_5995	HS ONLY		putative transcriptional regulator, AraC family	123.684	20.2567	-2.61019	0.00210697	0.0370518
EcHS_A1625	Cluster_4617	ALL		diguanylate cyclase (GGDEF) domain protein	249.876	40.7609	-2.61595	0.000557054	0.0138652
EcHS_A4080	Cluster_5325	ALL	mobA	molybdopterin-guanine dinucleotide biosynthesis protein A	534.577	86.7115	-2.6241	0.000212323	0.00643616
EcHS_A3141	Cluster_2673			type IV prepilin peptidase family protein	671.429	107.707	-2.64013	0.000345793	0.00940819
EcHS_A4569	Cluster_3163			conserved hypothetical protein	138.733	21.9866	-2.65761	0.00102358	0.0225918
EcHS_A4302	Cluster_3065	ALL		putative membrane protein	170.204	26.6801	-2.67343	0.000826714	0.019125
EcHS_A2192	Cluster_6052		wzb	low molecular weight phosphotyrosine protein phosphatase	744.342	114.128	-2.70531	0.000318544	0.00877721
EcHS_A1097	Cluster_6450	ALL		putative inner membrane protein	1279.36	193.432	-2.72552	0.000291904	0.00814696
EcHS_A0824	Cluster_1745	ALL		anion transporter	76.231	11.3641	-2.74589	0.00204927	0.0364951
EcHS_A1846	Cluster_4668			conserved hypothetical protein	222.125	33.1033	-2.74633	0.000238074	0.00700618
EcHS_A3619	Cluster_1157	ALL	rtcR	sigma-54 dependent transcriptional regulator RtcR	257.044	38.2914	-2.74692	0.000189543	0.00603597
EcHS_A2462	Cluster_2393	ALL	ubiX	3-octaprenyl-4-hydroxybenzoate carboxy-lyase	280.856	41.5019	-2.75858	0.000276937	0.0077794
EcHS_A4019	Cluster_5307	ALL	aslB	arylsulfatase-activating protein AslB	295.612	43.2315	-2.77355	0.00021192	0.00643616
EcHS_A0599	Cluster_585	ALL	lpxH	UDP-2,3-diacylglucosamine hydrolase	380.21	55.0887	-2.78697	0.000193302	0.00610381
EcHS_A3844	Cluster_2910	ALL	mutM	formamidopyrimidine-DNA glycosylase	327.626	47.4308	-2.78815	0.00018491	0.00601445
EcHS_A4271	Cluster_1376		xylE	D-xylose-proton symporter	208.958	29.645	-2.81735	0.000158287	0.0053496
EcHS_A1412	Cluster_294		puuA	glutamate--putrescine ligase	95.8863	13.3402	-2.84554	0.0011819	0.0253114
EcHS_A1649	Cluster_6416			phage antitermination Q type 1 family	2319.32	318.184	-2.86577	0.000421344	0.0109803
EcHS_A2096	Cluster_6020			phage integrase family domain protein	731.985	100.296	-2.86755	0.000117353	0.00423059
EcHS_A3617	Cluster_5165	ALL	rtcA	RNA 3'-terminal phosphate cyclase	138.97	19.022	-2.86904	0.000420714	0.0109803
EcHS_A3329	Cluster_1074	ALL	agaY	tagatose-1,6-bisphosphate aldolase agaY	73.4614	9.88139	-2.8942	0.00292889	0.0488178
EcHS_A3802	Cluster_1231			Rhs family protein	62.7547	8.39952	-2.90134	0.0023071	0.0400825
EcHS_A0532	Cluster_1299	ALL		conserved hypothetical protein	91.3179	12.1052	-2.91527	0.00087268	0.0196626
EcHS_A4079	Cluster_5324	ALL	mobB	molybdopterin-guanine dinucleotide biosynthesis protein B	368.874	48.4202	-2.92945	5.18891e-05	0.00217934
EcHS_A0683	Cluster_5670	ALL		protein YbeD	826.586	108.201	-2.93345	7.75977e-05	0.00297069
EcHS_A3898	Cluster_6873	ALL	ibpB	small heat shock protein IbpB	790.873	103.264	-2.93711	2.72135e-05	0.00130806
EcHS_A4452	Cluster_4043			enoyl-CoA hydratase/isomerase family protein	90.6999	11.6107	-2.96565	0.00123172	0.0261196
EcHS_A3624	Cluster_6221			putative membrane protein	442.091	55.5844	-2.99159	2.58645e-05	0.00128609
EcHS_A3261	Cluster_2702	ALL		conserved hypothetical protein	177.576	22.2328	-2.99767	0.000263512	0.00763986
EcHS_A4144	Cluster_3007	ALL	cpxP	periplasmic protein CpxP	2064.45	255.932	-3.01192	0.000151126	0.00519518
EcHS_A3273	Cluster_1057	ALL		putative inner membrane protein	236.508	28.1629	-3.07002	3.57427e-05	0.00161065
EcHS_A2086	Cluster_6010	HS ONLY		bacteriophage Mu Gp45 protein	89.4224	10.3756	-3.10744	0.000730122	0.0173544
EcHS_A3737	Cluster_2857	ALL		hypothetical protein	229.9	26.433	-3.12059	5.81999e-05	0.00233123
EcHS_A3748	Cluster_2861	ALL		major facilitator family transporter	816.218	93.3801	-3.12777	1.87638e-05	0.000989907
EcHS_A3139	Cluster_2671	ALL	gspC1	general secretion pathway protein C	230.043	25.9388	-3.14872	5.67977e-05	0.00229633
EcHS_A0598	Cluster_584	ALL	purE	phosphoribosylaminoimidazole carboxylase, catalytic subunit	2738.62	294.217	-3.2185	0.000202261	0.00629481
EcHS_A4636	Cluster_1532			inner membrane protein CreD	288.528	29.6444	-3.28288	1.75452e-05	0.000948758
EcHS_A2816	Cluster_6136			hypothetical protein	131.038	12.846	-3.3506	9.82536e-05	0.00364528
EcHS_A2290	Cluster_6071	ALL		hypothetical protein	58.7537	5.68177	-3.37027	0.00160295	0.0310119
EcHS_A4382	Cluster_3092	ALL		amino acid-polyamine-organocation (APC) permease family protein	1151.68	109.685	-3.3923	6.61757e-06	0.000447306
EcHS_A3596	Cluster_1152	ALL	hslR	heat shock protein 15	2778.62	253.458	-3.45455	4.84362e-05	0.00205426
EcHS_A4164	Cluster_6266	ALL	hslV	ATP-dependent protease HslV	2466.21	216.896	-3.50722	2.89874e-05	0.00137802
EcHS_A4178	Cluster_4026	ALL		conserved hypothetical protein	49.2701	4.19962	-3.55238	0.00167719	0.0321042
EcHS_A4599	Cluster_6962	ALL		transcriptional regulator, LuxR family	67.283	5.68177	-3.56583	0.000583166	0.0142987
EcHS_A3539	Cluster_2773	ALL	dsrH	sulfur relay protein TusD/DsrH	1466.32	121.294	-3.59562	5.61926e-06	0.000391818
EcHS_A1581	Cluster_359	ALL		inner membrane ABC transporter ATP-binding protein	136.332	10.8696	-3.64876	3.30602e-05	0.00153783
EcHS_A2355	Cluster_6078	ALL		hypothetical protein	41.1366	2.96459	-3.79452	0.00116581	0.025091
EcHS_A1100	Cluster_5922	ALL		conserved hypothetical protein	45.1724	3.21142	-3.81416	0.00153175	0.0307749
EcHS_A1098	Cluster_1875	ALL		cold shock DNA-binding protein	369.023	25.9396	-3.83048	3.24693e-07	4.0132e-05
EcHS_A4601	Cluster_1517	ALL		conserved hypothetical protein	269.17	18.5275	-3.86078	1.95107e-06	0.000165496
EcHS_A4581	Cluster_3167		hpcD	5-carboxymethyl-2-hydroxymuconate delta isomerase	54.8093	3.70538	-3.88673	0.000837064	0.0191929
EcHS_A0016	Cluster_5747	ALL	dnaJ	chaperone protein DnaJ	1332.84	89.6758	-3.89364	4.80731e-07	5.46521e-05
EcHS_A4295	Cluster_1391			conserved hypothetical protein	81.0206	5.18781	-3.96509	7.42213e-05	0.0028668
EcHS_A1394	Cluster_6483	ALL		putative translation initation factor SUI1	71.071	4.44674	-3.99844	0.000136009	0.00478355
EcHS_A2715	Cluster_2519	ALL		4Fe-4S binding domain protein	761.311	44.7136	-4.0897	1.17824e-07	2.03882e-05
EcHS_A3019	Cluster_2628		epaO	type III secretion apparatus protein EpaO	39.4723	2.22323	-4.15011	0.00159447	0.0310119
EcHS_A1099	Cluster_1876	ALL		cold shock DNA-binding protein	11087.7	620.319	-4.1598	5.67443e-05	0.00229633
EcHS_A3140	Cluster_1011			putative lipoprotein	107.672	5.68177	-4.24416	1.49841e-05	0.000875963
EcHS_A4590	Cluster_3172	ALL		oxidoreductase, zinc-binding dehydrogenase family	251.69	12.3517	-4.34886	1.95344e-07	2.70939e-05
EcHS_A2781	Cluster_3061			DinI family protein	33.4949	1.48215	-4.49818	0.00184046	0.034025
EcHS_A1719	Cluster_5967	ALL		hypothetical protein	22.7044	0	-4.5049	0.00140207	0.0287458
EcHS_A3163	Cluster_5040			putative polysaccharide biosynthesis protein	25.6138	0	-4.67885	0.000707716	0.0169148
EcHS_A3129	Cluster_2666	ALL	gspM	general secretion pathway protein M	862.295	32.8562	-4.71395	2.45391e-09	8.16586e-07
EcHS_A1589	Cluster_2112			fimbrial usher family protein	107.107	3.9525	-4.76015	3.66443e-06	0.000278111
EcHS_A0368	Cluster_5846	HS ONLY		hypothetical protein	27.507	0	-4.78173	0.000408558	0.0109778
EcHS_A4021	Cluster_6254			hypothetical protein	124.149	4.19962	-4.88567	9.47907e-07	9.62861e-05
EcHS_A1470	Cluster_4572	ALL		conserved hypothetical protein	30.47	0.741075	-5.36163	0.00109958	0.0238879
EcHS_A3899	Cluster_5247	ALL	ibpA	small heat shock protein IbpA	9666.39	225.55	-5.42146	2.36418e-07	3.00807e-05
EcHS_A2263	Cluster_634			ABC transporter, quaternary amine uptake (QAT) family, permease protein	45.9627	0	-5.52239	1.54072e-05	0.000888689
EcHS_A4278	Cluster_3049			conserved hypothetical protein	84.9892	1.72927	-5.61904	1.57073e-06	0.000138673
EcHS_A2729	Cluster_6122	ALL		hypothetical protein	40.0986	0.741075	-5.75779	0.000206598	0.00638387
EcHS_A1634	Cluster_5486			hypothetical protein	1107.21	18.7752	-5.88196	2.89909e-12	3.13536e-09
EcHS_A0221	Cluster_5793			hypothetical protein	90.2322	1.48215	-5.92788	9.57074e-07	9.62861e-05

## Sheet: DMEMB vs DMEM
HS genes that have significant differential expression in DMEMB vs. DMEM
Locus ID	LS-BSR Cluster ID	Cluster Type	Gene ID	Predicted Protein Function	Read Counts (DMEM)	Read Counts (DMEMB)	LFC (DMEMB/DMEM)	p-value	FDR
EcHS_A1300	Cluster_258	ALL		conserved domain protein	0.411276	14.871	5.17625	2.82776e-06	8.37674e-05
EcHS_A2346	Cluster_6076	ALL	napF	ferredoxin-type protein NapF	22.6839	440.794	4.28037	3.17724e-19	2.29026e-16
EcHS_A2345	Cluster_4784	ALL	napD	NapD protein	0	19.1101	4.25626	1.09762e-08	5.33393e-07
EcHS_A2344	Cluster_2353	ALL	napA	periplasmic nitrate reductase, large subunit	61.9897	1030.02	4.0545	6.54641e-22	7.07831e-19
EcHS_A1365	Cluster_276	ALL	ompW	outer membrane protein W	28.0684	405.965	3.85434	3.55575e-16	9.04623e-14
EcHS_A2382	Cluster_2367	ALL	glpA	anaerobic glycerol-3-phosphate dehydrogenase subunit, A	91.9436	1250.54	3.76566	4.39031e-20	3.79762e-17
EcHS_A2383	Cluster_674	ALL	glpB	anaerobic glycerol-3-phosphate dehydrogenase, subunit B	28.853	350.934	3.60441	2.63116e-14	4.06421e-12
EcHS_A2343	Cluster_4783	ALL		ferredoxin-type protein NapG	3.3852	40.4154	3.57759	1.44913e-07	5.4978e-06
EcHS_A2861	Cluster_878	ALL	hycA	formate hydrogenlyase regulatory protein HycA	10.5099	119.471	3.50684	7.5076e-10	4.77506e-08
EcHS_A2342	Cluster_2352	ALL	napH	ferredoxin-type protein NapH	5.51757	59.7895	3.43779	2.85201e-08	1.22128e-06
EcHS_A1557	Cluster_2101	ALL	fdnG	formate dehydrogenase, nitrate inducible, alpha subunit, selenocysteine-containing	25.9931	269.111	3.372	3.94514e-12	3.79171e-10
EcHS_A1735	Cluster_411	ALL	sodB	superoxide dismutase (Fe)	329.368	3095.84	3.23256	8.64143e-16	1.85704e-13
EcHS_A1558	Cluster_352	ALL	fdnH	formate dehydrogenase, nitrate-inducible, iron-sulfur subunit	7.16267	62.3315	3.12139	1.8891e-07	6.9832e-06
EcHS_A4315	Cluster_5393	ALL	nrfA	formate-dependent cytochrome c nitrite reductase, c552 subunit	54.998	463.679	3.07567	1.92663e-12	2.03236e-10
EcHS_A2860	Cluster_2574	ALL	hycB	formate hydrogenlyase, subunit B	5.40358	40.9664	2.92245	8.61899e-06	0.000230106
EcHS_A1559	Cluster_4593	ALL	fdnI	formate dehydrogenase, gamma subunit	3.3662	21.4523	2.67194	0.000192313	0.00353938
EcHS_A3177	Cluster_2682	ALL	hyb0	hydrogenase-2 small chain	50.5053	319.334	2.66056	6.04013e-09	3.00271e-07
EcHS_A4396	Cluster_5415	ALL	frdC	fumarate reductase, cytochrome b subunit	12.8825	80.8422	2.64969	2.12739e-06	6.3455e-05
EcHS_A4121	Cluster_1326	ALL	fdoH	formate dehydrogenase-O, iron-sulfur subunit	124.327	768.888	2.62863	6.54833e-11	5.44645e-09
EcHS_A3350	Cluster_1083	ALL		peptidase, U32 family	62.477	385.712	2.62613	2.30958e-09	1.24862e-07
EcHS_A0999	Cluster_1816	ALL	dmsA	anaerobic dimethyl sulfoxide reductase, A subunit	119.411	728.939	2.60986	1.45724e-10	1.05043e-08
EcHS_A3677	Cluster_5181	ALL	nikC	nickel ABC transporter, permease protein NikC	10.0606	60.0421	2.57726	6.87505e-06	0.000188194
EcHS_A2864	Cluster_4928	ALL	hypB	hydrogenase isoenzymes nickel incorporation protein HypB	44.8614	264.764	2.56116	4.50413e-08	1.85527e-06
EcHS_A2380	Cluster_4792	ALL	glpT	glycerol-3-phosphate transporter	135.623	788.757	2.53998	1.01595e-10	7.70877e-09
EcHS_A2247	Cluster_3829	ALL		fimbrial protein	10.8072	62.7355	2.5373	1.58486e-05	0.000396215
EcHS_A2341	Cluster_4782	ALL	napB	periplasmic nitrate reductase, diheme cytochrome c subunit	5.51757	31.6089	2.51823	9.059e-05	0.00186572
EcHS_A2003	Cluster_6510	ALL	ftnA	ferritin-1	132.901	726.155	2.44992	1.30106e-09	7.40406e-08
EcHS_A1607	Cluster_2122	ALL		aldehyde dehydrogenase (NAD) family protein	471.108	2487.32	2.40046	9.41491e-10	5.57801e-08
EcHS_A3561	Cluster_5143	ALL	nirB	nitrite reductase NAD(P)H, large subunit	380.428	2003.47	2.39681	4.81159e-10	3.20155e-08
EcHS_A4356	Cluster_1414	ALL	adiY	transcriptional regulator AdiY	21.203	109.679	2.37095	7.50344e-06	0.000202827
EcHS_A0527	Cluster_1283	ALL	glnK	nitrogen regulatory protein P-II 2	8.3585	42.8817	2.35904	6.18183e-05	0.00134354
EcHS_A4496	Cluster_6297	ALL		hypothetical protein	82.017	416.785	2.34531	3.65148e-08	1.52888e-06
EcHS_A2863	Cluster_7489	ALL	hypA2	hydrogenase nickel insertion protein HypA	8.3965	41.2604	2.2969	0.000169355	0.00315715
EcHS_A2669	Cluster_799		ndk	nucleoside diphosphate kinase	1313.21	6418.87	2.28922	1.21499e-08	5.77454e-07
EcHS_A4324	Cluster_6273	ALL	fdhF	formate dehydrogenase H, alpha subunit, selenocysteine-containing	71.9743	349.59	2.28011	3.16977e-07	1.14244e-05
EcHS_A3705	Cluster_6225	ALL	arsC2	arsenate reductase	7.12468	33.0648	2.2144	0.000422827	0.00697987
EcHS_A1037	Cluster_1856	ALL	ompF	outer membrane protein F	25966.5	119725	2.205	4.3848e-09	2.25765e-07
EcHS_A4395	Cluster_6281	ALL	frdD	fumarate reductase, D subunit	27.2079	124.603	2.19524	1.81657e-05	0.000446403
EcHS_A2384	Cluster_4793	ALL	glpC	sn-glycerol-3-phosphate dehydrogenase (anaerobic), K-small subunit	55.4283	253.841	2.19523	1.36035e-06	4.23273e-05
EcHS_A4363	Cluster_3085	ALL	fumB	fumarate hydratase	28.5367	128.884	2.17518	1.63367e-05	0.000406071
EcHS_A4122	Cluster_1327	ALL	fdoG	formate dehydrogenase-O, major subunit, selenocysteine-containing	3862.57	16880.7	2.12774	9.5428e-08	3.71825e-06
EcHS_A3563	Cluster_1135	ALL	nirC	nitrite transporter NirC	23.0951	99.6398	2.10913	6.82117e-05	0.00146047
EcHS_A3679	Cluster_2832	ALL	nikE	nickel ABC transporter, ATP-binding protein NikE	15.5972	65.3374	2.06662	0.000154322	0.00291461
EcHS_A1835	Cluster_4662	ALL		conserved hypothetical protein	5.0493	21.094	2.06268	0.00256607	0.0314398
EcHS_A2433	Cluster_687	ALL	nuoF	NADH-quinone oxidoreductase, F subunit	437.699	1826.99	2.06146	7.26507e-08	2.91229e-06
EcHS_A2434	Cluster_4805	ALL	nuoE	NADH-quinone oxidoreductase, E subunit	245.377	1017.61	2.05211	8.55513e-08	3.39458e-06
EcHS_A4398	Cluster_1428	ALL	frdA	fumarate reductase, flavoprotein subunit	2194.49	8949.74	2.02796	4.51047e-07	1.56062e-05
EcHS_A3678	Cluster_1176	ALL	nikD	nickel ABC transporter, ATP-binding protein NikD	11.8387	48.177	2.02483	0.000333407	0.00567711
EcHS_A2436	Cluster_689	ALL	nuoB	NADH-quinone oxidoreductase, B subunit	1051.06	4217.57	2.00457	3.01548e-07	1.09596e-05
EcHS_A3922	Cluster_1273	ALL	tnaA	tryptophanase	175.286	43.8094	-2.0004	3.75581e-05	0.000868266
EcHS_A3648	Cluster_1167	ALL		sn-glycerol 3-phosphate transport protein	26.7653	6.63408	-2.01239	0.00232948	0.0291185
EcHS_A3940	Cluster_5281	ALL	pstB	phosphate ABC transporter, ATP-binding protein	1708.19	420.86	-2.02106	1.82094e-07	6.7893e-06
EcHS_A3942	Cluster_5255	ALL	pstC	phosphate ABC transporter, permease protein PstC	398.081	95.5961	-2.05804	1.30513e-06	4.09035e-05
EcHS_A2074	Cluster_2283	ALL		metal-binding protein	327.647	78.0704	-2.06929	1.38714e-06	4.28526e-05
EcHS_A0634	Cluster_3320	ALL	fes	enterochelin esterase	1702.34	401.773	-2.08307	6.5294e-08	2.66412e-06
EcHS_A2189	Cluster_6049	HS ONLY		glycosyl transferase, group 2 family protein	574.981	133.168	-2.11026	1.11751e-07	4.2772e-06
EcHS_A0964	Cluster_5745	ALL	artJ	arginine ABC transporter, periplasmic arginine-binding protein ArtJ	718.758	165.349	-2.11999	1.09723e-07	4.23707e-06
EcHS_A0635	Cluster_3321	ALL		MbtH-like protein	122.467	27.9693	-2.13048	3.7742e-05	0.000868266
EcHS_A0922	Cluster_5909	HS ONLY		hypothetical protein	364.383	82.445	-2.14395	5.85485e-07	1.99388e-05
EcHS_A4144	Cluster_3007	ALL	cpxP	periplasmic protein CpxP	1882.03	420.499	-2.16211	2.12515e-08	9.57427e-07
EcHS_A1224	Cluster_222	ALL	fhuE	TonB-dependent siderophore receptor FhuE	3732.33	825.271	-2.17714	3.58642e-08	1.52071e-06
EcHS_A0644	Cluster_1687	ALL	entC	isochorismate synthase, entC	2350.79	517.039	-2.1848	2.3448e-08	1.04549e-06
EcHS_A3345	Cluster_6184			intracellular peptidase, PfpI family	284.179	61.2453	-2.21413	9.52145e-07	3.09626e-05
EcHS_A2558	Cluster_2466	ALL	cysA	sulfate/thiosulfate ABC transporter, ATP-binding protein	206.711	44.3903	-2.21929	3.67586e-06	0.000106699
EcHS_A4600	Cluster_3177	ALL	fhuF	ferric iron reductase protein FhuF	3814.71	814.834	-2.227	1.58199e-08	7.43707e-07
EcHS_A3649	Cluster_2819	ALL	ugpA	sn-glycerol-3-phosphate transport system permease protein UgpA	25.1012	5.33667	-2.23375	0.00129102	0.018075
EcHS_A4528	Cluster_6307	HS ONLY		hypothetical protein	574.987	121.111	-2.2472	2.74239e-08	1.19806e-06
EcHS_A1821	Cluster_6501	ALL	osmE	osmotically-inducible lipoprotein E	453.971	95.1322	-2.25459	8.68338e-08	3.41415e-06
EcHS_A2191	Cluster_6051		etk2	tyrosine-protein kinase etk	9964.67	2074.41	-2.26412	9.2531e-09	4.54769e-07
EcHS_A0829	Cluster_12	ALL	bioA	adenosylmethionine-8-amino-7-oxononanoate transaminase	1230.81	253.177	-2.28139	2.86607e-09	1.53034e-07
EcHS_A0332	Cluster_5836	HS ONLY		hypothetical protein	2650.03	540.992	-2.29233	3.016e-09	1.59076e-07
EcHS_A1813	Cluster_439	ALL	katE	catalase HPII	1363.78	276.68	-2.30132	3.33774e-09	1.73924e-07
EcHS_A0645	Cluster_1688	ALL	entE	enterobactin synthetase component E	5897.09	1151.79	-2.35613	5.31196e-09	2.67142e-07
EcHS_A2512	Cluster_3874	ALL		conserved hypothetical protein	139.484	27.1586	-2.36061	3.51606e-06	0.00010275
EcHS_A3019	Cluster_2628		epaO	type III secretion apparatus protein EpaO	15.0149	2.90027	-2.37214	0.0034612	0.039813
EcHS_A1419	Cluster_295	ALL	pspA	phage shock protein A	2852.42	543.345	-2.39224	9.64318e-10	5.63605e-08
EcHS_A3941	Cluster_5282	ALL	pstA	phosphate ABC transporter, permease protein PstA	471.922	89.4673	-2.39912	1.63467e-08	7.60209e-07
EcHS_A2190	Cluster_6050	HS ONLY		bacterial sugar transferase	4326.86	816.114	-2.40648	7.05091e-10	4.55152e-08
EcHS_A2783	Cluster_6129	HS ONLY		hypothetical protein	64.2931	12.0236	-2.4188	2.68812e-05	0.000642328
EcHS_A0638	Cluster_1685	ALL	fepE	ferric enterobactin transport protein FepE	110.464	20.4075	-2.43641	5.61168e-06	0.000156584
EcHS_A3650	Cluster_2820	ALL	ugpB	glycerol-3-phosphate-binding periplasmic protein precursor	389.592	71.0966	-2.45411	1.93696e-08	8.91208e-07
EcHS_A3460	Cluster_2757	ALL		putative lipoprotein	197.191	35.8066	-2.46129	4.78021e-07	1.64083e-05
EcHS_A0807	Cluster_3371	ALL		conserved hypothetical protein	751.819	136.147	-2.46522	9.24579e-10	5.5539e-08
EcHS_A2970	Cluster_923	ALL		conserved hypothetical protein	13.0915	2.33077	-2.48975	0.00409537	0.0454166
EcHS_A2559	Cluster_753	ALL	cysW	sulfate ABC transporter, permease protein CysW	479.361	84.7943	-2.49907	4.80096e-09	2.44284e-07
EcHS_A3939	Cluster_5254	ALL	phoU	phosphate transport system regulatory protein PhoU	325.492	57.1832	-2.50896	3.67639e-08	1.52888e-06
EcHS_A1580	Cluster_358	ALL		TonB-dependent receptor	316.787	55.2749	-2.51882	2.71607e-08	1.19806e-06
EcHS_A4337	Cluster_3077	ALL	phnL	phosphonate C-P lyase system protein PhnL	45.8114	7.82588	-2.54938	4.70845e-05	0.00105513
EcHS_A1233	Cluster_224	ALL		surface antigen domain protein	951.293	160.874	-2.56396	7.15567e-11	5.73116e-09
EcHS_A2980	Cluster_6156	ALL		putative lipoprotein	701.64	118.504	-2.56579	2.78904e-10	1.9147e-08
EcHS_A1579	Cluster_4602	ALL	pqqL	peptidase, M16B family	882.134	148.042	-2.57499	9.95161e-11	7.68584e-09
EcHS_A2561	Cluster_4835	ALL	cysP	sulfate/thiosulfate ABC transporter, periplasmic sulfate/thiosulfate-binding protein	507.262	84.4774	-2.58609	1.51753e-09	8.52377e-08
EcHS_A2904	Cluster_897	ALL	cysJ	sulfite reductase NADPH flavoprotein, alpha-component	676.27	109.188	-2.63078	1.59562e-10	1.13132e-08
EcHS_A4432	Cluster_4042	ALL		conserved hypothetical protein	258.777	41.3431	-2.64599	2.8019e-08	1.21182e-06
EcHS_A3943	Cluster_5256	ALL	pstS	phosphate ABC transporter, periplasmic phosphate-binding protein PstS	436.597	68.0792	-2.68101	8.13514e-10	5.02635e-08
EcHS_A4285	Cluster_6897	ALL		CsbD family protein	119.956	18.699	-2.68147	6.92333e-07	2.33933e-05
EcHS_A4338	Cluster_1408	ALL	phnK	phosphonate C-P lyase system protein PhnK	31.372	4.8728	-2.68666	9.40325e-05	0.00189969
EcHS_A3921	Cluster_7597		tnaC	tryptophanase leader peptide	52.0107	8.02568	-2.69611	1.48114e-05	0.000374615
EcHS_A0633	Cluster_3319	ALL	fepA	ferrienterobactin receptor	8247.44	1272.32	-2.69649	4.55475e-11	3.86261e-09
EcHS_A0859	Cluster_4286	ALL		oxidoreductase, 2OG-Fe(II) oxygenase family	686.859	102.384	-2.74602	3.41354e-11	2.95271e-09
EcHS_A2233	Cluster_618	ALL	fbaB	fructose-bisphosphate aldolase, class 1	3164.26	462.471	-2.77443	4.37329e-12	4.11184e-10
EcHS_A4431	Cluster_1440	ALL		acyl-CoA dehydrogenase family protein	81.5554	11.8651	-2.78105	1.55747e-06	4.7437e-05
EcHS_A0646	Cluster_3323	ALL	entB	isochorismatase	2850.34	406.444	-2.81001	2.70605e-12	2.72178e-10
EcHS_A0636	Cluster_1682	ALL	entF	enterobactin synthetase component F	9537.24	1347.97	-2.82278	6.50032e-12	5.98168e-10
EcHS_A2188	Cluster_6048	HS ONLY		hypothetical protein	815.789	114.658	-2.83086	1.5836e-12	1.75618e-10
EcHS_A1641	Cluster_5956			transcriptional regulator, GnsA/GnsB family	48.0633	6.6869	-2.84553	6.96268e-06	0.000189394
EcHS_A0331	Cluster_5835	HS ONLY		putative membrane protein	3709.54	513.456	-2.85293	7.53763e-13	8.81088e-11
EcHS_A2890	Cluster_6735	ALL	cysD	sulfate adenylyltransferase, subunit 2	389.746	53.8076	-2.85665	2.9003e-10	1.95997e-08
EcHS_A1368	Cluster_3581	ALL		conserved hypothetical protein	13.1865	1.8141	-2.86174	0.00151089	0.020231
EcHS_A2187	Cluster_6047	HS ONLY		glycosyl transferase, group 2 family protein	182.496	24.9335	-2.87171	1.13092e-08	5.43472e-07
EcHS_A2185	Cluster_6045	HS ONLY		conserved hypothetical protein	341.953	46.3858	-2.88204	2.36515e-10	1.64988e-08
EcHS_A2560	Cluster_4834	ALL	cysT	sulfate ABC transporter, permease protein CysT	138.299	18.7518	-2.88269	7.2723e-08	2.91229e-06
EcHS_A0632	Cluster_1681	ALL		hypothetical protein	431.101	57.7412	-2.90035	8.49446e-11	6.67974e-09
EcHS_A1135	Cluster_1894	ALL	phoH	protein PhoH	254.303	33.4644	-2.92585	2.06616e-09	1.13229e-07
EcHS_A0330	Cluster_5834	HS ONLY		putative DNA Methylase family	3263.04	418.377	-2.96334	9.9868e-14	1.34978e-11
EcHS_A0858	Cluster_5723	ALL		C4-type zinc finger protein, DksA/TraR family	100.967	12.8457	-2.97453	1.64558e-07	6.1888e-06
EcHS_A2809	Cluster_6134	ALL	nrdH	glutaredoxin	1457.03	185.158	-2.9762	7.16485e-14	1.03293e-11
EcHS_A1642	Cluster_5957	ALL		cold shock DNA-binding protein	562.123	71.3721	-2.97745	2.4564e-12	2.52951e-10
EcHS_A0860	Cluster_5724	ALL	fiu	catecholate siderophore receptor Fiu	13240.4	1677.81	-2.9803	6.60172e-13	7.93123e-11
EcHS_A0631	Cluster_1680	ALL	entD	4'-phosphopantetheinyl transferase entD	2696.4	339.033	-2.99154	1.30892e-13	1.71548e-11
EcHS_A2810	Cluster_6135	ALL	nrdI	NrdI protein	222.935	27.0416	-3.04337	1.19257e-09	6.87714e-08
EcHS_A0288	Cluster_5810	HS ONLY		hypothetical protein	43.8299	5.28385	-3.05225	4.45511e-06	0.000127605
EcHS_A2529	Cluster_4831	ALL	mntH	manganese transport protein MntH	5872.77	700.019	-3.06857	6.07355e-14	9.05797e-12
EcHS_A2186	Cluster_6046	HS ONLY		putative membrane protein	495.096	58.9788	-3.06944	1.6558e-12	1.79033e-10
EcHS_A4053	Cluster_5316	ALL	metE	5-methyltetrahydropteroyltriglutamate--homocysteine S-methyltransferase	3698.59	434.178	-3.09062	1.81841e-14	3.02486e-12
EcHS_A0647	Cluster_1689	ALL	entA	2,3-dihydro-2,3-dihydroxybenzoate dehydrogenase	1913.19	223.89	-3.09512	1.42434e-14	2.4641e-12
EcHS_A2811	Cluster_2558	ALL	nrdE	ribonucleoside-diphosphate reductase, alpha subunit	3616.86	422.426	-3.09797	2.0238e-14	3.24183e-12
EcHS_A3714	Cluster_5191		gadE	transcriptional regulator GadE	21.0008	2.4364	-3.10762	9.56408e-05	0.00191503
EcHS_A3834	Cluster_6830			glycosyl transferase, group 2 family protein	195.53	22.6555	-3.10946	7.95538e-10	4.98652e-08
EcHS_A1395	Cluster_4552	ALL		osmotically inducible lipoprotein B	2949.74	341.069	-3.11245	8.91106e-15	1.60585e-12
EcHS_A4510	Cluster_6299	ALL	argF	ornithine carbamoyltransferase	213.628	24.5524	-3.12117	8.88835e-10	5.41438e-08
EcHS_A1238	Cluster_4390	ALL		putative acyltransferase	251.336	27.1472	-3.21074	1.19699e-10	8.77454e-09
EcHS_A4295	Cluster_1391			conserved hypothetical protein	16.4007	1.76128	-3.21906	0.000260873	0.00460521
EcHS_A1539	Cluster_344	ALL		conserved hypothetical protein	11857.1	1242.79	-3.25411	4.58054e-15	8.61341e-13
EcHS_A1764	Cluster_418	ALL	sufB	FeS assembly protein SufB	3472.22	361.454	-3.26397	1.95984e-15	3.85287e-13
EcHS_A4336	Cluster_1407	ALL	phnM	phosphonate metabolism protein PhnM	50.8607	5.23104	-3.28138	9.35278e-07	3.06445e-05
EcHS_A4599	Cluster_6962	ALL		transcriptional regulator, LuxR family	173.745	17.6657	-3.29795	5.4275e-10	3.55666e-08
EcHS_A4339	Cluster_5399	ALL	phnJ	phosphonate metabolism protein PhnJ	54.9231	5.23104	-3.39224	3.66905e-07	1.29013e-05
EcHS_A1937	Cluster_5984			conserved hypothetical protein	1001.99	95.068	-3.39776	1.99213e-16	5.59735e-14
EcHS_A2289	Cluster_6070	ALL	cirA	colicin I receptor	29869.9	2804	-3.41313	2.0707e-16	5.59735e-14
EcHS_A2812	Cluster_4917	ALL	nrdF	ribonucleoside-diphosphate reductase, beta subunit	850.651	79.6046	-3.41764	4.50263e-16	1.08188e-13
EcHS_A1671	Cluster_389	ALL		acid shock repeat protein	376.325	34.7205	-3.43812	2.69522e-13	3.42847e-11
EcHS_A1763	Cluster_2166	ALL	sufC	FeS assembly ATPase SufC	1467.35	133.401	-3.45937	3.22908e-17	1.26961e-14
EcHS_A0648	Cluster_5656	ALL		putative esterase YbdB	708.198	64.1641	-3.46432	9.01683e-16	1.85704e-13
EcHS_A1062	Cluster_6448	ALL	rmf	ribosome modulation factor	689.592	61.9205	-3.47726	6.25002e-16	1.4227e-13
EcHS_A2290	Cluster_6071	ALL		hypothetical protein	1010.46	89.2745	-3.50062	4.37918e-17	1.57833e-14
EcHS_A1760	Cluster_2164	ALL	sufE	cysteine desulfuration protein SufE	1405.13	124.025	-3.502	1.65647e-17	7.16421e-15
EcHS_A1761	Cluster_4647	ALL	sufS	cysteine desulfurase	7206.81	626.269	-3.52451	6.25274e-17	2.08024e-14
EcHS_A4344	Cluster_3080		phnE	phosphonate ABC transporter, permease protein	48.0387	4.14487	-3.5348	3.4419e-07	1.23027e-05
EcHS_A1762	Cluster_2165	ALL	sufD	FeS assembly protein SufD	3906.74	323.698	-3.59325	8.11501e-18	3.89971e-15
EcHS_A1765	Cluster_4648	ALL	sufA	FeS assembly scaffold SufA	1677.55	132.696	-3.66016	7.02387e-19	3.79728e-16
EcHS_A0963	Cluster_6104			hypothetical protein	8.02322	0.622303	-3.68849	0.00296737	0.0349917
EcHS_A1634	Cluster_5486			hypothetical protein	890.074	66.1525	-3.75006	4.14966e-19	2.56389e-16
EcHS_A2793	Cluster_4911			alpha amylase family protein	87.9145	6.42283	-3.77482	2.06823e-09	1.13229e-07
EcHS_A4265	Cluster_1374	ALL		conserved hypothetical protein	151.177	10.2095	-3.88826	1.11275e-11	1.00263e-09
EcHS_A1520	Cluster_5948	ALL		conserved hypothetical protein	170.489	11.19	-3.9294	3.73769e-12	3.67397e-10
EcHS_A0444	Cluster_5855	ALL		putative membrane protein	172.919	10.9374	-3.98275	1.43338e-12	1.63142e-10
EcHS_A4345	Cluster_5401	ALL	phnD	phosphonate ABC transporter, periplasmic phosphonate-binding protein	113.421	7.15076	-3.98745	6.88071e-11	5.61492e-09
EcHS_A4346	Cluster_1410	ALL	phnC	phosphonate ABC transporter, ATP-binding protein	50.7154	3.0587	-4.05143	2.07075e-08	9.42734e-07
EcHS_A0287	Cluster_5809	HS ONLY		hypothetical protein	10.0606	0.569491	-4.1429	0.000646709	0.00994769
EcHS_A4601	Cluster_1517	ALL		conserved hypothetical protein	1380.07	71.1494	-4.27774	6.78e-24	9.7745e-21
EcHS_A1367	Cluster_277		yciF	YciF protein	13.2055	0.622303	-4.40738	9.21866e-05	0.00188961
EcHS_A4340	Cluster_1409	ALL	phnI	phosphonate metabolism protein PhnI	159.758	7.15076	-4.48165	8.9392e-14	1.24716e-11
EcHS_A4341	Cluster_3078	ALL	phnH	bacterial phosphonate metabolism protein PhnH	95.0146	4.19768	-4.50048	1.43779e-11	1.26907e-09
EcHS_A4343	Cluster_3079	ALL	phnF	phosphonates metabolism transcriptional regulator PhnF	127.658	5.44229	-4.55193	5.22307e-13	6.45423e-11
EcHS_A2051	Cluster_523	ALL	rcsA	colanic acid capsular biosynthesis activation protein A	249.765	10.2095	-4.61259	1.13334e-16	3.50121e-14
EcHS_A0637	Cluster_5882			hypothetical protein	20.3112	0.569491	-5.15646	1.80958e-06	5.47303e-05
EcHS_A1825	Cluster_5974	ALL	spy	spheroplast protein Y	8368.39	186.039	-5.49127	2.19776e-32	4.75266e-29
EcHS_A4342	Cluster_5400	ALL	phnG	phosphonate C-P lyase system protein PhnG	46.4696	0.569491	-6.35047	1.16872e-10	8.71501e-09
EcHS_A3827	Cluster_2905	ALL		glycosyl transferase, group 2 family protein	3658.43	35.143	-6.70185	4.50251e-43	1.94733e-39

## Sheet: DMEMB vs LBB
HS genes that have significant differential expression in DMEMB vs. LBB
Locus ID	LS-BSR Cluster ID	Cluster Type	Gene ID	Predicted Protein Function	Read Counts (LBB)	Read Counts (DMEMB)	LFC (DMEMB/LBB)	p-value	FDR
EcHS_A3742	Cluster_2858	ALL	dppB	dipeptide ABC transporter, permease protein DppB	7.32983	570.113	6.28133	5.08944e-17	1.99599e-14
EcHS_A0527	Cluster_1283	ALL	glnK	nitrogen regulatory protein P-II 2	0.633851	32.5707	5.68329	1.16336e-06	3.86057e-05
EcHS_A0078	Cluster_5686	ALL	leuB	3-isopropylmalate dehydrogenase	31.6192	1509.92	5.57752	3.88033e-14	6.97489e-12
EcHS_A3740	Cluster_1210	ALL	dppD	dipeptide ABC transporter, ATP-binding protein DppD	28.328	1142.55	5.33389	1.37351e-13	2.27896e-11
EcHS_A3739	Cluster_3983	ALL	dppF	dipeptide ABC transporter, ATP-binding protein DppF	41.5656	1534.71	5.20643	1.45392e-12	1.69519e-10
EcHS_A0701	Cluster_1712			hypothetical protein	18.5847	579.885	4.96358	1.74589e-13	2.59715e-11
EcHS_A3741	Cluster_6229	ALL	dppC	dipeptide ABC transporter, permease protein DppC	14.6272	451.587	4.94828	2.74535e-13	3.74324e-11
EcHS_A3702	Cluster_6224			hypothetical protein	0	21.7449	4.4426	5.17248e-06	0.000136061
EcHS_A2810	Cluster_6135	ALL	nrdI	NrdI protein	0.958885	20.4731	4.41623	0.000222782	0.00313056
EcHS_A0004	Cluster_3188	ALL	thrB	homoserine kinase	23.688	440.791	4.21787	5.21789e-11	4.89347e-09
EcHS_A2290	Cluster_6071	ALL		hypothetical protein	3.66492	67.9022	4.21161	5.35927e-07	2.05515e-05
EcHS_A2957	Cluster_6231	ALL		hypothetical protein	0.633851	11.6635	4.20171	0.0022215	0.0198417
EcHS_A3655	Cluster_1169	ALL	livH	high-affinity branched-chain amino acid transport system permease protein livH	2.22659	40.2638	4.17658	8.2194e-06	0.000194827
EcHS_A3744	Cluster_6821	ALL	dppA	dipeptide ABC transporter, periplasmic dipeptide-binding protein	755.778	13449.5	4.15344	2.04311e-06	6.12081e-05
EcHS_A0077	Cluster_3347	ALL	leuC	3-isopropylmalate dehydratase, large subunit	158.811	2549.42	4.00479	1.87753e-08	1.05191e-06
EcHS_A2515	Cluster_2454	ALL		hypothetical protein	0.958885	14.3312	3.90166	0.00224381	0.0199995
EcHS_A2263	Cluster_634			ABC transporter, quaternary amine uptake (QAT) family, permease protein	0	14.8896	3.89623	9.24829e-05	0.00151126
EcHS_A2634	Cluster_2493	ALL	purM	phosphoribosylformylglycinamidine cyclo-ligase	141.526	1885.48	3.7358	1.15284e-07	5.52596e-06
EcHS_A0744	Cluster_3355	ALL	kdpB	K+-transporting ATPase, B subunit	10.0196	132.02	3.71985	9.63468e-08	4.72318e-06
EcHS_A0632	Cluster_1681	ALL		hypothetical protein	3.3561	43.8929	3.70913	3.74463e-05	0.000699322
EcHS_A3960	Cluster_5260	ALL	asnA	aspartate--ammonia ligase	144.07	1860.19	3.69061	9.26426e-08	4.5938e-06
EcHS_A2464	Cluster_3860	ALL	cvpA	CvpA protein	39.3876	504.507	3.67906	1.09197e-08	6.74578e-07
EcHS_A4214	Cluster_1355	ALL	secE	preprotein translocase subunit secE	327.786	4022.13	3.61713	1.74436e-06	5.4649e-05
EcHS_A3657	Cluster_2822	ALL		hypothetical protein	4.93262	60.4269	3.61477	8.86134e-06	0.000206637
EcHS_A0079	Cluster_1661	ALL	leuA	2-isopropylmalate synthase	141.648	1734.63	3.61425	1.80883e-07	8.00136e-06
EcHS_A0117	Cluster_23	ALL		transcriptional regulator, GntR family	403.798	4896.13	3.59994	4.39322e-06	0.000117717
EcHS_A3453	Cluster_6200	ALL	dusB	tRNA-dihydrouridine synthase B	268.881	3208.7	3.57695	8.14791e-07	2.83469e-05
EcHS_A4302	Cluster_3065	ALL		putative membrane protein	17.1788	194.712	3.50264	9.18608e-08	4.5938e-06
EcHS_A0595	Cluster_5417	ALL	arcC	carbamate kinase	0	11.1361	3.47718	0.000540917	0.00661053
EcHS_A0832	Cluster_3418	ALL	bioD1	dethiobiotin synthase	8.11809	89.8954	3.46903	2.66134e-06	7.5533e-05
EcHS_A1642	Cluster_5957	ALL		cold shock DNA-binding protein	4.93262	53.6956	3.44438	2.69742e-05	0.000538735
EcHS_A4021	Cluster_6254			hypothetical protein	2.70603	29.2518	3.43427	0.000276384	0.00374781
EcHS_A3954	Cluster_5258	ALL	atpB	ATP synthase F0, A subunit	473.864	5113.45	3.43175	6.69242e-06	0.000166885
EcHS_A3953	Cluster_6250	ALL	atpE	ATP synthase F0, C subunit	463.186	4969.54	3.42345	7.06329e-06	0.000172153
EcHS_A1099	Cluster_1876	ALL		cold shock DNA-binding protein	399.072	4254.88	3.4144	3.18534e-06	8.86552e-05
EcHS_A1037	Cluster_1856	ALL	ompF	outer membrane protein F	8710.19	90450.1	3.37634	0.00141309	0.0142835
EcHS_A2162	Cluster_565	ALL	hisH	imidazole glycerol phosphate synthase, glutamine amidotransferase subunit	14.489	148.492	3.35735	6.86909e-07	2.51129e-05
EcHS_A2458	Cluster_700	ALL	hisQ	histidine ABC transporter, permease protein HisQ	23.7366	242.513	3.35288	1.74017e-07	7.90222e-06
EcHS_A0633	Cluster_3319	ALL	fepA	ferrienterobactin receptor	99.0747	966.327	3.28592	3.58748e-07	1.46004e-05
EcHS_A0005	Cluster_3189	ALL	thrC	threonine synthase	36.2917	353.812	3.28527	9.91146e-08	4.80427e-06
EcHS_A0828	Cluster_3417	ALL	bioB	biotin synthase	93.248	907.515	3.28278	4.18689e-07	1.64202e-05
EcHS_A3652	Cluster_1168	ALL	livF	high-affinity branched-chain amino acid ABC transporter, ATP-binding protein LivF	6.52535	62.8773	3.26841	2.80386e-05	0.000552323
EcHS_A0035	Cluster_580	ALL	carA	carbamoyl-phosphate synthase, small subunit	307.462	2957.19	3.26575	8.05467e-06	0.000193938
EcHS_A0003	Cluster_1535	ALL	thrA	aspartokinase/homoserine dehydrogenase I	322.846	3104.12	3.26526	5.50078e-06	0.000142373
EcHS_A3654	Cluster_2821	ALL	livM	high-affinity branched-chain amino acid ABC transporter, permease protein LivM	9.84902	91.2606	3.21194	5.78958e-06	0.000147788
EcHS_A0036	Cluster_4758	ALL	carB	carbamoyl-phosphate synthase, large subunit	617.589	5683.16	3.20198	5.17402e-05	0.000926171
EcHS_A3653	Cluster_5175	ALL	livG	high-affinity branched-chain amino acid ABC transporter, ATP-binding protein LivG	17.3333	158.419	3.19213	1.0487e-06	3.59056e-05
EcHS_A1941	Cluster_2229	ALL	purT	phosphoribosylglycinamide formyltransferase 2	191.494	1738.42	3.18241	4.01903e-06	0.000109735
EcHS_A1016	Cluster_5759	ALL	cmk	cytidylate kinase	349.37	3163.72	3.1788	1.15385e-05	0.000259255
EcHS_A1412	Cluster_294		puuA	glutamate--putrescine ligase	8.58132	76.6815	3.15961	1.74251e-05	0.00037399
EcHS_A1394	Cluster_6483	ALL		putative translation initation factor SUI1	2.86044	24.754	3.11335	0.000990578	0.0106657
EcHS_A3988	Cluster_1289	ALL	ilvD	dihydroxy-acid dehydratase	167.213	1444.99	3.1113	2.03104e-06	6.12081e-05
EcHS_A0631	Cluster_1680	ALL	entD	4'-phosphopantetheinyl transferase EntD	30.2296	257.805	3.09225	4.80473e-07	1.86735e-05
EcHS_A2159	Cluster_2312	ALL	hisD	histidinol dehydrogenase	152.164	1278.95	3.07126	1.82379e-06	5.61989e-05
EcHS_A0831	Cluster_4278	ALL	bioC	biotin biosynthesis protein BioC	7.1592	59.6821	3.05943	6.39751e-05	0.00109956
EcHS_A0829	Cluster_12	ALL	bioA	adenosylmethionine-8-amino-7-oxononanoate transaminase	22.9484	191.114	3.05797	2.54103e-06	7.25961e-05
EcHS_A0373	Cluster_777	ALL	betT	transporter, betaine/carnitine/choline transporter (BCCT) family	131.279	1084.68	3.04656	2.43368e-06	7.04624e-05
EcHS_A2710	Cluster_821	ALL	purL	phosphoribosylformylglycinamidine synthase	929.124	7627.94	3.03735	0.000156469	0.00232201
EcHS_A4240	Cluster_3036	ALL	purH	phosphoribosylaminoimidazolecarboxamide formyltransferase/IMP cyclohydrolase	1026.47	8325.09	3.01978	0.00022616	0.00315745
EcHS_A1795	Cluster_5973			hypothetical protein	95.7997	763.119	2.99382	2.432e-06	7.04624e-05
EcHS_A3272	Cluster_5072	ALL	sstT	sodium:serine/threonine symporter	299.004	2374.23	2.98923	1.89354e-05	0.000398474
EcHS_A1235	Cluster_3515	ALL		conserved hypothetical protein	8.2725	64.9556	2.97306	7.4915e-05	0.00126244
EcHS_A3493	Cluster_2768	ALL	rpmJ1	ribosomal protein L36	456.895	3574.88	2.96796	5.83385e-05	0.00101073
EcHS_A1704	Cluster_2139	ALL	rnfB	electron transport complex, RnfABCDGE type, B subunit	3.98995	31.144	2.96451	0.00116999	0.0121916
EcHS_A2163	Cluster_566	ALL	hisA	phosphoribosylformimino-5-aminoimidazole carboxamide ribotide isomerase	51.9673	399.412	2.9422	7.09098e-07	2.57063e-05
EcHS_A0864	Cluster_5896			hypothetical protein	2.86044	21.838	2.93253	0.00194031	0.0178857
EcHS_A0597	Cluster_5418	ALL	purK	phosphoribosylaminoimidazole carboxylase, ATPase subunit	16.7156	127.337	2.92938	1.34255e-05	0.000298545
EcHS_A3406	Cluster_2746	ALL	gltD	glutamate synthase (NADPH), small subunit	162.508	1234.09	2.92486	4.27848e-06	0.000116084
EcHS_A0083	Cluster_1684	ALL	ilvI	acetolactate synthase, large subunit, isozyme III	53.3323	396.961	2.89591	1.76083e-06	5.4649e-05
EcHS_A2289	Cluster_6070	ALL	cirA	colicin I receptor	286.879	2130.59	2.89274	2.28849e-05	0.000467893
EcHS_A2715	Cluster_2519	ALL		4Fe-4S binding domain protein	28.8074	207.462	2.84833	5.68155e-06	0.000145894
EcHS_A3420	Cluster_5114	ALL	rplM	ribosomal protein L13	1475.35	10209.8	2.79082	0.000669417	0.00791196
EcHS_A2635	Cluster_2494	ALL	purN	phosphoribosylglycinamide formyltransferase	103.634	712.59	2.78158	6.98154e-06	0.000172105
EcHS_A2456	Cluster_4814	ALL	hisP	histidine ABC transporter, ATP-binding protein	9.57263	65.7622	2.78027	0.000292301	0.00394059
EcHS_A0076	Cluster_1655	ALL	leuD	3-isopropylmalate dehydratase, small subunit	74.4934	509.407	2.77363	1.93917e-06	5.89124e-05
EcHS_A1236	Cluster_4389	ALL		LysM domain/ErfK/YbiS/YcfS/YnhG family protein	91.3141	623.034	2.7704	8.09201e-06	0.000193938
EcHS_A1253	Cluster_5930	ALL	trmU	tRNA (5-methylaminomethyl-2-thiouridylate)-methyltransferase	152.545	1033.34	2.76	1.63451e-05	0.000356125
EcHS_A0830	Cluster_13	ALL	bioF	8-amino-7-oxononanoate synthase	15.8787	107.049	2.75311	2.45795e-05	0.000497821
EcHS_A4239	Cluster_1365	ALL	purD	phosphoribosylamine--glycine ligase	612.567	4122.73	2.75066	0.000245865	0.00337791
EcHS_A0699	Cluster_1711	ALL	gltJ	glutamate/aspartate ABC transporter, permease protein GltJ	19.4217	129.818	2.74076	3.3458e-05	0.000633061
EcHS_A2164	Cluster_2315	ALL	hisF	imidazoleglycerol phosphate synthase, cyclase subunit	124.12	828.478	2.73873	9.58371e-06	0.000220294
EcHS_A0178	Cluster_2029	ALL	rseP	RIP metalloprotease RseP	249.166	1660.74	2.73665	3.2286e-05	0.000621794
EcHS_A3454	Cluster_1111	ALL	fis	DNA-binding protein Fis	104.633	676.544	2.69284	8.2027e-06	0.000194827
EcHS_A0688	Cluster_3333	ALL		conserved hypothetical protein	21.0306	135.495	2.68768	5.2681e-05	0.000933941
EcHS_A0598	Cluster_584	ALL	purE	phosphoribosylaminoimidazole carboxylase, catalytic subunit	189.771	1218.25	2.68247	4.22613e-05	0.000769263
EcHS_A0866	Cluster_5897	ALL	glnP	glutamine ABC transporter, permease protein	167.359	1072.79	2.68035	2.76322e-05	0.000546813
EcHS_A1373	Cluster_279	ALL	trpE	anthranilate synthase, component I	31.0178	198	2.67433	1.37518e-05	0.000302679
EcHS_A3882	Cluster_5264	ALL	uhpA	transcriptional regulatory protein UhpA	7.94746	50.5935	2.67039	0.000442324	0.00557949
EcHS_A0745	Cluster_3356	ALL	kdpA	K+-transporting ATPase, A subunit	15.2773	97.0607	2.6675	8.31442e-05	0.00136902
EcHS_A3377	Cluster_2741	ALL		putative transporter	98.1729	622.756	2.66527	1.09285e-05	0.000246836
EcHS_A2160	Cluster_2313	ALL	hisC	histidinol-phosphate aminotransferase	308.456	1937.93	2.65138	5.28e-05	0.000933941
EcHS_A2463	Cluster_6090	ALL	purF	amidophosphoribosyltransferase	303.603	1843.26	2.60201	0.000128978	0.00198011
EcHS_A0252	Cluster_4701	ALL		conserved hypothetical protein	57.5416	347.454	2.59414	2.20209e-05	0.000456722
EcHS_A3449	Cluster_5122	ALL		putative membrane protein	9.71083	56.6735	2.54501	0.000740556	0.00850014
EcHS_A1223	Cluster_221	ALL	ptsG	PTS system, glucose-specific IIBC component	390.23	2276.79	2.54461	0.000117786	0.00183439
EcHS_A3491	Cluster_6203	ALL	rpsK	ribosomal protein S11	2050.1	11924.6	2.54017	0.00248194	0.0217183
EcHS_A3884	Cluster_2932	ALL	ilvB	acetolactate synthase, large subunit, isozyme I	94.1907	547.655	2.53961	3.3049e-05	0.000630855
EcHS_A1353	Cluster_272	ALL	oppB	oligopeptide ABC transporter, permease protein OppB	85.0982	492.905	2.53411	9.4396e-06	0.000218938
EcHS_A3952	Cluster_1284	ALL	atpF	ATP synthase F0, B subunit	2109.15	11843.1	2.48931	0.0027728	0.0240644
EcHS_A3492	Cluster_5130	ALL	rpsM	ribosomal protein S13p	3236.58	18145.9	2.4871	0.00385296	0.031421
EcHS_A0125	Cluster_53	ALL	speE	spermidine synthase	1455.47	8093.27	2.47524	0.00191617	0.0177965
EcHS_A4607	Cluster_1520	ALL	rimI	ribosomal-protein-alanine acetyltransferase	19.9335	110.71	2.47352	0.000309911	0.00415204
EcHS_A1625	Cluster_4617	ALL		diguanylate cyclase (GGDEF) domain protein	26.272	143.374	2.44819	0.00014137	0.00213579
EcHS_A0994	Cluster_5753	ALL	lrp	leucine responsive regulatory protein	116.172	627.812	2.43406	5.29014e-05	0.000933941
EcHS_A2210	Cluster_6060			conserved hypothetical protein	24.6793	132.889	2.42885	0.000181612	0.00263796
EcHS_A4216	Cluster_3027	ALL	rplK	ribosomal protein L11	1140.32	6118.24	2.42368	0.00166626	0.0161105
EcHS_A3405	Cluster_1097	ALL	gltB	glutamate synthase (NADPH), large subunit	1349.38	7171.68	2.41002	0.00132862	0.0136144
EcHS_A4079	Cluster_5324	ALL	mobB	molybdopterin-guanine dinucleotide biosynthesis protein B	31.1398	163.847	2.39552	7.5544e-05	0.00126808
EcHS_A1354	Cluster_2015	ALL	oppC	oligopeptide ABC transporter, permease protein OppC	98.1651	511.704	2.38203	3.25651e-05	0.000624382
EcHS_A1259	Cluster_243			BLUF domain/cyclic diguanylate phosphodiesterase (EAL) domain protein	123.461	643.416	2.38169	0.000111444	0.00177406
EcHS_A0957	Cluster_5741	ALL	potF	putrescine ABC transporter, periplasmic putrescine-binding protein	113.158	588.262	2.37812	7.35738e-05	0.00124845
EcHS_A2174	Cluster_6037	HS ONLY		hypothetical protein	19.4541	100.97	2.37578	0.000601723	0.00721065
EcHS_A0532	Cluster_1299	ALL		conserved hypothetical protein	7.77684	39.9847	2.36219	0.00168518	0.0161912
EcHS_A0215	Cluster_2181	ALL	mltD	membrane-bound lytic murein transglycosylase D	249.24	1271.79	2.35125	0.000202356	0.00290988
EcHS_A4217	Cluster_6891	ALL	rplA	ribosomal protein L1	2399.47	12082.6	2.33215	0.00551633	0.0408891
EcHS_A1097	Cluster_6450	ALL		putative inner membrane protein	124.486	626.851	2.33214	7.83417e-05	0.0013088
EcHS_A3989	Cluster_1290	ALL	ilvA	threonine ammonia-lyase, biosynthetic	392.082	1971.77	2.33027	0.000353368	0.00467216
EcHS_A0016	Cluster_5747	ALL	dnaJ	chaperone protein DnaJ	57.6882	286.903	2.31421	5.75585e-05	0.00100535
EcHS_A0476	Cluster_5861	ALL	tgt	queuine tRNA-ribosyltransferase	619.638	3051.49	2.30002	0.00134907	0.0137586
EcHS_A4169	Cluster_6267	HS ONLY		putative lipoprotein	11.2711	55.4327	2.29811	0.0011667	0.0121916
EcHS_A3541	Cluster_2775	ALL	tusD	sulfurtransferase TusD	9.69461	47.6465	2.29711	0.00177319	0.0168492
EcHS_A2731	Cluster_828	ALL		putative methyltransferase	35.6903	174.704	2.29131	0.000268126	0.00366042
EcHS_A1378	Cluster_2018	ALL	rluB	ribosomal large subunit pseudouridine synthase B	52.2677	254.922	2.28606	0.000184138	0.00265675
EcHS_A2195	Cluster_6055	HS ONLY		hypothetical protein	20.86	101.311	2.27998	0.000659215	0.00781282
EcHS_A2751	Cluster_2538	ALL		conserved hypothetical protein TIGR00726	28.1736	136.302	2.27439	0.000361532	0.00472621
EcHS_A4051	Cluster_1308	ALL		10 TMS Drug/Metabolite Exporter (DME) family	10.8241	52.0825	2.26655	0.0024567	0.0215849
EcHS_A3487	Cluster_1117	ALL		conserved hypothetical protein	24.3381	116.169	2.25495	0.000431253	0.00545579
EcHS_A3441	Cluster_6196	ALL		conserved hypothetical protein	60.9548	289.322	2.24687	0.000136941	0.00208016
EcHS_A4270	Cluster_3045	ALL	psiE	phosphate-starvation-inducible E	18.2597	86.2664	2.24013	0.000553532	0.00672658
EcHS_A3362	Cluster_3938	ALL		conserved hypothetical protein	899.027	4245.1	2.23936	0.00192281	0.0177965
EcHS_A0487	Cluster_5863	ALL	nusB	transcription termination/antitermination factor NusB	22.5909	106.615	2.2386	0.000581	0.00698171
EcHS_A3915	Cluster_5250	ALL	dnaA	chromosomal replication initiator protein DnaA	393.968	1858.47	2.23796	0.000604387	0.0072225
EcHS_A1767	Cluster_4649	ALL	ydiL	esterase YdiI	9.06076	42.7143	2.23702	0.00280958	0.0242411
EcHS_A0865	Cluster_5727	ALL	glnQ	glutamine ABC transporter, ATP-binding protein	227.639	1072.51	2.23617	0.000449582	0.00563807
EcHS_A0401	Cluster_1631	ALL	codB	cytosine permease	153.293	722.115	2.23594	0.000345696	0.00458872
EcHS_A3505	Cluster_1120	ALL	rpsQ	ribosomal protein S17	269.928	1267.82	2.2317	0.000528818	0.00650512
EcHS_A0867	Cluster_5898	ALL	glnH	glutamine ABC transporter, glutamine-binding periplasmic protein	2248.66	10536.5	2.22826	0.00472597	0.0367348
EcHS_A0644	Cluster_1687	ALL	entC	isochorismate synthase, EntC	84.8945	392.493	2.20892	0.000183792	0.00265675
EcHS_A1409	Cluster_292	ALL		conserved hypothetical protein	34.2357	158.264	2.20876	0.000414572	0.00532281
EcHS_A0860	Cluster_5724	ALL	fiu	catecholate siderophore receptor Fiu	280.728	1275.44	2.18375	0.000659218	0.00781282
EcHS_A2514	Cluster_6098			lipid A biosynthesis lauroyl acyltransferase family protein	1024.6	4629.88	2.17591	0.00308815	0.0262767
EcHS_A3656	Cluster_1170	ALL	livK	high-affinity branched-chain amino acid ABC transporter, periplasmic leucine-specific-binding protein LivK	30.8634	139.217	2.17337	0.000482376	0.00601436
EcHS_A4601	Cluster_1517	ALL		conserved hypothetical protein	11.9536	53.6645	2.16652	0.00411943	0.033032
EcHS_A2682	Cluster_4877		iscR	iron-sulfur cluster assembly transcription factor IscR	185.441	811.266	2.12922	0.000421893	0.00538475
EcHS_A3378	Cluster_3940	ALL	rpmA	ribosomal protein L27	45.198	197.1	2.1246	0.000410212	0.00528255
EcHS_A1180	Cluster_201	ALL		nickel-dependent hydrogenase b-type cytochrome subunit	15.2773	66.5376	2.12278	0.00239853	0.0212469
EcHS_A1912	Cluster_468	ALL	rrmA	ribosomal RNA large subunit methyltransferase A	211.582	916.143	2.11436	0.000970406	0.010539
EcHS_A2595	Cluster_4846	ALL		conserved hypothetical protein	22.8997	99.0468	2.11278	0.00116535	0.0121916
EcHS_A2491	Cluster_2405	ALL	sixA	phosphohistidine phosphatase SixA	765.263	3306.67	2.11135	0.00236377	0.0210254
EcHS_A1738	Cluster_2153	ALL	purR	transcriptional repressor PurR	65.7492	282.746	2.10446	0.000354148	0.00467216
EcHS_A3488	Cluster_2767	ALL	rplQ	ribosomal protein L17	903.347	3857.13	2.09418	0.00439959	0.0348253
EcHS_A3539	Cluster_2773	ALL	dsrH	sulfur relay protein TusD/DsrH	78.1985	333.215	2.09124	0.000407793	0.00526713
EcHS_A3726	Cluster_1200	ALL		MFS transporter, metabolite:H+ symporter (MHS) family protein	28.2956	120.544	2.09091	0.000814186	0.00912312
EcHS_A0743	Cluster_3354	ALL	kdpC	K+-transporting ATPase, C subunit	16.9025	71.6867	2.08447	0.00343902	0.0284669
EcHS_A1674	Cluster_4627	ALL	mdtJ	multidrug resistance protein MdtJ	7.60621	31.9195	2.06919	0.00517434	0.039093
EcHS_A0732	Cluster_3350	ALL		ribbon-helix-helix protein, CopG family	11.9536	49.6319	2.05382	0.00697789	0.0484744
EcHS_A0127	Cluster_6322	ALL		conserved hypothetical protein	497.405	2060.4	2.05043	0.00244065	0.0215316
EcHS_A1634	Cluster_5486			hypothetical protein	12.0756	49.6321	2.03918	0.00471456	0.0367123
EcHS_A0857	Cluster_6439	ALL		conserved hypothetical protein	120.683	495.48	2.03761	0.000368742	0.00480591
EcHS_A4082	Cluster_5326	ALL		protein serine/threonine kinase RdoA	207.861	851.187	2.03386	0.000725668	0.00837041
EcHS_A3129	Cluster_2666	ALL	gspM	general secretion pathway protein M	21.1526	86.2664	2.02796	0.00206122	0.0187202
EcHS_A3659	Cluster_2823	ALL	livJ	high-affinity branched-chain amino acid ABC transporter, periplasmic Leu/Ile/Val-binding protein LivJ	94.1181	383.25	2.02574	0.00035671	0.00468685
EcHS_A0717	Cluster_5680	ALL	asnB	asparagine synthase (glutamine-hydrolyzing)	191.925	771.276	2.0067	0.000807943	0.00912133
EcHS_A3621	Cluster_6809	ALL		peptidase, S54 (rhomboid) family	50.2851	202.033	2.00639	0.000765837	0.00871721
EcHS_A1396	Cluster_4475	ALL		transcriptional regulator, DeoR family	45.6775	183.328	2.00487	0.000874007	0.00969271
EcHS_A3985	Cluster_5296	ALL	ilvG	acetolactate synthase, large subunit, isozyme II	676.742	2706.82	1.99992	0.0040143	0.0323091
EcHS_A4166	Cluster_3012	ALL	cytR	transcriptional repressor CytR	5721.68	1435.35	-1.99503	0.00435578	0.0346056
EcHS_A3530	Cluster_3965	ALL	bfr	bacterioferritin	534.943	134.161	-1.99542	0.00118501	0.0122593
EcHS_A3613	Cluster_2802	ALL	gntT	high-affinity gluconate transporter	221.148	55.4325	-1.99621	0.00117936	0.0122593
EcHS_A0728	Cluster_1722	ALL		outer membrane porin, OprD family	93.939	23.5131	-1.99826	0.00172625	0.0165123
EcHS_A1603	Cluster_368	ALL	uxaB	tagaturonate reductase	74.542	18.3017	-2.02608	0.00382527	0.0312542
EcHS_A1737	Cluster_412	ALL		hypothetical protein	52.2599	12.5631	-2.05652	0.00653092	0.0460366
EcHS_A0068	Cluster_3322	ALL	araC	arabinose operon regulatory protein	171.699	41.1943	-2.05936	0.000698431	0.00814332
EcHS_A1191	Cluster_4379	ALL		oxidoreductase family, NAD-binding	308.822	73.9824	-2.06152	0.000568912	0.00685555
EcHS_A0511	Cluster_5180	ALL		protein BolA	1280.09	304.707	-2.07075	0.00202292	0.0184501
EcHS_A0142	Cluster_5830			ISEhe3, transposase OrfA	132.766	31.5161	-2.07472	0.000810636	0.00912133
EcHS_A2247	Cluster_3829	ALL		fimbrial protein	198.167	47.0265	-2.07517	0.000794527	0.00899629
EcHS_A2931	Cluster_905	ALL		glucarate dehydratase	205.156	48.6392	-2.07653	0.000909782	0.0100379
EcHS_A0848	Cluster_19	ALL		ABC transporter, ATP-binding protein	1425.24	337.839	-2.0768	0.00161597	0.0159162
EcHS_A4467	Cluster_1454		cpdB	2',3'-cyclic-nucleotide 2'-phosphodiesterase	1198.51	283.242	-2.08114	0.00096114	0.0104706
EcHS_A1854	Cluster_5977			transcriptional regulator, DeoR family	73.2334	17.2781	-2.08355	0.00179747	0.0170424
EcHS_A3971	Cluster_5830			ISEhe3, transposase OrfA	148.304	34.8663	-2.08865	0.000688077	0.00806621
EcHS_A4153	Cluster_5348	ALL		conserved hypothetical protein	676.496	158.822	-2.09067	0.00118298	0.0122593
EcHS_A0166	Cluster_4489		cdaR	carbohydrate diacid regulator	104.332	24.4437	-2.09365	0.000811913	0.00912133
EcHS_A1199	Cluster_208	ALL	flgE	flagellar hook protein FlgE	48.0909	11.2602	-2.09453	0.00352246	0.0290552
EcHS_A3567	Cluster_6216			SIS family protein	49.6026	11.6014	-2.09611	0.0051181	0.0389278
EcHS_A0986	Cluster_1790	ALL	clpA	ATP-dependent Clp protease ATP-binding subunit ClpA	5810.47	1351.16	-2.10445	0.0072115	0.0496179
EcHS_A4117	Cluster_1324			conserved hypothetical protein	48.1156	11.1671	-2.10724	0.00675084	0.0472012
EcHS_A3077	Cluster_963			methylmalonyl-CoA decarboxylase	75.5658	17.4952	-2.11077	0.00199535	0.0182758
EcHS_A0653	Cluster_3324	ALL		IbrB protein	40.8668	9.46108	-2.11085	0.00599391	0.0433128
EcHS_A0754	Cluster_5889	ALL		conserved hypothetical protein	654.917	151.129	-2.11553	0.000426107	0.00540655
EcHS_A3720	Cluster_5194	ALL	gadA	glutamate decarboxylase GadA	175.73	40.45	-2.11915	0.000957436	0.0104567
EcHS_A1032	Cluster_1854	ALL		putative peptidoglycan binding domain	1549.52	355.427	-2.1242	0.00140333	0.0142446
EcHS_A1947	Cluster_2231	ALL	pykA	pyruvate kinase II	4552.45	1043.05	-2.12584	0.00391931	0.0317222
EcHS_A4176	Cluster_1349	ALL	katG	catalase/peroxidase HPI	5518.7	1259	-2.13204	0.00458952	0.0359985
EcHS_A1865	Cluster_454	ALL		aldose 1-epimerase family protein	6085.39	1387.64	-2.13271	0.00520736	0.0391417
EcHS_A3599	Cluster_5155	ALL		conserved hypothetical protein	35.1784	8.00312	-2.13606	0.00602161	0.0434402
EcHS_A2282	Cluster_4759	ALL	mglC	galactose ABC transporter, permease protein	104.259	23.6682	-2.13915	0.000566991	0.00685154
EcHS_A2399	Cluster_2370	ALL	arnC	undecaprenyl-phosphate 4-deoxy-4-formamido-L-arabinose transferase	101.797	23.0168	-2.14494	0.000651851	0.00776819
EcHS_A4393	Cluster_3094	ALL	blc	outer membrane lipoprotein Blc	153.675	34.6803	-2.1477	0.000677075	0.0079806
EcHS_A4181	Cluster_1350	ALL	fsaB	fructose-6-phosphate aldolase 2	119.131	26.7391	-2.15552	0.00121757	0.012566
EcHS_A3898	Cluster_6873	ALL	ibpB	small heat shock protein IbpB	66.3753	14.7344	-2.17145	0.00324196	0.027477
EcHS_A2065	Cluster_5830			ISEhe3, transposase OrfA	233.06	51.3688	-2.18174	0.000213835	0.0030445
EcHS_A1005	Cluster_90			amino acid permease family protein	52.1133	11.3533	-2.19854	0.00162952	0.0159838
EcHS_A4563	Cluster_1499	ALL		putative 2-hydroxyglutaryl-CoA dehydratase, D-component	168.116	36.5725	-2.20062	0.000457225	0.0057173
EcHS_A0394	Cluster_854	ALL		putative homoserine/threonine efflux protein	50.2526	10.919	-2.20235	0.00285135	0.0245523
EcHS_A1758	Cluster_2162	ALL	lpp	major outer membrane lipoprotein	8894.02	1927.79	-2.20589	0.00514346	0.0389278
EcHS_A2342	Cluster_2352	ALL	napH	ferredoxin-type protein NapH	209.023	45.196	-2.20939	0.00024198	0.00334583
EcHS_A1292	Cluster_1991	ALL	dadA	D-amino acid dehydrogenase, small subunit	3122.66	673.628	-2.21275	0.00134444	0.0137438
EcHS_A4396	Cluster_5415	ALL	frdC	fumarate reductase, cytochrome b subunit	284.939	60.9542	-2.22486	0.000266803	0.00365393
EcHS_A1026	Cluster_1849	ALL		conserved hypothetical protein	504.364	106.988	-2.23702	0.000238994	0.00331518
EcHS_A2866	Cluster_2575	ALL	hypD	hydrogenase expression/formation protein HypD	323.636	68.3681	-2.24298	0.000156631	0.00232201
EcHS_A0008	Cluster_2132	ALL	agcS	amino acid carrier protein	1608.69	338.49	-2.24871	0.000563335	0.00682649
EcHS_A2564	Cluster_2468	ALL	murQ	N-acetylmuramic acid 6-phosphate etherase	562.303	118.062	-2.2518	0.000166885	0.00244878
EcHS_A1330	Cluster_2002	ALL	narL	nitrate/nitrite response regulator protein NarL	255.854	53.5713	-2.25579	0.000172941	0.00252905
EcHS_A0325	Cluster_5830			ISEhe3, transposase OrfA	291.617	61.016	-2.25682	0.000111014	0.00177376
EcHS_A2947	Cluster_914	ALL	fucK	L-fuculokinase	136.822	28.5693	-2.25976	0.000493502	0.00613535
EcHS_A3731	Cluster_1203	ALL	dctA	aerobic C4-dicarboxylate transport protein	3776.35	787.286	-2.26203	0.00111181	0.0118722
EcHS_A1578	Cluster_5194	ALL	gadB	glutamate decarboxylase GadB	81.0758	16.8127	-2.26972	0.0020399	0.0185657
EcHS_A0628	Cluster_5647	ALL		putative carboxylate-amine ligase ybdK	227.169	47.0573	-2.27128	0.000174009	0.00253606
EcHS_A3679	Cluster_2832	ALL	nikE	nickel ABC transporter, ATP-binding protein NikE	238.862	49.3527	-2.27498	9.54852e-05	0.00155443
EcHS_A4237	Cluster_1364	ALL	zraS	sensor histidine kinase ZraS	423.978	87.2279	-2.28113	0.000125054	0.00192672
EcHS_A3678	Cluster_1176	ALL	nikD	nickel ABC transporter, ATP-binding protein NikD	177.663	36.4793	-2.28399	0.000118244	0.00183491
EcHS_A3896	Cluster_2936	ALL		putative membrane protein	476.644	97.4646	-2.28996	0.000113656	0.00179477
EcHS_A0845	Cluster_18	ALL		putative membrane protein	234.401	47.5225	-2.3023	0.000105455	0.0016975
EcHS_A2653	Cluster_6117	HS ONLY		hypothetical protein	496.358	100.629	-2.30234	0.000108213	0.00173542
EcHS_A0167	Cluster_4492	ALL		conserved hypothetical protein	1104.07	222.319	-2.31213	0.000407053	0.00526713
EcHS_A0846	Cluster_5720	ALL		ABC-2 type transporter, permease protein	297.307	59.7443	-2.31508	0.000161094	0.00237187
EcHS_A3630	Cluster_2811	ALL	glgC	glucose-1-phosphate adenylyltransferase	5514.68	1107.53	-2.31593	0.00286313	0.0245558
EcHS_A1475	Cluster_4496		paaG	phenylacetate-CoA oxygenase, PaaG subunit	77.7677	15.4789	-2.32887	0.000494995	0.00613623
EcHS_A2953	Cluster_6745	ALL		putative lipoprotein	491.729	97.8677	-2.32896	0.000228279	0.00317676
EcHS_A4285	Cluster_6897	ALL		CsbD family protein	71.4137	14.176	-2.33274	0.00182626	0.0172395
EcHS_A0457	Cluster_2782	ALL		conserved hypothetical protein	685.443	135.774	-2.33583	0.000277133	0.00374781
EcHS_A2864	Cluster_4928	ALL	hypB	hydrogenase isoenzymes nickel incorporation protein HypB	1006.56	199.117	-2.33774	0.000214746	0.00304741
EcHS_A4291	Cluster_5386		qor	quinone oxidoreductase	1055.51	208.454	-2.34014	0.000318162	0.00424938
EcHS_A3809	Cluster_1233	ALL		conserved hypothetical protein	430.286	84.343	-2.35095	0.000147858	0.0022148
EcHS_A3676	Cluster_2831	ALL	nikB	nickel ABC transporter, permease protein NikB	86.4872	16.7817	-2.3656	0.000386939	0.00502788
EcHS_A4595	Cluster_1516	ALL		putative membrane protein	77.3862	14.9516	-2.37178	0.000790766	0.00897727
EcHS_A0813	Cluster_5894	ALL	galE	UDP-glucose 4-epimerase	4087.35	783.438	-2.38328	0.000529276	0.00650512
EcHS_A3035	Cluster_939			putative xanthine dehydrogenase accessory factor	118.497	22.5825	-2.39157	0.000343979	0.00458001
EcHS_A0411	Cluster_1637		mhpA	3-(3-hydroxy-phenyl)propionate hydroxylase	28.2956	5.36644	-2.39854	0.00520801	0.0391417
EcHS_A2052	Cluster_3766	ALL		conserved hypothetical protein	25.622	4.83908	-2.40458	0.00531781	0.0396218
EcHS_A2944	Cluster_912	ALL	fucA	L-fuculose phosphate aldolase	71.0724	13.4006	-2.40699	0.00141742	0.0142868
EcHS_A4397	Cluster_3097	ALL	frdB	fumarate reductase, iron-sulfur protein	3409.45	633.924	-2.42716	0.000743006	0.0085022
EcHS_A4154	Cluster_6264	ALL	uspD	universal stress protein D	579.355	106.677	-2.44119	0.000134133	0.00204469
EcHS_A2068	Cluster_532	ALL	hchA	chaperone protein HchA	392.262	72.1209	-2.44333	5.30402e-05	0.000933941
EcHS_A3697	Cluster_6814	ALL		conserved hypothetical protein	162.119	29.7791	-2.44468	0.000114883	0.00179567
EcHS_A4454	Cluster_7658			oxidoreductase, short chain dehydrogenase/reductase family protein	19.7629	3.62934	-2.44502	0.00564171	0.041604
EcHS_A1565	Cluster_4595	ALL		30S ribosomal protein, S22 family	9514.85	1743.57	-2.44814	0.00338038	0.0283715
EcHS_A1878	Cluster_4676	ALL		conserved hypothetical protein	9454.18	1728.87	-2.45113	0.00239576	0.0212469
EcHS_A1662	Cluster_385	ALL	dmsB1	dimethylsulfoxide reductase, B subunit	71.3812	13.0284	-2.45389	0.00115491	0.0121664
EcHS_A1508	Cluster_4579	ALL	rimL	ribosomal-protein-serine acetyltransferase	409.733	74.4788	-2.45978	4.06463e-05	0.000752567
EcHS_A1723	Cluster_4636	ALL	sodC	superoxide dismutase (Cu-Zn)	197.671	35.921	-2.4602	0.000114244	0.00179477
EcHS_A3188	Cluster_1026	ALL	yqhD	alcohol dehydrogenase YqhD	721.074	129.88	-2.47297	7.8728e-05	0.0013088
EcHS_A0659	Cluster_5660	ALL	uspG	universal stress protein G	1731.29	311.595	-2.47411	0.000300087	0.00403294
EcHS_A4358	Cluster_1415	ALL	adiA	biodegradative arginine decarboxylase	443.067	78.8525	-2.4903	3.628e-05	0.000680486
EcHS_A3116	Cluster_2659	ALL		conserved hypothetical protein	266.313	47.3674	-2.49115	2.92196e-05	0.000570378
EcHS_A4360	Cluster_5404	ALL	melA	alpha-galactosidase	317.648	55.8668	-2.50736	5.78632e-05	0.00100654
EcHS_A4395	Cluster_6281	ALL	frdD	fumarate reductase, D subunit	535.772	93.7424	-2.51485	4.18585e-05	0.000766166
EcHS_A0356	Cluster_1481	ALL		pyridine nucleotide-disulphide oxidoreductase	45.2876	7.91003	-2.51736	0.00158244	0.0156574
EcHS_A3829	Cluster_5231	ALL	kbl	2-amino-3-ketobutyrate coenzyme A ligase	1744.48	302.971	-2.52554	0.000114409	0.00179477
EcHS_A3202	Cluster_5051	ALL		conserved hypothetical protein TIGR00156	793.293	137.076	-2.53287	7.88797e-05	0.0013088
EcHS_A1111	Cluster_1880	ALL	cbpM	chaperone-modulator protein CbpM	36.0075	6.20396	-2.53704	0.0035505	0.0292306
EcHS_A3966	Cluster_5292	ALL	rbsC	ribose ABC transporter, permease protein	7108.54	1224.08	-2.53786	0.000872378	0.00969271
EcHS_A2285	Cluster_4761	ALL	galS	transcriptional regulator GalS	135.268	23.2649	-2.5396	3.12503e-05	0.000604545
EcHS_A3101	Cluster_4999	ALL	galP	galactose-proton symporter	2972.31	510.651	-2.54117	0.000141594	0.00213579
EcHS_A2843	Cluster_2566		srlR	glucitol operon repressor	910.651	156.278	-2.54278	5.7562e-05	0.00100535
EcHS_A3345	Cluster_6184			intracellular peptidase, PfpI family	270.279	46.2507	-2.54691	4.19136e-05	0.000766166
EcHS_A0696	Cluster_5677	ALL		inosine-uridine preferring nucleoside hydrolase	2515.91	429.967	-2.54878	0.000150438	0.00224563
EcHS_A3263	Cluster_2704	ALL	fadH	2,4-dienoyl-CoA reductase	96.2629	16.2855	-2.56339	7.9682e-05	0.00131704
EcHS_A0980	Cluster_1779	ALL		conserved hypothetical protein	849.045	142.971	-2.57012	3.33553e-05	0.000633061
EcHS_A2932	Cluster_906	ALL		glucarate dehydratase	90.7458	15.2618	-2.57191	0.000225944	0.00315745
EcHS_A2863	Cluster_7489	ALL	hypA2	hydrogenase nickel insertion protein HypA	184.767	31.02	-2.57443	4.50948e-05	0.00081397
EcHS_A0038	Cluster_4794	ALL	caiF	transcriptional activatory protein CaiF	106.324	17.8055	-2.57807	0.000215588	0.00304934
EcHS_A1080	Cluster_123	ALL	hyaA	nickel-dependent hydrogenase 1, small subunit	103.261	17.2471	-2.58186	0.00027639	0.00374781
EcHS_A3027	Cluster_6163		xdhB	xanthine dehydrogenase, FAD-binding subunit	252.905	42.001	-2.5901	1.72448e-05	0.000371971
EcHS_A1887	Cluster_2211			transcriptional regulator, LysR family	68.439	11.2913	-2.59961	0.000245459	0.00337791
EcHS_A2808	Cluster_4916	ALL		conserved hypothetical protein	682.346	112.168	-2.60485	4.43273e-05	0.00080348
EcHS_A4617	Cluster_5465	ALL	deoA	thymidine phosphorylase	942.359	153.672	-2.61642	3.62721e-05	0.000680486
EcHS_A4276	Cluster_6896	ALL	malB	maltose-inducible porin	4514.58	728.56	-2.63147	0.000757121	0.00864079
EcHS_A4033	Cluster_2965	ALL		putative lipoprotein	7194.01	1149.29	-2.64606	0.000535135	0.00655844
EcHS_A1116	Cluster_134	ALL		conserved hypothetical protein	135.497	21.4348	-2.66024	8.66518e-05	0.00142135
EcHS_A2597	Cluster_2477	ALL	aegA1	protein AegA	302.629	47.5226	-2.67087	8.85663e-06	0.000206637
EcHS_A0490	Cluster_5127	ALL		oxidoreductase, aldo/keto reductase family	855.498	134.068	-2.6738	2.2674e-05	0.000467893
EcHS_A0969	Cluster_68	ALL		putative lipoprotein	544.507	84.6843	-2.68478	1.23939e-05	0.000277032
EcHS_A2024	Cluster_511		fliD	flagellar hook-associated protein 2	164.41	25.5604	-2.68532	2.51426e-05	0.000506847
EcHS_A2525	Cluster_745	ALL	glk	glucokinase	1444.71	222.04	-2.70189	3.81633e-05	0.00070964
EcHS_A3645	Cluster_1166	ALL		conserved hypothetical protein	4877.9	748.479	-2.70423	0.00042045	0.00538226
EcHS_A4431	Cluster_1440	ALL		acyl-CoA dehydrogenase family protein	58.4356	8.96475	-2.70451	0.000219404	0.00309316
EcHS_A4470	Cluster_5427	ALL		conserved hypothetical protein	748.907	113.936	-2.71657	1.75616e-05	0.000374682
EcHS_A4522	Cluster_6303	HS ONLY	idnO	gluconate 5-dehydrogenase	17.3333	2.63668	-2.71675	0.00686259	0.0479049
EcHS_A4055	Cluster_5317	ALL	udp	uridine phosphorylase	14507.2	2195.53	-2.72413	0.000908759	0.0100379
EcHS_A4180	Cluster_5354	ALL	gldA	glycerol dehydrogenase	2078.29	312.557	-2.7332	9.81344e-05	0.00159155
EcHS_A1661	Cluster_384	ALL		anaerobic dimethyl sulfoxide reductase, A subunit	789.168	118.062	-2.74079	3.08039e-05	0.000598594
EcHS_A0408	Cluster_913	ALL	lacZ	beta-galactosidase	294.341	43.6449	-2.7536	9.60021e-06	0.000220294
EcHS_A4277	Cluster_3048	ALL	malM	maltose operon protein MalM	2130.54	314.323	-2.7609	0.000122509	0.00189428
EcHS_A0883	Cluster_5729	ALL	fsaA	fructose-6-phosphate aldolase 1	68.0653	9.98843	-2.76859	0.000145284	0.00218381
EcHS_A3793	Cluster_1228	ALL	aldB	aldehyde dehydrogenase B	91.778	13.4006	-2.77585	0.00011316	0.00179475
EcHS_A2562	Cluster_4836	ALL	ucpA	oxidoreductase UcpA	582.716	84.8703	-2.77946	5.47082e-06	0.000142373
EcHS_A3879	Cluster_5263	ALL	uhpT	hexose phosphate transport protein	135.309	19.6666	-2.78244	1.04728e-05	0.000237788
EcHS_A2865	Cluster_6732	ALL	hypC2	hydrogenase assembly chaperone HypC/HupF	24.8337	3.59831	-2.78691	0.00167305	0.0161105
EcHS_A3769	Cluster_5212		xylF	D-xylose ABC transporter, periplasmic D-xylose-binding protein	18.4466	2.63668	-2.80656	0.00477906	0.0370173
EcHS_A2378	Cluster_2366			conserved domain protein	78.6215	11.1671	-2.81566	0.000129851	0.00198645
EcHS_A1725	Cluster_2150	ALL		hypothetical protein	15.6023	2.2024	-2.82461	0.00570597	0.0418632
EcHS_A1659	Cluster_4621	ALL		conserved hypothetical protein	14590.3	2059.45	-2.82468	0.000917224	0.0100443
EcHS_A3226	Cluster_5059	ALL		putative inner membrane protein	125.526	17.6193	-2.83275	1.65208e-05	0.000358144
EcHS_A4273	Cluster_3046	ALL	malF	maltose/maltodextrin ABC transporter, permease protein MalF	825.898	115.828	-2.83398	1.93573e-05	0.000405376
EcHS_A0868	Cluster_6440	ALL	dps	DNA protection during starvation protein	26313	3680.72	-2.83772	0.00241241	0.0213261
EcHS_A3725	Cluster_1199	ALL		putative ribonuclease	763.027	106.274	-2.84394	3.35287e-06	9.27198e-05
EcHS_A4274	Cluster_5380	ALL	malE	maltose/maltodextrin-binding periplasmic protein MalE	10112.9	1403.3	-2.84929	0.000720459	0.0083326
EcHS_A3190	Cluster_3924	ALL	dkgA	2,5-didehydrogluconate reductase A	791.627	109.283	-2.85675	7.05399e-06	0.000172153
EcHS_A0881	Cluster_3435	ALL		formate C-acetyltransferas	184.978	25.3433	-2.86768	1.01649e-05	0.000232018
EcHS_A2933	Cluster_907	ALL	gudP	glucarate permease	155.438	21.2487	-2.8709	4.91724e-06	0.000130742
EcHS_A4275	Cluster_3047	ALL	malK	maltose/maltodextrin ABC transporter, ATP-binding protein MalK	1877.65	256.037	-2.87451	5.92648e-05	0.00102267
EcHS_A3923	Cluster_5275	ALL	tnaB	low affinity tryptophan permease	143.664	19.5425	-2.87802	2.27907e-05	0.000467893
EcHS_A2421	Cluster_684	ALL		conserved hypothetical protein	63.2222	8.49944	-2.89499	0.000160061	0.00236473
EcHS_A3690	Cluster_5185			hypothetical protein	123.722	16.5956	-2.89823	2.3613e-05	0.000480502
EcHS_A2335	Cluster_2350	ALL	ccmE	cytochrome c-type biogenesis protein CcmE	971.558	128.857	-2.91453	5.84038e-06	0.000148208
EcHS_A1462	Cluster_4569		uspF	universal stress protein F	1318.68	174.456	-2.91816	1.76311e-05	0.000374682
EcHS_A0896	Cluster_3439	ALL	bssR	biofilm regulator BssR	14514.6	1906.17	-2.92876	0.000818845	0.00915154
EcHS_A3964	Cluster_5291	ALL	rbsD	cytoplasmic D-ribose-binding protein RbsD	14885.8	1954.91	-2.92876	0.000425782	0.00540655
EcHS_A0976	Cluster_1776	ALL	hcr	NADH oxidoreductase Hcr	55.413	7.22765	-2.93863	0.000209215	0.00298859
EcHS_A4319	Cluster_1401	ALL	nrfE	cytochrome c-type biogenesis protein NrfE	104.658	13.5557	-2.94871	2.84783e-05	0.000558434
EcHS_A4368	Cluster_5406	ALL		conserved hypothetical protein	80.645	10.4227	-2.95186	6.92597e-05	0.00118566
EcHS_A3030	Cluster_2633			aspartate/ornithine carbamoyltransferase family protein	58.8748	7.47576	-2.97736	0.000208104	0.0029826
EcHS_A0407	Cluster_1635	ALL	lacY	lactose permease	83.3349	10.5777	-2.97789	6.95979e-05	0.00118674
EcHS_A3828	Cluster_2906	ALL	tdh	L-threonine 3-dehydrogenase	1230.19	154.634	-2.99196	2.91103e-06	8.20797e-05
EcHS_A1423	Cluster_4557	ALL	pspE	phage shock protein E	257.27	31.9814	-3.00797	3.03542e-06	8.50312e-05
EcHS_A1582	Cluster_2109	ALL		radical SAM domain protein	68.0978	8.43739	-3.01274	4.91902e-05	0.000884194
EcHS_A2283	Cluster_4760	ALL	mglA	galactose ABC transporter, ATP-binding protein	148.92	18.2707	-3.02694	1.6207e-06	5.17905e-05
EcHS_A1821	Cluster_6501	ALL	osmE	osmotically-inducible lipoprotein E	585.912	71.8421	-3.02778	1.93521e-06	5.89124e-05
EcHS_A1365	Cluster_276	ALL	ompW	outer membrane protein W	2511.76	305.702	-3.0385	2.74564e-05	0.000545838
EcHS_A0787	Cluster_4263	ALL		cyd operon protein YbgT	40.3063	4.90114	-3.03982	0.000446441	0.005615
EcHS_A2099	Cluster_548	ALL		conserved hypothetical protein	1622.22	195.673	-3.05145	4.93993e-06	0.000130742
EcHS_A3695	Cluster_5188	ALL	uspA	universal stress protein A	29522.8	3556.86	-3.05315	0.0012771	0.013149
EcHS_A0695	Cluster_3337	ALL		conserved hypothetical protein	604.503	71.8422	-3.07285	7.68948e-07	2.74152e-05
EcHS_A1198	Cluster_1956	ALL	flgD	flagellar hook capping protein FlgD	37.1857	4.40481	-3.0776	0.000357435	0.00468685
EcHS_A4616	Cluster_1523	ALL	deoC	deoxyribose-phosphate aldolase	3446.35	403.382	-3.09485	1.36165e-05	0.000301239
EcHS_A2361	Cluster_2361	ALL	atoC	sigma-54 dependent response regulator AtoC	613.157	71.1287	-3.10775	5.38321e-07	2.05515e-05
EcHS_A4379	Cluster_5411	ALL	dcuA	anaerobic C4-dicarboxylate transporter DcuA	5745.83	665.779	-3.1094	7.37954e-05	0.00124845
EcHS_A3563	Cluster_1135	ALL	nirC	nitrite transporter NirC	645.685	74.7894	-3.10993	3.26971e-07	1.36947e-05
EcHS_A4320	Cluster_5394	ALL	nrfF	formate-dependent nitrite reductase complex, NrfF subunit	23.6556	2.66771	-3.14851	0.00141378	0.0142835
EcHS_A1759	Cluster_2163	ALL		LysM domain/ErfK/YbiS/YcfS/YnhG family protein	2091.57	233.177	-3.16509	7.14435e-06	0.00017315
EcHS_A0395	Cluster_3907	ALL		conserved hypothetical protein	177.169	19.6356	-3.17358	2.07783e-06	6.13955e-05
EcHS_A2945	Cluster_4949	ALL	fucP	L-fucose:H+ symporter permease	175.34	19.3875	-3.17696	1.09926e-06	3.68793e-05
EcHS_A1489	Cluster_318	ALL		oxidoreductase, aldo/keto reductase family	304.718	33.6876	-3.17719	4.17923e-07	1.64202e-05
EcHS_A1869	Cluster_4673	ALL		serine kinase family protein	1625.82	179.512	-3.17901	5.51144e-06	0.000142373
EcHS_A2503	Cluster_6620	ALL	dsdA	D-serine ammonia-lyase	374.229	41.2875	-3.18014	1.81765e-07	8.00136e-06
EcHS_A2901	Cluster_6147		cas3	CRISPR-associated helicase Cas3	177.144	19.4804	-3.18483	1.51946e-06	4.96587e-05
EcHS_A4380	Cluster_6279	ALL	aspA	aspartate ammonia-lyase	35929.5	3896.62	-3.20487	0.000701937	0.00815173
EcHS_A0032	Cluster_4646	ALL	rihC	nonspecific ribonucleoside hydrolase RihC	1204.44	130.221	-3.20933	7.82542e-07	2.76712e-05
EcHS_A3675	Cluster_5179	ALL	nikA	nickel ABC transporter, periplasmic nickel-binding protein NikA	2054.36	221.793	-3.2114	1.54336e-06	5.00605e-05
EcHS_A1692	Cluster_2138	ALL	uidA	beta-glucuronidase UidA	380.578	40.8221	-3.22077	5.68699e-07	2.15208e-05
EcHS_A1583	Cluster_361	ALL		sulfatase	347.478	36.5102	-3.25055	2.11992e-07	9.14533e-06
EcHS_A4611	Cluster_3178	ALL		hypothetical protein	361.919	37.9064	-3.25516	2.34616e-07	1.00211e-05
EcHS_A4272	Cluster_1377	ALL	malG	maltose/maltodextrin ABC transporter, permease protein MalG	668.988	68.9259	-3.27886	6.5017e-07	2.41796e-05
EcHS_A3313	Cluster_2725	ALL	garK	glycerate kinase	326	33.4085	-3.28659	1.34935e-07	6.25922e-06
EcHS_A3593	Cluster_5154	ALL		hypothetical protein	170.22	17.4021	-3.29006	3.32607e-07	1.37968e-05
EcHS_A1291	Cluster_253	ALL		SpoVR family protein	1693.6	172.905	-3.29204	2.48062e-06	7.13426e-05
EcHS_A1982	Cluster_2251	ALL	tar	methyl-accepting chemotaxis protein II	102.367	10.4227	-3.29594	6.45567e-06	0.000161917
EcHS_A1001	Cluster_1817	ALL	dmsC1	anaerobic dimethyl sulfoxide reductase, C subunit	197.095	20.0389	-3.29801	6.83994e-07	2.51129e-05
EcHS_A3176	Cluster_5046	ALL	hybA	hydrogenase-2 electron transfer subunit	355.092	35.5799	-3.31906	8.22022e-08	4.172e-06
EcHS_A4367	Cluster_1419	ALL		conserved hypothetical protein	197.436	19.7286	-3.32302	6.34959e-07	2.38192e-05
EcHS_A3857	Cluster_5239	ALL		putative membrane protein	1682.63	168.035	-3.32389	4.01758e-07	1.6048e-05
EcHS_A4158	Cluster_5349	ALL	glpF	glycerol uptake facilitator protein	4720.17	466.785	-3.33801	8.50682e-06	0.000200538
EcHS_A2284	Cluster_643	ALL	mglB	galactose ABC transporter, periplasmic galactose-binding protein	493.738	48.546	-3.34632	1.97677e-08	1.0933e-06
EcHS_A3225	Cluster_2694	ALL	glgS	glycogen synthesis protein GlgS	5455.9	536.241	-3.34687	1.87689e-05	0.000396906
EcHS_A3174	Cluster_2681	ALL	hybC	hydrogenase-2, large subunit	2215.5	216.24	-3.35693	1.32775e-06	4.37246e-05
EcHS_A3965	Cluster_5261	ALL	rbsA	ribose ABC transporter, ATP-binding protein	7724.69	750.743	-3.36309	1.62296e-05	0.000355404
EcHS_A3275	Cluster_5073	ALL	uxaC	glucuronate isomerase	1459.72	141.544	-3.36637	8.02251e-07	2.81375e-05
EcHS_A1557	Cluster_2101	ALL	fdnG	formate dehydrogenase, nitrate inducible, alpha subunit, selenocysteine-containing	2107.16	203.366	-3.37315	7.19677e-07	2.58724e-05
EcHS_A1558	Cluster_352	ALL	fdnH	formate dehydrogenase, nitrate-inducible, iron-sulfur subunit	491.587	47.0882	-3.38401	3.33583e-08	1.82162e-06
EcHS_A3038	Cluster_4973			oxidoreductase, pyridine nucleotide-disulfide family	335.233	31.6403	-3.40533	1.28284e-07	6.0154e-06
EcHS_A4523	Cluster_6304	HS ONLY	idnD	L-idonate 5-dehydrogenase	129.614	12.0667	-3.42511	1.06463e-06	3.61639e-05
EcHS_A3615	Cluster_5164	ALL	malP	maltodextrin phosphorylase	14798.2	1364.38	-3.43911	0.000100047	0.00161649
EcHS_A3711	Cluster_1192	ALL	hdeB	HdeB protein	91.8513	8.37534	-3.45508	6.34472e-06	0.000160065
EcHS_A0671	Cluster_1698	ALL	dpiA	transcriptional regulatory protein DpiA	352.623	31.9815	-3.46281	5.89672e-08	3.06487e-06
EcHS_A1117	Cluster_135	ALL	wrbA	NAD(P)H:quinone oxidoreductase, type IV	1986.05	179.947	-3.46426	1.10279e-06	3.68793e-05
EcHS_A4182	Cluster_1351	ALL	ptsA	multi-phosphoryl transfer protein 2	558.409	49.818	-3.48658	1.5581e-08	8.96222e-07
EcHS_A3562	Cluster_5144	ALL	nirD	nitrite reductase NAD(P)H, small subunit	137.333	12.0667	-3.50858	3.97312e-07	1.60187e-05
EcHS_A0361	Cluster_4806	ALL		conserved hypothetical protein	96.7917	8.43739	-3.52001	1.75698e-06	5.4649e-05
EcHS_A4477	Cluster_1458		chpS	pemI protein 2	350.808	30.3684	-3.53004	8.17791e-09	5.34538e-07
EcHS_A2382	Cluster_2367	ALL	glpA	anaerobic glycerol-3-phosphate dehydrogenase subunit, A	11105.7	946.353	-3.55278	2.12805e-05	0.000443498
EcHS_A2360	Cluster_667	ALL	atoS	sensory box histidine kinase AtoS	1164.77	98.3021	-3.56667	7.03768e-08	3.61435e-06
EcHS_A0977	Cluster_1777	ALL	hcp	hydroxylamine reductase	502.825	42.032	-3.58049	4.12062e-09	2.73482e-07
EcHS_A4370	Cluster_1420	ALL	lysS1	lysyl-tRNA synthetase	4981.66	414.27	-3.58798	2.24883e-06	6.59962e-05
EcHS_A3721	Cluster_1194	ALL		di-haem cytochrome c peroxidase family protein	405.484	33.0673	-3.61617	1.64573e-08	9.34168e-07
EcHS_A3175	Cluster_6170	ALL	hybB	Ni/Fe-hydrogenase 2 b-type cytochrome subunit	815.563	65.2039	-3.64477	1.09459e-08	6.74578e-07
EcHS_A3614	Cluster_2803	ALL	malQ	4-alpha-glucanotransferase	3912.93	306.135	-3.67601	1.67681e-06	5.31895e-05
EcHS_A2946	Cluster_4950	ALL	fucI	L-fucose isomerase	763.013	59.5892	-3.67858	1.20047e-08	7.29412e-07
EcHS_A3269	Cluster_5070	ALL		oxidoreductase, NAD binding	8352.36	645.338	-3.69406	4.35069e-06	0.000117306
EcHS_A3561	Cluster_5143	ALL	nirB	nitrite reductase NAD(P)H, large subunit	20037	1517.61	-3.72279	2.61407e-05	0.000524517
EcHS_A1660	Cluster_2131	ALL	ynfE	anaerobic dimethyl sulfoxide reductase, A subunit YnfE	1761.38	131.68	-3.7416	1.78711e-07	8.00136e-06
EcHS_A1870	Cluster_456	ALL		conserved hypothetical protein	624.895	46.4988	-3.74835	1.54337e-08	8.96222e-07
EcHS_A3623	Cluster_2806	ALL	glpD	glycerol-3-phosphate dehydrogenase	7497.74	555.813	-3.75378	2.06873e-06	6.13955e-05
EcHS_A3712	Cluster_6817	ALL		hns-dependent expression protein A (HdeA)	1016.28	74.6957	-3.76613	3.87384e-08	2.08897e-06
EcHS_A1072	Cluster_5917	ALL	mgsA	methylglyoxal synthase	3134.32	230.043	-3.76817	3.3819e-07	1.38948e-05
EcHS_A3713	Cluster_6227	ALL		putative HdeD protein	201.711	14.7344	-3.77502	4.84278e-08	2.57923e-06
EcHS_A3177	Cluster_2682	ALL	hyb0	hydrogenase-2 small chain	3312.72	240.25	-3.78541	1.93778e-07	8.44404e-06
EcHS_A4317	Cluster_1400	ALL	nrfC	cytochrome c nitrite reductase, Fe-S protein	88.7469	6.3591	-3.8028	8.46189e-07	2.92037e-05
EcHS_A1332	Cluster_267	ALL		hypothetical protein	18.2759	1.30283	-3.81023	0.00069833	0.00814332
EcHS_A0999	Cluster_1816	ALL	dmsA	anaerobic dimethyl sulfoxide reductase, A subunit	7764.13	548.589	-3.82303	3.63021e-06	9.97499e-05
EcHS_A4614	Cluster_1522	ALL		radical SAM domain protein	255.806	17.9295	-3.83464	4.11228e-09	2.73482e-07
EcHS_A1310	Cluster_3557	ALL		conserved hypothetical protein	1643.98	112.912	-3.86393	5.32394e-08	2.80091e-06
EcHS_A3125	Cluster_983	ALL	nupG	nucleoside permease NupG	2020.03	132.331	-3.93215	1.23866e-08	7.42167e-07
EcHS_A4316	Cluster_1399	ALL	nrfB	cytochrome c nitrite reductase, pentaheme subunit	288.539	17.6193	-4.03354	1.11702e-09	8.30831e-08
EcHS_A2383	Cluster_674	ALL	glpB	anaerobic glycerol-3-phosphate dehydrogenase, subunit B	4661.58	265.096	-4.13623	1.18779e-07	5.63093e-06
EcHS_A0882	Cluster_3436	ALL		glycyl-radical enzyme activating protein family	16.22	0.899577	-4.17238	0.000499665	0.00617638
EcHS_A0360	Cluster_2515	ALL		iron-sulfur cluster binding protein	677.354	35.921	-4.23701	1.12023e-10	9.48402e-09
EcHS_A4157	Cluster_3008	ALL	glpK	glycerol kinase	25871	1358.54	-4.2512	6.79183e-06	0.000168391
EcHS_A2053	Cluster_7228	ALL		conserved hypothetical protein	397.935	20.5041	-4.27855	1.4005e-10	1.13995e-08
EcHS_A1337	Cluster_4466	ALL	narI2	respiratory nitrate reductase, gamma subunit	285.54	14.5173	-4.29784	9.22207e-11	8.11918e-09
EcHS_A2379	Cluster_4791	ALL	glpQ	glycerophosphoryl diester phosphodiesterase	1728.08	87.538	-4.30312	1.31425e-09	9.60963e-08
EcHS_A4356	Cluster_1414	ALL	adiY	transcriptional regulator AdiY	1648.9	82.4822	-4.32128	1.75242e-09	1.23934e-07
EcHS_A1000	Cluster_7104	ALL	dmsB2	dimethylsulfoxide reductase, B subunit	568.717	27.2045	-4.38579	5.4518e-11	5.00405e-09
EcHS_A0452	Cluster_5021	ALL	psiF	phosphate starvation-inducible protein PsiF	1919.5	90.0816	-4.41335	1.40025e-09	1.00678e-07
EcHS_A2842	Cluster_2565		gutM	glucitol operon activator protein	233.906	10.888	-4.42512	1.1212e-10	9.48402e-09
EcHS_A3180	Cluster_3923			oxidoreductase, aldo/keto reductase family	1632.75	72.4624	-4.49392	2.46365e-10	1.96818e-08
EcHS_A4318	Cluster_3071	ALL	nrfD	NrfD protein	166.052	7.32073	-4.5035	6.62766e-10	5.1985e-08
EcHS_A1753	Cluster_416	ALL		conserved hypothetical protein	74.0386	3.13301	-4.56266	1.66224e-07	7.6286e-06
EcHS_A2754	Cluster_835	ALL		ribosomal subunit interface protein	83526.1	3401.07	-4.61816	4.09311e-05	0.000754602
EcHS_A3714	Cluster_5191		gadE	transcriptional regulator GadE	46.6124	1.83018	-4.67065	1.57184e-06	5.06037e-05
EcHS_A4363	Cluster_3085	ALL	fumB	fumarate hydratase	2586.38	97.1545	-4.73451	6.78203e-10	5.22459e-08
EcHS_A1115	Cluster_1883	ALL	agp	glucose-1-phosphatase	6291.16	235.286	-4.74084	1.40186e-08	8.28439e-07
EcHS_A3922	Cluster_1273	ALL	tnaA	tryptophanase	923.615	33.3152	-4.79304	9.39468e-12	9.42527e-10
EcHS_A3314	Cluster_5082	ALL	garR	2-hydroxy-3-oxopropionate reductase	219.799	7.59987	-4.85407	1.48226e-11	1.45329e-09
EcHS_A1806	Cluster_3714	ALL		fructosamine kinase	4012.41	138.69	-4.85453	1.10974e-09	8.30831e-08
EcHS_A3318	Cluster_5084	ALL	garD	galactarate dehydratase	537.996	18.2397	-4.88244	2.72644e-13	3.74324e-11
EcHS_A4615	Cluster_5463	ALL		conserved hypothetical protein	5892.66	195.022	-4.91721	2.74835e-09	1.88197e-07
EcHS_A2384	Cluster_4793	ALL	glpC	sn-glycerol-3-phosphate dehydrogenase (anaerobic), K-small subunit	5954.15	191.703	-4.95695	2.37168e-09	1.65023e-07
EcHS_A0359	Cluster_747	ALL		cysteine-rich domain protein	1400.71	43.769	-5.0001	2.91333e-12	3.14203e-10
EcHS_A2841	Cluster_868		srlD	sorbitol-6-phosphate 2-dehydrogenase	1059.88	30.0582	-5.13999	9.45477e-13	1.133e-10
EcHS_A4432	Cluster_4042	ALL		conserved hypothetical protein	1103.36	31.268	-5.14107	4.07323e-13	5.32483e-11
EcHS_A4315	Cluster_5393	ALL	nrfA	formate-dependent cytochrome c nitrite reductase, c552 subunit	12630.8	350.277	-5.17231	9.77262e-09	6.2924e-07
EcHS_A0522	Cluster_5210	ALL		bacterial extracellular solute-binding proteins, family 5	1574.39	43.5209	-5.17694	1.51986e-12	1.72544e-10
EcHS_A4359	Cluster_6930	ALL	melR	melibiose operon regulatory protein	4630.75	126.282	-5.19652	8.88016e-11	7.98105e-09
EcHS_A1754	Cluster_4644			aldehyde ferredoxin oxidoreductase	1125.88	28.3522	-5.31145	5.49737e-13	6.97519e-11
EcHS_A4364	Cluster_3086	ALL	dcuB	anaerobic C4-dicarboxylate transporter DcuB	4233.33	106.026	-5.3193	1.22409e-10	1.01553e-08
EcHS_A3036	Cluster_940			conserved hypothetical protein	168.32	4.03258	-5.38335	8.46219e-12	8.69188e-10
EcHS_A4588	Cluster_1512			transcriptional regulator, GntR family	1742.25	40.6049	-5.42316	2.77663e-13	3.74324e-11
EcHS_A3696	Cluster_2839	ALL		amino acid/peptide transporter	5161.01	106.802	-5.59465	2.3098e-11	2.21432e-09
EcHS_A3029	Cluster_938			sigma-54 dependent transcriptional regulator, Fis family	1731.36	35.4557	-5.60975	1.49085e-13	2.38204e-11
EcHS_A3921	Cluster_7597		tnaC	tryptophanase leader peptide	313.471	6.11088	-5.68081	1.74282e-14	3.26893e-12
EcHS_A1755	Cluster_2159	ALL		iron-sulfur cluster-binding protein	142.332	2.72976	-5.70434	6.80883e-12	7.16422e-10
EcHS_A3300	Cluster_6790	ALL	sdaA1	L-serine ammonia-lyase	384.463	6.23499	-5.94631	1.93561e-15	4.1751e-13
EcHS_A3117	Cluster_5005	ALL	ansB	L-asparaginase 2	6409.89	84.5293	-6.24471	2.33217e-12	2.57974e-10
EcHS_A2380	Cluster_4792	ALL	glpT	glycerol-3-phosphate transporter	46819.4	597.69	-6.29157	1.03813e-08	6.58603e-07
EcHS_A2385	Cluster_6082			hypothetical protein	37.7223	0.465302	-6.3411	2.79762e-07	1.18323e-05
EcHS_A3315	Cluster_1071	ALL	garL	2-dehydro-3-deoxyglucarate aldolase	876.814	10.3607	-6.40308	2.36502e-17	1.27534e-14
EcHS_A4433	Cluster_3105	ALL		conserved hypothetical protein	7187.71	84.5293	-6.40994	8.52708e-13	1.05102e-10
EcHS_A2281	Cluster_4757	ALL		dihydroorotate dehydrogenase family protein	2117.78	23.5442	-6.49104	1.65079e-15	3.74816e-13
EcHS_A3316	Cluster_5083	ALL	garP	galactarate permease GarP	2480.41	26.8944	-6.52713	3.94809e-16	1.19593e-13
EcHS_A2840	Cluster_6731		srlB	PTS system, glucitol/sorbitol-specific, IIA component	389.988	3.9395	-6.62927	1.81551e-17	1.11887e-14
EcHS_A3037	Cluster_4971			conserved hypothetical protein	3637.47	36.0141	-6.65823	5.68604e-15	1.11498e-12
EcHS_A2022	Cluster_5992			putative flagellin	774.172	7.66192	-6.6588	3.32548e-18	2.86922e-15
EcHS_A2839	Cluster_2564		srlE	PTS system, glucitol/sorbitol-specific, IIB component	2995.06	28.104	-6.73567	1.42176e-15	3.40749e-13
EcHS_A1336	Cluster_2005	ALL	narJ	nitrate reductase molybdenum cofactor assembly chaperone	634.448	5.83174	-6.76543	1.00592e-18	2.16978e-15
EcHS_A1333	Cluster_2004	ALL	narK	nitrite extrusion protein 1	2998.38	26.9872	-6.79576	2.28635e-16	7.58716e-14
EcHS_A1335	Cluster_4465	ALL	narH	nitrate reductase, beta subunit	3330.65	27.0494	-6.94407	2.2314e-16	7.58716e-14
EcHS_A1507	Cluster_6488	ALL		conserved hypothetical protein	1205.84	9.368	-7.00808	2.85826e-18	2.86922e-15
EcHS_A1334	Cluster_4464	ALL	narG	nitrate reductase, alpha subunit	18412.1	89.2133	-7.68918	1.71556e-13	2.59715e-11
EcHS_A2838	Cluster_867		srlA	PTS system, glucitol/sorbitol-specific, IIC component	4276.01	20.5971	-7.69768	2.92814e-17	1.40356e-14
EcHS_A3301	Cluster_5078	ALL		putative endoribonuclease L-PSP	188.319	0.899577	-7.70971	6.32212e-16	1.66862e-13
EcHS_A2280	Cluster_641	ALL		pyridine nucleotide-disulfide oxidoreductase	6489.84	28.7865	-7.81665	4.15831e-16	1.19593e-13
EcHS_A4494	Cluster_3130	ALL	treB	PTS system, trehalose-specific IIBC component	8853.37	38.6508	-7.83958	6.57544e-16	1.66862e-13
EcHS_A4493	Cluster_3129	ALL	treC	alpha,alpha-phosphotrehalase	6151.03	25.8395	-7.8951	5.06122e-17	1.99599e-14
EcHS_A3302	Cluster_3933	ALL	pflB1	formate acetyltransferase	20801	70.9115	-8.19642	1.3553e-13	2.27896e-11
EcHS_A3304	Cluster_2720	ALL	tdcC	threonine/serine transporter	17395.2	38.6197	-8.81514	2.38742e-15	4.90444e-13
EcHS_A3303	Cluster_2719	ALL	tdcD	propionate kinase	7569.94	15.1067	-8.96895	2.66111e-18	2.86922e-15
EcHS_A3305	Cluster_2721		tdcB	threonine dehydratase, catabolic	37385.9	14.3312	-11.3491	1.46133e-17	1.0507e-14
EcHS_A3306	Cluster_5079		tdcA	transcriptional regulator TdcA	9803.21	1.36488	-12.8103	3.73172e-24	1.60986e-20
