# Supplementary material for: Comparative genomics and transcriptomics of Escherichia coli isolates carrying virulence factors of both enteropathogenic and enterotoxigenic E. coli
Source: Sci Rep. 2017 Jun 14;7:3513. doi: 10.1038/s41598-017-03489-z (PMC5471185; doi:10.1038/s41598-017-03489-z)
Supplement: Supplementary file 2 — 11 Supplemental datasets [file 41598_2017_3489_MOESM2_ESM.zip › Supplemental_datasets/Data_Set_S4.xlsx]

## Sheet: DMEM vs LB
102651 genes that have significant differential expression in DMEM vs. LB
Locus ID	LS-BSR Cluster ID	Cluster Type	Gene ID	Predicted Protein Function	Read Counts (LB)	Read Counts (DMEM)	LFC (DMEM/LB)	p-value	FDR
ec102651_4346	Cluster_5201	ALL		conserved hypothetical protein	3.17287	131.385	5.37187	1.20283e-14	2.77698e-12
ec102651_1036	Cluster_13	ALL	bioF	8-amino-7-oxononanoate synthase	5.58465	157.146	4.8145	5.93954e-14	1.21304e-11
ec102651_1038	Cluster_3418	ALL	bioD	dethiobiotin synthase	3.67706	99.9504	4.76459	2.23806e-12	3.39546e-10
ec102651_4344	Cluster_6229	ALL	dppC	dipeptide transport system permease protein DppC	27.1894	650.068	4.57947	6.87494e-15	1.73838e-12
ec102651_4345	Cluster_2858	ALL		binding--dependent transport system inner membrane component family protein	27.1252	503.766	4.21505	3.46185e-13	5.92982e-11
ec102651_4343	Cluster_1210	ALL		oligopeptide/dipeptide ABC transporter, ATP-binding, C-terminal domain protein	85.3561	1514.08	4.1488	2.74457e-13	4.85789e-11
ec102651_734	Cluster_3319	ALL	fepA	ferrienterobactin receptor	59.3661	960.466	4.01602	7.32347e-13	1.21524e-10
ec102651_811	Cluster_1712			conserved hypothetical protein	89.5869	1310.06	3.8702	8.07539e-11	9.52896e-09
ec102651_4570	Cluster_5260	ALL	asnA	aspartate--ammonia ligase	172.634	2404.56	3.79998	1.2717e-10	1.3781e-08
ec102651_4342	Cluster_3983	ALL		oligopeptide/dipeptide ABC transporter, ATP-binding, C-terminal domain protein	139.606	1888.4	3.75773	2.98455e-11	3.60181e-09
ec102651_1035	Cluster_3417	ALL	bioB	biotin synthase	101.217	1365.24	3.75363	8.99986e-12	1.25761e-09
ec102651_1779	Cluster_2017		yciE	protein YciE	1.39375	18.2894	3.71397	9.727e-05	0.00244789
ec102651_4355	Cluster_5206			fimbrial family protein	0.696874	8.98601	3.68871	0.00329351	0.046266
ec102651_733	Cluster_1680	ALL		4'-phosphopantetheinyl transferase superfamily protein	8.43637	107.773	3.67523	5.71314e-10	5.51578e-08
ec102651_4347	Cluster_6821	ALL		bacterial extracellular solute-binding, 5 Middle family protein	446.293	5372.81	3.58961	6.2873e-09	4.51156e-07
ec102651_1037	Cluster_4278	ALL	bioC	malonyl-CoA O-methyltransferase BioC	6.91416	82.0974	3.56971	5.9389e-09	4.31994e-07
ec102651_2358	Cluster_2229	ALL	purT	phosphoribosylglycinamide formyltransferase 2	101.005	1061.72	3.39391	1.09659e-09	9.69052e-08
ec102651_827	Cluster_5680	ALL	asnB	asparagine synthase	186.792	1923.58	3.36429	9.65939e-09	6.49257e-07
ec102651_5108	Cluster_6299	ALL	argF	ornithine carbamoyltransferase	13.5072	136.278	3.33475	4.51772e-08	2.57947e-06
ec102651_735	Cluster_1681	ALL		conserved hypothetical protein	4.85083	48.904	3.33365	1.68229e-07	8.12088e-06
ec102651_1178	Cluster_5745	ALL	artJ	ABC transporter arginine-binding protein 1	128.352	1108.05	3.10985	1.26394e-08	8.28584e-07
ec102651_665	Cluster_1283	ALL	glnK	nitrogen regulatory protein P-II 2	2.50329	21.4368	3.09819	0.000127148	0.00311132
ec102651_456	Cluster_1283	ALL	glnK	nitrogen regulatory protein P-II 2	2.28331	19.1821	3.07056	9.78302e-05	0.00245037
ec102651_747	Cluster_3323	ALL	entB	isochorismatase	23.5846	193.137	3.03371	4.5098e-08	2.57947e-06
ec102651_4571	Cluster_5290	ALL		VWA domain containing CoxE-like family protein	194.06	1581.02	3.02627	1.54425e-07	7.59255e-06
ec102651_4003	Cluster_2746	ALL	gltD	glutamate synthase [NADPH] small chain	117.963	955.486	3.0179	1.73722e-08	1.08525e-06
ec102651_4864	Cluster_3045	ALL	psiE	protein PsiE	11.5354	92.8555	3.00892	1.48384e-06	5.92421e-05
ec102651_851	Cluster_3355	ALL	kdpB	K+-transporting ATPase, B subunit	5.5477	42.5827	2.94031	8.48045e-06	0.00029822
ec102651_2768	Cluster_6070	ALL	cirA	colicin I receptor	172.358	1315.74	2.9324	1.66796e-08	1.05439e-06
ec102651_748	Cluster_1689	ALL		2,3-dihydro-2,3-dihydroxybenzoate dehydrogenase	29.4438	216.398	2.87766	2.43185e-07	1.12288e-05
ec102651_740	Cluster_1685	ALL	fepE	ferric enterobactin (Enterochelin) transport	4.15396	30.3898	2.87103	2.18118e-05	0.000681298
ec102651_67	Cluster_3347	ALL	leuC	3-isopropylmalate dehydratase large subunit	187.856	1343.31	2.83809	1.22684e-07	6.14576e-06
ec102651_3699	Cluster_992			type III secretion system regulator family protein	3.26439	22.9114	2.81118	0.000380204	0.00756135
ec102651_4002	Cluster_1097	ALL	gltB	glutamate synthase [NADPH] large chain	911.568	6386.66	2.80864	5.79844e-06	0.000206642
ec102651_4239	Cluster_1170	ALL	livK	leucine-specific-binding protein	22.2374	155.539	2.80622	5.66095e-07	2.42416e-05
ec102651_3236	Cluster_2519	ALL		conserved hypothetical protein	9.38051	64.7799	2.78781	3.9358e-05	0.00112968
ec102651_3961	Cluster_2735	ALL	argG	argininosuccinate synthase	173.228	1083.16	2.64449	9.66766e-07	3.97948e-05
ec102651_2184	Cluster_3695	ALL		conserved hypothetical protein	10.6827	65.2957	2.61171	4.3287e-05	0.00123578
ec102651_4240	Cluster_2822	ALL		conserved hypothetical protein	11.4535	69.9706	2.61096	8.99546e-06	0.000312195
ec102651_2233	Cluster_438	ALL	cedA	cell division activator CedA	4.91506	29.96	2.60776	0.000209106	0.00458824
ec102651_3151	Cluster_2493	ALL	purM	phosphoribosylformylglycinamidine cyclo-ligase	214.902	1245.95	2.53549	4.08823e-06	0.000149714
ec102651_68	Cluster_5686	ALL	leuB	3-isopropylmalate dehydrogenase	99.9985	562.885	2.49286	2.3909e-06	9.19978e-05
ec102651_1076	Cluster_5901	ALL		conserved hypothetical protein	95.1556	523.245	2.45913	1.44213e-05	0.000472425
ec102651_3732	Cluster_5028			esterase-like activity of phytase family protein	3.86975	21.0335	2.44238	0.00141031	0.0229013
ec102651_69	Cluster_1661	ALL	leuA	2-isopropylmalate synthase	222.419	1206.22	2.43914	2.87592e-06	0.000109864
ec102651_2569	Cluster_565	ALL	hisH	imidazole glycerol phosphate synthase, glutamine amidotransferase subunit	41.9988	226.826	2.43316	1.45019e-05	0.000472425
ec102651_746	Cluster_1688	ALL		(2,3-dihydroxybenzoyl)adenylate synthase	93.8244	495.97	2.40222	1.76097e-06	6.97816e-05
ec102651_1065	Cluster_5724	ALL	fiu	catecholate siderophore receptor Fiu	74.4694	393.566	2.40189	1.22449e-06	5.00159e-05
ec102651_4234	Cluster_1168	ALL	livF	high-affinity branched-chain amino acid transport ATP-binding protein LivF	3.64977	19.0101	2.38089	0.00134012	0.0218954
ec102651_66	Cluster_1655	ALL	leuD	3-isopropylmalate dehydratase small subunit	33.1674	167.474	2.3361	2.71423e-05	0.000818895
ec102651_745	Cluster_1687	ALL	entC	isochorismate synthase EntC	53.6257	270.605	2.33519	4.03719e-06	0.000148871
ec102651_282	Cluster_664			bacterial regulatory helix-turn-helix, AraC family protein	53.8008	269.151	2.32272	2.60587e-05	0.000799836
ec102651_2570	Cluster_566	ALL	hisA	1-(5-phosphoribosyl)-5-[(5-phosphoribosylamino)methylideneamino]imidazole-4-carboxamide isomerase	92.6347	460.244	2.31277	2.69801e-05	0.000818654
ec102651_1071	Cluster_5898	ALL		bacterial extracellular solute-binding, 3 family protein	888.198	4388.94	2.30492	0.00018704	0.00419065
ec102651_2607	Cluster_5417	ALL	arcC	carbamate kinase	10.307	50.2132	2.28444	0.000278798	0.00583206
ec102651_4004	Cluster_1098			conserved hypothetical protein	8.0237	39.032	2.28232	0.000441674	0.00846675
ec102651_2567	Cluster_2313	ALL	hisC	histidinol-phosphate transaminase	263.747	1276.79	2.27529	1.89283e-05	0.000601853
ec102651_3505	Cluster_919	ALL	argA	amino-acid N-acetyltransferase	32.4433	156.498	2.27015	4.55611e-05	0.00127331
ec102651_4304	Cluster_5191		gadE	transcriptional regulator GadE	51.4066	247.548	2.26768	7.41343e-05	0.00196827
ec102651_491	Cluster_664			bacterial regulatory helix-turn-helix, AraC family protein	56.4229	261.553	2.21275	6.85382e-05	0.00182883
ec102651_2566	Cluster_2312	ALL	hisD	histidinol dehydrogenase	229.69	1063.91	2.21161	3.20144e-05	0.0009497
ec102651_2568	Cluster_2314	ALL	hisB	histidine biosynthesis bifunctional protein HisB	313.678	1433.4	2.19209	3.81486e-05	0.00110694
ec102651_281	Cluster_661	ALL		caudovirales tail fibre assembly family protein	13.801	62.8426	2.18696	0.000455616	0.0086714
ec102651_1105	Cluster_3439	ALL		biofilm formation family protein	177.278	801.712	2.17707	5.5951e-05	0.00152359
ec102651_4683	Cluster_1316	ALL		conserved hypothetical protein	9.95858	44.9036	2.17282	0.00212135	0.0321839
ec102651_1034	Cluster_12	ALL	bioA	adenosylmethionine-8-amino-7-oxononanoate transaminase	44.95	200.608	2.15799	8.36194e-05	0.00218729
ec102651_1304	Cluster_1857			conserved hypothetical protein	23.4385	104.506	2.15664	0.000355015	0.0071137
ec102651_4237	Cluster_2821	ALL		branched-chain amino acid transport system / permease component family protein	30.8022	135.637	2.13864	8.10214e-05	0.00214042
ec102651_4298	Cluster_2849	ALL	slp	outer membrane protein Slp	11.7008	51.4828	2.13749	0.000457762	0.00868114
ec102651_1070	Cluster_5897	ALL		amino ABC transporter, permease, 3-TM region, His/Glu/Gln/Arg/opine family domain protein	354.703	1559.18	2.1361	0.000153378	0.00358784
ec102651_4351	Cluster_5203			fimbrial family protein	14.9924	65.785	2.13352	0.00049757	0.00917721
ec102651_212	Cluster_2181	ALL	mltD	membrane-bound lytic murein transglycosylase D	270.436	1174.23	2.11836	0.000106821	0.00263822
ec102651_75	Cluster_5782	ALL	ilvN	acetolactate synthase, small subunit	6.24458	26.6936	2.09582	0.00170083	0.0265629
ec102651_1786	Cluster_279	ALL	trpE	anthranilate synthase component I	21.1824	89.5295	2.07949	0.00023944	0.00514748
ec102651_4835	Cluster_1365	ALL	purD	phosphoribosylamine--glycine ligase	546.726	2308.87	2.0783	0.000118185	0.00290538
ec102651_1069	Cluster_5727	ALL		ABC transporter family protein	455.751	1924.14	2.07789	0.000296703	0.00616857
ec102651_4044	Cluster_6200	ALL	dusB	tRNA-dihydrouridine synthase B	660.264	2763.57	2.06542	0.000325292	0.00659274
ec102651_2571	Cluster_2315	ALL	hisF	imidazole glycerol phosphate synthase subunit hisF	173.679	726.558	2.06465	0.000106081	0.00263221
ec102651_1823	Cluster_4481			peptidase C26 family protein	39.9997	166.813	2.06017	0.000161022	0.00375013
ec102651_5247	Cluster_3188	ALL	thrB	homoserine kinase	43.3926	178.219	2.03813	0.000131389	0.0031569
ec102651_1806	Cluster_6483	ALL		conserved hypothetical protein	21.5036	87.6648	2.02742	0.00125233	0.0207808
ec102651_3152	Cluster_2494	ALL	purN	phosphoribosylglycinamide formyltransferase	89.9291	366.482	2.02689	0.000196831	0.00436441
ec102651_3231	Cluster_821	ALL	purL	phosphoribosylformylglycinamidine synthase	1226	4979.84	2.02214	0.000810246	0.0141527
ec102651_2782	Cluster_4768	ALL		phosphocarrier, HPr family protein	124.267	503.746	2.01925	0.000479487	0.00896505
ec102651_4238	Cluster_1169	ALL	livH	high-affinity branched-chain amino acid transport system permease protein livH	13.8926	56.1312	2.01449	0.000406893	0.00800223
ec102651_3706	Cluster_5015		cesT	Tir chaperone	240.266	964.671	2.0054	0.000148013	0.00347764
ec102651_3108	Cluster_4844	ALL	maeB	NADP-dependent malic enzyme	2392.55	598.598	-1.99889	0.000734171	0.0130383
ec102651_4361	Cluster_5208	ALL	yiaD	inner membrane lipoprotein YiaD	726.107	181.142	-2.00306	0.000298554	0.00616857
ec102651_1230	Cluster_81	LT EPEC ONLY		aminotransferase class I and II family protein	58.9261	14.6196	-2.011	0.00124023	0.0207537
ec102651_1848	Cluster_299	ALL		conserved hypothetical protein	242.367	59.92	-2.01608	0.000532773	0.00975525
ec102651_913	Cluster_5702	ALL	galK	galactokinase	1020.83	249.049	-2.03524	0.0001359	0.00325058
ec102651_1701	Cluster_1991	ALL		flavin containing amine oxidoreductase family protein	1135.95	276.153	-2.04037	0.000497713	0.00917721
ec102651_2874	Cluster_678	ALL		putative 4-amino-4-deoxy-L-arabinose-phosphoundecaprenol flippase subunit ArnF	260.874	62.7235	-2.05627	0.000262189	0.00561381
ec102651_4173	Cluster_2795	ALL	hslO	33 kDa chaperonin	2109.71	505.551	-2.06112	0.000418904	0.00814791
ec102651_4023	Cluster_6195	ALL		conserved hypothetical protein	981.95	234.8	-2.06422	0.000176925	0.00401483
ec102651_4465	Cluster_5239	ALL		conserved hypothetical protein	345.678	81.3303	-2.08756	0.000167679	0.00385445
ec102651_2024	Cluster_2111	ALL	ydeP	protein YdeP	192.508	44.897	-2.10022	0.000212967	0.00465373
ec102651_4143	Cluster_6216			SIS domain protein	48.5452	11.2672	-2.1072	0.0015431	0.0247548
ec102651_5187	Cluster_1509		hpaH	2-oxo-hepta-3-ene-1,7-dioic acid hydratase	169.336	39.0915	-2.11496	0.00026795	0.00566858
ec102651_3080	Cluster_4836	ALL	ucpA	oxidoreductase UcpA	357.516	82.1106	-2.12237	0.000129817	0.00314762
ec102651_5151	Cluster_3155	ALL		mannitol dehydrogenase Rossmann domain protein	150.683	34.1786	-2.14035	0.000297946	0.00616857
ec102651_3907	Cluster_2725	ALL	garK	glycerate kinase 2	157.434	35.5076	-2.14855	0.000181318	0.00409702
ec102651_4904	Cluster_3064		aphA	class B acid phosphatase	916.376	206.367	-2.15072	0.000100968	0.00251708
ec102651_2764	Cluster_4761	ALL		bacterial regulatory, LacI family protein	189.785	42.067	-2.1736	0.00017637	0.00401483
ec102651_875	Cluster_1734	ALL	gltA	citrate (Si)-synthase	6906.07	1516.43	-2.18718	0.00125004	0.0207808
ec102651_4508	Cluster_5247	ALL	ibpA	small heat shock protein IbpA	2178.61	477.693	-2.18925	0.000167339	0.00385445
ec102651_3918	Cluster_2726	ALL		D-tagatose-bisphosphate aldolase, class II, non-catalytic subunit	66.4457	14.5337	-2.19278	0.000318006	0.00646978
ec102651_1483	Cluster_2548	ETEC + LT EPEC ONLY	fucP	H+ symporter permease	409.973	87.5392	-2.22753	8.64365e-05	0.00223892
ec102651_333	Cluster_854	ALL		homoserine/Threonine efflux family protein	45.6469	9.68029	-2.2374	0.000264459	0.00562248
ec102651_3531	Cluster_4961	ALL	kduI	4-deoxy-L-threo-5-hexosulose-uronate ketol-isomerase	226.421	47.7601	-2.24513	8.14734e-05	0.0021417
ec102651_4577	Cluster_2948	ALL	rbsB	D-ribose-binding periplasmic protein	3362.19	706.503	-2.25063	0.000142677	0.00338222
ec102651_883	Cluster_1736	ALL	sucD	succinyl-CoA ligase [ADP-forming] subunit alpha	1729.61	359.169	-2.26771	6.69346e-05	0.00179506
ec102651_2868	Cluster_2370	ALL	arnC	undecaprenyl-phosphate 4-deoxy-4-formamido-L-arabinose transferase	116.717	24.1544	-2.27266	0.000130773	0.00315639
ec102651_1917	Cluster_6488	ALL		conserved hypothetical protein	54.1572	11.1813	-2.27607	0.000409756	0.00800559
ec102651_3870	Cluster_5070	ALL		oxidoreductase, NAD-binding Rossmann fold family protein	2001.44	411.816	-2.28096	5.01332e-05	0.00137931
ec102651_3484	Cluster_911	ALL		L-serine ammonia-lyase	362.147	73.9908	-2.29116	4.74171e-05	0.00131825
ec102651_4716	Cluster_1327	ALL		formate dehydrogenase, alpha subunit	13266.7	2704.64	-2.2943	0.00214911	0.0325122
ec102651_1994	Cluster_2101	ALL		formate dehydrogenase, alpha subunit	1048.38	213.119	-2.29844	8.64294e-06	0.000301934
ec102651_4576	Cluster_5292	ALL		branched-chain amino acid transport system / permease component family protein	702.615	142.718	-2.29956	4.9344e-05	0.00136467
ec102651_4981	Cluster_1420	ALL	lysS	lysine--tRNA ligase	2195.32	444.15	-2.30531	4.48689e-05	0.00126497
ec102651_1995	Cluster_352	ALL	fdxH	formate dehydrogenase, beta subunit	186.838	37.6764	-2.31005	3.12231e-05	0.000933786
ec102651_882	Cluster_3365	ALL	sucC	succinyl-CoA ligase [ADP-forming] subunit beta	5152.39	1036.2	-2.31394	0.00033127	0.00668838
ec102651_5040	Cluster_4042	ALL		conserved hypothetical protein	260.468	51.1918	-2.34712	6.63698e-05	0.00178895
ec102651_881	Cluster_3364	ALL	sucB	dihydrolipoyllysine-residue succinyltransferase, E2 component of oxoglutarate dehydrogenase (succinyl-transferring) complex	6893.32	1335.48	-2.36784	0.000410079	0.00800559
ec102651_805	Cluster_5676			hsp70 family protein	303.022	58.505	-2.37279	3.50718e-05	0.00103462
ec102651_2371	Cluster_4704	EPEC7 ONLY		bacterial extracellular solute-binding family protein	36.2311	6.96267	-2.37952	0.00111009	0.0188325
ec102651_4994	Cluster_5412	ALL	groS	10 kDa chaperonin	20009.4	3793.91	-2.39892	0.0033787	0.0472129
ec102651_1145	Cluster_3459	LT EPEC ONLY		TIR domain protein	226.753	42.8472	-2.40385	2.548e-05	0.00078662
ec102651_1838	Cluster_297	ALL		zinc-binding dehydrogenase family protein	38.6333	7.28006	-2.40782	0.000991558	0.0170394
ec102651_3864	Cluster_2704	ALL	fadH	2,4-dienoyl-CoA reductase [NADPH]	70.7104	13.2046	-2.42088	9.58515e-05	0.00242367
ec102651_1219	Cluster_1806	LT EPEC ONLY		conserved hypothetical protein	2370.45	438.609	-2.43416	1.86748e-05	0.000597369
ec102651_3897	Cluster_6790	ALL		L-serine ammonia-lyase	117.896	21.8137	-2.4342	3.88715e-05	0.00112178
ec102651_3532	Cluster_4962	ALL		acetyl-CoA C-acetyltransferase family protein	761.655	139.974	-2.44398	1.68242e-05	0.000541435
ec102651_4324	Cluster_1203	ALL	dctA	aerobic C4-dicarboxylate transport protein	1196.11	218.739	-2.45107	1.15412e-05	0.000385431
ec102651_1456	Cluster_158			bacteriophage lysis family protein	280.219	51.0199	-2.45742	2.39083e-05	0.000742416
ec102651_2334	Cluster_2222	ALL	mgrB	protein MgrB	435.099	78.3813	-2.47276	1.11235e-05	0.000373835
ec102651_5097	Cluster_3131	ALL	mgtA	magnesium-translocating P-type ATPase	873.33	156.452	-2.48081	5.39421e-06	0.000194852
ec102651_4391	Cluster_6232	ALL	lyx	L-xylulose/3-keto-L-gulonate kinase	65.7584	11.7301	-2.48696	0.000129683	0.00314762
ec102651_3921	Cluster_2727	ALL		PTS system mannose/fructose/sorbose IID component family protein	33.4982	5.951	-2.49288	0.00119118	0.0200799
ec102651_4654	Cluster_5317	ALL	udp	uridine phosphorylase	8939.6	1585.88	-2.49492	0.000277	0.00583206
ec102651_4169	Cluster_5154	ALL		conserved hypothetical protein	32.3148	5.71958	-2.49821	0.0014072	0.0229013
ec102651_3787	Cluster_3923			aldo/keto reductase family protein	506.458	89.3972	-2.50214	3.15135e-06	0.000118679
ec102651_3082	Cluster_2468	ALL	murQ	N-acetylmuramic acid 6-phosphate etherase	129.131	22.4485	-2.52414	3.13021e-05	0.000933786
ec102651_4757	Cluster_6266	ALL	hslV	ATP-dependent protease HslVU, peptidase subunit	2998.05	519.496	-2.52884	3.66088e-05	0.00107399
ec102651_4193	Cluster_5164	ALL	malP	maltodextrin phosphorylase	5929.87	1022.61	-2.53575	6.37046e-05	0.00172588
ec102651_4995	Cluster_5413	ALL	groL	chaperonin GroL	7671.77	1313.02	-2.54667	0.000183644	0.00413199
ec102651_3488	Cluster_4949	ALL	fucP	H+ symporter permease	140.913	23.6916	-2.57236	1.52044e-05	0.000492289
ec102651_1833	Cluster_4557	ALL	pspE	thiosulfate sulfurtransferase PspE	106.8	17.9125	-2.57587	2.6503e-05	0.000808798
ec102651_4715	Cluster_1326	ALL	fdxH	formate dehydrogenase, beta subunit	972.559	162.39	-2.58233	5.51105e-06	0.000197727
ec102651_3671	Cluster_983	ALL	nupG	nucleoside permease NupG	705.739	117.592	-2.58535	2.16304e-06	8.44539e-05
ec102651_4964	Cluster_1412	ALL	eptA	phosphoethanolamine transferase EptA	256.332	42.2389	-2.60137	1.03174e-05	0.000351188
ec102651_2370	Cluster_2234	EPEC7 ONLY		binding--dependent transport system inner membrane component family protein	21.1648	3.43835	-2.62188	0.00167847	0.0263689
ec102651_4778	Cluster_1351	ALL	ptsP	phosphoenolpyruvate-protein phosphotransferase	132.561	21.1194	-2.65001	1.44519e-05	0.000472425
ec102651_3277	Cluster_2537	ALL	clpB	ATP-dependent chaperone protein ClpB	12750.4	2030.24	-2.65082	0.000352032	0.00708065
ec102651_450	Cluster_5210	ALL		bacterial extracellular solute-binding, 5 Middle family protein	94.2291	14.937	-2.65728	1.96522e-05	0.000621151
ec102651_3483	Cluster_4947	ALL	sdaC	serine transporter	4182.1	652.607	-2.67994	1.09635e-05	0.000370804
ec102651_4922	Cluster_5392	ALL	acs	acetate--CoA ligase	2900.84	451.271	-2.68441	1.00262e-05	0.000343477
ec102651_4008	Cluster_1101	ALL		putative N-acetylmannosamine-6-phosphate 2-epimerase	82.1446	12.7418	-2.6886	2.00047e-05	0.000628549
ec102651_2026	Cluster_362	ALL	fimG	protein FimG	46.9315	7.1941	-2.70567	9.1701e-05	0.00234102
ec102651_3861	Cluster_1053	ALL	ygjI	inner membrane transporter YgjI	29.6654	4.53598	-2.70929	0.000535558	0.00977255
ec102651_5188	Cluster_3167		hpcD	5-carboxymethyl-2-hydroxymuconate Delta-isomerase	48.8038	7.42552	-2.71643	8.87444e-05	0.00228754
ec102651_3377	Cluster_2565			glucitol operon activator family protein	37.0372	5.63361	-2.71684	0.000238584	0.00514748
ec102651_4965	Cluster_1413	ALL	adiC	arginine/agmatine antiporter	25.7025	3.90121	-2.71991	0.000207985	0.00458257
ec102651_2760	Cluster_4757	ALL	yeiA	NAD-dependent dihydropyrimidine dehydrogenase subunit PreA	261.52	39.0055	-2.74517	1.94938e-06	7.66756e-05
ec102651_1909	Cluster_4506	ALL	aldA	lactaldehyde dehydrogenase	452.324	66.8826	-2.75765	2.27178e-06	8.80522e-05
ec102651_516	Cluster_2515	ALL		iron-sulfur cluster-binding protein	389.494	56.5477	-2.78406	2.91187e-07	1.29933e-05
ec102651_4756	Cluster_4024	ALL	hslU	ATP-dependent protease HslVU, ATPase subunit	7280.05	1055.52	-2.786	4.50243e-05	0.00126497
ec102651_2106	Cluster_394	ALL	fumA	fumarate hydratase class I, aerobic	3311.73	473.574	-2.80592	4.21404e-06	0.000153264
ec102651_1897	Cluster_2035		paaF	phenylacetate-CoA ligase	95.2601	13.608	-2.80742	1.3083e-05	0.000434193
ec102651_4750	Cluster_4022	ALL	glpX	fructose-1,6-bisphosphatase, class II	1266.02	179.912	-2.81494	4.61444e-07	1.99209e-05
ec102651_4667	Cluster_5322	ALL	fadB	fatty oxidation complex, alpha subunit FadB	399.503	56.3957	-2.82455	1.48267e-06	5.92421e-05
ec102651_1993	Cluster_4592	ALL		molybdopterin oxidoreductase family protein	359.59	50.4777	-2.83264	2.54547e-07	1.15525e-05
ec102651_307	Cluster_2515	ALL		iron-sulfur cluster-binding protein	394.16	53.5392	-2.88011	2.52247e-07	1.15468e-05
ec102651_5222	Cluster_1523	ALL	deoC	deoxyribose-phosphate aldolase	1809.93	238.47	-2.92406	2.70242e-07	1.21609e-05
ec102651_5223	Cluster_5465	ALL	deoA	thymidine phosphorylase	874.201	114.755	-2.92941	1.96218e-07	9.30282e-06
ec102651_515	Cluster_747	ALL		cysteine-rich domain protein	258.724	33.8942	-2.9323	1.67224e-07	8.12088e-06
ec102651_273	Cluster_2385		fecD	fe(3+) dicitrate transport system permease protein fecD	136.374	17.5356	-2.95921	3.11309e-06	0.000118075
ec102651_4204	Cluster_2808			conserved hypothetical protein	89.2981	11.4127	-2.96799	3.84372e-06	0.000143733
ec102651_4278	Cluster_2839	ALL	dtpB	dipeptide and tripeptide permease B	1138.67	144.689	-2.97633	1.12745e-07	5.70166e-06
ec102651_4488	Cluster_5263	ALL	uhpT	hexose phosphate transport protein	86.9698	10.9498	-2.98961	5.89311e-06	0.000208616
ec102651_1457	Cluster_3059	EPEC7 ONLY	bor	lipoprotein bor	404.689	50.8745	-2.9918	3.53838e-07	1.55279e-05
ec102651_806	Cluster_5677	ALL	rihA	pyrimidine-specific ribonucleoside hydrolase RihA	1714.55	212.186	-3.01443	8.82778e-08	4.55102e-06
ec102651_1835	Cluster_4559	ALL		bacterial extracellular solute-binding family protein	30.5453	3.75574	-3.02378	0.000176474	0.00401483
ec102651_306	Cluster_747	ALL		cysteine-rich domain protein	263.281	32.1023	-3.03585	8.45004e-08	4.39899e-06
ec102651_3562	Cluster_938			bacterial regulatory, Fis family protein	533.243	64.7799	-3.04117	4.99859e-08	2.82367e-06
ec102651_5093	Cluster_5429	ALL		putative predicted protein	417.17	50.3322	-3.05108	8.16687e-08	4.29367e-06
ec102651_271	Cluster_2379			ABC transporter family protein	179.94	21.4368	-3.06935	5.94916e-07	2.5272e-05
ec102651_22	Cluster_4646	ALL	rihC	non-specific ribonucleoside hydrolase rihC	736.252	87.5723	-3.07165	4.44721e-08	2.57947e-06
ec102651_1484	Cluster_167	ETEC + LT EPEC ONLY	rbsK	ribokinase	230.965	27.3614	-3.07746	2.33894e-07	1.08946e-05
ec102651_1380	Cluster_1883	ALL	agp	glucose-1-phosphatase	1148.41	133.421	-3.10557	3.88969e-08	2.3207e-06
ec102651_2759	Cluster_641	ALL	yeiT	NAD-dependent dihydropyrimidine dehydrogenase sunbunit PreT	389.924	45.1615	-3.11003	4.29643e-08	2.53489e-06
ec102651_3913	Cluster_5084	ALL	garD	galactarate dehydratase	243.906	27.8507	-3.13054	1.93926e-07	9.277e-06
ec102651_5191	Cluster_3168		hpcE	homoprotocatechuate catabolism bifunctional isomerase/decarboxylase	136.251	15.5453	-3.13171	3.51851e-07	1.55279e-05
ec102651_266	Cluster_4588	EPEC7 ONLY		polysaccharide deacetylase family protein	423.519	47.1782	-3.16623	6.95191e-08	3.76629e-06
ec102651_4009	Cluster_1102	ALL		putative sialic acid transporter	283.905	30.9717	-3.19639	1.06883e-07	5.4572e-06
ec102651_265	Cluster_596	EPEC7 ONLY		glycosyl transferases group 1 family protein	153.568	16.4975	-3.21856	1.98141e-07	9.31086e-06
ec102651_2603	Cluster_3235	ALL	allD	ureidoglycolate dehydrogenase	30.0042	3.20693	-3.2259	8.47473e-05	0.00220592
ec102651_1085	Cluster_3432	LT EPEC ONLY		hypothetical protein	12.4619	1.32906	-3.22905	0.00264251	0.0387616
ec102651_4325	Cluster_1204	ALL		putative transcriptional regulator	101.596	10.7779	-3.2367	3.66063e-07	1.59327e-05
ec102651_5189	Cluster_1510		hpaD	3,4-dihydroxyphenylacetate 2,3-dioxygenase	103.412	10.9498	-3.23943	9.21924e-07	3.82454e-05
ec102651_274	Cluster_2389			fecCD transport family protein	381.009	40.156	-3.24614	7.13561e-08	3.78901e-06
ec102651_5041	Cluster_3105	ALL		conserved hypothetical protein	658.09	68.8465	-3.25683	1.5306e-08	9.79217e-07
ec102651_5150	Cluster_3154	ALL	uxuA	mannonate dehydratase	1025.31	104.784	-3.29057	1.5217e-08	9.79217e-07
ec102651_5500	0			cholera enterotoxin subunit A	5497.96	552.432	-3.31503	6.39926e-07	2.69683e-05
ec102651_1392	Cluster_139	ALL	putA	bifunctional protein PutA	2909.48	292.121	-3.31612	5.19615e-08	2.90437e-06
ec102651_4393	Cluster_1225	ALL		xylose isomerase-like TIM barrel family protein	29.9127	2.9755	-3.32955	9.44219e-05	0.00239895
ec102651_275	Cluster_2394			periplasmic binding family protein	814.038	80.689	-3.33465	1.12623e-08	7.47538e-07
ec102651_2372	Cluster_4705	EPEC7 ONLY		putative cymA protein	21.5132	2.1093	-3.35039	0.000227205	0.0049445
ec102651_2029	Cluster_2113		focC	chaperone protein focC	235.648	23.0568	-3.35337	2.34182e-08	1.42932e-06
ec102651_4203	Cluster_2807			putative membrane protein	174.479	16.9603	-3.36282	5.50782e-08	3.04651e-06
ec102651_1394	Cluster_1891	ALL		conserved hypothetical protein	13.8653	1.32906	-3.383	0.00169332	0.0265237
ec102651_1894	Cluster_314		paaC	3-hydroxyacyl-CoA dehydrogenase PaaC	176.922	15.8032	-3.48482	5.98259e-08	3.27501e-06
ec102651_3857	Cluster_2701	ALL		putative tRNA binding domain protein	27.2536	2.42669	-3.48939	8.99282e-05	0.00230685
ec102651_2665	Cluster_3816			putative NleA1 protein	619.314	55.0666	-3.49142	2.91377e-09	2.38033e-07
ec102651_4867	Cluster_3046	ALL		binding--dependent transport system inner membrane component family protein	2568.65	228.247	-3.49234	4.26042e-09	3.23183e-07
ec102651_3563	Cluster_2633			conserved hypothetical protein	21.3109	1.87787	-3.50442	0.000192906	0.00430391
ec102651_688	Cluster_1660	ALL		histidine kinase-, DNA gyrase B-, and HSP90-like ATPase family protein	24765	2179.22	-3.50642	4.43592e-05	0.00125961
ec102651_1886	Cluster_312		paaN	phenylacetic acid degradation protein paaN	134.086	11.7301	-3.51487	7.0219e-08	3.76629e-06
ec102651_479	Cluster_1660	ALL		histidine kinase-, DNA gyrase B-, and HSP90-like ATPase family protein	24738.9	2118.74	-3.5455	3.76174e-05	0.00109752
ec102651_2761	Cluster_4759	ALL		branched-chain amino acid transport system / permease component family protein	327.203	27.7647	-3.55886	6.50695e-09	4.60692e-07
ec102651_4966	Cluster_1414	ALL	adiY	HTH-type transcriptional regulator AdiY	1444.87	122.452	-3.56065	2.42549e-10	2.4768e-08
ec102651_2858	Cluster_2367	ALL	glpA	glycerol-3-phosphate dehydrogenase, anaerobic, A subunit	3739.78	312.196	-3.58243	7.53429e-09	5.19572e-07
ec102651_4390	Cluster_2875	ALL	yiaO	2,3-diketo-L-gulonate-binding periplasmic protein yiaO	55.1399	4.53598	-3.60361	1.4355e-06	5.81872e-05
ec102651_264	Cluster_593	EPEC7 ONLY		conserved hypothetical protein	362.605	29.6426	-3.61265	2.18348e-09	1.81161e-07
ec102651_2030	Cluster_2114		fimA	type-1 fimbrial protein, A chain	945.94	77.0192	-3.61846	8.28973e-10	7.55635e-08
ec102651_4968	Cluster_6930	ALL	melR	melibiose operon regulatory protein	874.333	69.8581	-3.64568	3.61327e-10	3.55305e-08
ec102651_5195	Cluster_1512			bacterial regulatory, GntR family protein	649.953	49.7834	-3.7066	1.10703e-10	1.22465e-08
ec102651_1896	Cluster_316		pcaF	3-oxoadipyl-CoA thiolase	118.718	9.07197	-3.70998	3.8343e-08	2.31365e-06
ec102651_1890	Cluster_4497		paaJ	phenylacetate-CoA oxygenase, PaaJ subunit	138.82	10.401	-3.73842	1.9268e-08	1.18969e-06
ec102651_2021	Cluster_361	ALL		type I phosphodiesterase / nucleotide pyrophosphatase family protein	245.809	18.3754	-3.74169	1.87702e-09	1.58206e-07
ec102651_2028	Cluster_2112			type VII secretion system (T7SS), usher family protein	271.632	19.7309	-3.78313	3.03583e-09	2.44247e-07
ec102651_4530	Cluster_5275	ALL	tnaB	low affinity tryptophan permease	401.985	29.0938	-3.78836	6.22965e-10	5.90704e-08
ec102651_3489	Cluster_4950	ALL	fucI	L-fucose isomerase	489.468	35.4217	-3.78851	1.86441e-10	1.98e-08
ec102651_4202	Cluster_2806	ALL	glpD	aerobic glycerol-3-phosphate dehydrogenase	3032.49	213.376	-3.82903	3.13738e-10	3.1433e-08
ec102651_2778	Cluster_4767	ALL	psuG	pseudouridine-5'-phosphate glycosidase	11.6092	0.780242	-3.89521	0.00121894	0.0204828
ec102651_276	Cluster_642		fecA	fe(3+) dicitrate transport protein FecA	5799.56	388.62	-3.89951	8.1485e-09	5.54725e-07
ec102651_4866	Cluster_1377	ALL		binding--dependent transport system inner membrane component family protein	3215.79	207.24	-3.95579	2.12201e-10	2.20939e-08
ec102651_5468	Cluster_3285	ETEC + LT EPEC ONLY	eltB	heat-labile enterotoxin B chain	4295.17	273.938	-3.9708	1.3465e-09	1.15321e-07
ec102651_1839	Cluster_298	ALL		xylose isomerase-like TIM barrel family protein	21.8247	1.32906	-4.03749	5.18943e-05	0.00142041
ec102651_2027	Cluster_363	ALL	fimF	protein FimF	36.2937	2.19526	-4.04726	3.88891e-06	0.000144406
ec102651_3908	Cluster_5082	ALL		2-hydroxy-3-oxopropionate reductase	233.81	13.522	-4.11195	8.75936e-11	1.01113e-08
ec102651_2025	Cluster_4604	ALL	fimH	protein FimH	153.272	8.84054	-4.11582	8.39595e-10	7.55635e-08
ec102651_2859	Cluster_674	ALL	glpB	glycerol-3-phosphate dehydrogenase, anaerobic, B subunit	2616.61	141.422	-4.20962	6.59235e-12	9.46091e-10
ec102651_3910	Cluster_5083	ALL		putative galactarate transporter	342.94	18.3754	-4.22211	1.49754e-11	1.9395e-09
ec102651_3374	Cluster_2564		srlE	glucitol/sorbitol-specific phosphotransferase enzyme IIB component	388.399	20.8021	-4.22274	1.25902e-11	1.7142e-09
ec102651_2860	Cluster_4793	ALL	glpC	glycerol-3-phosphate dehydrogenase, anaerobic, C subunit	2085.53	106.496	-4.29154	9.34427e-13	1.50358e-10
ec102651_5190	Cluster_6312		hpaE	5-carboxymethyl-2-hydroxymuconate semialdehyde dehydrogenase	107.475	5.40219	-4.31431	3.74284e-09	2.88036e-07
ec102651_4872	Cluster_3048	ALL		maltose operon periplasmic family protein	10584	501.63	-4.39912	3.47916e-09	2.71681e-07
ec102651_2855	Cluster_2366			conserved hypothetical protein	76.369	3.43835	-4.4732	4.71277e-09	3.52462e-07
ec102651_3376	Cluster_868		srlD	sorbitol-6-phosphate 2-dehydrogenase	402.51	17.1323	-4.55424	1.03568e-12	1.61748e-10
ec102651_1892	Cluster_4576			enoyl-CoA hydratase/isomerase family protein	239.207	9.93817	-4.58913	1.6089e-11	2.03411e-09
ec102651_2856	Cluster_4791	ALL	glpQ	glycerophosphoryl diester phosphodiesterase	1466.14	59.1397	-4.63175	4.45819e-14	9.46919e-12
ec102651_5126	Cluster_1479	LT EPEC ONLY		PLD-like domain protein	10364.2	417.575	-4.63343	7.20005e-10	6.70741e-08
ec102651_4868	Cluster_5380	ALL	malE	maltose-binding periplasmic protein	36057.7	1376.92	-4.7108	7.10129e-07	2.96912e-05
ec102651_1834	Cluster_4558	ALL		alpha amylase, catalytic domain protein	74.728	2.74407	-4.76726	6.89508e-09	4.81749e-07
ec102651_4507	Cluster_6873	ALL	ibpB	small heat shock protein IbpB	412.874	14.4742	-4.83415	2.29345e-13	4.19939e-11
ec102651_1893	Cluster_4498		paaB	phenylacetate degradation putative enoyl-CoA hydratase PaaB	96.0775	3.29289	-4.86677	1.11322e-09	9.69052e-08
ec102651_2763	Cluster_643	ALL	mglB	D-galactose-binding periplasmic protein	667.267	20.5706	-5.01961	4.20311e-15	1.11593e-12
ec102651_4425	Cluster_1235	ALL	lldD	L-lactate dehydrogenase [cytochrome]	2024.01	61.54	-5.03955	1.6533e-15	5.03819e-13
ec102651_4870	Cluster_6896	ALL	lamB	maltoporin	34819.5	1054.19	-5.04569	1.28537e-07	6.37878e-06
ec102651_4869	Cluster_3047	ALL	malK	maltose/maltodextrin import ATP-binding protein MalK	10422.2	308.348	-5.07896	2.59425e-11	3.2036e-09
ec102651_1891	Cluster_2034			2Fe-2S iron-sulfur cluster binding domain protein	418.312	11.4127	-5.19587	7.46282e-15	1.80125e-12
ec102651_3898	Cluster_5078	ALL	tdcF	protein TdcF	61.1805	1.64644	-5.21565	3.23105e-09	2.56073e-07
ec102651_4424	Cluster_5228	ALL		bacterial regulatory, GntR family protein	1544.21	39.3493	-5.29439	1.31409e-16	4.98416e-14
ec102651_1741	Cluster_2004	ALL	narK	nitrite extrusion protein 1	1235.38	31.4345	-5.29646	2.45352e-17	1.08568e-14
ec102651_3909	Cluster_1071	ALL	garL	2-dehydro-3-deoxyglucarate aldolase	443.659	10.8639	-5.35184	6.61442e-16	2.34151e-13
ec102651_1895	Cluster_315		paaD	phenylacetic acid degradation protein PaaD	22.8524	0.548815	-5.37988	9.58087e-06	0.000330353
ec102651_4423	Cluster_5227	ALL	lldP	L-lactate permease	10721	252.448	-5.40831	4.07587e-12	6.01191e-10
ec102651_1744	Cluster_2005	ALL	narJ	nitrate reductase molybdenum cofactor assembly chaperone	359.304	8.29173	-5.43739	1.70786e-15	5.03819e-13
ec102651_4752	Cluster_5349	ALL	glpF	glycerol uptake facilitator protein	6993.89	161.1	-5.44007	7.73879e-14	1.52196e-11
ec102651_3901	Cluster_2720	ALL	sdaC	serine transporter	1845.15	37.1541	-5.63408	2.61187e-18	1.73363e-15
ec102651_3899	Cluster_3933	ALL	pflB	formate acetyltransferase	3089.95	55.7278	-5.79304	1.45555e-17	7.02631e-15
ec102651_3375	Cluster_6731			PTS system, glucitol/sorbitol-specific IIA component family protein	96.2106	1.64644	-5.86877	1.30715e-11	1.73524e-09
ec102651_2762	Cluster_4760	ALL	mglA	galactose/methyl galactoside import ATP-binding protein MglA	473.24	7.74291	-5.93355	2.89975e-17	1.18444e-14
ec102651_1889	Cluster_313		paaC	phenylacetic acid degradation protein PaaC	162.608	2.65811	-5.93485	8.79908e-14	1.66868e-11
ec102651_1743	Cluster_4465	ALL	narH	nitrate reductase, beta subunit	8157.22	132.945	-5.93917	1.01623e-15	3.37262e-13
ec102651_4010	Cluster_2749	ALL	nanA	N-acetylneuraminate lyase	759.019	12.1929	-5.96002	4.11195e-19	3.1192e-16
ec102651_5095	Cluster_3130	ALL	treB	PTS system trehalose-specific EIIBC component	4467.13	65.3817	-6.09432	8.86209e-18	4.70577e-15
ec102651_3900	Cluster_2719	ALL	ackA	acetate kinase	1420.36	19.8499	-6.16098	7.27113e-21	7.72194e-18
ec102651_1887	Cluster_4496		paaA	phenylacetic acid degradation protein PaaA	472.492	5.951	-6.31101	6.30141e-18	3.71783e-15
ec102651_1888	Cluster_3596			phenylacetic acid degradation B family protein	47.1998	0.548815	-6.42632	5.13546e-09	3.7874e-07
ec102651_4751	Cluster_3008	ALL	glpK	glycerol kinase	34389.7	363.533	-6.56374	9.28408e-11	1.0489e-08
ec102651_1742	Cluster_4464	ALL		nitrate reductase, alpha subunit	17346.2	178.742	-6.6006	2.80109e-14	6.1974e-12
ec102651_3373	Cluster_867		srlA	glucitol/sorbitol permease IIC component	550.577	5.0848	-6.75861	3.21147e-20	2.84215e-17
ec102651_3902	Cluster_2721		ilvA	threonine ammonia-lyase	3696.04	19.6185	-7.55763	3.92943e-24	6.95509e-21
ec102651_3903	Cluster_5079			bacterial regulatory helix-turn-helix, LysR family protein	995.38	4.76741	-7.7059	4.03681e-25	2.14354e-21
ec102651_5094	Cluster_3129	ALL	treC	alpha,alpha-phosphotrehalase	4674.03	18.6068	-7.97269	2.25514e-24	5.98739e-21
ec102651_2857	Cluster_4792	ALL	glpT	glycerol-3-phosphate transporter	30245.4	88.9873	-8.4089	2.2518e-15	6.2932e-13
ec102651_4529	Cluster_1273	ALL	tnaA	tryptophanase	8346.59	23.5461	-8.46955	6.02651e-23	8.0002e-20

## Sheet: DMEMB vs LBB
102651 genes that have significant differential expression in DMEMB vs. LBB
Locus ID	LS-BSR Cluster ID	Cluster Type	Gene ID	Predicted Protein Function	Read Counts (LBB)	Read Counts (DMEMB)	LFC (DMEMB/LBB)	p-value	FDR
ec102651_4345	Cluster_2858	ALL		binding--dependent transport system inner membrane component family protein	5.63667	258.258	5.51782	1.79644e-08	5.29452e-06
ec102651_3401	Cluster_878	ALL	hycA	formate hydrogenlyase regulatory protein HycA	1.61573	47.6009	4.88073	1.15179e-06	0.000176596
ec102651_4346	Cluster_5201	ALL		conserved hypothetical protein	1.0308	28.0393	4.76561	8.42214e-05	0.00581498
ec102651_4344	Cluster_6229	ALL	dppC	dipeptide transport system permease protein DppC	9.86214	263.664	4.74066	1.05173e-06	0.000169073
ec102651_4343	Cluster_1210	ALL		oligopeptide/dipeptide ABC transporter, ATP-binding, C-terminal domain protein	27.4593	662.136	4.59176	8.84093e-07	0.000146566
ec102651_282	Cluster_664			bacterial regulatory helix-turn-helix, AraC family protein	14.1612	240.559	4.08638	5.2701e-06	0.000539168
ec102651_4342	Cluster_3983	ALL		oligopeptide/dipeptide ABC transporter, ATP-binding, C-terminal domain protein	58.5673	935.047	3.99687	6.53181e-06	0.000618773
ec102651_4237	Cluster_2821	ALL		branched-chain amino acid transport system / permease component family protein	5.84121	85.0906	3.86466	8.46684e-05	0.00581498
ec102651_811	Cluster_1712			conserved hypothetical protein	46.439	618.31	3.73492	1.69347e-05	0.00144565
ec102651_3452	Cluster_897	ALL		sulfite reductase [NADPH] flavoprotein, alpha-component	20.5586	268.447	3.70682	2.70237e-06	0.00031858
ec102651_827	Cluster_5680	ALL	asnB	asparagine synthase	147.735	1899.35	3.68442	5.59109e-06	0.000549273
ec102651_4299	Cluster_6816	ALL		bacterial regulatory, LuxR family protein	2.0616	26.3643	3.67675	0.000845227	0.0373661
ec102651_2232	Cluster_437			conserved hypothetical protein	0	12.0332	3.58895	0.000135827	0.00878731
ec102651_809	Cluster_1711	ALL		amino ABC transporter, permease, 3-TM region, His/Glu/Gln/Arg/opine family domain protein	18.8325	213.507	3.50298	0.000134308	0.00878731
ec102651_491	Cluster_664			bacterial regulatory helix-turn-helix, AraC family protein	20.6241	232.994	3.49789	4.81554e-05	0.00359809
ec102651_283	Cluster_1397			integrase core domain protein	4.36453	46.6079	3.41667	0.000582456	0.028348
ec102651_4300	Cluster_5190	ALL		MgtC family protein	3.23146	29.0178	3.16668	0.000488461	0.0251581
ec102651_852	Cluster_3356	ALL	kdpA	K+-transporting ATPase, A subunit	7.01107	61.2519	3.12705	0.000687682	0.0322846
ec102651_4347	Cluster_6821	ALL		bacterial extracellular solute-binding, 5 Middle family protein	283.825	2388.75	3.07318	0.00031176	0.017228
ec102651_2358	Cluster_2229	ALL	purT	phosphoribosylglycinamide formyltransferase 2	121.18	980.45	3.01629	0.000125894	0.00834835
ec102651_2607	Cluster_5417	ALL	arcC	carbamate kinase	7.45694	58.9685	2.98329	0.00117561	0.0498915
ec102651_4304	Cluster_5191		gadE	transcriptional regulator GadE	22.4525	176.694	2.97631	3.53154e-05	0.00271519
ec102651_4570	Cluster_5260	ALL	asnA	aspartate--ammonia ligase	98.9113	735.591	2.8947	0.000191988	0.0114438
ec102651_3400	Cluster_2574	ALL		4Fe-4S binding domain protein	4.05772	27.9144	2.78226	0.000274278	0.0156456
ec102651_3451	Cluster_4939	ALL	cysI	sulfite reductase (NADPH) hemoprotein, beta-component	20.9677	139.882	2.73797	0.000495837	0.0252925
ec102651_26	Cluster_580	ALL	carA	carbamoyl-phosphate synthase small chain	201.701	1343.76	2.73599	0.00077604	0.0354905
ec102651_27	Cluster_4758	ALL	carB	carbamoyl-phosphate synthase large chain	413.464	2733.17	2.72474	0.000728763	0.033913
ec102651_3252	Cluster_2530		eamB	cysteine/O-acetylserine efflux protein	26.5021	171.358	2.69284	0.00110703	0.0473612
ec102651_3434	Cluster_6735	ALL	cysD	sulfate adenylyltransferase, small subunit	14.9875	88.3418	2.55934	0.0009059	0.0393918
ec102651_2230	Cluster_436	ALL		sodium:dicarboxylate symporter family protein	52.2516	291.359	2.47925	0.000876352	0.0384219
ec102651_2015	Cluster_5194	ALL	gadB	glutamate decarboxylase beta	18.8406	100.594	2.41662	0.000526575	0.0266046
ec102651_3626	Cluster_2647			putative DNA-binding protein	12.2754	63.7601	2.37688	0.000810152	0.0364225
ec102651_1392	Cluster_139	ALL	putA	bifunctional protein PutA	1214.49	244.141	-2.31456	0.000668306	0.031655
ec102651_4550	Cluster_5256	ALL	pstS	phosphate ABC transporter, phosphate-binding protein PstS	90.0395	18.088	-2.31552	0.000427496	0.0224541
ec102651_264	Cluster_593	EPEC7 ONLY		conserved hypothetical protein	609.635	119.279	-2.35361	0.000581705	0.028348
ec102651_4023	Cluster_6195	ALL		conserved hypothetical protein	2830.66	539.814	-2.3906	0.000775915	0.0354905
ec102651_4548	Cluster_5282	ALL	pstA	phosphate ABC transporter, permease protein PstA	146.881	27.1974	-2.4331	0.000208915	0.0123144
ec102651_1594	Cluster_6456	ALL	flgG	flagellar basal-body rod protein FlgG	79.1547	12.9119	-2.61598	0.000190374	0.0114438
ec102651_266	Cluster_4588	EPEC7 ONLY		polysaccharide deacetylase family protein	1014.75	164.923	-2.62126	0.000156889	0.00990826
ec102651_1596	Cluster_210	ALL		flagellar P-ring family protein	58.8454	9.41942	-2.64322	0.000397273	0.0212882
ec102651_2468	Cluster_2273	ALL	fliM	flagellar motor switch protein FliM	38.3236	6.1033	-2.65057	0.000652809	0.0311996
ec102651_2106	Cluster_394	ALL	fumA	fumarate hydratase class I, aerobic	2045.39	315.693	-2.69578	0.00035171	0.019039
ec102651_2466	Cluster_2271	ALL	fliK	flagellar hook-length control protein	38.6672	5.92698	-2.70574	0.000605581	0.0292055
ec102651_1380	Cluster_1883	ALL	agp	glucose-1-phosphatase	830.444	126.483	-2.71494	0.00118498	0.0498915
ec102651_2761	Cluster_4759	ALL		branched-chain amino acid transport system / permease component family protein	83.0571	12.5621	-2.72502	6.853e-05	0.00498016
ec102651_1891	Cluster_2034			2Fe-2S iron-sulfur cluster binding domain protein	78.5903	11.8084	-2.73454	5.36187e-05	0.00395065
ec102651_5222	Cluster_1523	ALL	deoC	deoxyribose-phosphate aldolase	1502.93	212.835	-2.81997	0.000950166	0.0409807
ec102651_4488	Cluster_5263	ALL	uhpT	hexose phosphate transport protein	54.5545	7.69597	-2.82552	0.000563713	0.0282122
ec102651_806	Cluster_5677	ALL	rihA	pyrimidine-specific ribonucleoside hydrolase RihA	1022.24	142.89	-2.83876	0.000788658	0.0357592
ec102651_1887	Cluster_4496		paaA	phenylacetic acid degradation protein PaaA	42.7823	5.83882	-2.87327	8.54983e-05	0.00581498
ec102651_2021	Cluster_361	ALL		type I phosphodiesterase / nucleotide pyrophosphatase family protein	205.644	27.5927	-2.89779	0.000160943	0.00994166
ec102651_22	Cluster_4646	ALL	rihC	non-specific ribonucleoside hydrolase RihC	641.941	84.8688	-2.91913	0.000161165	0.00994166
ec102651_2756	Cluster_2339	ALL	cdd	cytidine deaminase	1012.53	133.638	-2.92156	0.000582323	0.028348
ec102651_4204	Cluster_2808			conserved hypothetical protein	66.1839	8.4923	-2.96225	2.63736e-05	0.00208824
ec102651_3080	Cluster_4836	ALL	ucpA	oxidoreductase UcpA	256.21	30.4709	-3.07182	0.000259337	0.0149542
ec102651_4278	Cluster_2839	ALL	dtpB	dipeptide and tripeptide permease B	921.522	108.616	-3.08478	0.000327062	0.0178873
ec102651_5126	Cluster_1479	LT EPEC ONLY		PLD-like domain protein	2612.26	298.189	-3.131	7.54891e-05	0.0053396
ec102651_3489	Cluster_4950	ALL	fucI	L-fucose isomerase	314.528	35.7779	-3.13605	9.42138e-05	0.00632663
ec102651_1892	Cluster_4576			enoyl-CoA hydratase/isomerase family protein	46.9055	5.30696	-3.1438	1.71679e-05	0.00144565
ec102651_2858	Cluster_2367	ALL	glpA	glycerol-3-phosphate dehydrogenase, anaerobic, A subunit	4191.01	464.237	-3.17437	0.000820178	0.0365634
ec102651_450	Cluster_5210	ALL		bacterial extracellular solute-binding, 5 Middle family protein	140.871	15.4772	-3.18616	0.000286637	0.0161767
ec102651_275	Cluster_2394			periplasmic binding family protein	493.576	53.3796	-3.20891	2.51517e-05	0.00202167
ec102651_307	Cluster_2515	ALL		iron-sulfur cluster-binding protein	340.518	35.6839	-3.25438	0.000246091	0.0143463
ec102651_3787	Cluster_3923			aldo/keto reductase family protein	502.606	52.0117	-3.27252	0.000311426	0.017228
ec102651_4872	Cluster_3048	ALL		maltose operon periplasmic family protein	961.296	97.8203	-3.29677	1.0715e-05	0.000963442
ec102651_516	Cluster_2515	ALL		iron-sulfur cluster-binding protein	324.696	32.6352	-3.31459	0.000188317	0.0114438
ec102651_3898	Cluster_5078	ALL	tdcF	protein TdcF	18.1821	1.76899	-3.36153	0.000480018	0.0249657
ec102651_659	Cluster_5210	ALL		bacterial extracellular solute-binding, 5 Middle family protein	151.874	14.3737	-3.40137	0.000148593	0.0094974
ec102651_1593	Cluster_209	ALL	flgF	flagellar basal-body rod protein FlgF	45.0646	4.11246	-3.45392	4.13032e-05	0.0031302
ec102651_1866	Cluster_304		iaaH	indole-3-acetyl-aspartic acid hydrolase	309.488	27.6838	-3.48277	9.89111e-06	0.000920567
ec102651_273	Cluster_2385		fecD	fe(3+) dicitrate transport system permease protein FecD	108.238	9.59574	-3.49567	4.50223e-06	0.000487435
ec102651_2467	Cluster_2272	ALL		flagellar basal body-associated FliL family protein	45.5841	4.0243	-3.50172	7.1751e-05	0.00514377
ec102651_276	Cluster_642		fecA	fe(3+) dicitrate transport protein FecA	3728.25	321.836	-3.5341	1.00956e-05	0.000923404
ec102651_3414	Cluster_882	ALL		conserved hypothetical protein	425.266	36.2642	-3.55174	2.20348e-06	0.000278321
ec102651_1191	Cluster_1777	ALL	hcp	hydroxylamine reductase	179.33	15.2582	-3.55496	5.47871e-06	0.000548388
ec102651_3415	Cluster_6733	ALL		class II Aldolase and Adducin N-terminal domain protein	230.891	19.1518	-3.59166	1.76293e-06	0.000237628
ec102651_274	Cluster_2389			FecCD transport family protein	284.729	22.5105	-3.66092	1.43716e-06	0.000202184
ec102651_3413	Cluster_881	ALL		NAD binding domain of 6-phosphogluconate dehydrogenase family protein	280.847	22.2005	-3.66112	1.44825e-06	0.000202184
ec102651_847	Cluster_1725			Orn/Lys/Arg decarboxylase, N-terminal domain protein	63.1688	4.95433	-3.67245	0.000411455	0.0218277
ec102651_3908	Cluster_5082	ALL		2-hydroxy-3-oxopropionate reductase	180.798	12.9574	-3.80253	2.89707e-05	0.00226014
ec102651_271	Cluster_2379			ABC transporter family protein	198.506	13.8874	-3.83733	1.1651e-06	0.000176596
ec102651_306	Cluster_747	ALL		cysteine-rich domain protein	210.687	14.5472	-3.85629	2.40062e-05	0.00195928
ec102651_5195	Cluster_1512			bacterial regulatory, GntR family protein	493.783	33.9605	-3.86195	1.82106e-05	0.00150948
ec102651_2762	Cluster_4760	ALL	mglA	galactose/methyl galactoside import ATP-binding protein MglA	104.536	7.12148	-3.87568	3.06233e-07	5.60196e-05
ec102651_5041	Cluster_3105	ALL		conserved hypothetical protein	722.897	48.9601	-3.88411	1.38124e-05	0.00122125
ec102651_3416	Cluster_2580	ALL		xylose isomerase-like TIM barrel family protein	492.488	32.1062	-3.93916	2.52254e-07	4.77931e-05
ec102651_1592	Cluster_208	ALL	flgE	flagellar hook protein FlgE	108.765	7.07595	-3.94215	1.79173e-06	0.000237628
ec102651_4870	Cluster_6896	ALL	lamB	maltoporin	3584.59	229.243	-3.96686	2.80492e-06	0.00032348
ec102651_3910	Cluster_5083	ALL		putative galactarate transporter	147.948	9.41942	-3.9733	6.06758e-06	0.000585246
ec102651_4968	Cluster_6930	ALL	melR	melibiose operon regulatory protein	693.205	43.1183	-4.00691	4.71541e-06	0.000500306
ec102651_3899	Cluster_3933	ALL	pflB	formate acetyltransferase	772.315	46.8355	-4.04351	2.53774e-06	0.000305971
ec102651_2856	Cluster_4791	ALL	glpQ	glycerophosphoryl diester phosphodiesterase	961.227	58.2429	-4.04472	1.79863e-07	3.53398e-05
ec102651_4423	Cluster_5227	ALL	lldP	L-lactate permease	3045.4	177.738	-4.09881	9.6132e-08	2.21731e-05
ec102651_3374	Cluster_2564		srlE	glucitol/sorbitol-specific phosphotransferase enzyme IIB component	238.564	13.8874	-4.10253	4.64234e-07	7.94439e-05
ec102651_515	Cluster_747	ALL		cysteine-rich domain protein	210.818	11.1429	-4.2418	3.04465e-06	0.000336498
ec102651_4868	Cluster_5380	ALL	malE	maltose-binding periplasmic protein	5911.19	303.358	-4.28436	2.44525e-06	0.000301675
ec102651_3901	Cluster_2720	ALL	sdaC	serine transporter	569.93	27.9056	-4.35216	2.91425e-06	0.000328938
ec102651_4424	Cluster_5228	ALL		bacterial regulatory, GntR family protein	506.524	24.6321	-4.36202	7.96366e-09	2.92668e-06
ec102651_1744	Cluster_2005	ALL	narJ	nitrate reductase molybdenum cofactor assembly chaperone	439.339	20.9576	-4.38979	2.14611e-06	0.000277686
ec102651_1589	Cluster_6455	ALL	flgB	flagellar basal-body rod protein FlgB	53.6708	2.25531	-4.57274	5.28497e-06	0.000539168
ec102651_3376	Cluster_868		srlD	sorbitol-6-phosphate 2-dehydrogenase	416.408	17.1154	-4.60463	1.0068e-07	2.22544e-05
ec102651_3913	Cluster_5084	ALL	garD	galactarate dehydratase	264.717	10.7902	-4.61665	1.35356e-06	0.000199462
ec102651_4203	Cluster_2807			putative membrane protein	185.209	7.51965	-4.62234	3.14202e-09	1.85204e-06
ec102651_2763	Cluster_643	ALL	mglB	D-galactose-binding periplasmic protein	271.566	10.705	-4.66495	6.30894e-09	2.78908e-06
ec102651_4202	Cluster_2806	ALL	glpD	aerobic glycerol-3-phosphate dehydrogenase	2791.42	100.781	-4.7917	1.12773e-08	3.73914e-06
ec102651_4425	Cluster_1235	ALL	lldD	L-lactate dehydrogenase [cytochrome]	1067.54	38.1243	-4.80744	2.31913e-09	1.53787e-06
ec102651_4752	Cluster_5349	ALL	glpF	glycerol uptake facilitator protein	3568.62	121.872	-4.87193	7.95004e-09	2.92668e-06
ec102651_2459	Cluster_2270	ALL	fliE	flagellar hook-basal body complex protein FliE	25.954	0.884494	-4.87496	1.40442e-05	0.00122139
ec102651_4869	Cluster_3047	ALL	malK	maltose/maltodextrin import ATP-binding protein MalK	1420.65	46.2979	-4.93946	8.27524e-09	2.92668e-06
ec102651_3900	Cluster_2719	ALL	ackA	acetate kinase	373.155	11.6321	-5.00359	1.15232e-07	2.44522e-05
ec102651_1743	Cluster_4465	ALL	narH	nitrate reductase, beta subunit	9581.98	274.175	-5.12716	3.27613e-07	5.79328e-05
ec102651_1591	Cluster_1956	ALL	flgD	basal-body rod modification protein FlgD	95.7005	2.65348	-5.17257	1.43948e-08	4.49202e-06
ec102651_3909	Cluster_1071	ALL	garL	2-dehydro-3-deoxyglucarate aldolase	318.658	8.62308	-5.20766	4.10115e-08	1.03603e-05
ec102651_4751	Cluster_3008	ALL	glpK	glycerol kinase	12825.7	308.896	-5.37578	4.89315e-09	2.35983e-06
ec102651_1741	Cluster_2004	ALL	narK	nitrite extrusion protein 1	2855.36	65.1309	-5.45419	1.93835e-08	5.41208e-06
ec102651_3375	Cluster_6731			PTS system, glucitol/sorbitol-specific IIA component family protein	61.3323	1.37082	-5.48354	9.09304e-08	2.19266e-05
ec102651_4010	Cluster_2749	ALL	nanA	N-acetylneuraminate lyase	539.556	12.0274	-5.48738	6.61496e-10	5.0132e-07
ec102651_3373	Cluster_867		srlA	glucitol/sorbitol permease IIC component	342.797	7.42858	-5.52812	2.88056e-10	3.05627e-07
ec102651_1742	Cluster_4464	ALL		nitrate reductase, alpha subunit	20776.5	427.996	-5.60121	1.25795e-07	2.56671e-05
ec102651_4529	Cluster_1273	ALL	tnaA	tryptophanase	414.813	8.53493	-5.60294	4.44232e-10	3.92775e-07
ec102651_1590	Cluster_207	ALL	flgC	flagellar basal-body rod protein FlgC	60.0602	0.972652	-5.94834	2.88376e-08	7.64917e-06
ec102651_3903	Cluster_5079			bacterial regulatory helix-turn-helix, LysR family protein	212.494	2.74164	-6.27624	4.03106e-09	2.13848e-06
ec102651_5095	Cluster_3130	ALL	treB	PTS system trehalose-specific EIIBC component	2700.05	33.7444	-6.32219	3.87142e-11	6.84596e-08
ec102651_3902	Cluster_2721		ilvA	threonine ammonia-lyase	1419.21	15.2156	-6.54339	9.71714e-11	1.28874e-07
ec102651_2857	Cluster_4792	ALL	glpT	glycerol-3-phosphate transporter	11663.9	119.316	-6.61113	2.81649e-11	6.84596e-08
ec102651_5094	Cluster_3129	ALL	treC	alpha,alpha-phosphotrehalase	2225.75	17.2917	-7.00807	1.48374e-13	7.87124e-10

## Sheet: DMEMB vs DMEM
102651 genes that have significant differential expression in DMEMB vs. DMEM
Locus ID	LS-BSR Cluster ID	Cluster Type	Gene ID	Predicted Protein Function	Read Counts (DMEM)	Read Counts (DMEMB)	LFC (DMEMB/DMEM)	p-value	FDR
ec102651_1940	Cluster_1927	LT EPEC ONLY	papA	PAP fimbrial minor pilin protein	6.16614	139.949	4.50439	1.47369e-11	3.91338e-08
ec102651_3078	Cluster_4834	ALL	cysT	sulfate ABC transporter, permease protein CysT	1.09234	20.0424	4.19756	5.76432e-06	0.00225565
ec102651_3452	Cluster_897	ALL		sulfite reductase [NADPH] flavoprotein, alpha-component	19.7235	280.306	3.82902	5.67867e-11	1.00531e-07
ec102651_2232	Cluster_437			conserved hypothetical protein	0.898382	12.5647	3.80591	0.000262098	0.0366317
ec102651_2230	Cluster_436	ALL		sodium:dicarboxylate symporter family protein	23.6437	304.225	3.68561	1.43087e-10	1.89983e-07
ec102651_1941	Cluster_329	LT EPEC ONLY	papH	PAP fimbrial minor pilin protein	1.79676	19.8101	3.46276	8.72777e-05	0.0144854
ec102651_1946	Cluster_1931	LT EPEC ONLY		bacterial regulatory helix-turn-helix, AraC family protein	16.7731	153.969	3.19842	4.19874e-08	3.71658e-05
ec102651_3400	Cluster_2574	ALL		4Fe-4S binding domain protein	3.53226	29.1465	3.04466	2.46522e-05	0.00623466
ec102651_2860	Cluster_4793	ALL	glpC	glycerol-3-phosphate dehydrogenase, anaerobic, C subunit	87.5101	565.911	2.69305	1.34394e-06	0.000785599
ec102651_3434	Cluster_6735	ALL	cysD	sulfate adenylyltransferase, small subunit	14.5884	92.2392	2.66056	2.15288e-06	0.00103945
ec102651_4302	Cluster_6817	ALL	hdeA	chaperone-like protein HdeA	226.759	1261.01	2.47534	1.47919e-06	0.000785599
ec102651_2015	Cluster_5194	ALL	gadB	glutamate decarboxylase beta	18.9476	105.03	2.47072	1.49162e-05	0.00413971
ec102651_1456	Cluster_158			bacteriophage lysis family protein	41.8767	231.521	2.46693	1.04182e-05	0.00325475
ec102651_2028	Cluster_2112			type VII secretion system (T7SS), usher family protein	16.181	85.5565	2.40257	7.19299e-05	0.012734
ec102651_3079	Cluster_4835	ALL	cysP	thiosulfate-binding protein	26.788	139.215	2.37765	1.47711e-05	0.00413971
ec102651_3451	Cluster_4939	ALL	cysI	sulfite reductase (NADPH) hemoprotein, beta-component	28.3397	146.056	2.36563	8.20386e-06	0.00272317
ec102651_264	Cluster_593	EPEC7 ONLY		conserved hypothetical protein	24.3481	124.51	2.35439	3.63159e-05	0.00805578
ec102651_1457	Cluster_3059	EPEC7 ONLY	bor	lipoprotein Bor	41.744	212.451	2.34749	3.05131e-05	0.00736615
ec102651_1952	Cluster_1934	LT EPEC ONLY		PapG chaperone-binding domain protein	23.7049	119.863	2.33813	3.64034e-05	0.00805578
ec102651_3401	Cluster_878	ALL	hycA	formate hydrogenlyase regulatory protein HycA	9.8311	49.7025	2.33789	6.56434e-05	0.0120218
ec102651_2029	Cluster_2113		focC	chaperone protein FocC	18.9578	91.4689	2.27049	4.47354e-05	0.00950359
ec102651_266	Cluster_4588	EPEC7 ONLY		polysaccharide deacetylase family protein	38.7323	172.159	2.15213	0.000127333	0.0198805
ec102651_2859	Cluster_674	ALL	glpB	glycerol-3-phosphate dehydrogenase, anaerobic, B subunit	116.146	499.382	2.1042	0.000179127	0.025712
ec102651_265	Cluster_596	EPEC7 ONLY		glycosyl transferases group 1 family protein	13.5573	57.5288	2.08521	0.000357332	0.0441346
ec102651_2030	Cluster_2114		fimA	type-1 fimbrial protein, A chain	63.1928	252.823	2.0003	0.000269777	0.0367381
ec102651_4577	Cluster_2948	ALL	rbsB	D-ribose-binding periplasmic protein	580.586	144.32	-2.00824	0.000149091	0.021995
ec102651_4872	Cluster_3048	ALL		maltose operon periplasmic family protein	411.876	102.102	-2.0122	8.33871e-05	0.0142861
ec102651_4571	Cluster_5290	ALL		VWA domain containing CoxE-like family protein	1299.26	317.714	-2.03189	5.92409e-05	0.0112367
ec102651_5108	Cluster_6299	ALL	argF	ornithine carbamoyltransferase	111.899	26.9699	-2.05278	0.000309454	0.039583
ec102651_3705	Cluster_2890		eae	intimin	1213.1	251.246	-2.27152	7.07607e-06	0.0025054
ec102651_3702	Cluster_994		espA	EspA	179.237	34.9857	-2.35703	1.55892e-05	0.00413971
ec102651_4869	Cluster_3047	ALL	malK	maltose/maltodextrin import ATP-binding protein MalK	253.138	48.3209	-2.38921	5.94597e-06	0.00225565
ec102651_1035	Cluster_3417	ALL	bioB	biotin synthase	1118.8	200.627	-2.47937	1.71195e-07	0.000113652
ec102651_3703	Cluster_995			type III secretion effector delivery regulator, TyeA family	166.802	28.6147	-2.54331	5.63964e-06	0.00225565
ec102651_3709	Cluster_996			putative type III secretion system, chaperone for EspF,LEE associated	29.4219	4.10877	-2.84011	5.3412e-05	0.0105063
ec102651_3708	Cluster_5018			IpaB/EvcA family protein	74.841	7.386	-3.34096	1.10963e-07	8.41895e-05
ec102651_3707	Cluster_5017		tir	Tir	588.488	54.111	-3.44302	5.50619e-10	5.84868e-07
ec102651_3706	Cluster_5015		cesT	tir chaperone	791.808	35.0896	-4.49604	5.82486e-15	3.09359e-11

## Sheet: LBB vs LB
102651 genes that have significant differential expression in LBB vs. LB
Locus ID	LS-BSR Cluster ID	Cluster Type	Gene ID	Predicted Protein Function	Read Counts (LB)	Read Counts (LBB)	LFC (LBB/LB)	p-value	FDR
ec102651_1940	Cluster_1927	LT EPEC ONLY	papA	Pap fimbrial major pilin protein	15.7221	671.738	5.41703	3.84137e-11	2.04207e-07
ec102651_1946	Cluster_1931	LT EPEC ONLY		bacterial regulatory helix-turn-helix, AraC family protein	23.1344	933.426	5.33442	5.3223e-10	1.41467e-06
ec102651_1589	Cluster_6455	ALL	flgB	flagellar basal-body rod protein FlgB	3.59033	65.3239	4.18542	3.18045e-06	0.00461034
ec102651_1952	Cluster_1934	LT EPEC ONLY		PapG chaperone-binding domain protein	34.6583	316.557	3.19119	8.73073e-06	0.00655011
ec102651_1866	Cluster_304		iaaH	indole-3-acetyl-aspartic acid hydrolase	43.7036	377.827	3.1119	1.10861e-05	0.00655011
ec102651_1590	Cluster_207	ALL	flgC	flagellar basal-body rod protein FlgC	9.74023	73.2184	2.91018	0.000153471	0.0492898
ec102651_3416	Cluster_2580	ALL		xylose isomerase-like TIM barrel family protein	90.4474	603.021	2.73706	1.23215e-05	0.00655011
ec102651_1591	Cluster_1956	ALL	flgD	basal-body rod modification protein FlgD	18.9998	116.888	2.62107	0.000153055	0.0492898
ec102651_1865	Cluster_2030			amidohydrolase family protein	34.2355	206.736	2.59423	0.000157624	0.0492898
ec102651_4867	Cluster_3046	ALL		binding--dependent transport system inner membrane component family protein	2423.33	353.707	-2.77636	0.000121713	0.04725
ec102651_3749	Cluster_1012			conserved hypothetical protein	584.065	67.7269	-3.10833	1.01177e-05	0.00655011
ec102651_4866	Cluster_1377	ALL		binding--dependent transport system inner membrane component family protein	3031.95	341.34	-3.15096	4.09436e-05	0.0197869
ec102651_4530	Cluster_5275	ALL	tnaB	low affinity tryptophan permease	378.421	33.6565	-3.49104	4.33629e-06	0.00461034
ec102651_4508	Cluster_5247	ALL	ibpA	small heat shock protein IbpA	2048.92	174.289	-3.55531	5.88518e-05	0.0260714
ec102651_4507	Cluster_6873	ALL	ibpB	small heat shock protein IbpB	388.446	32.1167	-3.59632	1.11413e-05	0.00655011
ec102651_4529	Cluster_1273	ALL	tnaA	tryptophanase	7867.27	505.778	-3.95929	3.56786e-06	0.00461034
