# Supplementary material for: Comparative genomics and transcriptomics of Escherichia coli isolates carrying virulence factors of both enteropathogenic and enterotoxigenic E. coli
Source: Sci Rep. 2017 Jun 14;7:3513. doi: 10.1038/s41598-017-03489-z (PMC5471185; doi:10.1038/s41598-017-03489-z)
Supplement: Supplementary file 2 — 11 Supplemental datasets [file 41598_2017_3489_MOESM2_ESM.zip › Supplemental_datasets/Data_Set_S5.xlsx]

## Sheet: DMEM vs LB
102712 genes that have significant differential expression in DMEM vs. LB
Locus ID	LS-BSR Cluster ID	Cluster Type	Gene ID	Predicted Protein Function	Read Counts (LB)	Read Counts (DMEM)	LFC (DMEM/LB)	p-value	FDR
ec102712_4099	Cluster_5201	ALL		conserved hypothetical protein	3.46337	104.475	4.91484	7.60585e-09	8.46029e-07
ec102712_4100	Cluster_6821	ALL		bacterial extracellular solute-binding, 5 Middle family protein	259.084	6238.3	4.58966	8.51189e-11	1.85417e-08
ec102712_883	Cluster_4278	ALL	bioC	malonyl-CoA O-methyltransferase BioC	4.60604	104.816	4.50818	2.96855e-08	2.63044e-06
ec102712_2259	Cluster_6505	ALL		conserved hypothetical protein	23.8159	519.632	4.44749	1.47778e-10	3.09034e-08
ec102712_4179	Cluster_992			type III secretion system regulator family protein	6.32004	122.471	4.27637	3.25159e-08	2.7176e-06
ec102712_4096	Cluster_1210	ALL		oligopeptide/dipeptide ABC transporter, ATP-binding, C-terminal domain protein	51.1316	965.56	4.23908	3.24952e-10	5.85809e-08
ec102712_881	Cluster_3417	ALL	bioB	biotin synthase	97.0483	1783.07	4.19951	6.56784e-10	1.07302e-07
ec102712_2163	Cluster_5974	ALL	spy	spheroplast protein Y	162.75	2923.73	4.16708	9.93864e-10	1.48455e-07
ec102712_4189	Cluster_996			putative type III secretion system, chaperone for EspF, LEE associated	12.2831	211.545	4.10622	7.18487e-09	8.16576e-07
ec102712_882	Cluster_13	ALL	bioF	8-amino-7-oxononanoate synthase	13.3186	228.537	4.10091	5.05796e-09	6.00977e-07
ec102712_4097	Cluster_6229	ALL	dppC	dipeptide transport system permease protein dppC	23.3164	370.938	3.99176	3.6268e-09	4.74022e-07
ec102712_660	Cluster_5680	ALL	asnB	asparagine synthase	126.255	1982.73	3.97307	4.51032e-09	5.75121e-07
ec102712_4187	Cluster_5017		tir	Tir	220.342	3460.17	3.97303	4.9245e-09	6.00977e-07
ec102712_4681	Cluster_1374	ALL		exopolysaccharide production YjbE family protein	16.5676	250.948	3.92095	1.76941e-08	1.71305e-06
ec102712_4186	Cluster_5015		cesT	Tir chaperone	317.141	4643.1	3.87189	1.19957e-08	1.25427e-06
ec102712_4095	Cluster_3983	ALL		oligopeptide/dipeptide ABC transporter, ATP-binding, C-terminal domain protein	95.7996	1338.66	3.80462	9.08791e-09	9.89825e-07
ec102712_4181	Cluster_2889			secretion system effector C (SseC) like family protein	99.2276	1280.03	3.6893	2.22144e-08	2.07387e-06
ec102712_4098	Cluster_2858	ALL		binding--dependent transport system inner membrane component family protein	29.243	338.91	3.53474	1.1249e-07	8.52317e-06
ec102712_1712	Cluster_4552	ALL		glycine zipper 2TM domain protein	158.787	1742.91	3.45634	1.17751e-07	8.79431e-06
ec102712_4183	Cluster_995			type III secretion effector delivery regulator, TyeA family	98.7999	1079.12	3.4492	1.02533e-07	7.883e-06
ec102712_3991	Cluster_2822	ALL		conserved hypothetical protein	17.6384	192.387	3.44722	6.42363e-07	4.04611e-05
ec102712_4392	Cluster_5260	ALL	asnA	aspartate--ammonia ligase	280.11	2947.67	3.39551	3.09152e-07	2.04588e-05
ec102712_1897	Cluster_345			glutathione S-transferase, N-terminal domain protein	10.1757	106.978	3.39411	6.7067e-06	0.000323934
ec102712_3860	Cluster_1125	ALL	bfd	bacterioferritin-associated ferredoxin	101.728	1068.48	3.39277	1.39969e-07	1.01633e-05
ec102712_2101	Cluster_3695	ALL		conserved hypothetical protein	28.2783	293.719	3.37667	5.74616e-07	3.70875e-05
ec102712_4182	Cluster_994		espA	EspA	106.192	1051.06	3.3071	2.48027e-07	1.66241e-05
ec102712_4949	Cluster_6299	ALL	argF	ornithine carbamoyltransferase	26.8141	256.597	3.25844	1.63225e-06	9.5881e-05
ec102712_4185	Cluster_2890		eae	intimin	717.299	6738.75	3.23183	1.2936e-06	7.68837e-05
ec102712_1022	Cluster_5745	ALL	artJ	ABC transporter arginine-binding protein 1	243.018	2259.74	3.21702	6.57555e-07	4.0925e-05
ec102712_4184	Cluster_5014			type III secretion apparatus protein, YscD/HrpQ family	17.0317	152.903	3.16632	4.7824e-06	0.000240407
ec102712_3755	Cluster_1097	ALL	gltB	glutamate synthase [NADPH] large chain	807.456	7201.38	3.15682	2.08153e-06	0.000120913
ec102712_4475	Cluster_5316	ALL	metE	5-methyltetrahydropteroyltriglutamate--homocysteine S-methyltransferase	108.547	948.693	3.12762	9.85708e-07	5.99218e-05
ec102712_4393	Cluster_5290	ALL		VWA domain containing CoxE-like family protein	282.216	2353.51	3.05994	2.6901e-06	0.00014804
ec102712_3756	Cluster_2746	ALL	gltD	glutamate synthase [NADPH] small chain	120.293	966.48	3.00619	2.4536e-06	0.000137929
ec102712_3696	Cluster_6184		yfkM	general stress protein 18	74.4834	596.477	3.00148	2.30743e-06	0.000132427
ec102712_27	Cluster_5775			putative lF82 chromosome, complete sequence	4.0347	31.9311	2.98443	0.00210015	0.0381235
ec102712_568	Cluster_1680	ALL		4'-phosphopantetheinyl transferase superfamily protein	20.6023	162.794	2.98217	1.12276e-05	0.000514896
ec102712_3987	Cluster_5175	ALL		ABC transporter family protein	36.9201	288.91	2.96814	4.40889e-06	0.000223783
ec102712_4180	Cluster_993			enterobacterial EspB family protein	60.5227	471.373	2.96132	2.91273e-06	0.000156987
ec102712_4196	Cluster_2894			SepZ family protein	27.6008	210.175	2.92881	8.95372e-06	0.000421712
ec102712_569	Cluster_3319	ALL	fepA	ferrienterobactin receptor	154.574	1153.53	2.89969	4.08088e-06	0.000211236
ec102712_67	Cluster_3347	ALL	leuC	3-isopropylmalate dehydratase large subunit	203.344	1484.32	2.86781	6.81574e-06	0.000323934
ec102712_2877	Cluster_2457	ALL		conserved hypothetical protein	226.773	1645.87	2.85953	5.78222e-06	0.000285184
ec102712_66	Cluster_1655	ALL	leuD	3-isopropylmalate dehydratase small subunit	31.135	225.871	2.85889	1.49934e-05	0.000669961
ec102712_3204	Cluster_2574	ALL		4Fe-4S binding domain protein	5.31993	38.2432	2.84572	0.00211412	0.0382444
ec102712_3205	Cluster_878	ALL	hycA	formate hydrogenlyase regulatory protein HycA	14.6746	104.566	2.83302	9.95457e-05	0.00329383
ec102712_3988	Cluster_2821	ALL		branched-chain amino acid transport system / permease component family protein	20.673	146.781	2.82785	4.27221e-05	0.00160684
ec102712_4784	Cluster_3075	ALL		conserved hypothetical protein	30.6708	215.406	2.81212	2.25358e-05	0.000957863
ec102712_1711	Cluster_6483	ALL		conserved hypothetical protein	20.031	140.324	2.80845	3.91863e-05	0.00151752
ec102712_645	Cluster_1712			conserved hypothetical protein	255.896	1762.31	2.78384	1.86617e-05	0.000813029
ec102712_3472	Cluster_979	ALL		conserved hypothetical protein	16.5676	111.725	2.75352	7.62987e-05	0.00259019
ec102712_1520	Cluster_224	ALL		glycine-zipper containing OmpA-like membrane domain protein	83.7662	561.632	2.74518	1.39131e-05	0.000632503
ec102712_4176	Cluster_2887			conserved hypothetical protein	7.92684	52.875	2.73777	0.000672937	0.0163633
ec102712_884	Cluster_3418	ALL	bioD	dethiobiotin synthase	16.7101	111.197	2.73432	9.54072e-05	0.003177
ec102712_570	Cluster_1681	ALL		conserved hypothetical protein	14.711	96.9727	2.72068	0.000121391	0.00389344
ec102712_4704	Cluster_6897	ALL		conserved hypothetical protein	56.7356	368.527	2.69944	2.75923e-05	0.00114486
ec102712_2178	Cluster_4664		ynjE	thiosulfate sulfurtransferase YnjE domain protein	6.67698	43.1234	2.6912	0.00173039	0.0337037
ec102712_377	Cluster_5855	ALL	yaiY	inner membrane protein YaiY	19.6022	126.562	2.69076	0.000105726	0.0034546
ec102712_1894	Cluster_344	ALL		conserved hypothetical protein	429.617	2706.45	2.65528	2.93876e-05	0.0012003
ec102712_4056	Cluster_5191		gadE	transcriptional regulator GadE	126.539	793.611	2.64885	3.35959e-05	0.0013306
ec102712_68	Cluster_5686	ALL	leuB	3-isopropylmalate dehydrogenase	91.4787	570.064	2.63962	2.40346e-05	0.00100522
ec102712_4190	Cluster_2892			putative EspH protein	18.8529	115.704	2.61758	0.000134309	0.00420458
ec102712_69	Cluster_1661	ALL	leuA	2-isopropylmalate synthase	236.481	1434.91	2.60116	3.18948e-05	0.00127287
ec102712_2587	Cluster_6070	ALL	cirA	colicin I receptor	416.058	2505.72	2.59037	3.09775e-05	0.00125543
ec102712_4188	Cluster_5018			IpaB/EvcA family protein	60.1647	361.164	2.58567	4.20258e-05	0.00159211
ec102712_2491	Cluster_565	ALL	hisH	imidazole glycerol phosphate synthase, glutamine amidotransferase subunit	27.708	165.705	2.58024	8.0059e-05	0.00270031
ec102712_4191	Cluster_2893			SepQ family protein	29.422	175.688	2.57805	7.58368e-05	0.00259019
ec102712_2272	Cluster_2229	ALL	purT	phosphoribosylglycinamide formyltransferase 2	156.998	918.773	2.54897	4.81274e-05	0.00178447
ec102712_4192	Cluster_997			putative type III secretion system, LEE associated	8.28379	48.3631	2.54554	0.00181921	0.0348382
ec102712_583	Cluster_1689	ALL		2,3-dihydro-2,3-dihydroxybenzoate dehydrogenase	58.5225	339.537	2.5365	5.43801e-05	0.00198811
ec102712_3990	Cluster_1170	ALL	livK	leucine-specific-binding protein	34.9553	202.482	2.53421	0.000115101	0.00371449
ec102712_25	Cluster_580	ALL	carA	carbamoyl-phosphate synthase small chain	220.628	1272.26	2.52771	5.02813e-05	0.0018512
ec102712_2702	Cluster_682	ALL	elaB	protein ElaB	56.5223	325.018	2.52363	6.87162e-05	0.00241106
ec102712_3648	Cluster_2718	ALL	yhaO	inner membrane transport protein YhaO	154.783	880.727	2.50845	7.25794e-05	0.00251288
ec102712_234	Cluster_4690	ALL	ivy	inhibitor of vertebrate lysozyme	227.377	1284.15	2.49766	6.50207e-05	0.00234433
ec102712_880	Cluster_12	ALL	bioA	adenosylmethionine-8-amino-7-oxononanoate transaminase	57.487	322.744	2.48908	6.70809e-05	0.00238571
ec102712_581	Cluster_1688	ALL		(2,3-dihydroxybenzoyl)adenylate synthase	154.536	865.314	2.48528	6.12766e-05	0.00222468
ec102712_2489	Cluster_2313	ALL	hisC	histidinol-phosphate transaminase	214.202	1190.08	2.47402	6.6691e-05	0.00238571
ec102712_2388	Cluster_523	ALL	rcsA	colanic acid capsular biosynthesis activation protein A	22.4578	122.006	2.44167	0.000535501	0.0134596
ec102712_2490	Cluster_2314	ALL	hisB	histidine biosynthesis bifunctional protein HisB	243.482	1304.44	2.42154	8.61986e-05	0.00288876
ec102712_2776	Cluster_734	ALL		putative predicted protein	184.924	989.742	2.42012	7.52479e-05	0.00258813
ec102712_1921	Cluster_2105	ALL	osmC	peroxiredoxin OsmC	64.7696	345.574	2.41561	0.00014138	0.00434786
ec102712_2863	Cluster_6098			bacterial lipid A biosynthesis acyltransferase family protein	1103.78	5812.18	2.39663	0.000183669	0.00545582
ec102712_4177	Cluster_3989			conserved hypothetical protein	11.1758	58.7735	2.39478	0.00199811	0.036912
ec102712_954	Cluster_3441	ALL	yliI	soluble aldose sugar dehydrogenase YliI	77.0163	403.472	2.38923	0.000164144	0.00496037
ec102712_2878	Cluster_4831	ALL	mntH	manganese transport protein MntH	139.789	720.455	2.36566	0.000134302	0.00420458
ec102712_743	Cluster_3371	ALL		YbgS-like family protein	100.655	516.417	2.35911	0.000140974	0.00434786
ec102712_2488	Cluster_2312	ALL	hisD	histidinol dehydrogenase	195.277	996.833	2.35183	0.000137864	0.00429019
ec102712_573	Cluster_1682	ALL	entF	enterobactin synthase component F	1049.72	5355.19	2.35093	0.000235624	0.00681185
ec102712_4198	Cluster_5022			type III secretion apparatus lipoprotein, YscJ/HrcJ family	34.4922	172.721	2.3241	0.000306646	0.00839342
ec102712_1814	Cluster_319	ALL	ydcF	protein YdcF	254.62	1263.32	2.3108	0.0001922	0.00567695
ec102712_5048	Cluster_3177	ALL	fhuF	siderophore-iron reductase FhuF	241.987	1181.77	2.28795	0.000155357	0.00472212
ec102712_213	Cluster_2181	ALL	mltD	membrane-bound lytic murein transglycosylase D	324.492	1548.78	2.25487	0.000319972	0.00862275
ec102712_4197	Cluster_5020			type III secretion apparatus protein, YscI/HrpB, C-terminal domain	25.4227	119.952	2.23827	0.000798998	0.0185652
ec102712_3325	Cluster_6156	ALL		conserved hypothetical protein	109.046	511.716	2.2304	0.000299335	0.00825147
ec102712_279	Cluster_664			bacterial regulatory helix-turn-helix, AraC family protein	138.001	630.959	2.19287	0.000433485	0.0111091
ec102712_1852	Cluster_2058	102712 ONLY		hypothetical protein	14.9961	68.55	2.19257	0.00307862	0.0492203
ec102712_3936	Cluster_5158	ALL	feoA	ferrous iron transport protein A	2089.27	9548.28	2.19224	0.000751958	0.0178693
ec102712_582	Cluster_3323	ALL	entB	isochorismatase	77.5534	354.221	2.19139	0.000416006	0.0107667
ec102712_1262	Cluster_1869	ALL		hemimethylated DNA binding domain protein	79.411	362.693	2.19134	0.000342324	0.00917778
ec102712_1841	Cluster_2046	102712 ONLY		conserved hypothetical protein	17.7103	80.1459	2.17804	0.00196204	0.0366225
ec102712_644	Cluster_3342	ALL	gltI	glutamate/aspartate periplasmic-binding protein	283.793	1281.29	2.17468	0.000401473	0.0104423
ec102712_2492	Cluster_566	ALL	hisA	1-(5-phosphoribosyl)-5-[(5-phosphoribosylamino)methylideneamino]imidazole-4-carboxamide isomerase	86.7654	385.478	2.15145	0.000478401	0.0121412
ec102712_2051	Cluster_2145	ALL	mliC	membrane-bound lysozyme inhibitor of C-type lysozyme	25.0293	110.877	2.14727	0.00174063	0.0337037
ec102712_643	Cluster_1711	ALL		amino ABC transporter, permease, 3-TM region, His/Glu/Gln/Arg/opine family domain protein	35.4205	156.041	2.13927	0.000844888	0.0193125
ec102712_922	Cluster_5901	ALL		conserved hypothetical protein	150.68	661.289	2.13379	0.00047785	0.0121412
ec102712_1784	Cluster_4570	ALL	ldhA	D-lactate dehydrogenase	409.727	1753.61	2.0976	0.000701088	0.0169007
ec102712_439	Cluster_5180	ALL	bolA	protein BolA	345.812	1473.56	2.09124	0.00070762	0.0169007
ec102712_4843	Cluster_1427	ALL		entericidin EcnA/B family protein	360.236	1528.05	2.08468	0.000770609	0.0182115
ec102712_4983	Cluster_1488		fimA	type-1 fimbrial protein, A chain	2801.83	11868.6	2.08271	0.00142317	0.0287941
ec102712_1016	Cluster_5741	ALL	potF	putrescine-binding periplasmic protein	145.682	615.697	2.07939	0.000564287	0.0140481
ec102712_1778	Cluster_4569			conserved hypothetical protein	193.167	816.318	2.07928	0.000796534	0.0185652
ec102712_26	Cluster_4758	ALL	carB	carbamoyl-phosphate synthase large chain	483.959	2037.72	2.074	0.000784933	0.0184019
ec102712_1564	Cluster_661	ALL	tfa	tail fiber assembly protein	19.674	82.3734	2.06589	0.00287128	0.0465207
ec102712_3141	Cluster_6134	ALL	nrdH	glutaredoxin-like protein NrdH	30.0652	125.385	2.0602	0.0013555	0.0276818
ec102712_5013	Cluster_1500			conserved hypothetical family protein	120.365	501.614	2.05917	0.000773327	0.0182115
ec102712_3542	Cluster_2685	ALL	exbD	tonB system transport protein ExbD	52.0577	216.459	2.05591	0.00146799	0.0294049
ec102712_2171	Cluster_2194	ALL		conserved hypothetical protein	145.678	605.511	2.05537	0.000953421	0.0213926
ec102712_4514	Cluster_6261	ALL	glnA	glutamine synthetase, type I	4200.4	17456.5	2.05516	0.00238589	0.0417172
ec102712_4199	Cluster_1000			putative rOrf6	23.3164	96.735	2.05269	0.0021498	0.0387556
ec102712_3625	Cluster_1057	ALL	ygjV	inner membrane protein YgjV	59.5215	246.244	2.04861	0.00103171	0.0224741
ec102712_4050	Cluster_2849	ALL	slp	outer membrane protein Slp	40.5968	161.89	1.99557	0.0022254	0.0397078
ec102712_3406	Cluster_958	ALL	gcvT	glycine cleavage system T protein	6242.85	1565.46	-1.99562	0.00188977	0.0356669
ec102712_3287	Cluster_4947	ALL	sdaC	serine transporter	2361.31	581.517	-2.0217	0.0012918	0.0269065
ec102712_2144	Cluster_3714	ALL		phosphotransferase enzyme family protein	899.927	219.488	-2.03567	0.000854108	0.0194143
ec102712_4011	Cluster_5181	ALL	nikC	nickel ABC transporter, permease subunit NikC	179.698	43.6238	-2.04238	0.000705307	0.0169007
ec102712_274	Cluster_2389			FecCD transport family protein	432.294	104.802	-2.04435	0.000958484	0.0214143
ec102712_4881	Cluster_4042	ALL		conserved hypothetical protein	406.089	97.3674	-2.06029	0.000982877	0.0216814
ec102712_2609	Cluster_655	ALL	yeiU	inner membrane protein YeiU	437.622	104.887	-2.06084	0.00113878	0.0245002
ec102712_610	Cluster_1699	ALL		transporter, anaerobic C4-dicarboxylate uptake C family protein	2248.95	537.803	-2.0641	0.000812097	0.0187033
ec102712_2689	Cluster_2370	ALL	arnC	undecaprenyl-phosphate 4-deoxy-4-formamido-L-arabinose transferase	100.905	23.9622	-2.07417	0.00225792	0.0401511
ec102712_2910	Cluster_4836	ALL	ucpA	oxidoreductase UcpA	394.08	93.2767	-2.0789	0.00064449	0.0157448
ec102712_4013	Cluster_2832	ALL	nikE	nickel import ATP-binding protein NikE	343.328	80.6815	-2.08928	0.000379676	0.010025
ec102712_4352	Cluster_5275	ALL	tnaB	low affinity tryptophan permease	216.274	50.4951	-2.09864	0.00109318	0.0237142
ec102712_3469	Cluster_2659	ALL		conserved hypothetical protein	56.3047	12.648	-2.15435	0.00274994	0.0465207
ec102712_3539	Cluster_3923			aldo/keto reductase family protein	524.69	117.256	-2.1618	0.000384397	0.0100986
ec102712_4540	Cluster_1327	ALL		formate dehydrogenase, alpha subunit	9812.89	2181.43	-2.16941	0.00114384	0.0245082
ec102712_2580	Cluster_4759	ALL		branched-chain amino acid transport system / permease component family protein	153.535	33.95	-2.17709	0.000845939	0.0193125
ec102712_3375	Cluster_940			putative selenium-dependent hydroxylase accessory protein YqeC	64.1265	14.1754	-2.17753	0.00267112	0.0453396
ec102712_2248	Cluster_2222	ALL	mgrB	protein MgrB	504.64	111.417	-2.17929	0.000555771	0.0139022
ec102712_1645	Cluster_4466	ALL	narI	respiratory nitrate reductase, gamma subunit	82.7993	17.9757	-2.20357	0.00133063	0.027388
ec102712_4991	Cluster_3154	ALL	uxuA	mannonate dehydratase	711.014	152.653	-2.21962	0.000354033	0.0094433
ec102712_3368	Cluster_938			bacterial regulatory, Fis family protein	600.605	127.825	-2.23224	0.000275378	0.00774019
ec102712_273	Cluster_2385		fecD	fe(3+) dicitrate transport system permease protein FecD	170.248	36.1803	-2.23436	0.000614838	0.0150909
ec102712_271	Cluster_2379			ABC transporter family protein	258.476	54.8059	-2.23763	0.000397077	0.0103796
ec102712_1310	Cluster_139	ALL	putA	bifunctional protein PutA	1077.69	228.172	-2.23975	0.000377501	0.0100182
ec102712_5032	Cluster_3168		hpcE	homoprotocatechuate catabolism bifunctional isomerase/decarboxylase	73.5197	15.518	-2.24419	0.00235366	0.0412918
ec102712_4309	Cluster_5263	ALL	uhpT	hexose phosphate transport protein	83.1927	17.5458	-2.24533	0.00117309	0.0250322
ec102712_4272	Cluster_5239	ALL		conserved hypothetical protein	452.249	94.9875	-2.25131	0.000276926	0.00774207
ec102712_1298	Cluster_1883	ALL	agp	glucose-1-phosphatase	1465.47	304.81	-2.26538	0.000268725	0.00759401
ec102712_3947	Cluster_5164	ALL	malP	maltodextrin phosphorylase	7911.51	1638.63	-2.27147	0.000315766	0.00855351
ec102712_21	Cluster_4646	ALL	rihC	non-specific ribonucleoside hydrolase RihC	550.051	112.34	-2.2917	0.000235835	0.00681185
ec102712_2694	Cluster_677	ALL	pmrD	signal transduction protein PmrD	322.676	65.2853	-2.30525	0.000251178	0.00713672
ec102712_1797	Cluster_2034			2Fe-2S iron-sulfur cluster binding domain protein	102.013	20.4862	-2.31603	0.000915931	0.0207294
ec102712_275	Cluster_2394			periplasmic binding family protein	930.05	186.414	-2.3188	0.000239415	0.00687727
ec102712_1800	Cluster_314		paaC	3-hydroxyacyl-CoA dehydrogenase PaaC	76.5179	15.0353	-2.34745	0.00122993	0.0261385
ec102712_276	Cluster_642		fecA	fe(3+) dicitrate transport protein FecA	6169.25	1200.09	-2.36195	0.000296084	0.00823366
ec102712_1914	Cluster_352	ALL	fdxH	formate dehydrogenase, beta subunit	104.577	20.0475	-2.38308	0.000309042	0.00841494
ec102712_14	Cluster_1920			conserved hypothetical protein	48.8431	9.23362	-2.40319	0.0018267	0.034854
ec102712_4538	Cluster_6887	ALL		formate dehydrogenase, gamma subunit	258.229	48.8106	-2.40338	0.000182944	0.00545582
ec102712_4574	Cluster_4022	ALL	glpX	fructose-1,6-bisphosphatase, class II	1061.8	200.001	-2.40843	0.000133642	0.00420458
ec102712_3288	Cluster_911	ALL		L-serine ammonia-lyase	326.711	60.747	-2.42713	0.000132712	0.00420458
ec102712_1823	Cluster_6488	ALL		conserved hypothetical protein	134.217	24.9101	-2.42977	0.000246968	0.00705547
ec102712_4539	Cluster_1326	ALL	fdxH	formate dehydrogenase, beta subunit	716.193	132.685	-2.43234	0.000106578	0.00346082
ec102712_330	Cluster_854	ALL		homoserine/Threonine efflux family protein	146.248	26.841	-2.44591	0.000176795	0.00531197
ec102712_5031	Cluster_6312		hpaE	5-carboxymethyl-2-hydroxymuconate semialdehyde dehydrogenase	50.1669	9.1808	-2.45004	0.00241997	0.0421721
ec102712_5063	Cluster_5463	ALL		conserved hypothetical protein	2422.07	441.759	-2.45491	6.92307e-05	0.00241292
ec102712_521	Cluster_3235	ALL	allD	ureidoglycolate dehydrogenase	47.8087	8.29455	-2.52704	0.00151918	0.0301987
ec102712_4764	Cluster_5393	ALL	nrfA	cytochrome c-552	4315.08	746.282	-2.5316	6.75902e-05	0.00238758
ec102712_3492	Cluster_2669	ALL	gspJ	type II secretion system protein J	81.4466	14.0346	-2.53687	0.000586942	0.0145428
ec102712_3533	Cluster_6170	ALL		polysulphide reductase, NrfD family protein	262.714	45.0544	-2.54376	4.16568e-05	0.00158965
ec102712_3609	Cluster_2701	ALL		putative tRNA binding domain protein	40.6675	6.81993	-2.57605	0.00205618	0.0374555
ec102712_3478	Cluster_983	ALL	nupG	nucleoside permease NupG	905.675	151.689	-2.57788	3.72498e-05	0.0014533
ec102712_4329	Cluster_6873	ALL	ibpB	small heat shock protein IbpB	184.216	30.7205	-2.58412	0.000151652	0.00463648
ec102712_4689	Cluster_1377	ALL		binding--dependent transport system inner membrane component family protein	1718.75	279.254	-2.62171	2.34885e-05	0.000990304
ec102712_1938	Cluster_2109	ALL		anaerobic sulfatase maturase	42.702	6.86395	-2.63719	0.001256	0.0265013
ec102712_3649	Cluster_6790	ALL		L-serine ammonia-lyase	156.243	24.8837	-2.65052	4.33613e-05	0.00161924
ec102712_2544	Cluster_3828			gram-negative pili assembly chaperone, C-terminal domain protein	33.9905	5.38933	-2.65696	0.00262743	0.0447434
ec102712_992	Cluster_3459	LT EPEC ONLY		TIR domain protein	231.299	36.619	-2.65909	3.12618e-05	0.00125721
ec102712_4690	Cluster_3046	ALL		binding--dependent transport system inner membrane component family protein	1522.83	239.879	-2.66638	1.58005e-05	0.000700041
ec102712_3493	Cluster_5029	ALL	gspI	type II secretion system protein I	40.2056	6.29318	-2.67553	0.00255578	0.0440339
ec102712_4300	Cluster_1261		setC	sugar efflux transporter C	49.8421	7.78541	-2.67852	0.000601624	0.0148363
ec102712_3293	Cluster_4950	ALL	fucI	L-fucose isomerase	412.29	63.9163	-2.6894	1.80355e-05	0.000792347
ec102712_3292	Cluster_4949	ALL	fucP	H+ symporter permease	182.705	28.3156	-2.68985	3.9597e-05	0.00152216
ec102712_5038	Cluster_1512			bacterial regulatory, GntR family protein	779.51	118.074	-2.72288	1.05635e-05	0.000488726
ec102712_4937	Cluster_3131	ALL	mgtA	magnesium-translocating P-type ATPase	1255.1	184.436	-2.76661	1.98749e-05	0.000858728
ec102712_3114	Cluster_167	ETEC + LT EPEC ONLY	rbsK	ribokinase	208.341	30.5533	-2.76955	2.13899e-05	0.000916609
ec102712_1939	Cluster_361	ALL		type I phosphodiesterase / nucleotide pyrophosphatase family protein	301.101	42.9826	-2.80842	9.27225e-06	0.000432816
ec102712_3470	Cluster_5005	ALL	ansB	L-asparaginase 2	503.401	71.6753	-2.81216	6.03951e-06	0.00029509
ec102712_4142	Cluster_2875	ALL	yiaO	2,3-diketo-L-gulonate-binding periplasmic protein YiaO	54.879	7.759	-2.82231	0.00042706	0.0109984
ec102712_301	Cluster_1481	ALL		pyridine nucleotide-disulfide oxidoreductase family protein	45.8085	6.3548	-2.84969	0.000530894	0.0134083
ec102712_3369	Cluster_2633			conserved hypothetical protein	43.596	5.85446	-2.89659	0.000707968	0.0169007
ec102712_1742	Cluster_296	ALL		binding--dependent transport system inner membrane component family protein	29.3502	3.91471	-2.90639	0.00306336	0.0491266
ec102712_3656	Cluster_2722			putative dNA-binding transcriptional activator TdcR	26.0637	3.42317	-2.92864	0.00281363	0.0465207
ec102712_4730	Cluster_158			bacteriophage lysis family protein	350.031	45.6678	-2.93823	6.80498e-06	0.000323934
ec102712_1942	Cluster_2111	ALL	ydeP	protein YdeP	324.641	39.9541	-3.02243	3.77005e-06	0.000197098
ec102712_2578	Cluster_641	ALL	yeiT	NAD-dependent dihydropyrimidine dehydrogenase sunbunit PreT	367.946	44.7199	-3.04051	2.3304e-06	0.000132427
ec102712_4695	Cluster_3048	ALL		maltose operon periplasmic family protein	4970.83	602.875	-3.04355	2.56724e-06	0.000142782
ec102712_3762	Cluster_1102	ALL		putative sialic acid transporter	345.424	41.8411	-3.04538	3.322e-06	0.000175428
ec102712_2089	Cluster_2159	ALL		conserved hypothetical protein	32.492	3.91471	-3.05311	0.00141294	0.0287426
ec102712_513	Cluster_3202	ALL	hyi	hydroxypyruvate isomerase	24.279	2.92283	-3.05427	0.0031006	0.0494205
ec102712_3354	Cluster_936		eprH	type III secretion apparatus protein PrgH/EprH	28.3844	3.41437	-3.05541	0.00157743	0.0312378
ec102712_1035	Cluster_1777	ALL	hcp	hydroxylamine reductase	244.093	29.2723	-3.05982	5.50514e-06	0.000274103
ec102712_640	Cluster_5677	ALL	rihA	pyrimidine-specific ribonucleoside hydrolase RihA	1893.02	214.973	-3.13846	1.29414e-06	7.68837e-05
ec102712_4731	Cluster_3059	EPEC7 ONLY	bor	lipoprotein Bor	645.787	70.2345	-3.20081	9.50976e-07	5.84906e-05
ec102712_1913	Cluster_2101	ALL		formate dehydrogenase, alpha subunit	583.327	60.7132	-3.26422	1.82471e-07	1.27195e-05
ec102712_2582	Cluster_643	ALL	mglB	D-galactose-binding periplasmic protein	347.306	33.2134	-3.38637	2.28063e-07	1.54846e-05
ec102712_2107	Cluster_2168	ALL	ydiN	inner membrane transport protein YdiN	25.457	2.43129	-3.38827	0.00125714	0.0265013
ec102712_1743	Cluster_297	ALL		zinc-binding dehydrogenase family protein	41.2753	3.89711	-3.4048	0.000203746	0.00595074
ec102712_263	Cluster_2348		msbB	lipid A biosynthesis (KDO)2-(lauroyl)-lipid IVA acyltransferase	1284.26	118.388	-3.43935	2.06671e-07	1.42168e-05
ec102712_304	Cluster_2515	ALL		iron-sulfur cluster-binding protein	650.4	59.9224	-3.44016	8.74013e-08	6.81991e-06
ec102712_3761	Cluster_1101	ALL		putative N-acetylmannosamine-6-phosphate 2-epimerase	74.5541	6.84634	-3.44488	1.41729e-05	0.000638757
ec102712_2581	Cluster_4760	ALL	mglA	galactose/methyl galactoside import ATP-binding protein MglA	186.062	17.0014	-3.45205	5.0208e-07	3.28109e-05
ec102712_3980	Cluster_1167	ALL		binding--dependent transport system inner membrane component family protein	10.9968	0	-3.45901	0.00144951	0.0291463
ec102712_1793	Cluster_4496		paaA	phenylacetic acid degradation protein PaaA	117.975	10.6906	-3.46407	3.04216e-06	0.00016229
ec102712_4230	Cluster_5227	ALL	lldP	L-lactate permease	2630.74	224.135	-3.55303	1.36559e-07	1.00553e-05
ec102712_1912	Cluster_4592	ALL		molybdopterin oxidoreductase family protein	323.083	27.4382	-3.55765	3.9247e-08	3.10884e-06
ec102712_1910	Cluster_4591			gram-negative porin family protein	11.8179	0	-3.5629	0.000969432	0.0215223
ec102712_3349	Cluster_2621			putative YgeN	12.0677	0	-3.59307	0.000810359	0.0187033
ec102712_1740	Cluster_4559	ALL		bacterial extracellular solute-binding family protein	41.2389	3.40557	-3.59804	0.000101607	0.00334087
ec102712_3357	Cluster_4967		spaS	surface presentation of antigens protein SpaS	12.1395	0	-3.60163	0.000937197	0.0211192
ec102712_4139	Cluster_2873	ALL		conserved hypothetical protein	18.1015	1.45701	-3.63502	0.00247964	0.0430684
ec102712_4882	Cluster_3105	ALL		conserved hypothetical protein	1948.1	153.007	-3.6704	3.73363e-08	3.00298e-06
ec102712_3661	Cluster_5082	ALL		2-hydroxy-3-oxopropionate reductase	281.602	21.9168	-3.68355	3.21319e-08	2.7176e-06
ec102712_1945	Cluster_363	ALL	fimF	protein FimF	55.952	4.35343	-3.68397	2.87331e-05	0.00118281
ec102712_4810	Cluster_6930	ALL	melR	melibiose operon regulatory protein	2174.25	168.877	-3.68648	3.25669e-08	2.7176e-06
ec102712_1948	Cluster_2114		fimA	type-1 fimbrial protein, A chain	1223.53	94.1703	-3.69963	3.38433e-08	2.76458e-06
ec102712_3033	Cluster_2511		yphF	ABC transporter periplasmic-binding protein YphF	19.1016	1.46582	-3.70392	0.00205335	0.0374555
ec102712_2598	Cluster_650	ALL	psuK	pseudouridine kinase	19.316	1.47462	-3.71138	0.00201907	0.037168
ec102712_4232	Cluster_1235	ALL	lldD	L-lactate dehydrogenase [cytochrome]	719.256	54.5947	-3.71967	1.70897e-08	1.68575e-06
ec102712_3178	Cluster_2564		srlE	glucitol/sorbitol-specific phosphotransferase enzyme IIB component	360.381	27.2973	-3.72269	3.27485e-08	2.7176e-06
ec102712_1909	Cluster_2100			conserved hypothetical protein	45.2725	3.38796	-3.74015	3.48899e-05	0.00137146
ec102712_1947	Cluster_2113		focC	chaperone protein FocC	445.373	32.0807	-3.79524	2.43934e-08	2.19877e-06
ec102712_1739	Cluster_4558	ALL		alpha amylase, catalytic domain protein	102.761	7.29387	-3.81646	5.86312e-07	3.7381e-05
ec102712_1946	Cluster_2112			type VII secretion system (T7SS), usher family protein	420.806	29.5526	-3.8318	2.00678e-08	1.90754e-06
ec102712_1575	Cluster_244	ALL		putative protein involved in biofilm formation	14.6027	0	-3.86817	0.000299881	0.00825147
ec102712_2930	Cluster_2471	ALL		aldehyde dehydrogenase family protein	21.4223	1.46582	-3.86934	0.000990412	0.0217558
ec102712_266	Cluster_4588	EPEC7 ONLY		polysaccharide deacetylase family protein	903.703	61.5893	-3.8751	9.49917e-09	1.0135e-06
ec102712_4691	Cluster_5380	ALL	malE	maltose-binding periplasmic protein	32123	2186.48	-3.87692	1.47118e-07	1.03952e-05
ec102712_2677	Cluster_4791	ALL	glpQ	glycerophosphoryl diester phosphodiesterase	1214.53	81.2244	-3.90234	5.00794e-09	6.00977e-07
ec102712_140	Cluster_1921			hypothetical protein	21.924	1.44821	-3.92017	0.00148878	0.0297074
ec102712_4967	Cluster_1479	LT EPEC ONLY		PLD-like domain protein	7747.83	507.642	-3.93191	1.53369e-08	1.57218e-06
ec102712_3442	Cluster_968		cmtB	mannitol-specific cryptic phosphotransferase enzyme IIA component	15.9598	0	-3.99637	0.00019769	0.00580632
ec102712_4692	Cluster_3047	ALL	malK	maltose/maltodextrin import ATP-binding protein MalK	7721.78	478.168	-4.01335	5.57353e-09	6.4752e-07
ec102712_3666	Cluster_5084	ALL	garD	galactarate dehydratase	404.358	23.9182	-4.07945	1.47055e-09	2.07784e-07
ec102712_4693	Cluster_6896	ALL	lamB	maltoporin	24493.6	1365.56	-4.16484	1.61743e-08	1.62614e-06
ec102712_4231	Cluster_5228	ALL		bacterial regulatory, GntR family protein	489.496	26.2702	-4.2198	8.23923e-10	1.2669e-07
ec102712_3955	Cluster_2806	ALL	glpD	aerobic glycerol-3-phosphate dehydrogenase	2516.16	133.852	-4.23252	8.11361e-10	1.2669e-07
ec102712_265	Cluster_596	EPEC7 ONLY		glycosyl transferases group 1 family protein	318.326	16.9046	-4.23502	2.06935e-09	2.84699e-07
ec102712_4576	Cluster_5349	ALL	glpF	glycerol uptake facilitator protein	4224.3	208.119	-4.34323	4.29174e-10	7.47907e-08
ec102712_2679	Cluster_2367	ALL	glpA	glycerol-3-phosphate dehydrogenase, anaerobic, A subunit	3709.24	179.959	-4.36538	2.17822e-10	4.06705e-08
ec102712_264	Cluster_593	EPEC7 ONLY		conserved hypothetical protein	914.562	43.1396	-4.40599	2.17455e-10	4.06705e-08
ec102712_3180	Cluster_868		srlD	sorbitol-6-phosphate 2-dehydrogenase	404.046	18.5465	-4.4453	1.80149e-10	3.62239e-08
ec102712_1944	Cluster_362	ALL	fimG	protein FimG	85.5885	3.8707	-4.46675	1.47139e-07	1.03952e-05
ec102712_1943	Cluster_4604	ALL	fimH	protein FimH	299.726	13.5342	-4.46896	6.39352e-10	1.07302e-07
ec102712_3663	Cluster_5083	ALL		putative galactarate transporter	530.366	21.9168	-4.59688	3.45771e-11	7.85952e-09
ec102712_3613	Cluster_1053	ALL	ygjI	inner membrane transporter ygjI	47.5943	1.95736	-4.60381	2.87362e-06	0.000156493
ec102712_1641	Cluster_2004	ALL	narK	nitrite extrusion protein 1	1446.85	56.8425	-4.6698	8.56999e-12	2.2402e-09
ec102712_3341	Cluster_931			conserved hypothetical protein	12.639	0.491539	-4.68443	0.00286111	0.0465207
ec102712_303	Cluster_747	ALL		cysteine-rich domain protein	813.082	31.3001	-4.69916	1.1132e-11	2.77133e-09
ec102712_541	Cluster_3308			bacterial regulatory, LuxR family protein	12.8534	0.491539	-4.7087	0.00280822	0.0465207
ec102712_2680	Cluster_674	ALL	glpB	glycerol-3-phosphate dehydrogenase, anaerobic, B subunit	1897.19	70.3063	-4.75406	5.31743e-12	1.46313e-09
ec102712_3957	Cluster_2808			conserved hypothetical protein	152.719	5.37172	-4.82935	1.05599e-09	1.53353e-07
ec102712_1644	Cluster_2005	ALL	narJ	nitrate reductase molybdenum cofactor assembly chaperone	239.177	8.33857	-4.84214	2.25629e-11	5.36178e-09
ec102712_2681	Cluster_4793	ALL	glpC	glycerol-3-phosphate dehydrogenase, anaerobic, C subunit	1872.37	58.1851	-5.00807	7.24652e-13	2.22852e-10
ec102712_3651	Cluster_3933	ALL	pflB	formate acetyltransferase	2630.82	60.3259	-5.44659	3.80838e-14	1.42216e-11
ec102712_3650	Cluster_5078	ALL	tdcF	protein TdcF	65.4106	1.47462	-5.47111	2.33127e-08	2.13823e-06
ec102712_3179	Cluster_6731			PTS system, glucitol/sorbitol-specific IIA component family protein	88.1943	1.94855	-5.50021	2.85633e-09	3.82895e-07
ec102712_3662	Cluster_1071	ALL	garL	2-dehydro-3-deoxyglucarate aldolase	575.953	12.2181	-5.55886	3.03734e-14	1.22148e-11
ec102712_1643	Cluster_4465	ALL	narH	nitrate reductase, beta subunit	6353.86	129.37	-5.61805	1.48575e-14	6.47293e-12
ec102712_3653	Cluster_2720	ALL	sdaC	serine transporter	2024.08	38.9446	-5.6997	4.43696e-15	2.31964e-12
ec102712_4575	Cluster_3008	ALL	glpK	glycerol kinase	21871.8	418.13	-5.70897	4.77411e-13	1.55994e-10
ec102712_4935	Cluster_3130	ALL	treB	PTS system trehalose-specific EIIBC component	4218.69	80.391	-5.71362	1.25545e-14	5.9668e-12
ec102712_3177	Cluster_867		srlA	glucitol/sorbitol permease IIC component	1038.27	16.0624	-6.01436	1.32295e-15	8.64545e-13
ec102712_328	Cluster_848			conserved hypothetical protein	32.4909	0.491539	-6.04659	4.28431e-06	0.000219592
ec102712_1642	Cluster_4464	ALL		nitrate reductase, alpha subunit	12165.1	177.226	-6.10102	2.17237e-15	1.2619e-12
ec102712_3956	Cluster_2807			putative membrane protein	240.696	3.37916	-6.15441	1.03808e-13	3.61807e-11
ec102712_3763	Cluster_2749	ALL	nanA	N-acetylneuraminate lyase	1363.26	16.5627	-6.36297	7.67865e-17	5.73486e-14
ec102712_3652	Cluster_2719	ALL	ackA	acetate kinase	1689.81	19.4415	-6.44157	1.73056e-17	1.5079e-14
ec102712_3654	Cluster_2721		ilvA	threonine ammonia-lyase	4603.79	43.9833	-6.70972	3.10637e-18	3.24802e-15
ec102712_3655	Cluster_5079			bacterial regulatory helix-turn-helix, LysR family protein	1319.3	12.2621	-6.74943	2.0149e-18	2.63347e-15
ec102712_4934	Cluster_3129	ALL	treC	alpha,alpha-phosphotrehalase	3963.66	24.3569	-7.34636	4.83613e-20	2.45018e-16
ec102712_4351	Cluster_1273	ALL	tnaA	tryptophanase	6152.94	37.0313	-7.37639	9.37331e-20	2.45018e-16
ec102712_2678	Cluster_4792	ALL	glpT	glycerol-3-phosphate transporter	23511.1	108.057	-7.76541	3.65056e-19	6.36171e-16
ec102712_4933	Cluster_3128	ALL		conserved hypothetical protein	114.045	0.482737	-7.88415	9.52091e-13	2.76529e-10

## Sheet: DMEMB vs LBB
102712 genes that have significant differential expression in DMEMB vs. LBB
Locus ID	LS-BSR Cluster ID	Cluster Type	Gene ID	Predicted Protein Function	Read Counts (LBB)	Read Counts (DMEMB)	LFC (DMEMB/LBB)	p-value	FDR
ec102712_684	Cluster_3355	ALL	kdpB	K+-transporting ATPase, B subunit	3.94003	337.204	6.41927	4.4079e-13	1.34856e-10
ec102712_4099	Cluster_5201	ALL		conserved hypothetical protein	1.14044	85.434	6.22715	7.26048e-09	9.44044e-07
ec102712_883	Cluster_4278	ALL	bioC	malonyl-CoA O-methyltransferase BioC	1.27901	51.8486	5.34121	2.55447e-07	1.72543e-05
ec102712_4096	Cluster_1210	ALL		oligopeptide/dipeptide ABC transporter, ATP-binding, C-terminal domain protein	18.8191	705.239	5.22785	4.26374e-11	7.9199e-09
ec102712_4097	Cluster_6229	ALL	dppC	dipeptide transport system permease protein dppC	6.23868	226.321	5.18098	4.21054e-10	6.63607e-08
ec102712_2272	Cluster_2229	ALL	purT	phosphoribosylglycinamide formyltransferase 2	105.109	3626.81	5.10874	1.8008e-10	3.22964e-08
ec102712_572	Cluster_3321	ALL		MbtH-like family protein	1.14044	37.5568	5.04142	1.23577e-05	0.000486911
ec102712_4095	Cluster_3983	ALL		oligopeptide/dipeptide ABC transporter, ATP-binding, C-terminal domain protein	28.0989	874.016	4.95907	2.35458e-10	4.08206e-08
ec102712_4098	Cluster_2858	ALL		binding--dependent transport system inner membrane component family protein	6.72184	193.863	4.85004	1.38214e-08	1.67175e-06
ec102712_685	Cluster_3356	ALL	kdpA	K+-transporting ATPase, A subunit	9.40064	269.442	4.84108	2.88675e-09	4.28971e-07
ec102712_2981	Cluster_2493	ALL	purM	phosphoribosylformylglycinamidine cyclo-ligase	177.362	3764.9	4.40784	1.60626e-08	1.87017e-06
ec102712_582	Cluster_3323	ALL	entB	isochorismatase	13.9446	292.439	4.39036	5.531e-08	5.23032e-06
ec102712_4392	Cluster_5260	ALL	asnA	aspartate--ammonia ligase	169.176	3391.79	4.32545	1.09861e-08	1.36044e-06
ec102712_882	Cluster_13	ALL	bioF	8-amino-7-oxononanoate synthase	5.70219	114.311	4.32531	1.22015e-06	6.97363e-05
ec102712_3043	Cluster_821	ALL	purL	phosphoribosylformylglycinamidine synthase	443.223	8267.28	4.22131	1.19648e-07	9.18898e-06
ec102712_583	Cluster_1689	ALL		2,3-dihydro-2,3-dihydroxybenzoate dehydrogenase	16.0195	288.763	4.17199	6.1295e-08	5.69278e-06
ec102712_27	Cluster_5775			putative lF82 chromosome, complete sequence	1.90073	33.0951	4.12199	0.000172631	0.0046521
ec102712_4100	Cluster_6821	ALL		bacterial extracellular solute-binding, 5 Middle family protein	238.551	4111.1	4.10715	1.46968e-07	1.08229e-05
ec102712_660	Cluster_5680	ALL	asnB	asparagine synthase	123.083	2102.55	4.09444	2.952e-08	3.19862e-06
ec102712_569	Cluster_3319	ALL	fepA	ferrienterobactin receptor	46.5022	789.058	4.08476	6.30567e-08	5.75365e-06
ec102712_884	Cluster_3418	ALL	bioD	dethiobiotin synthase	3.69845	60.4777	4.03141	6.07464e-06	0.000270036
ec102712_4658	Cluster_1365	ALL	purD	phosphoribosylamine--glycine ligase	434.438	7055.95	4.02162	2.21598e-07	1.53671e-05
ec102712_2748	Cluster_3860	ALL	cvpA	colicin V production protein	51.5153	815.534	3.98467	7.09092e-08	6.01843e-06
ec102712_581	Cluster_1688	ALL		(2,3-dihydroxybenzoyl)adenylate synthase	45.344	698.694	3.94568	1.69746e-07	1.22618e-05
ec102712_2747	Cluster_6090	ALL	purF	amidophosphoribosyltransferase	165.94	2397.5	3.8528	2.10289e-07	1.47799e-05
ec102712_4416	Cluster_2952	ALL	ilvC	ketol-acid reductoisomerase	892.807	12825.6	3.84453	7.05453e-07	4.26635e-05
ec102712_25	Cluster_580	ALL	carA	carbamoyl-phosphate synthase small chain	180.314	2540.65	3.81661	3.87578e-07	2.55164e-05
ec102712_456	Cluster_1283	ALL	glnK	nitrogen regulatory protein P-II 2	4.07859	56.9246	3.80291	1.62012e-05	0.000606203
ec102712_26	Cluster_4758	ALL	carB	carbamoyl-phosphate synthase large chain	353.647	4920.47	3.79841	8.61426e-07	5.14974e-05
ec102712_2491	Cluster_565	ALL	hisH	imidazole glycerol phosphate synthase, glutamine amidotransferase subunit	14.5344	202.074	3.79733	3.40412e-07	2.26985e-05
ec102712_5090	Cluster_3188	ALL	thrB	homoserine kinase	24.6598	340.416	3.78707	4.34085e-07	2.8221e-05
ec102712_2982	Cluster_2494	ALL	purN	phosphoribosylglycinamide formyltransferase	73.5533	1007.61	3.776	9.70106e-08	7.76234e-06
ec102712_570	Cluster_1681	ALL		conserved hypothetical protein	2.92038	39.1494	3.74476	0.000199948	0.00530577
ec102712_4660	Cluster_3036	ALL	purH	phosphoribosylaminoimidazolecarboxamide formyltransferase/IMP cyclohydrolase	1120.1	14942.9	3.73776	1.4334e-06	7.93096e-05
ec102712_573	Cluster_1682	ALL	entF	enterobactin synthase component F	172.498	2247.59	3.70373	1.03795e-06	6.06559e-05
ec102712_3755	Cluster_1097	ALL	gltB	glutamate synthase [NADPH] large chain	598.253	7747.52	3.69491	1.32342e-06	7.48167e-05
ec102712_2489	Cluster_2313	ALL	hisC	histidinol-phosphate transaminase	116.879	1361.25	3.54184	5.2348e-07	3.28026e-05
ec102712_3989	Cluster_1169	ALL	livH	high-affinity branched-chain amino acid transport system permease protein livH	2.41944	27.6526	3.51467	0.000589832	0.0119517
ec102712_2488	Cluster_2312	ALL	hisD	histidinol dehydrogenase	103.624	1166.27	3.49247	6.16596e-07	3.8157e-05
ec102712_152	Cluster_177	ALL	fhuD	iron(3+)-hydroxamate-binding protein fhuD	15.7601	174.178	3.46621	7.86641e-06	0.00033081
ec102712_3434	Cluster_2648			putative ABC transporter ATP-binding protein BL0043	1.27901	13.6301	3.4137	0.00368048	0.0477823
ec102712_1509	Cluster_221	ALL	ptsG	PTS system glucose-specific EIICB component	246.485	2537.37	3.36376	1.53861e-06	8.33575e-05
ec102712_4280	Cluster_2913	ALL		uracil-xanthine permease family protein	109.738	1082.76	3.30258	3.2599e-06	0.000163027
ec102712_5089	Cluster_1535	ALL	thrA	bifunctional aspartokinase/homoserine dehydrogenase 1	223.807	2194.79	3.29376	8.65206e-06	0.000354326
ec102712_568	Cluster_1680	ALL		4'-phosphopantetheinyl transferase superfamily protein	8.64034	84.6254	3.29193	8.42255e-05	0.00254684
ec102712_571	Cluster_3320	ALL	FeS	enterochelin esterase	31.8151	305.746	3.26455	6.21399e-06	0.000273403
ec102712_881	Cluster_3417	ALL	bioB	biotin synthase	68.6433	641.074	3.2233	4.17122e-06	0.000199032
ec102712_3756	Cluster_2746	ALL	gltD	glutamate synthase [NADPH] small chain	97.6625	910.115	3.22017	2.28841e-06	0.000117842
ec102712_2490	Cluster_2314	ALL	hisB	histidine biosynthesis bifunctional protein hisB	172.441	1600.54	3.21438	4.06924e-06	0.000197795
ec102712_2101	Cluster_3695	ALL		conserved hypothetical protein	25.9744	237.528	3.19293	8.60841e-06	0.000354326
ec102712_580	Cluster_1687	ALL	entC	isochorismate synthase entC	37.7056	334.87	3.15075	2.62938e-05	0.000924015
ec102712_683	Cluster_3354	ALL	kdpC	K+-transporting ATPase, C subunit	14.4989	123.726	3.09313	6.89086e-05	0.00212067
ec102712_67	Cluster_3347	ALL	leuC	3-isopropylmalate dehydratase large subunit	102.931	869.415	3.07836	7.88702e-06	0.00033081
ec102712_1367	Cluster_3408			NlpC/P60 family protein	4.83889	36.821	2.92778	0.00121864	0.021057
ec102712_3036	Cluster_2513	ALL	glyA	serine hydroxymethyltransferase	2997.28	21889.1	2.86848	0.000157288	0.00432832
ec102712_526	Cluster_5418	ALL	purK	phosphoribosylaminoimidazole carboxylase, ATPase subunit	41.4396	301.581	2.86346	7.80168e-05	0.00238686
ec102712_2906	Cluster_2466	ALL	cysA	sulfate ABC transporter, ATP-binding family protein	9.29763	66.8035	2.84499	0.000373621	0.00842887
ec102712_279	Cluster_664			bacterial regulatory helix-turn-helix, AraC family protein	62.916	451.174	2.84219	0.000141988	0.00394592
ec102712_68	Cluster_5686	ALL	leuB	3-isopropylmalate dehydrogenase	53.4871	375.591	2.8119	4.21922e-05	0.00139772
ec102712_2743	Cluster_700	ALL	hisQ	histidine transport system permease protein hisQ	35.0979	236.961	2.75519	0.000138615	0.00393239
ec102712_2098	Cluster_2166	ALL	sufC	FeS assembly ATPase SufC	16.9005	113.53	2.74793	0.000417404	0.00916
ec102712_3987	Cluster_5175	ALL		ABC transporter family protein	22.8799	150.077	2.71355	0.000367678	0.00838724
ec102712_151	Cluster_1965	ALL	fhuC	iron(3+)-hydroxamate import ATP-binding protein FhuC	22.3612	146.524	2.71207	0.000407668	0.00898424
ec102712_2008	Cluster_4625	ALL	ynfM	inner membrane transport protein YnfM	160.429	1050.77	2.71144	5.76823e-05	0.00181822
ec102712_584	Cluster_5656	ALL	ybdB	esterase YbdB	15.5007	100.658	2.69905	0.000681296	0.0133909
ec102712_2587	Cluster_6070	ALL	cirA	colicin I receptor	173.908	1116.17	2.68216	0.000310747	0.00734635
ec102712_2259	Cluster_6505	ALL		conserved hypothetical protein	43.2906	276.04	2.67275	0.000108555	0.00313665
ec102712_576	Cluster_1686	ALL	fepG	ferric enterobactin transport system permease protein FepG	36.4799	232.325	2.67097	0.000267601	0.00650821
ec102712_1022	Cluster_5745	ALL	artJ	ABC transporter arginine-binding protein 1	214.037	1339.5	2.64576	9.23736e-05	0.00271432
ec102712_2492	Cluster_566	ALL	hisA	1-(5-phosphoribosyl)-5-[(5-phosphoribosylamino)methylideneamino]imidazole-4-carboxamide isomerase	62.0956	382.823	2.62412	6.66511e-05	0.00206341
ec102712_5091	Cluster_3189	ALL	thrC	threonine synthase	40.1961	242.112	2.59055	0.000256745	0.00635873
ec102712_2103	Cluster_419	ALL		4Fe-4S dicluster domain protein	251.572	1493.48	2.56964	0.000171174	0.00463686
ec102712_527	Cluster_584	ALL	purE	N5-carboxyaminoimidazole ribonucleotide mutase	190.095	1055.33	2.4729	0.000373281	0.00842887
ec102712_4109	Cluster_2861	ALL	yhjX	inner membrane protein YhjX	22.6205	120.932	2.4185	0.00156902	0.0255815
ec102712_3415	Cluster_4980	ALL	serA	D-3-phosphoglycerate dehydrogenase	538.282	2868.64	2.41393	0.000493062	0.0102577
ec102712_1056	Cluster_1786			clp protease family protein	42.4095	224.653	2.40524	0.000462669	0.009703
ec102712_4413	Cluster_1289	ALL	ilvD	dihydroxy-acid dehydratase	204.477	1080.59	2.40182	0.00039454	0.00873193
ec102712_2744	Cluster_2391	ALL	hisJ	histidine-binding periplasmic protein	215.242	1133.5	2.39675	0.000462557	0.009703
ec102712_1894	Cluster_344	ALL		conserved hypothetical protein	375.031	1972.34	2.39483	0.000950727	0.0174725
ec102712_3800	Cluster_1111	ALL	fis	DNA-binding protein Fis	202.274	1063.14	2.39395	0.000196412	0.00523865
ec102712_1462	Cluster_1950	ALL		YceI-like domain protein	109.93	572.154	2.37982	0.000321083	0.00752232
ec102712_2899	Cluster_2463	ALL		conserved hypothetical protein	491.783	2524.31	2.3598	0.000864171	0.0161675
ec102712_1096	Cluster_1786			Clp protease family protein	39.713	202.86	2.3528	0.000779681	0.0149635
ec102712_3990	Cluster_1170	ALL	livK	leucine-specific-binding protein	16.9183	85.8509	2.34325	0.00245116	0.0353143
ec102712_2574	Cluster_639	ALL	yohK	inner membrane protein YohK	51.7427	258.193	2.31902	0.00044884	0.00956728
ec102712_574	Cluster_1683	ALL		ABC transporter family protein	46.8824	233.037	2.31344	0.00158057	0.0256893
ec102712_682	Cluster_5683	ALL	kdpD	sensor protein KdpD	78.3033	388.658	2.31136	0.000590577	0.0119517
ec102712_2493	Cluster_2315	ALL	hisF	imidazole glycerol phosphate synthase subunit HisF	142.609	703.894	2.3033	0.000582733	0.0119287
ec102712_4071	Cluster_1200	ALL	yhjE	inner membrane metabolite transport protein YhjE	35.2187	171.407	2.28302	0.00178287	0.0280142
ec102712_3799	Cluster_6200	ALL	dusB	tRNA-dihydrouridine synthase B	687.69	3341.22	2.28054	0.00119846	0.0208923
ec102712_3256	Cluster_4939	ALL	cysI	sulfite reductase (NADPH) hemoprotein, beta-component	19.2348	91.4157	2.24873	0.00215386	0.0319151
ec102712_3134	Cluster_6132	ALL		proteolipid membrane potential modulator family protein	28.6354	135.96	2.24731	0.00179466	0.0281145
ec102712_3838	Cluster_6204	ALL	rpmD	ribosomal protein L30	98.508	453.039	2.20132	0.000651844	0.0129398
ec102712_750	Cluster_3372	ALL		ABC transporter family protein	232.235	1057.87	2.18751	0.000907489	0.0168566
ec102712_2900	Cluster_7353	ALL	ptsH	phosphocarrier protein HPr	906.184	4040.97	2.15683	0.00114619	0.0202045
ec102712_461	Cluster_1298	ALL		O6-methylguanine-DNA methyltransferase	43.2943	192.584	2.15324	0.000614756	0.012345
ec102712_1025	Cluster_6443	ALL		lysine-arginine-ornithine-binding periplasmic family protein	100.338	446.248	2.15298	0.00112612	0.0199216
ec102712_2702	Cluster_682	ALL	elaB	protein ElaB	47.9376	212.375	2.14738	0.00246786	0.0354567
ec102712_2573	Cluster_6069	ALL		lrgA family protein	59.0366	261.43	2.14674	0.000807437	0.0153266
ec102712_3542	Cluster_2685	ALL	exbD	TonB system transport protein ExbD	25.5764	112.768	2.14048	0.00355821	0.0466469
ec102712_2955	Cluster_770	ALL	purC	phosphoribosylaminoimidazolesuccinocarboxamide synthase	850.497	3747.05	2.13938	0.00213011	0.0318519
ec102712_338	Cluster_1631	ALL	codB	cytosine permease	115.856	509.982	2.13811	0.00132651	0.0225464
ec102712_4611	Cluster_3020	ALL	argC	N-acetyl-gamma-glutamyl-phosphate reductase	44.4666	194.822	2.13136	0.00141183	0.0235209
ec102712_10	Cluster_4292	ALL	nhaA	Na+/H+ antiporter NhaA	249.956	1092.8	2.12828	0.00213122	0.0318519
ec102712_69	Cluster_1661	ALL	leuA	2-isopropylmalate synthase	137.752	599.332	2.12128	0.00153547	0.0251132
ec102712_3714	Cluster_2735	ALL	argG	argininosuccinate synthase	196.167	832.634	2.0856	0.00137082	0.0231482
ec102712_1216	Cluster_106	ALL		conserved hypothetical protein	315.7	1326.03	2.07049	0.00228798	0.0336153
ec102712_3830	Cluster_2767	ALL	rplQ	ribosomal protein L17	922.863	3864.14	2.06596	0.00314915	0.0425028
ec102712_2494	Cluster_567	ALL	hisE	phosphoribosyl-ATP diphosphatase	152.961	639.054	2.06277	0.00164887	0.0264684
ec102712_4870	Cluster_6944	ALL	purA	adenylosuccinate synthase	916.906	3807.62	2.05404	0.00194748	0.0298663
ec102712_3937	Cluster_5159	ALL	feoB	ferrous iron transport protein B	748.846	3109.3	2.05385	0.0014155	0.0235209
ec102712_645	Cluster_1712			conserved hypothetical protein	174.392	720.539	2.04674	0.00171215	0.0272321
ec102712_3624	Cluster_5072	ALL		sodium:dicarboxylate symporter family protein	285.548	1168.07	2.03232	0.00230273	0.0337367
ec102712_4511	Cluster_6259			hypothetical protein	95.289	387.65	2.02437	0.00310689	0.0420806
ec102712_5197	Cluster_3228	LT EPEC ONLY		putative plasmid pOSAK1 DNA, complete sequence	1389.09	340.851	-2.02693	0.00163901	0.0263917
ec102712_2404	Cluster_534	ALL		putative transcriptional regulatory protein YedW	171.336	41.9689	-2.02943	0.00138585	0.023251
ec102712_1409	Cluster_1928		papD	chaperone protein PapD	330.933	80.7512	-2.03499	0.000772667	0.0148839
ec102712_276	Cluster_642		fecA	fe(3+) dicitrate transport protein FecA	2358.05	573.058	-2.04084	0.00221961	0.03278
ec102712_3336	Cluster_4962	ALL		acetyl-CoA C-acetyltransferase family protein	376.257	91.047	-2.04703	0.00107002	0.0191903
ec102712_3335	Cluster_4961	ALL	kduI	4-deoxy-L-threo-5-hexosulose-uronate ketol-isomerase	139.059	33.463	-2.05506	0.00205574	0.0310811
ec102712_794	Cluster_1753			lpxR	307.045	73.7399	-2.05793	0.00102861	0.0186405
ec102712_3115	Cluster_2548	ETEC + LT EPEC ONLY	fucP	H+ symporter permease	269.482	64.5716	-2.06122	0.00135715	0.0229919
ec102712_2690	Cluster_676	ALL	arnA	bifunctional polymyxin resistance protein ArnA	225.001	53.6385	-2.06859	0.00158721	0.0257167
ec102712_3116	Cluster_166	ETEC + LT EPEC ONLY		conserved hypothetical protein	682.574	161.379	-2.08053	0.00111741	0.019835
ec102712_4134	Cluster_5213	ALL	malS	alpha-amylase	1102.92	260.001	-2.08473	0.00380913	0.0491595
ec102712_2251	Cluster_471	ALL		sugar (and other) transporter family protein	180.894	41.4786	-2.1247	0.00295149	0.0401851
ec102712_5362	Cluster_1605			transglycosylase SLT domain protein	82.5523	18.9004	-2.12689	0.00289776	0.0398587
ec102712_1656	Cluster_268	ALL		fibronectin type III family protein	207.816	46.4069	-2.1629	0.00207087	0.0312192
ec102712_1319	Cluster_142		pgaD	poly-beta-1,6-N-acetyl-D-glucosamine biosynthesis protein PgaD	109.873	24.5149	-2.16411	0.00188173	0.0291275
ec102712_383	Cluster_1041	ALL	phoA	alkaline phosphatase	339.074	75.5053	-2.16695	0.0015117	0.0250393
ec102712_2029	Cluster_2138	ALL	uidA	beta-glucuronidase	63.179	14.047	-2.16918	0.0032385	0.0435231
ec102712_5018	Cluster_1503			penicillin amidase family protein	216.062	47.9268	-2.17254	0.00080738	0.0153266
ec102712_2118	Cluster_424		fadK	short-chain-fatty-acid--CoA ligase	97.5981	21.2541	-2.19911	0.000972445	0.0178088
ec102712_4518	Cluster_5329		yihN	inner membrane protein YihN	107.628	23.3377	-2.20531	0.00169551	0.0270502
ec102712_5049	Cluster_1517	ALL		conserved hypothetical protein	90.3931	19.5628	-2.2081	0.00120108	0.0208923
ec102712_1406	Cluster_1927	LT EPEC ONLY	papA	Pap fimbrial major pilin protein	855.143	184.401	-2.21332	0.000628464	0.0125717
ec102712_4170	Cluster_2885			conserved hypothetical protein	573.287	123.211	-2.21813	0.000852136	0.0159999
ec102712_4937	Cluster_3131	ALL	mgtA	magnesium-translocating P-type ATPase	729.69	156.552	-2.22064	0.000374364	0.00842887
ec102712_1287	Cluster_130	ALL		putative electron transport protein yccM	86.6272	18.5577	-2.2228	0.00138178	0.023251
ec102712_4815	Cluster_3086	ALL	dcuB	anaerobic C4-dicarboxylate transporter DcuB	381.36	80.7519	-2.23959	0.00350251	0.0462349
ec102712_639	Cluster_5676			Hsp70 family protein	212.609	44.9842	-2.24071	0.00189159	0.0291933
ec102712_2657	Cluster_667	ALL		sensory box protein	401.685	84.6492	-2.2465	0.00167655	0.0268299
ec102712_4212	Cluster_5026			H-NS histone family protein	751.244	155.152	-2.2756	0.000214866	0.00561566
ec102712_5021	Cluster_4055	ALL	yjiY	inner membrane protein YjiY	4793.25	988.294	-2.27799	0.00189931	0.0292258
ec102712_4186	Cluster_5015		cesT	Tir chaperone	145.657	29.5642	-2.30065	0.000428557	0.00928718
ec102712_2778	Cluster_735	ALL	fadI	acetyl-CoA C-acyltransferase FadI	297.602	60.1587	-2.30654	0.00102593	0.0186405
ec102712_3466	Cluster_977			TRAP transporter solute receptor, DctP family protein	99.5773	20.1021	-2.30847	0.00174831	0.027647
ec102712_2694	Cluster_677	ALL	pmrD	signal transduction protein PmrD	285.849	57.4379	-2.31518	0.000431255	0.00930687
ec102712_2695	Cluster_678	ALL		putative 4-amino-4-deoxy-L-arabinose-phosphoundecaprenol flippase subunit ArnF	406.626	81.6584	-2.31603	0.000342171	0.00785186
ec102712_5020	Cluster_4054	ALL		conserved hypothetical protein	344.53	69.1557	-2.31671	0.000304933	0.00724182
ec102712_2433	Cluster_3771			phage integrase family protein	238.885	47.4358	-2.33227	0.000246796	0.00623101
ec102712_4502	Cluster_2985	ALL		conserved hypothetical protein	514.577	101.368	-2.34378	0.000252835	0.00632208
ec102712_1913	Cluster_2101	ALL		formate dehydrogenase, alpha subunit	1333.9	262.674	-2.34431	0.00258236	0.0367968
ec102712_679	Cluster_5681		potE	putrescine-ornithine antiporter	109.198	21.3275	-2.35616	0.000691702	0.013487
ec102712_2311	Cluster_4716	ALL	torY	cytochrome c-type protein TorY	54.6098	10.6393	-2.35976	0.00291219	0.0398587
ec102712_1424	Cluster_183			conserved hypothetical protein	114.605	21.8668	-2.38986	0.000471099	0.00984011
ec102712_346	Cluster_913	ALL	lacZ	beta-galactosidase	144.595	27.5792	-2.39036	0.000694841	0.013487
ec102712_4729	Cluster_3058		R	lysozyme	37.1868	7.01126	-2.40705	0.00234898	0.0343176
ec102712_3812	Cluster_5125	ALL		conserved hypothetical protein	540.877	101.416	-2.41501	0.000106939	0.00310721
ec102712_5038	Cluster_1512			bacterial regulatory, GntR family protein	236.978	44.347	-2.41784	0.000799381	0.0152852
ec102712_266	Cluster_4588	EPEC7 ONLY		polysaccharide deacetylase family protein	1201.01	223.331	-2.42699	0.000136438	0.00389897
ec102712_4736	Cluster_3061			DinI-like family protein	1332.11	244.635	-2.44501	0.000273184	0.00657793
ec102712_808	Cluster_3387	ALL		lysis S family protein	59.4309	10.7617	-2.46531	0.00152967	0.0251132
ec102712_3535	Cluster_2682	ALL	hybO	hydrogenase-2 small chain	857.452	155.056	-2.46727	0.00114988	0.0202045
ec102712_3533	Cluster_6170	ALL		polysulphide reductase, NrfD family protein	175.856	31.7962	-2.46747	0.00153204	0.0251132
ec102712_4105	Cluster_5204			fimbrial family protein	212.818	38.3409	-2.47267	0.000241978	0.00616284
ec102712_4477	Cluster_5317	ALL	udp	uridine phosphorylase	11689.3	2105.57	-2.47291	0.00243384	0.0351623
ec102712_4731	Cluster_3059	EPEC7 ONLY	bor	lipoprotein Bor	1073.63	191.508	-2.48703	0.000161926	0.00443252
ec102712_4839	Cluster_3093	ALL		putative predicted protein	104.739	18.6312	-2.49101	0.000423549	0.00925579
ec102712_4272	Cluster_5239	ALL		conserved hypothetical protein	440.187	78.0051	-2.49647	0.000391814	0.00873193
ec102712_591	Cluster_1693	ALL		bacterial regulatory helix-turn-helix, LysR family protein	51.5649	9.09491	-2.50326	0.00105033	0.018968
ec102712_3945	Cluster_2802	ALL	gntT	high-affinity gluconate transporter	343.764	59.9384	-2.51986	0.000342698	0.00785186
ec102712_3292	Cluster_4949	ALL	fucP	H+ symporter permease	96.1241	16.6699	-2.52765	0.00110443	0.0196717
ec102712_344	Cluster_2650		lacA	galactoside O-acetyltransferase	32.0034	5.49136	-2.54299	0.00252673	0.0362026
ec102712_3453	Cluster_4999	ALL	galP	galactose-proton symporter	920.523	157.042	-2.5513	0.000339655	0.00785131
ec102712_1483	Cluster_1956	ALL	flgD	basal-body rod modification protein FlgD	50.652	8.58012	-2.56155	0.00160222	0.0258794
ec102712_4013	Cluster_2832	ALL	nikE	nickel import ATP-binding protein NikE	329.738	55.2556	-2.57713	0.000850047	0.0159999
ec102712_1407	Cluster_329	LT EPEC ONLY	papH	PAP fimbrial minor pilin protein	36.0108	6.03063	-2.57805	0.00117453	0.0205682
ec102712_609	Cluster_1698	ALL	dpiA	transcriptional regulatory protein DpiA	113.622	19.0236	-2.57838	0.00203144	0.0308033
ec102712_2781	Cluster_4821			putative predicted protein	304.792	50.8183	-2.58441	5.17339e-05	0.0016424
ec102712_3663	Cluster_5083	ALL		putative galactarate transporter	51.2596	8.50668	-2.59115	0.0026919	0.037942
ec102712_4156	Cluster_5220	ALL		iron-containing alcohol dehydrogenase family protein	82.4744	13.6056	-2.59974	0.00180334	0.0281657
ec102712_3643	Cluster_1068		yhaI	inner membrane protein yhaI	27.7188	4.55969	-2.60385	0.00368404	0.0477823
ec102712_2377	Cluster_519	ALL	fliI	flagellar protein export ATPase FliI	31.0193	5.05001	-2.61881	0.00269176	0.037942
ec102712_4690	Cluster_3046	ALL		binding--dependent transport system inner membrane component family protein	2074	337.198	-2.62075	0.00022581	0.00584969
ec102712_2442	Cluster_552			conserved hypothetical protein	40.5051	6.54543	-2.62955	0.00108297	0.0193558
ec102712_1891	Cluster_4584		mcbR	HTH-type transcriptional regulator McbR	152.222	24.5884	-2.63013	8.83973e-05	0.00262717
ec102712_1798	Cluster_4576			enoyl-CoA hydratase/isomerase family protein	68.8101	11.1051	-2.63139	0.000336078	0.00780331
ec102712_4760	Cluster_3069			pentapeptide repeats family protein	97.1683	15.6648	-2.63296	0.000201718	0.00532557
ec102712_1823	Cluster_6488	ALL		conserved hypothetical protein	83.8209	13.4832	-2.63614	0.00124579	0.0214548
ec102712_1183	Cluster_1539			caudovirales tail fibre assembly family protein	41.1839	6.59438	-2.64277	0.00315441	0.0425028
ec102712_265	Cluster_596	EPEC7 ONLY		glycosyl transferases group 1 family protein	189.551	30.3253	-2.64399	8.29307e-05	0.00252235
ec102712_5047	Cluster_6962	ALL		bacterial regulatory, LuxR family protein	21.9454	3.50563	-2.64618	0.00345619	0.0458562
ec102712_2282	Cluster_4702	EPEC7 ONLY		alpha amylase, N-terminal ig-like domain protein	88.2508	14.0715	-2.64884	0.00021181	0.00556375
ec102712_1576	Cluster_4444	ALL		EAL domain protein	28.6851	4.53522	-2.66106	0.00195816	0.0298663
ec102712_3630	Cluster_2710			putative outer membrane fimbrial usher protein	35.4247	5.5648	-2.67035	0.00125149	0.0214819
ec102712_2861	Cluster_3874	ALL	yfdX	protein YfdX	51.2737	7.99189	-2.68161	0.0010119	0.0184663
ec102712_5193	Cluster_3255		trbC	type-F conjugative transfer system pilin assembly protein TrbC	32.92	5.09897	-2.69069	0.00176829	0.0278693
ec102712_450	Cluster_5210	ALL		bacterial extracellular solute-binding, 5 Middle family protein	295.436	45.2053	-2.70828	0.000259399	0.00639401
ec102712_2680	Cluster_674	ALL	glpB	glycerol-3-phosphate dehydrogenase, anaerobic, B subunit	2133.49	325	-2.7147	0.000455151	0.00962292
ec102712_4821	Cluster_3088	ALL		conserved hypothetical protein	810.679	123.137	-2.71887	0.000287181	0.00685151
ec102712_2411	Cluster_3768			putative tyrosine protein kinase	151.053	22.774	-2.7296	8.78605e-05	0.00262622
ec102712_5359	Cluster_4349		traJ	protein TraJ	47.3833	7.13366	-2.73167	0.00058485	0.0119287
ec102712_2144	Cluster_3714	ALL		phosphotransferase enzyme family protein	937.784	141.035	-2.7332	0.000316144	0.0074401
ec102712_4689	Cluster_1377	ALL		binding--dependent transport system inner membrane component family protein	2462.21	368.206	-2.74137	0.00011338	0.00325794
ec102712_1797	Cluster_2034			2Fe-2S iron-sulfur cluster binding domain protein	83.0459	12.1347	-2.77477	8.61924e-05	0.00259125
ec102712_4692	Cluster_3047	ALL	malK	maltose/maltodextrin import ATP-binding protein MalK	6760.4	979.496	-2.787	0.000142094	0.00394592
ec102712_1912	Cluster_4592	ALL		molybdopterin oxidoreductase family protein	561.664	81.3149	-2.78812	0.00022607	0.00584969
ec102712_3443	Cluster_2651			conserved hypothetical protein	17.6253	2.54948	-2.78937	0.00380653	0.0491595
ec102712_2688	Cluster_4797	ALL	arnB	UDP-4-amino-4-deoxy-L-arabinose--oxoglutarate aminotransferase	223.306	32.2368	-2.79224	4.09598e-05	0.00136559
ec102712_4009	Cluster_5179	ALL	nikA	nickel ABC transporter, nickel/metallophore periplasmic binding protein	1418.37	204.674	-2.79284	0.000267786	0.00650821
ec102712_2410	Cluster_7192			putative non-LEE-encoded type III effector F	430.646	61.5814	-2.80594	2.44995e-05	0.000875991
ec102712_1799	Cluster_4498		paaB	phenylacetate degradation putative enoyl-CoA hydratase PaaB	21.0644	2.99084	-2.81618	0.00282898	0.0392361
ec102712_4201	Cluster_5024			putative CesD protein	35.787	5.07449	-2.8181	0.000682289	0.0133909
ec102712_2037	Cluster_400	ALL	ymoA	modulating protein YmoA	316.777	44.8381	-2.82067	5.17889e-05	0.0016424
ec102712_640	Cluster_5677	ALL	rihA	pyrimidine-specific ribonucleoside hydrolase RihA	1608.12	226.172	-2.82988	9.55647e-05	0.00279231
ec102712_1035	Cluster_1777	ALL	hcp	hydroxylamine reductase	208.271	29.1236	-2.8382	3.42244e-05	0.00116341
ec102712_4506	Cluster_1316	ALL		conserved hypothetical protein	39.8123	5.54032	-2.84517	0.000393797	0.00873193
ec102712_2689	Cluster_2370	ALL	arnC	undecaprenyl-phosphate 4-deoxy-4-formamido-L-arabinose transferase	123.146	17.0623	-2.85149	8.97611e-05	0.00265254
ec102712_3762	Cluster_1102	ALL		putative sialic acid transporter	150.841	20.5679	-2.87455	0.000139381	0.00393239
ec102712_3218	Cluster_882	ALL		conserved hypothetical protein	265.96	36.2572	-2.87487	1.13777e-05	0.00045172
ec102712_4077	Cluster_1203	ALL	dctA	aerobic C4-dicarboxylate transport protein	939.933	126.913	-2.88872	1.75667e-05	0.000647975
ec102712_2687	Cluster_4796	ALL		histidine phosphatase super family protein	51.636	6.9623	-2.89074	0.00044739	0.00956728
ec102712_4147	Cluster_2876	EPEC7 ONLY		bacterial regulatory helix-turn-helix, AraC family protein	111.803	14.7576	-2.92142	0.000251199	0.00631152
ec102712_1846	Cluster_2051	102712 ONLY		conserved hypothetical protein	38.5192	5.07449	-2.92424	0.000656197	0.0129767
ec102712_4693	Cluster_6896	ALL	lamB	maltoporin	24248	3190.14	-2.92617	0.000242912	0.00616284
ec102712_4745	Cluster_3064		aphA	class B acid phosphatase	730.033	96.0243	-2.92649	4.0232e-05	0.00134998
ec102712_1402	Cluster_1924			glcNAc-PI de-N-acetylase family protein	31.2075	4.06938	-2.93901	0.00063137	0.0125814
ec102712_3811	Cluster_2762		yhdY	inner membrane amino-acid ABC transporter permease protein YhdY	162.888	21.1317	-2.9464	2.16735e-05	0.000782804
ec102712_382	Cluster_5013	ALL	iraP	anti-adapter protein IraP	315.331	40.4253	-2.96354	3.15999e-05	0.00108842
ec102712_4544	Cluster_3002			conserved hypothetical protein	23.1392	2.96636	-2.96358	0.00253469	0.0362169
ec102712_3666	Cluster_5084	ALL	garD	galactarate dehydratase	95.4386	12.1592	-2.97253	0.0004341	0.00932957
ec102712_3265	Cluster_901	EPEC7 ONLY		repair family protein	27.4772	3.48115	-2.9806	0.00174887	0.027647
ec102712_1317	Cluster_1893			conserved hypothetical protein	19.8209	2.50052	-2.98672	0.00302109	0.0410253
ec102712_330	Cluster_854	ALL		homoserine/Threonine efflux family protein	80.3818	10.1245	-2.98902	0.000326499	0.0076149
ec102712_4232	Cluster_1235	ALL	lldD	L-lactate dehydrogenase [cytochrome]	1121.57	141.23	-2.98941	5.38284e-06	0.000247753
ec102712_3150	Cluster_859	ALL	proV	glycine betaine/L-proline transport ATP binding subunit	2372.79	298.76	-2.98953	1.66446e-05	0.000618349
ec102712_4806	Cluster_1412	ALL	eptA	phosphoethanolamine transferase EptA	205.521	25.7893	-2.99444	1.26514e-05	0.000494737
ec102712_5276	Cluster_7013			conserved hypothetical protein	571.777	71.0435	-3.00868	5.9196e-06	0.000265412
ec102712_4078	Cluster_1204	ALL		putative transcriptional regulator	53.2241	6.52095	-3.02893	0.000170531	0.00463686
ec102712_4744	Cluster_1391			conserved hypothetical protein	61.2605	7.50157	-3.02969	0.000142633	0.00394592
ec102712_4517	Cluster_6880			xylose isomerase-like TIM barrel family protein	45.4648	5.5648	-3.03035	0.000231418	0.00595844
ec102712_4443	Cluster_5308	ALL		putative arylsulfatase domain protein	148.574	18.0919	-3.03776	4.96717e-05	0.00159471
ec102712_992	Cluster_3459	LT EPEC ONLY		TIR domain protein	297.975	35.8648	-3.05455	1.47706e-05	0.00056905
ec102712_3344	Cluster_2618			conserved hypothetical protein	25.5409	3.06428	-3.05919	0.00120862	0.0209534
ec102712_3180	Cluster_868		srlD	sorbitol-6-phosphate 2-dehydrogenase	289.321	34.6639	-3.06116	1.89117e-05	0.000692674
ec102712_1939	Cluster_361	ALL		type I phosphodiesterase / nucleotide pyrophosphatase family protein	300.693	35.9628	-3.06371	7.03595e-06	0.00030243
ec102712_219	Cluster_2199			putative aminopeptidase	201.098	24.0246	-3.06531	1.02591e-05	0.000410441
ec102712_3478	Cluster_983	ALL	nupG	nucleoside permease NupG	889.59	102.398	-3.11895	2.11214e-05	0.000768199
ec102712_3219	Cluster_6733	ALL		class II Aldolase and Adducin N-terminal domain protein	175.805	20.1021	-3.12856	4.14189e-06	0.000199032
ec102712_1146	Cluster_90		ycaM	inner membrane transporter YcaM	53.313	6.07959	-3.13244	0.000189319	0.00507551
ec102712_3672	Cluster_5087	ALL		PTS system, mannose/fructose/sorbose, IIB component family protein	22.2759	2.525	-3.14113	0.00238425	0.0346382
ec102712_1583	Cluster_1986	ALL		conserved hypothetical protein	58.532	6.56991	-3.15528	0.000139875	0.00393239
ec102712_4352	Cluster_5275	ALL	tnaB	low affinity tryptophan permease	95.4632	10.6393	-3.16554	4.34178e-05	0.0014272
ec102712_3293	Cluster_4950	ALL	fucI	L-fucose isomerase	425.673	47.3379	-3.16868	6.25553e-06	0.000273403
ec102712_1147	Cluster_91			NADPH-dependent FMN reductase family protein	105.429	11.571	-3.18769	1.55516e-05	0.000586116
ec102712_264	Cluster_593	EPEC7 ONLY		conserved hypothetical protein	644.157	70.5288	-3.19113	1.58102e-06	8.47721e-05
ec102712_1285	Cluster_1876	ALL	cspG	cold shock-like protein CspG	6210.48	676.754	-3.198	8.33542e-06	0.00034682
ec102712_4881	Cluster_4042	ALL		conserved hypothetical protein	350.074	38.0227	-3.20273	2.45904e-05	0.000875991
ec102712_4230	Cluster_5227	ALL	lldP	L-lactate permease	3626.41	393.262	-3.20498	2.44438e-06	0.000124639
ec102712_1609	Cluster_4456	ALL		transglycosylase associated family protein	48.2362	5.07449	-3.24878	0.000454824	0.00962292
ec102712_4952	Cluster_1473		yjgN	inner membrane protein YjgN	18.9043	1.98573	-3.25097	0.00152146	0.0251132
ec102712_3539	Cluster_3923			aldo/keto reductase family protein	588.491	60.7967	-3.27496	9.78219e-06	0.000394397
ec102712_1484	Cluster_208	ALL	flgE	flagellar hook protein FlgE	68.4691	7.01126	-3.28771	6.31337e-05	0.00197806
ec102712_3468	Cluster_5004			TRAP transporter, DctM subunit	29.8966	3.0398	-3.29794	0.000594407	0.0119826
ec102712_1412	Cluster_1931	LT EPEC ONLY		bacterial regulatory helix-turn-helix, AraC family protein	1208.12	122.33	-3.30392	4.57826e-06	0.000216469
ec102712_4316	Cluster_2933	ALL	emrD	multidrug resistance protein D	182.492	18.4353	-3.30729	5.65291e-06	0.000255659
ec102712_4208	Cluster_2898			putative type III secretion system, LEE associated	29.9285	3.01532	-3.31114	0.00025673	0.00635873
ec102712_2139	Cluster_2186			ankyrin repeat family protein	15.1028	1.5199	-3.31277	0.00279671	0.0390964
ec102712_2681	Cluster_4793	ALL	glpC	glycerol-3-phosphate dehydrogenase, anaerobic, C subunit	3379.86	334.808	-3.33556	2.65344e-05	0.000926209
ec102712_4142	Cluster_2875	ALL	yiaO	2,3-diketo-L-gulonate-binding periplasmic protein YiaO	20.0625	1.96125	-3.35465	0.0012753	0.0218186
ec102712_4711	Cluster_1385			conserved hypothetical protein	15.3622	1.47094	-3.38457	0.0027493	0.0386463
ec102712_4065	Cluster_1194	ALL		cytochrome c family protein	353.499	33.8057	-3.38637	9.66629e-06	0.000392769
ec102712_950	Cluster_32	ALL		diguanylate cyclase domain protein	69.2932	6.56991	-3.39877	1.50364e-05	0.000570833
ec102712_2583	Cluster_4761	ALL		bacterial regulatory, lacI family protein	138.96	13.1398	-3.40265	5.59214e-06	0.000255129
ec102712_2088	Cluster_4644			aldehyde ferredoxin oxidoreductase, domains 2 & 3 family protein	154.358	14.5618	-3.40602	2.91387e-05	0.00101034
ec102712_2425	Cluster_2292			conserved hypothetical protein	16.5204	1.54438	-3.41915	0.00222483	0.03278
ec102712_1795	Cluster_313		paaC	phenylacetic acid degradation protein paaC	27.6476	2.57396	-3.42509	0.000236177	0.00605101
ec102712_1482	Cluster_207	ALL	flgC	flagellar basal-body rod protein FlgC	27.7365	2.54948	-3.44351	0.000533199	0.0109611
ec102712_3343	Cluster_2617			conserved hypothetical protein	27.9248	2.525	-3.46719	0.000272254	0.00657793
ec102712_1571	Cluster_4441	ALL		conserved hypothetical protein	44.9105	3.99594	-3.49045	4.38583e-05	0.0014272
ec102712_1298	Cluster_1883	ALL	agp	glucose-1-phosphatase	1745.6	155.253	-3.49103	3.48619e-06	0.000172683
ec102712_4691	Cluster_5380	ALL	malE	maltose-binding periplasmic protein	39958.4	3544.28	-3.49493	2.53611e-05	0.0008973
ec102712_3217	Cluster_881	ALL		NAD binding domain of 6-phosphogluconate dehydrogenase family protein	222.19	19.5873	-3.5038	5.02024e-07	3.18418e-05
ec102712_4231	Cluster_5228	ALL		bacterial regulatory, GntR family protein	769.693	65.1353	-3.56277	7.01369e-08	6.01843e-06
ec102712_1442	Cluster_194	ALL		type VIII secretion system (T8SS), CsgF family protein	23.5549	1.98573	-3.56829	0.000929633	0.0172065
ec102712_263	Cluster_2348		msbB	lipid A biosynthesis (KDO)2-(lauroyl)-lipid IVA acyltransferase	809.762	68.1269	-3.5712	1.74151e-07	1.24076e-05
ec102712_4697	Cluster_3049			pentapeptide repeats family protein	29.8788	2.50052	-3.57882	0.000265482	0.00650821
ec102712_4024	Cluster_5185			conserved hypothetical protein	24.3827	2.01021	-3.60044	0.000376576	0.00844212
ec102712_3582	Cluster_5059	ALL	yqiJ	inner membrane protein YqiJ	295.823	24.0981	-3.61774	1.03523e-06	6.06559e-05
ec102712_3375	Cluster_940			putative selenium-dependent hydroxylase accessory protein YqeC	93.5201	7.55053	-3.63063	3.31256e-05	0.00113346
ec102712_1843	Cluster_2048	102712 ONLY		putative membrane protein	19.0606	1.5199	-3.64855	0.000945918	0.0174458
ec102712_1103	Cluster_1806	LT EPEC ONLY		conserved hypothetical protein	1707.14	134.535	-3.66552	4.85979e-07	3.12046e-05
ec102712_3368	Cluster_938			bacterial regulatory, Fis family protein	537.05	40.989	-3.71175	6.236e-07	3.8157e-05
ec102712_3220	Cluster_2580	ALL		xylose isomerase-like TIM barrel family protein	415.902	31.6486	-3.71603	5.24594e-08	5.18761e-06
ec102712_3649	Cluster_6790	ALL		L-serine ammonia-lyase	186.308	14.1204	-3.72183	2.04517e-06	0.000107444
ec102712_4309	Cluster_5263	ALL	uhpT	hexose phosphate transport protein	79.5964	6.03063	-3.72232	5.35739e-06	0.000247753
ec102712_5063	Cluster_5463	ALL		conserved hypothetical protein	3105.32	234.288	-3.72839	3.23814e-06	0.000163027
ec102712_462	Cluster_1299	ALL		conserved hypothetical protein	82.0796	6.03063	-3.76664	1.85006e-06	9.81853e-05
ec102712_2892	Cluster_748			FlxA-like family protein	606.532	42.753	-3.82649	1.61881e-08	1.87017e-06
ec102712_1739	Cluster_4558	ALL		alpha amylase, catalytic domain protein	64.1809	4.48626	-3.83856	6.6558e-06	0.000288473
ec102712_1617	Cluster_1995			conserved hypothetical protein	21.775	1.5199	-3.84063	0.000705824	0.0136468
ec102712_797	Cluster_3385			putative membrane protein	157.281	10.9582	-3.84326	1.47746e-07	1.08229e-05
ec102712_610	Cluster_1699	ALL		transporter, anaerobic C4-dicarboxylate uptake C family protein	2483.86	168.419	-3.88246	1.10368e-06	6.37806e-05
ec102712_1063	Cluster_1806	LT EPEC ONLY		conserved hypothetical protein	1712.16	113.478	-3.91534	1.03159e-07	8.12923e-06
ec102712_1938	Cluster_2109	ALL		anaerobic sulfatase maturase	38.0182	2.50052	-3.92639	4.54784e-05	0.00146915
ec102712_4882	Cluster_3105	ALL		conserved hypothetical protein	1252.44	80.7764	-3.95466	2.3675e-07	1.62018e-05
ec102712_4241	Cluster_2905	ALL		glycosyl transferase 2 family protein	229.282	14.7331	-3.95998	5.28636e-08	5.18761e-06
ec102712_4810	Cluster_6930	ALL	melR	melibiose operon regulatory protein	1020.04	63.7623	-3.99978	1.38126e-07	1.04115e-05
ec102712_3973	Cluster_1163			type VI secretion system effector, Hcp1 family protein	16.865	1.02958	-4.0339	0.000495274	0.0102626
ec102712_4209	Cluster_1004			type III secretion system subunit	16.3463	0.980626	-4.05911	0.000522952	0.0107932
ec102712_3662	Cluster_1071	ALL	garL	2-dehydro-3-deoxyglucarate aldolase	137.99	8.06532	-4.09669	1.48017e-06	8.10353e-05
ec102712_4119	Cluster_2864	ALL	hokA	protein HokA	35.7374	1.98573	-4.16969	3.54296e-05	0.00119656
ec102712_1481	Cluster_6455	ALL	flgB	flagellar basal-body rod protein FlgB	18.2151	1.00511	-4.17972	0.000895287	0.0166896
ec102712_3376	Cluster_4971		ygfJ	molybdenum hydroxylase accessory protein, YgfJ family	1366.52	75.3577	-4.18061	4.32248e-08	4.49625e-06
ec102712_4967	Cluster_1479	LT EPEC ONLY		PLD-like domain protein	5727.21	315.132	-4.1838	3.89547e-08	4.13476e-06
ec102712_2579	Cluster_4757	ALL	yeiA	NAD-dependent dihydropyrimidine dehydrogenase subunit PreA	306.407	16.6454	-4.20225	5.26643e-08	5.18761e-06
ec102712_2285	Cluster_4704	EPEC7 ONLY		bacterial extracellular solute-binding family protein	38.5014	2.05917	-4.22478	1.48854e-05	0.000569256
ec102712_3114	Cluster_167	ETEC + LT EPEC ONLY	rbsK	ribokinase	169.858	8.99699	-4.23874	5.43824e-08	5.23032e-06
ec102712_5306	Cluster_3286	ETEC + LT EPEC ONLY	ctxA	cholera enterotoxin subunit A	2739.3	142.945	-4.26027	3.28574e-09	4.74697e-07
ec102712_5305	Cluster_3285	ETEC + LT EPEC ONLY	eltB	heat-labile enterotoxin B chain	1799.52	93.5727	-4.26538	1.74275e-09	2.66589e-07
ec102712_3763	Cluster_2749	ALL	nanA	N-acetylneuraminate lyase	708.881	36.0369	-4.29799	1.65406e-08	1.87017e-06
ec102712_3266	Cluster_2596	EPEC7 ONLY		conserved hypothetical protein	9.763	0.490313	-4.31555	0.00341198	0.0453854
ec102712_3178	Cluster_2564		srlE	glucitol/sorbitol-specific phosphotransferase enzyme IIB component	203.635	9.7321	-4.38709	2.4131e-08	2.67033e-06
ec102712_3955	Cluster_2806	ALL	glpD	aerobic glycerol-3-phosphate dehydrogenase	2141.42	102.154	-4.38975	6.26743e-09	8.35818e-07
ec102712_680	Cluster_1725			Orn/Lys/Arg decarboxylase, N-terminal domain protein	236.371	11.1051	-4.41175	8.49211e-08	7.01071e-06
ec102712_307	Cluster_764			G-rich domain on tyrosine kinase family protein	43.8412	2.05917	-4.41215	5.15049e-06	0.000241331
ec102712_4049	Cluster_1189			conserved hypothetical protein	11.1628	0.514792	-4.43856	0.00186544	0.0289616
ec102712_4021	Cluster_1179			conserved hypothetical protein	22.4323	1.02958	-4.44544	0.000285387	0.00684008
ec102712_4706	Cluster_1382			conserved hypothetical protein	11.4222	0.514792	-4.4717	0.0018107	0.028196
ec102712_798	Cluster_3386			conserved hypothetical protein	136.632	6.12855	-4.47861	1.08823e-08	1.36044e-06
ec102712_4710	Cluster_1384	ETEC + LT EPEC ONLY		pyocin activator PrtN family protein	34.3517	1.49542	-4.52176	7.35927e-06	0.000313734
ec102712_4669	Cluster_5375			ShET2 enterotoxin, N-terminal region family protein	82.5983	3.50563	-4.55837	9.68579e-08	7.76234e-06
ec102712_304	Cluster_2515	ALL		iron-sulfur cluster-binding protein	1710.94	69.353	-4.62469	3.52719e-09	4.95808e-07
ec102712_140	Cluster_1921			hypothetical protein	24.4857	0.980626	-4.64209	4.39053e-05	0.0014272
ec102712_2089	Cluster_2159	ALL		conserved hypothetical protein	64.5364	2.525	-4.67576	3.85009e-06	0.000188909
ec102712_3470	Cluster_5005	ALL	ansB	L-asparaginase 2	755.732	29.467	-4.6807	3.76469e-09	5.15267e-07
ec102712_2284	Cluster_2234	EPEC7 ONLY		binding--dependent transport system inner membrane component family protein	13.8416	0.514792	-4.74888	0.000694968	0.013487
ec102712_1645	Cluster_4466	ALL	narI	respiratory nitrate reductase, gamma subunit	139.01	5.05001	-4.78276	7.17444e-08	6.01843e-06
ec102712_4207	Cluster_5025		epaP	type III secretion apparatus protein, YscR/HrcR family	14.7227	0.514792	-4.83791	0.000428533	0.00928718
ec102712_4205	Cluster_2896		epaR	type III secretion apparatus protein SpaR/YscT/HrcT	43.2692	1.47094	-4.87853	1.3672e-06	7.64601e-05
ec102712_303	Cluster_747	ALL		cysteine-rich domain protein	820.992	27.8737	-4.88039	3.82625e-10	6.21885e-08
ec102712_1284	Cluster_1875	ALL	cspE	RNA chaperone, negative regulator of CspA transcription	324.4	10.1245	-5.00185	3.39668e-11	7.23307e-09
ec102712_3179	Cluster_6731			PTS system, glucitol/sorbitol-specific IIA component family protein	49.0817	1.49542	-5.03656	2.2536e-06	0.00011721
ec102712_2677	Cluster_4791	ALL	glpQ	glycerophosphoryl diester phosphodiesterase	1984.14	57.5365	-5.10789	3.71304e-11	7.23307e-09
ec102712_1793	Cluster_4496		paaA	phenylacetic acid degradation protein PaaA	144.527	4.09386	-5.14173	3.72524e-10	6.21885e-08
ec102712_3613	Cluster_1053	ALL	ygjI	inner membrane transporter YgjI	19.8031	0.490313	-5.33588	6.39031e-05	0.00199018
ec102712_2580	Cluster_4759	ALL		branched-chain amino acid transport system / permease component family protein	204.387	5.05001	-5.33888	3.63575e-11	7.23307e-09
ec102712_2578	Cluster_641	ALL	yeiT	NAD-dependent dihydropyrimidine dehydrogenase sunbunit PreT	590.424	14.5128	-5.34635	2.81302e-11	6.36109e-09
ec102712_2676	Cluster_2366			conserved hypothetical protein	62.3512	1.49542	-5.3818	1.2014e-07	9.18898e-06
ec102712_4808	Cluster_1414	ALL	adiY	HTH-type transcriptional regulator AdiY	1729.51	40.449	-5.41811	2.34737e-11	5.5494e-09
ec102712_1641	Cluster_2004	ALL	narK	nitrite extrusion protein 1	1689.18	39.3467	-5.42393	3.75491e-11	7.23307e-09
ec102712_3650	Cluster_5078	ALL	tdcF	protein TdcF	86.9687	1.96125	-5.47065	6.57538e-08	5.87445e-06
ec102712_4576	Cluster_5349	ALL	glpF	glycerol uptake facilitator protein	3842.63	82.3942	-5.54341	4.58508e-12	1.13557e-09
ec102712_3958	Cluster_5167	EPEC7 ONLY		conserved hypothetical protein	25.1607	0.514792	-5.61104	1.44466e-05	0.000560724
ec102712_2582	Cluster_643	ALL	mglB	D-galactose-binding periplasmic protein	671.146	13.0664	-5.6827	9.47292e-14	3.07929e-11
ec102712_3957	Cluster_2808			conserved hypothetical protein	214.083	3.55459	-5.91234	2.52031e-12	6.55407e-10
ec102712_4351	Cluster_1273	ALL	tnaA	tryptophanase	1109.27	16.5475	-6.06686	4.15631e-14	1.44113e-11
ec102712_4575	Cluster_3008	ALL	glpK	glycerol kinase	16500.6	219.456	-6.23244	1.21226e-12	3.50276e-10
ec102712_706	Cluster_1733			conserved hypothetical protein	43.6138	0.490313	-6.47494	6.66396e-08	5.87445e-06
ec102712_2581	Cluster_4760	ALL	mglA	galactose/methyl galactoside import ATP-binding protein MglA	484.278	5.02553	-6.59041	1.19503e-15	5.65033e-13
ec102712_4933	Cluster_3128	ALL		conserved hypothetical protein	101.524	0	-6.66568	2.0645e-12	5.65131e-10
ec102712_3653	Cluster_2720	ALL	sdaC	serine transporter	2794.02	22.2102	-6.97497	3.36356e-15	1.45782e-12
ec102712_1644	Cluster_2005	ALL	narJ	nitrate reductase molybdenum cofactor assembly chaperone	458.332	3.45667	-7.05086	2.31024e-14	8.58255e-12
ec102712_3177	Cluster_867		srlA	glucitol/sorbitol permease IIC component	558.086	3.50563	-7.31467	4.67021e-16	2.42898e-13
ec102712_1642	Cluster_4464	ALL		nitrate reductase, alpha subunit	15357.9	95.241	-7.33318	1.5707e-14	6.28402e-12
ec102712_4935	Cluster_3130	ALL	treB	PTS system trehalose-specific EIIBC component	4123.33	22.6271	-7.50961	7.0187e-17	4.56303e-14
ec102712_3651	Cluster_3933	ALL	pflB	formate acetyltransferase	5222.19	28.094	-7.53825	2.67683e-16	1.54691e-13
ec102712_4934	Cluster_3129	ALL	treC	alpha,alpha-phosphotrehalase	4505.84	17.6016	-7.99995	3.03409e-18	3.15606e-15
ec102712_1643	Cluster_4465	ALL	narH	nitrate reductase, beta subunit	13185.5	40.0084	-8.36444	2.68848e-17	1.99754e-14
ec102712_3956	Cluster_2807			putative membrane protein	385.443	1.02958	-8.54831	4.90176e-18	4.24901e-15
ec102712_3655	Cluster_5079			bacterial regulatory helix-turn-helix, LysR family protein	1141.42	2.47605	-8.84857	3.55914e-19	4.62777e-16
ec102712_3652	Cluster_2719	ALL	ackA	acetate kinase	2928.54	5.05001	-9.17968	1.6937e-20	4.40447e-17
ec102712_2678	Cluster_4792	ALL	glpT	glycerol-3-phosphate transporter	27824.9	43.5623	-9.31908	1.95928e-19	3.39674e-16
ec102712_3654	Cluster_2721		ilvA	threonine ammonia-lyase	9367.4	8.6046	-10.0883	8.2243e-22	4.27746e-18

## Sheet: DMEMB vs DMEM
102712 genes that have significant differential expression in DMEMB vs. DMEM
Locus ID	LS-BSR Cluster ID	Cluster Type	Gene ID	Predicted Protein Function	Read Counts (DMEM)	Read Counts (DMEMB)	LFC (DMEMB/DMEM)	p-value	FDR
ec102712_1406	Cluster_1927	LT EPEC ONLY	papA	Pap fimbrial major pilin protein	11.7622	219.956	4.22499	2.0442e-09	8.84629e-07
ec102712_930	Cluster_26	LT EPEC ONLY		aspartate racemase family protein	6.55163	96.1899	3.87596	1.43171e-07	3.39371e-05
ec102712_2681	Cluster_4793	ALL	glpC	glycerol-3-phosphate dehydrogenase, anaerobic, C subunit	47.8224	401.011	3.06788	1.26302e-06	0.000198754
ec102712_1948	Cluster_2114		fimA	type-1 fimbrial protein, A chain	79.2633	646.929	3.02888	9.39506e-07	0.000157382
ec102712_2680	Cluster_674	ALL	glpB	glycerol-3-phosphate dehydrogenase, anaerobic, B subunit	58.0635	388.943	2.74386	1.09138e-05	0.00120586
ec102712_1412	Cluster_1931	LT EPEC ONLY		bacterial regulatory helix-turn-helix, AraC family protein	23.1942	146.049	2.65462	5.35984e-05	0.00431119
ec102712_1913	Cluster_2101	ALL		formate dehydrogenase, alpha subunit	49.6737	312.682	2.65414	3.0448e-05	0.00277397
ec102712_4660	Cluster_3036	ALL	purH	phosphoribosylaminoimidazolecarboxamide formyltransferase/IMP cyclohydrolase	3070.05	17747.5	2.53128	4.65138e-05	0.00389591
ec102712_2679	Cluster_2367	ALL	glpA	glycerol-3-phosphate dehydrogenase, anaerobic, A subunit	150.497	864.644	2.52237	2.20454e-05	0.00212003
ec102712_3157	Cluster_4918	ALL		MarR family protein	477.553	2735.07	2.51785	1.65234e-05	0.00161898
ec102712_4539	Cluster_1326	ALL	fdxH	formate dehydrogenase, beta subunit	111.224	624.581	2.48942	3.77959e-05	0.00332668
ec102712_4538	Cluster_6887	ALL		formate dehydrogenase, gamma subunit	40.3469	224.138	2.47386	0.000105288	0.00700972
ec102712_2272	Cluster_2229	ALL	purT	phosphoribosylglycinamide formyltransferase 2	777.637	4317.78	2.47312	2.33763e-05	0.00220715
ec102712_2981	Cluster_2493	ALL	purM	phosphoribosylformylglycinamidine cyclo-ligase	826.114	4486.35	2.44113	2.84546e-05	0.00263866
ec102712_3750	Cluster_5106	ALL		phoP regulatory network YrbL family protein	234.944	1240.32	2.40032	4.1082e-05	0.00349736
ec102712_266	Cluster_4588	EPEC7 ONLY		polysaccharide deacetylase family protein	51.9994	266.592	2.35807	0.000152806	0.00868722
ec102712_2748	Cluster_3860	ALL	cvpA	colicin V production protein	189.884	972.245	2.3562	6.24718e-05	0.00463452
ec102712_1542	Cluster_234	ALL	purB	adenylosuccinate lyase	2519.53	12787.1	2.34346	0.000109661	0.00720849
ec102712_2747	Cluster_6090	ALL	purF	amidophosphoribosyltransferase	570.129	2857.55	2.32542	5.67216e-05	0.00439635
ec102712_3043	Cluster_821	ALL	purL	phosphoribosylformylglycinamidine synthase	1966.64	9841.93	2.32321	9.70317e-05	0.00663007
ec102712_2991	Cluster_2497		guaB	inosine-5'-monophosphate dehydrogenase	347.452	1733.44	2.31875	6.59025e-05	0.0047742
ec102712_1914	Cluster_352	ALL	fdxH	formate dehydrogenase, beta subunit	16.4756	81.574	2.30777	0.000683916	0.0251781
ec102712_4658	Cluster_1365	ALL	purD	phosphoribosylamine--glycine ligase	1705.95	8381.75	2.29668	0.000111903	0.00726392
ec102712_684	Cluster_3355	ALL	kdpB	K+-transporting ATPase, B subunit	81.9955	402.534	2.29549	0.000158429	0.00868722
ec102712_2020	Cluster_4630	ALL		response regulator	81.9884	394.212	2.26548	0.000222612	0.0111156
ec102712_685	Cluster_3356	ALL	kdpA	K+-transporting ATPase, A subunit	67.091	321.286	2.25967	0.000231021	0.0114256
ec102712_478	Cluster_6396	ALL	recR	recombination protein RecR	170.592	803.478	2.23571	0.000159639	0.00868722
ec102712_3830	Cluster_2767	ALL	rplQ	ribosomal protein L17	990.923	4610.95	2.21822	0.000133185	0.00833291
ec102712_1417	Cluster_1934	LT EPEC ONLY		PapG chaperone-binding domain protein	41.7881	192.968	2.20719	0.000524102	0.0208909
ec102712_4896	Cluster_3109	ALL	rplI	ribosomal protein L9	222.725	1005.99	2.17528	0.000192539	0.00999856
ec102712_1056	Cluster_1786			Clp protease family protein	59.8313	267.768	2.16201	0.000550643	0.0214999
ec102712_4540	Cluster_1327	ALL		formate dehydrogenase, alpha subunit	1836.18	8149.8	2.15006	0.00025724	0.0123689
ec102712_1912	Cluster_4592	ALL		molybdopterin oxidoreductase family protein	22.3967	96.7996	2.11172	0.00156234	0.0453252
ec102712_2642	Cluster_2353	ALL	napA	periplasmic nitrate reductase, large subunit	242.477	1042.69	2.10439	0.000356648	0.0158297
ec102712_3776	Cluster_6195	ALL		conserved hypothetical protein	343.018	1471.86	2.10129	0.000287482	0.0136963
ec102712_2990	Cluster_793		guaA	GMP synthase [glutamine-hydrolyzing]	1715.2	7298.97	2.08932	0.000369464	0.0159945
ec102712_1947	Cluster_2113		focC	chaperone protein FocC	26.8836	113.42	2.07687	0.00135806	0.0423793
ec102712_3406	Cluster_958	ALL	gcvT	glycine cleavage system T protein	1329.61	5607.01	2.07623	0.000338083	0.0152666
ec102712_4695	Cluster_3048	ALL		maltose operon periplasmic family protein	510.124	2128.02	2.06059	0.00032995	0.0151631
ec102712_4730	Cluster_158			bacteriophage lysis family protein	38.3323	158.443	2.04733	0.00124802	0.0400061
ec102712_2709	Cluster_2378	ALL	nuoN	NADH-quinone oxidoreductase subunit N	237.445	980.001	2.04519	0.000443668	0.0185804
ec102712_3774	Cluster_1105	ALL	mdh	malate dehydrogenase, NAD-dependent	438.139	1808.22	2.04511	0.000365782	0.0159945
ec102712_527	Cluster_584	ALL	purE	N5-carboxyaminoimidazole ribonucleotide mutase	311.573	1256.83	2.01214	0.000487332	0.020085
ec102712_3404	Cluster_956	ALL	gcvP	glycine dehydrogenase	1491.03	6009.53	2.01095	0.000502216	0.0205355
ec102712_2982	Cluster_2494	ALL	purN	phosphoribosylglycinamide formyltransferase	298.172	1200.85	2.00984	0.000515614	0.0207564
ec102712_4834	Cluster_1423	ALL		conserved hypothetical protein	165.594	40.188	-2.04282	0.00141183	0.0423793
ec102712_4215	Cluster_2899			conserved hypothetical protein	105.496	25.3543	-2.05689	0.00182385	0.0493294
ec102712_4316	Cluster_2933	ALL	emrD	multidrug resistance protein D	93.2261	22.0218	-2.0818	0.00186292	0.0498666
ec102712_1933	Cluster_5194	ALL	gadB	glutamate decarboxylase beta	109.435	25.6811	-2.09129	0.00150091	0.0442855
ec102712_4393	Cluster_5290	ALL		VWA domain containing CoxE-like family protein	1951.11	451.434	-2.11171	0.000243606	0.0118228
ec102712_2410	Cluster_7192			putative non-LEE-encoded type III effector F	318.235	73.4712	-2.11484	0.000678021	0.0251781
ec102712_467	Cluster_5869	ALL		biofilm formation regulator YbaJ family protein	3007.79	692.693	-2.11842	0.000235356	0.0115302
ec102712_3811	Cluster_2762		yhdY	inner membrane amino-acid ABC transporter permease protein yhdY	110.554	25.1801	-2.13439	0.00138121	0.0423793
ec102712_1376	Cluster_3548			hypothetical protein	443.814	97.4097	-2.18782	0.000335903	0.0152666
ec102712_2892	Cluster_748			FlxA-like family protein	231.836	50.7957	-2.19032	0.000512275	0.0207564
ec102712_1378	Cluster_6124			putative transposase	819.773	176.239	-2.21769	0.000172107	0.0090278
ec102712_2863	Cluster_6098			bacterial lipid A biosynthesis acyltransferase family protein	4860.68	1039.57	-2.22517	0.000135884	0.00840051
ec102712_2976	Cluster_779	ALL	arsC	arsenate reductase	251.78	53.4968	-2.23464	0.000389971	0.0166728
ec102712_377	Cluster_5855	ALL	yaiY	inner membrane protein YaiY	102.9	21.5861	-2.25307	0.000724711	0.0259546
ec102712_1841	Cluster_2046	102712 ONLY		conserved hypothetical protein	65.986	13.7881	-2.25874	0.00120251	0.039029
ec102712_3860	Cluster_1125	ALL	bfd	bacterioferritin-associated ferredoxin	873.861	178.983	-2.28758	0.000104486	0.00700972
ec102712_3388	Cluster_4974	ALL	idi	isopentenyl-diphosphate delta-isomerase	211.227	43.1939	-2.28989	0.000355558	0.0158297
ec102712_4194	Cluster_5019		ssaV	secretion system apparatus protein SsaV	569.675	116.251	-2.29289	0.000139961	0.00841879
ec102712_1377	Cluster_239			phage tail fibre repeat family protein	548.065	111.546	-2.29671	0.00014766	0.00868722
ec102712_5305	Cluster_3285	ETEC + LT EPEC ONLY	eltB	heat-labile enterotoxin B chain	551.21	111.503	-2.30552	0.000156152	0.00868722
ec102712_4726	Cluster_3056			conserved hypothetical protein	174.094	34.8296	-2.32148	0.000326578	0.0151421
ec102712_4443	Cluster_5308	ALL		putative arylsulfatase domain protein	108.759	21.5643	-2.33442	0.000527	0.0208909
ec102712_1891	Cluster_4584		mcbR	HTH-type transcriptional regulator McbR	150.44	29.3187	-2.35929	0.000321642	0.0150476
ec102712_2776	Cluster_734	ALL		putative predicted protein	839.758	162.538	-2.3692	7.1252e-05	0.00506865
ec102712_1146	Cluster_90		ycaM	inner membrane transporter YcaM	37.3715	7.23165	-2.36954	0.00177332	0.0489833
ec102712_4193	Cluster_998			type III secretion apparatus H+-transporting two-sector ATPase	273.204	52.8651	-2.36959	0.000160596	0.00868722
ec102712_4317	Cluster_1264	ALL		putative dNA-binding transcriptional regulator	40.757	7.79799	-2.38587	0.00136237	0.0423793
ec102712_4506	Cluster_1316	ALL		conserved hypothetical protein	34.8896	6.59998	-2.40226	0.00181298	0.0493294
ec102712_1302	Cluster_1887	ALL	rutG	pyrimidine utilization transport protein G	32.9513	5.96831	-2.46494	0.00159279	0.045952
ec102712_1609	Cluster_4456	ALL		transglycosylase associated family protein	33.5318	6.03363	-2.47443	0.00144902	0.0429986
ec102712_3630	Cluster_2710			putative outer membrane fimbrial usher protein	37.5718	6.62175	-2.50436	0.00112595	0.0377231
ec102712_4734	Cluster_4733	ALL	tfa	tail fiber assembly protein	150.953	26.3346	-2.51907	0.000141043	0.00841879
ec102712_2861	Cluster_3874	ALL	yfdX	protein YfdX	54.7579	9.54058	-2.52092	0.00056266	0.0218052
ec102712_3074	Cluster_2536	ALL		conserved hypothetical protein	30.8735	5.35841	-2.52649	0.00169421	0.0475569
ec102712_1564	Cluster_661	ALL	tfa	tail fiber assembly protein	69.7363	12.0455	-2.53342	0.000369601	0.0159945
ec102712_1583	Cluster_1986	ALL		conserved hypothetical protein	45.2809	7.81977	-2.5337	0.000718611	0.0259149
ec102712_2864	Cluster_6098			bacterial lipid A biosynthesis acyltransferase family protein	3761.07	641.374	-2.55191	1.35068e-05	0.00140282
ec102712_3859	Cluster_1124			type IV leader peptidase family protein	116.878	19.7782	-2.56302	0.000155087	0.00868722
ec102712_2388	Cluster_523	ALL	rcsA	colanic acid capsular biosynthesis activation protein A	99.5775	16.7505	-2.57162	0.000171119	0.0090278
ec102712_3625	Cluster_1057	ALL	ygjV	inner membrane protein YgjV	206.883	34.4592	-2.58585	6.61934e-05	0.0047742
ec102712_5086	Cluster_1532		creD	inner membrane protein CreD	160.467	26.4217	-2.60249	8.29021e-05	0.00581771
ec102712_4213	Cluster_5027		espG	LEE-encoded effector EspG	89.4103	14.5068	-2.62371	0.000150115	0.00868722
ec102712_2138	Cluster_2185			shET2 enterotoxin, N-terminal region family protein	93.0604	15.095	-2.6241	0.000153924	0.00868722
ec102712_4212	Cluster_5026			H-NS histone family protein	1151.64	184.516	-2.64187	9.24921e-06	0.00109162
ec102712_1318	Cluster_1894	ALL	phoH	protein PhoH	56.4089	8.95246	-2.65557	0.00029522	0.0139371
ec102712_4042	Cluster_2847	ALL		putative membrane protein	37.9353	6.01186	-2.65766	0.000641327	0.0246697
ec102712_2411	Cluster_3768			putative tyrosine protein kinase	171.207	27.0969	-2.65954	5.95685e-05	0.00454911
ec102712_797	Cluster_3385			putative membrane protein	82.8193	13.0911	-2.66138	0.000169943	0.0090278
ec102712_2260	Cluster_2226	ALL	pphA	serine/threonine-protein phosphatase 1	115.02	18.0356	-2.67296	8.65416e-05	0.00599214
ec102712_4064	Cluster_5194	ALL	gadA	glutamate decarboxylase alpha	27.1602	4.18217	-2.69917	0.00110297	0.0371929
ec102712_5368	Cluster_3271			conserved hypothetical protein	36.4941	5.42373	-2.75031	0.000481666	0.0200103
ec102712_4214	Cluster_5028			esterase-like activity of phytase family protein	37.0377	5.42373	-2.77164	0.000415452	0.0175402
ec102712_249	Cluster_5797	ALL		putative peptide chain release factor H	70.0093	10.2376	-2.77367	0.000118071	0.00756969
ec102712_3265	Cluster_901	EPEC7 ONLY		repair family protein	28.4715	4.1604	-2.77472	0.000877881	0.030803
ec102712_3696	Cluster_6184		yfkM	general stress protein 18	487.703	70.8572	-2.78302	7.26317e-06	0.000919942
ec102712_1222	Cluster_1857			conserved hypothetical protein	53.1068	7.68912	-2.78801	0.000219511	0.0111156
ec102712_4808	Cluster_1414	ALL	adiY	HTH-type transcriptional regulator AdiY	354.991	48.1384	-2.88252	5.48734e-06	0.000712394
ec102712_4175	Cluster_991			EspF repeat family protein	22.1499	2.98415	-2.89191	0.0011563	0.0380042
ec102712_4208	Cluster_2898			putative type III secretion system, LEE associated	27.0672	3.59405	-2.91286	0.000667678	0.0251781
ec102712_922	Cluster_5901	ALL		conserved hypothetical protein	549.54	69.0057	-2.99344	1.7063e-06	0.000260612
ec102712_4195	Cluster_999			hypothetical protein	34.0087	4.22572	-3.00863	0.00022087	0.0111156
ec102712_462	Cluster_1299	ALL		conserved hypothetical protein	59.8552	7.1881	-3.05779	5.11012e-05	0.0042122
ec102712_2163	Cluster_5974	ALL	spy	spheroplast protein Y	2365.02	283.19	-3.06201	2.79643e-07	6.05077e-05
ec102712_3582	Cluster_5059	ALL	yqiJ	inner membrane protein yqiJ	241.19	28.7306	-3.06951	3.17664e-06	0.000445846
ec102712_1571	Cluster_4441	ALL		conserved hypothetical protein	40.0703	4.77029	-3.07039	0.000138	0.00841879
ec102712_1712	Cluster_4552	ALL		glycine zipper 2TM domain protein	1415.76	167.984	-3.07518	3.34314e-07	6.94438e-05
ec102712_1846	Cluster_2051	102712 ONLY		conserved hypothetical protein	51.5524	6.03363	-3.09494	6.1769e-05	0.00463452
ec102712_950	Cluster_32	ALL		diguanylate cyclase domain protein	67.6346	7.81977	-3.11256	3.11167e-05	0.00278602
ec102712_4184	Cluster_5014			type III secretion apparatus protein, YscD/HrpQ family	124.719	13.8534	-3.17038	5.46512e-06	0.000712394
ec102712_4704	Cluster_6897	ALL		conserved hypothetical protein	301.949	33.4356	-3.17485	1.19783e-06	0.000194386
ec102712_4177	Cluster_3989			conserved hypothetical protein	48.0358	5.29309	-3.18193	5.39625e-05	0.00431119
ec102712_1842	Cluster_2047	102712 ONLY		conserved hypothetical protein	41.0776	4.18217	-3.29603	5.6046e-05	0.00439635
ec102712_1301	Cluster_1886	ALL		hypothetical protein	42.3281	4.1604	-3.34682	3.94819e-05	0.00341716
ec102712_4204	Cluster_1003			transglycosylase SLT domain protein	18.5606	1.80791	-3.35985	0.000671876	0.0251781
ec102712_3577	Cluster_1033			fimbrial family protein	18.4771	1.78614	-3.37083	0.000678036	0.0251781
ec102712_373	Cluster_4986	ALL		putative DNA-binding transcriptional regulator	10.4378	0	-3.38374	0.000391697	0.0166728
ec102712_4201	Cluster_5024			putative CesD protein	63.6043	6.03363	-3.39803	9.49165e-06	0.00109534
ec102712_4200	Cluster_5023			type III secretion outer membrane pore, YscC/HrcC family	855.841	80.659	-3.40743	4.6156e-08	1.3316e-05
ec102712_794	Cluster_1753			lpxR	931.907	87.7818	-3.40819	4.27976e-08	1.30734e-05
ec102712_1711	Cluster_6483	ALL		conserved hypothetical protein	115.346	10.8475	-3.41054	1.94412e-06	0.000288452
ec102712_4681	Cluster_1374	ALL		exopolysaccharide production YjbE family protein	203.281	19.0376	-3.41655	5.52564e-07	0.00010082
ec102712_4190	Cluster_2892			putative EspH protein	94.2501	8.45144	-3.47923	2.18308e-06	0.000314909
ec102712_4021	Cluster_1179			conserved hypothetical protein	13.8471	1.21979	-3.50488	0.0016371	0.0464715
ec102712_4191	Cluster_2893			SepQ family protein	143.977	12.503	-3.5255	6.78349e-07	0.000117422
ec102712_566	Cluster_1679			conserved hypothetical protein	55.435	4.81384	-3.52554	8.97888e-06	0.00108436
ec102712_5049	Cluster_1517	ALL		conserved hypothetical protein	274.638	23.3287	-3.55736	1.25945e-07	3.27017e-05
ec102712_4180	Cluster_993			enterobacterial EspB family protein	384.696	32.2593	-3.57593	5.61209e-08	1.53387e-05
ec102712_4176	Cluster_2887			conserved hypothetical protein	43.2723	3.61582	-3.58105	1.55665e-05	0.00155455
ec102712_2428	Cluster_545			putative predicted protein	14.771	1.21979	-3.59806	0.00098269	0.0337954
ec102712_5276	Cluster_7013			conserved hypothetical protein	1061.02	84.6235	-3.64825	6.14341e-09	2.09767e-06
ec102712_1285	Cluster_1876	ALL	cspG	cold shock-like protein CspG	10225.8	806.548	-3.66431	5.74344e-09	2.09767e-06
ec102712_1284	Cluster_1875	ALL	cspE	RNA chaperone, negative regulator of cspA transcription	155.765	12.0455	-3.6928	2.33007e-07	5.26088e-05
ec102712_5047	Cluster_6962	ALL		bacterial regulatory, LuxR family protein	56.5257	4.18217	-3.75658	3.60145e-06	0.000492167
ec102712_798	Cluster_3386			conserved hypothetical protein	98.7012	7.27519	-3.76201	5.63021e-07	0.00010082
ec102712_4202	Cluster_2895			conserved hypothetical protein	104.458	7.68912	-3.76396	4.94259e-07	9.50624e-05
ec102712_2178	Cluster_4664		ynjE	thiosulfate sulfurtransferase YnjE domain protein	35.1829	2.35249	-3.90261	1.40761e-05	0.00143328
ec102712_4210	Cluster_1005			conserved hypothetical protein	20.152	1.19802	-4.0722	0.000132903	0.00833291
ec102712_2425	Cluster_2292			conserved hypothetical protein	31.6436	1.82969	-4.11225	1.14157e-05	0.00123503
ec102712_4205	Cluster_2896		epaR	type III secretion apparatus protein SpaR/YscT/HrcT	33.2052	1.76436	-4.23419	8.86315e-06	0.00108436
ec102712_4199	Cluster_1000			putative rOrf6	79.7163	4.20394	-4.24506	1.43774e-07	3.39371e-05
ec102712_3958	Cluster_5167	EPEC7 ONLY		conserved hypothetical protein	12.5895	0.609895	-4.36751	0.000800977	0.0282957
ec102712_4198	Cluster_5022			type III secretion apparatus lipoprotein, YscJ/HrcJ family	141.629	6.62175	-4.41876	6.46308e-09	2.09767e-06
ec102712_4178	Cluster_2888		eprI	type III secretion apparatus needle protein	26.7632	1.19802	-4.48153	1.23995e-05	0.0013141
ec102712_706	Cluster_1733			conserved hypothetical protein	13.4668	0.588121	-4.51715	0.000532576	0.020952
ec102712_4241	Cluster_2905	ALL		glycosyl transferase 2 family protein	402.049	17.5128	-4.52089	7.86979e-11	4.54087e-08
ec102712_4209	Cluster_1004			type III secretion system subunit	27.8277	1.17624	-4.56427	1.04616e-05	0.00118102
ec102712_4181	Cluster_2889			secretion system effector C (SseC) like family protein	1046.85	43.6296	-4.5846	3.47651e-12	3.00892e-09
ec102712_4207	Cluster_5025		epaP	type III secretion apparatus protein, YscR/HrcR family	15.5017	0.609895	-4.66772	0.000202408	0.010407
ec102712_4196	Cluster_2894			SepZ family protein	171.614	6.59998	-4.70057	7.26251e-10	3.42856e-07
ec102712_4182	Cluster_994		espA	EspA	859.053	26.9663	-4.99352	2.38436e-13	2.47639e-10
ec102712_4197	Cluster_5020			type III secretion apparatus protein, YscI/HrpB, C-terminal domain	98.1565	2.98415	-5.03969	2.64111e-09	1.05502e-06
ec102712_4192	Cluster_997			putative type III secretion system, LEE associated	39.8665	1.19802	-5.05646	4.26057e-07	8.50967e-05
ec102712_4188	Cluster_5018			IpaB/EvcA family protein	294.646	8.38611	-5.13484	6.36996e-12	4.1349e-09
ec102712_4185	Cluster_2890		eae	intimin	5514.56	146.027	-5.23894	2.42421e-15	4.19631e-12
ec102712_4187	Cluster_5017		tir	Tir	2832.32	74.6036	-5.24659	2.03818e-15	4.19631e-12
ec102712_4183	Cluster_995			type III secretion effector delivery regulator, TyeA family	882.928	21.6078	-5.35267	1.40611e-14	1.82548e-11
ec102712_4179	Cluster_992			type III secretion system regulator family protein	100.024	2.37426	-5.39673	7.02783e-10	3.42856e-07
ec102712_4189	Cluster_996			putative type III secretion system, chaperone for EspF,LEE associated	171.674	3.00593	-5.83572	4.44983e-12	3.30114e-09
ec102712_4186	Cluster_5015		cesT	tir chaperone	3808.13	35.1126	-6.76095	2.53848e-21	1.31823e-17

## Sheet: LBB vs LB
102712 genes that have significant differential expression in LBB vs. LB
Locus ID	LS-BSR Cluster ID	Cluster Type	Gene ID	Predicted Protein Function	Read Counts (LB)	Read Counts (LBB)	LFC (LBB/LB)	p-value	FDR
ec102712_1406	Cluster_1927	LT EPEC ONLY	papA	Pap fimbrial major pilin protein	18.7207	1005.91	5.74772	3.89496e-16	2.03512e-12
ec102712_1412	Cluster_1931	LT EPEC ONLY		bacterial regulatory helix-turn-helix, AraC family protein	29.2465	1425.36	5.60692	1.47322e-14	3.84878e-11
ec102712_1417	Cluster_1934	LT EPEC ONLY		PapG chaperone-binding domain protein	40.3122	656.14	4.02472	1.29408e-10	2.25386e-07
ec102712_680	Cluster_1725			Orn/Lys/Arg decarboxylase, N-terminal domain protein	32.4684	279.752	3.10704	1.97433e-05	0.0128949
ec102712_1407	Cluster_329	LT EPEC ONLY	papH	PAP fimbrial minor pilin protein	4.98403	42.1968	3.08175	4.37848e-05	0.0254195
ec102712_3220	Cluster_2580	ALL		xylose isomerase-like TIM barrel family protein	75.3692	488.081	2.69507	1.59488e-06	0.00166665
ec102712_1409	Cluster_1928		papD	chaperone protein PapD	69.8698	388.315	2.47449	4.81965e-06	0.00419711
ec102712_3219	Cluster_6733	ALL		class II Aldolase and Adducin N-terminal domain protein	37.799	206.095	2.44689	6.85164e-06	0.00511426
ec102712_3497	Cluster_1009	ALL	gspE	type II secretion system protein E	361.699	57.9144	-2.64279	8.50805e-05	0.0444546
ec102712_3663	Cluster_5083	ALL		putative galactarate transporter	446.109	60.4793	-2.88288	1.17041e-06	0.00152884
