# Supplementary material for: Comparative genomics and transcriptomics of Escherichia coli isolates carrying virulence factors of both enteropathogenic and enterotoxigenic E. coli
Source: Sci Rep. 2017 Jun 14;7:3513. doi: 10.1038/s41598-017-03489-z (PMC5471185; doi:10.1038/s41598-017-03489-z)
Supplement: Supplementary file 2 — 11 Supplemental datasets [file 41598_2017_3489_MOESM2_ESM.zip › Supplemental_datasets/Data_Set_S6.xls]

## Sheet: DMEM vs LB
401140 genes that have significant differential expression in DMEM vs. LB
Locus ID	LS-BSR Cluster ID	Cluster Type	Gene ID	Predicted Protein Function	Read Counts (LB)	Read Counts (DMEM)	LFC (DMEM/LB)	p-value	FDR
ec401140_3949	Cluster_5201	ALL		conserved hypothetical protein	0.558522	137.743	7.94615	2.98624e-35	2.72068e-33
ec401140_2609	Cluster_6070	ALL	cirA	colicin I receptor	748.975	22558.5	4.91261	1.11415e-43	1.45754e-41
ec401140_3950	Cluster_6821	ALL		bacterial extracellular solute-binding s, 5 Middle family protein	359.626	8265.42	4.52252	2.32959e-39	2.58382e-37
ec401140_2879	Cluster_4834	ALL	cysT	sulfate ABC transporter, permease protein CysT	2.48062	47.9334	4.27225	6.00115e-13	1.50088e-11
ec401140_3948	Cluster_2858	ALL		binding--dependent transport system inner membrane component family protein	18.2349	348.755	4.25744	3.50326e-31	2.59038e-29
ec401140_3946	Cluster_1210	ALL		oligopeptide/dipeptide ABC transporter, ATP-binding , C-terminal domain protein	38.1202	672.108	4.14007	2.65711e-34	2.37835e-32
ec401140_846	Cluster_3401			prophage tail fibre N-terminal family protein	0.558522	8.79249	3.97659	0.00045465	0.00323067
ec401140_1290	Cluster_222	ALL	fhuE	fhuE receptor	312.195	4888.77	3.96895	2.28243e-32	1.81953e-30
ec401140_4231	Cluster_5260	ALL	asnA	aspartate--ammonia ligase	151.308	2363.42	3.96531	1.11954e-33	9.84807e-32
ec401140_854	Cluster_3417	ALL	bioB	biotin synthase	39.8083	612.455	3.94346	2.33419e-31	1.75133e-29
ec401140_56	Cluster_5686	ALL	leuB	3-isopropylmalate dehydrogenase	54.4456	820.989	3.91448	9.5062e-32	7.34858e-30
ec401140_55	Cluster_3347	ALL	leuC	3-isopropylmalate dehydratase large subunit	129.441	1912.36	3.88499	4.47085e-33	3.73939e-31
ec401140_857	Cluster_3418	ALL	bioD	dethiobiotin synthase	13.0271	185.452	3.83146	5.24573e-23	2.62389e-21
ec401140_4853	Cluster_4064	401140 ONLY		cytolethal distending toxin A/C family protein	1328.49	18776.3	3.82105	9.19686e-30	6.60878e-28
ec401140_4854	Cluster_4065	401140 ONLY	cdtB	cytolethal distending toxin subunit B	1609.76	22491.1	3.80444	1.97891e-29	1.38307e-27
ec401140_3574	Cluster_2746	ALL	gltD	glutamate synthase [NADPH] small chain	76.3965	1003.5	3.7154	2.45001e-30	1.7857e-28
ec401140_3947	Cluster_6229	ALL	dppC	dipeptide transport system permease protein dppC	20.3784	264.809	3.69984	2.1794e-25	1.19562e-23
ec401140_923	Cluster_3439	ALL		biofilm formation family protein	130.009	1667.33	3.68086	2.4987e-29	1.72276e-27
ec401140_3945	Cluster_3983	ALL		oligopeptide/dipeptide ABC transporter, ATP-binding , C-terminal domain protein	85.383	1053.96	3.62572	3.27125e-29	2.22532e-27
ec401140_4811	Cluster_6962	ALL		bacterial regulatory s, luxR family protein	50.9008	607.567	3.57728	4.25162e-27	2.61347e-25
ec401140_54	Cluster_1655	ALL	leuD	3-isopropylmalate dehydratase small subunit	38.3542	433.276	3.49783	7.33324e-26	4.20384e-24
ec401140_2880	Cluster_4835	ALL	cysP	thiosulfate-binding protein	27.6643	312.084	3.49584	5.64906e-23	2.7713e-21
ec401140_4852	Cluster_11			hypothetical protein	79.9287	885.752	3.47012	5.90571e-29	3.91311e-27
ec401140_3572	Cluster_1097	ALL	gltB	glutamate synthase [NADPH] large chain	516.769	5636.11	3.44711	1.80708e-26	1.07206e-24
ec401140_891	Cluster_4286	ALL		PKHD-type hydroxylase Sbal_3634	81.6572	886.522	3.4405	4.42864e-28	2.78949e-26
ec401140_892	Cluster_5724	ALL	fiu	catecholate siderophore receptor fiu	1278.03	13556.6	3.407	1.69165e-25	9.38129e-24
ec401140_4308	Cluster_5316	ALL	metE	5-methyltetrahydropteroyltriglutamate--homocysteine S-methyltransferase	136.193	1419.2	3.38135	5.35161e-26	3.10272e-24
ec401140_60	Cluster_5782	ALL	ilvN	acetolactate synthase, small subunit	5.19524	51.3035	3.3038	7.30632e-11	1.46759e-09
ec401140_649	Cluster_3342	ALL	gltI	glutamate/aspartate periplasmic-binding protein	95.0966	931.932	3.29276	6.23374e-24	3.27882e-22
ec401140_57	Cluster_1661	ALL	leuA	2-isopropylmalate synthase	152.297	1489.31	3.28968	2.5695e-25	1.39464e-23
ec401140_2948	Cluster_2493	ALL	purM	phosphoribosylformylglycinamidine cyclo-ligase	194.739	1883.36	3.27369	3.28092e-24	1.74367e-22
ec401140_4856	Cluster_4066			conserved hypothetical protein	8.63692	78.3564	3.18146	2.52517e-14	6.92655e-13
ec401140_2970	Cluster_821	ALL	purL	phosphoribosylformylglycinamidine synthase	510.049	4502.2	3.14192	9.48862e-23	4.57691e-21
ec401140_4812	Cluster_3177	ALL	fhuF	siderophore-iron reductase FhuF	1060.33	9250.44	3.12501	1.8116e-22	8.55814e-21
ec401140_2845	Cluster_4831	ALL	mntH	manganese transport protein mntH	494.34	4291.56	3.11793	2.18324e-22	1.02192e-20
ec401140_663	Cluster_5680	ALL	asnB	asparagine synthase	184.236	1596.43	3.11523	9.74886e-23	4.64848e-21
ec401140_1301	Cluster_3515	ALL	bhsA	multiple stress resistance protein BhsA	17.1707	146.052	3.08846	4.22821e-17	1.40368e-15
ec401140_564	Cluster_1676	ALL	cusF	cation efflux system protein CusF	80.6459	684.043	3.08441	6.0063e-20	2.35724e-18
ec401140_766	Cluster_1897			conserved hypothetical protein	1.03905	8.79249	3.08101	0.00192857	0.0111182
ec401140_563	Cluster_1674	ALL	cusC	cation efflux system protein CusC	454.377	3836.19	3.07771	8.44643e-20	3.26354e-18
ec401140_17	Cluster_4758	ALL	carB	carbamoyl-phosphate synthase large chain	236.991	1960.51	3.04833	3.44044e-22	1.58136e-20
ec401140_5096	Cluster_4171			enterobacterial TraT complement resistance family protein	588.348	4693.31	2.99587	8.35566e-21	3.5824e-19
ec401140_1242	Cluster_1950	ALL		yceI-like domain protein	84.7088	672.694	2.98937	5.84646e-21	2.52785e-19
ec401140_5038	Cluster_4139	401140 ONLY		conserved hypothetical protein	2.0781	16.4923	2.98845	0.000160048	0.0013128
ec401140_2268	Cluster_2229	ALL	purT	phosphoribosylglycinamide formyltransferase 2	109.462	851.262	2.95917	4.92139e-21	2.16456e-19
ec401140_4498	Cluster_3038	ALL	aceA	isocitrate lyase	27.0152	206.332	2.93312	2.19226e-17	7.45661e-16
ec401140_2537	Cluster_149			antirestriction Ral family protein	2.55862	19.2451	2.91105	2.79855e-05	0.000263923
ec401140_2774	Cluster_3860	ALL	cvpA	colicin V production protein	69.4979	519.593	2.90234	1.85696e-18	6.62532e-17
ec401140_3904	Cluster_2105	ALL	osmC	peroxiredoxin osmC	100.944	749.765	2.89289	3.15016e-20	1.29614e-18
ec401140_1117	Cluster_4889			replication P family protein	9.50742	70.39	2.88824	6.0562e-12	1.36118e-10
ec401140_767	Cluster_1748			ead/Ea22-like family protein	0.961051	7.09907	2.88494	0.00920781	0.0411729
ec401140_4489	Cluster_1365	ALL	purD	phosphoribosylamine--glycine ligase	163.518	1199.71	2.87516	9.49752e-21	4.00466e-19
ec401140_4813	Cluster_1517	ALL		conserved hypothetical protein	134.543	986.218	2.87384	5.71304e-21	2.49128e-19
ec401140_3267	Cluster_4980	ALL	serA	D-3-phosphoglycerate dehydrogenase	347.872	2548.75	2.87316	5.69654e-20	2.253e-18
ec401140_943	Cluster_5741	ALL	potF	putrescine-binding periplasmic protein	11.105	81.2512	2.87118	8.12455e-13	2.00248e-11
ec401140_4888	Cluster_1535	ALL	thrA	bifunctional aspartokinase/homoserine dehydrogenase 1	500.406	3653.62	2.86815	8.16206e-20	3.17884e-18
ec401140_1112	Cluster_3476	401140 ONLY	N	antitermination protein N	57.9778	423.274	2.86802	6.57891e-19	2.41479e-17
ec401140_2494	Cluster_2313	ALL	hisC	histidinol-phosphate transaminase	146.584	1042.8	2.83066	4.36377e-20	1.76698e-18
ec401140_1771	Cluster_344	ALL		conserved hypothetical protein	2009.9	14160.5	2.81668	2.09908e-18	7.43715e-17
ec401140_689	Cluster_3356	ALL	kdpA	K+-transporting ATPase, A subunit	4.96125	34.878	2.81354	8.60858e-08	1.25489e-06
ec401140_4491	Cluster_3036	ALL	purH	phosphoribosylaminoimidazolecarboxamide formyltransferase/IMP cyclohydrolase	287.552	1990.9	2.79153	5.21788e-19	1.94318e-17
ec401140_3905	Cluster_4596			oligopeptide/dipeptide ABC transporter, ATP-binding , C-terminal domain protein	10.4685	71.4913	2.77172	1.61444e-10	3.15589e-09
ec401140_2773	Cluster_6090	ALL	purF	amidophosphoribosyltransferase	205.367	1398.52	2.76762	5.78869e-19	2.14014e-17
ec401140_2021	Cluster_3681	401140 ONLY		mu-like prophage FluMu gp41 family protein	1.44158	9.4932	2.71925	0.00209705	0.012035
ec401140_2364	Cluster_5990	ALL		ferritin-like domain protein	94.2692	618.021	2.7128	2.63526e-17	8.90403e-16
ec401140_2844	Cluster_2457	ALL		conserved hypothetical protein	89.1367	584.199	2.71237	8.60012e-19	3.1119e-17
ec401140_16	Cluster_580	ALL	carA	carbamoyl-phosphate synthase small chain	165.752	1055.58	2.67094	5.9371e-18	2.07473e-16
ec401140_1416	Cluster_3551			outer membrane autotransporter barrel domain protein	19.3394	121.844	2.65542	1.80729e-13	4.65697e-12
ec401140_2499	Cluster_567	ALL	hisE	phosphoribosyl-ATP diphosphatase	74.512	456.876	2.61626	1.27626e-16	4.12119e-15
ec401140_2877	Cluster_2466	ALL	cysA	sulfate ABC transporter, ATP-binding family protein	19.2739	116.005	2.58946	1.63908e-11	3.55855e-10
ec401140_1132	Cluster_6417		ompD	outer membrane porin protein ompD	9018.87	53462.9	2.56752	1.48088e-15	4.47067e-14
ec401140_565	Cluster_1677	ALL	cusB	cation efflux system protein CusB	48.2516	283.665	2.55554	1.50161e-12	3.61378e-11
ec401140_2924	Cluster_770	ALL	purC	phosphoribosylaminoimidazolesuccinocarboxamide synthase	94.8124	556.272	2.55264	3.51897e-16	1.11514e-14
ec401140_3137	Cluster_6735	ALL	cysD	sulfate adenylyltransferase, small subunit	28.3788	165.873	2.54719	1.48173e-12	3.58284e-11
ec401140_2069	Cluster_425	ALL		hemin uptake hemP family protein	30.8594	179.553	2.54063	3.34957e-14	9.04206e-13
ec401140_853	Cluster_12	ALL	bioA	adenosylmethionine-8-amino-7-oxononanoate transaminase	35.3527	204.888	2.53494	2.93933e-14	8.0195e-13
ec401140_1391	Cluster_8			prophage tail fibre family protein	0	5.74766	2.52297	0.00160593	0.00954946
ec401140_4889	Cluster_3188	ALL	thrB	homoserine kinase	102.451	585.502	2.51475	3.42842e-16	1.09324e-14
ec401140_2255	Cluster_6505	ALL		conserved hypothetical protein	46.2112	263.282	2.5103	3.43104e-15	9.83437e-14
ec401140_2233	Cluster_3720			hypothetical protein	1.9221	10.8113	2.49178	0.00373853	0.0199728
ec401140_561	Cluster_5881	ALL	cusR	transcriptional regulatory protein CusR	66.7581	370.797	2.47362	2.2512e-12	5.22074e-11
ec401140_2543	Cluster_3818			conserved hypothetical protein	2.0001	11.1033	2.47284	0.00680759	0.0322791
ec401140_648	Cluster_1711	ALL		amino ABC transporter, permease , 3-TM region, His/Glu/Gln/Arg/opine family domain protein	34.5602	191.717	2.47179	1.78034e-12	4.22478e-11
ec401140_575	Cluster_3319	ALL	fepA	ferrienterobactin receptor	1343.75	7444.29	2.46987	2.84048e-15	8.18766e-14
ec401140_1358	Cluster_3532			istB-like ATP binding family protein	3.19514	17.5517	2.45766	0.000253002	0.00195875
ec401140_3592	Cluster_1105	ALL	mdh	malate dehydrogenase, NAD-dependent	956.996	5228.41	2.44979	1.65432e-14	4.63754e-13
ec401140_856	Cluster_4278	ALL	bioC	malonyl-CoA O-methyltransferase BioC	12.3906	67.3451	2.44233	1.63143e-09	2.86033e-08
ec401140_586	Cluster_1687	ALL	entC	isochorismate synthase entC	228.097	1238.54	2.44092	6.28921e-16	1.9447e-14
ec401140_1366	Cluster_3539			conserved hypothetical protein	2.40263	12.9134	2.42618	0.000582122	0.00400342
ec401140_2493	Cluster_2312	ALL	hisD	histidinol dehydrogenase	279.866	1502.26	2.42433	7.05099e-16	2.16712e-14
ec401140_2878	Cluster_753	ALL	cysW	sulfate ABC transporter, permease protein CysW	14.5592	77.831	2.41841	8.44273e-10	1.53291e-08
ec401140_574	Cluster_1680	ALL		4'-phosphopantetheinyl transferase superfamily protein	202.926	1077.58	2.40877	1.81697e-15	5.45306e-14
ec401140_893	Cluster_5726	ALL	bhsA	multiple stress resistance protein BhsA	7.03935	37.1554	2.40006	1.95932e-06	2.27709e-05
ec401140_1996	Cluster_3656	401140 ONLY		conserved hypothetical protein	19.5859	102.79	2.39182	8.95894e-11	1.78549e-09
ec401140_3050	Cluster_4916	ALL		conserved hypothetical protein	85.7103	449.285	2.39009	2.60408e-15	7.54888e-14
ec401140_945	Cluster_5742	ALL	potH	putrescine transport system permease protein PotH	9.0269	46.9406	2.37854	1.87473e-07	2.57752e-06
ec401140_944	Cluster_64	ALL		polyamine ABC transporter, ATP-binding family protein	8.54637	44.3545	2.3757	9.1711e-08	1.33308e-06
ec401140_1542	Cluster_3567	401140 ONLY		putative ybl58	21.4955	111.199	2.37104	8.70269e-12	1.92213e-10
ec401140_2048	Cluster_3695	ALL		conserved hypothetical protein	35.5616	182.482	2.35936	7.0333e-13	1.75043e-11
ec401140_942	Cluster_4289			putative predicted protein	1.59757	8.19179	2.3583	0.00228503	0.0130114
ec401140_1899	Cluster_4625	ALL	ynfM	inner membrane transport protein ynfM	121.594	622.424	2.35583	1.03658e-14	2.93812e-13
ec401140_2115	Cluster_6551			putative phage tail protein E	1.9221	9.81855	2.35282	0.00539692	0.0267331
ec401140_688	Cluster_3355	ALL	kdpB	K+-transporting ATPase, B subunit	12.3126	62.2148	2.33713	1.81557e-08	2.86782e-07
ec401140_4855	Cluster_3061			dinI-like family protein	436.649	2189.8	2.32625	1.70513e-14	4.72803e-13
ec401140_4890	Cluster_3189	ALL	thrC	threonine synthase	141.519	697.236	2.30065	4.4005e-14	1.18165e-12
ec401140_4998	Cluster_4118	401140 ONLY		conserved hypothetical protein	3.51967	17.2763	2.29528	0.000280867	0.0021447
ec401140_3051	Cluster_6134	ALL	nrdH	glutaredoxin-like protein nrdH	100.139	490.328	2.29175	1.25105e-13	3.27325e-12
ec401140_532	Cluster_5418	ALL	purK	phosphoribosylaminoimidazole carboxylase, ATPase subunit	63.173	307.003	2.28087	7.53541e-13	1.86629e-11
ec401140_587	Cluster_1688	ALL		(2,3-dihydroxybenzoyl)adenylate synthase	501.173	2415.85	2.26915	3.30885e-14	8.97965e-13
ec401140_2495	Cluster_2314	ALL	hisB	histidine biosynthesis bifunctional protein hisB	175.275	844.696	2.26882	1.73902e-14	4.79593e-13
ec401140_4076	Cluster_2888		eprI	type III secretion apparatus needle protein	3.51967	16.9343	2.26643	0.000371317	0.00271024
ec401140_903	Cluster_5901	ALL		conserved hypothetical protein	198.68	949.757	2.25712	8.22981e-14	2.1869e-12
ec401140_2497	Cluster_3792	ALL	hisA	1-(5-phosphoribosyl)-5-[(5-phosphoribosylamino)methylideneamino]imidazole-4-carboxamide isomerase	77.7071	368.301	2.24476	8.45621e-13	2.07421e-11
ec401140_3817	Cluster_1169	ALL	livH	high-affinity branched-chain amino acid transport system permease protein livH	9.42943	44.3045	2.23221	6.14473e-07	7.68393e-06
ec401140_1799	Cluster_3606	401140 ONLY		conserved hypothetical protein	2.0001	9.16785	2.19651	0.00559443	0.027551
ec401140_1860	Cluster_3628			phage head-tail joining family protein	2.0001	9.13451	2.19126	0.0103137	0.0452453
ec401140_106	Cluster_4345	ALL	cueO	blue copper oxidase CueO	389.374	1742.51	2.16194	7.63936e-12	1.70201e-10
ec401140_2830	Cluster_6098		lpxL	lipid A biosynthesis lauroyl (or palmitoleoyl) acyltransferase family protein	804.142	3588.33	2.15779	2.92563e-12	6.75409e-11
ec401140_1215	Cluster_1942	ALL		NAD binding domain of 6-phosphogluconate dehydrogenase family protein	160.157	701.958	2.1319	4.15516e-12	9.50656e-11
ec401140_3150	Cluster_897	ALL		sulfite reductase [NADPH] flavoprotein, alpha-component	36.8597	161.276	2.12942	2.6295e-10	4.98725e-09
ec401140_1502	Cluster_4467	ALL	oppA	periplasmic oligopeptide-binding protein	1347.05	5879.13	2.1258	5.4502e-11	1.10345e-09
ec401140_4095	Cluster_5022			type III secretion apparatus lipoprotein, YscJ/HrcJ family	43.2375	188.297	2.12265	3.04424e-10	5.75249e-09
ec401140_59	Cluster_1684	ALL	ilvB	acetolactate synthase, large subunit, biosynthetic type	174.117	754.855	2.11614	8.51506e-12	1.88886e-10
ec401140_1131	Cluster_6416			phage antitermination Q family protein	6.55882	28.2796	2.10825	0.000246504	0.00192288
ec401140_2147	Cluster_439	ALL	katE	catalase HPII	58.3678	251.029	2.10461	1.79338e-10	3.4923e-09
ec401140_4080	Cluster_994		espA	espA	99.4366	424.692	2.09457	1.90178e-12	4.47138e-11
ec401140_588	Cluster_3323	ALL	entB	isochorismatase	343.668	1465.38	2.09218	1.84363e-12	4.35472e-11
ec401140_2498	Cluster_2315	ALL	hisF	imidazole glycerol phosphate synthase subunit hisF	108.36	460.413	2.08709	4.50017e-12	1.02044e-10
ec401140_2234	Cluster_4685	ALL		conserved hypothetical protein	256.136	1079.23	2.07501	2.96192e-11	6.29655e-10
ec401140_589	Cluster_1689	ALL		2,3-dihydro-2,3-dihydroxybenzoate dehydrogenase	260.451	1093.06	2.06928	2.03118e-12	4.75372e-11
ec401140_2429	Cluster_4744	ALL	uraH	hydroxyisourate hydrolase	53.731	225.143	2.06702	4.27312e-10	7.98588e-09
ec401140_2843	Cluster_4830	ALL		voltage gated chloride channel family protein	78.7211	329.402	2.06503	3.17861e-11	6.72915e-10
ec401140_4851	Cluster_4063			phage integrase family domain protein	9.35143	38.9155	2.05709	5.60574e-06	5.95162e-05
ec401140_2870	Cluster_750	ALL	cysK	cysteine synthase A	589.196	2442.8	2.05172	4.44581e-11	9.18321e-10
ec401140_855	Cluster_13	ALL	bioF	8-amino-7-oxononanoate synthase	29.8204	123.378	2.04872	8.12753e-10	1.48095e-08
ec401140_3048	Cluster_858	ALL		conserved hypothetical protein	18.3003	75.3202	2.04117	1.13276e-07	1.62341e-06
ec401140_3053	Cluster_2558	ALL		ribonucleoside-diphosphate reductase, alpha subunit	543.276	2232.74	2.03906	2.95372e-11	6.29655e-10
ec401140_946	Cluster_5743	ALL		binding--dependent transport system inner membrane component family protein	5.51977	22.6653	2.0378	0.000276172	0.00211248
ec401140_533	Cluster_584	ALL	purE	N5-carboxyaminoimidazole ribonucleotide mutase	106.202	435.454	2.03571	3.26238e-11	6.87797e-10
ec401140_2466	Cluster_2817	ALL		gamma-glutamyltranspeptidase family protein	2.55862	10.4693	2.03272	0.011566	0.0493393
ec401140_5125	Cluster_1607			conserved hypothetical protein	5.19524	21.2305	2.03088	0.000928328	0.00601057
ec401140_4079	Cluster_2889			secretion system effector C (SseC) like family protein	153.648	626.461	2.02759	6.09631e-12	1.36418e-10
ec401140_1118	Cluster_4887	ALL	ninB	protein ninB	3.59767	14.5735	2.01821	0.00155684	0.00932279
ec401140_5218	Cluster_4229	401140 ONLY		reverse transcriptase family protein	257.098	1031.63	2.00453	4.31965e-11	8.95888e-10
ec401140_2047	Cluster_4648	ALL	sufA	feS assembly scaffold SufA	90.9306	363.888	2.00066	2.09907e-10	4.01102e-09
ec401140_4017	Cluster_1235	ALL	lldD	L-lactate dehydrogenase [cytochrome]	406.869	101.956	-1.99661	1.83104e-10	3.55207e-09
ec401140_2178	Cluster_4667	ALL	gdhA	NADP-specific glutamate dehydrogenase	384.226	96.2754	-1.99672	1.96931e-10	3.77723e-09
ec401140_4563	Cluster_3071	ALL	nrfD	cytochrome c nitrite reductase, NrfD subunit	51.3159	12.8301	-1.99988	2.23369e-06	2.54674e-05
ec401140_2914	Cluster_2477	ALL		glutamate synthase, small subunit domain protein	132.518	33.1179	-2.0005	1.12007e-08	1.79705e-07
ec401140_3842	Cluster_1177	ALL	nikR	nickel-responsive transcriptional regulator NikR	562.369	139.078	-2.01562	3.56432e-11	7.48361e-10
ec401140_2176	Cluster_4665	ALL		conserved hypothetical protein	71.2389	17.6017	-2.01695	4.11569e-07	5.27595e-06
ec401140_12	Cluster_4646	ALL	rihC	non-specific ribonucleoside hydrolase rihC	535.188	131.512	-2.02485	1.13652e-10	2.24749e-09
ec401140_2665	Cluster_4784	ALL		napD family protein	70.0967	17.1763	-2.02893	6.97845e-08	1.02902e-06
ec401140_2673	Cluster_2357	ALL	apbE	thiamine biosynthesis lipoprotein ApbE	202.509	49.3514	-2.03682	9.04737e-10	1.63108e-08
ec401140_4683	Cluster_4042	ALL		conserved hypothetical protein	216.983	52.7883	-2.03929	3.04951e-09	5.221e-08
ec401140_3730	Cluster_1136	ALL	cysG	siroheme synthase	1595.08	384.276	-2.05341	4.28688e-12	9.76413e-11
ec401140_2244	Cluster_2222	ALL	mgrB	protein mgrB	408.531	97.4848	-2.0672	7.5274e-11	1.50607e-09
ec401140_4607	Cluster_1412	ALL	eptA	phosphoethanolamine transferase eptA	193.094	45.6059	-2.08201	5.50912e-10	1.01839e-08
ec401140_1831	Cluster_4611	ALL		marB family protein	86.3719	20.3378	-2.0864	1.87933e-07	2.57752e-06
ec401140_4582	Cluster_4037		alsB	D-allose-binding periplasmic protein	127.282	29.681	-2.10042	7.82942e-10	1.43174e-08
ec401140_4624	Cluster_1420	ALL	lysS	lysine--tRNA ligase	3218.68	745.596	-2.11	5.33561e-12	1.20453e-10
ec401140_3517	Cluster_1084	ALL		peptidase U32 family protein	273.033	62.5068	-2.12699	4.12105e-11	8.58188e-10
ec401140_4864	Cluster_5464	ALL		conserved hypothetical protein	13.3516	3.04484	-2.13258	0.00301122	0.0166449
ec401140_4611	Cluster_6930	ALL	melR	melibiose operon regulatory protein	637.316	144.643	-2.13952	1.54073e-12	3.69051e-11
ec401140_928	Cluster_5904	ALL		putative undecaprenyl-diphosphatase ybjG	168.882	38.2815	-2.14129	9.73749e-10	1.74318e-08
ec401140_4152	Cluster_2933	ALL	emrD	multidrug resistance protein D	92.8249	20.9218	-2.1495	3.66971e-09	6.22022e-08
ec401140_4653	Cluster_5416			amino acid permease family protein	121.931	27.3702	-2.15538	1.1369e-09	2.02107e-08
ec401140_4584	Cluster_4039		rpiB	ribose 5-phosphate isomerase B	165.415	37.0887	-2.15703	6.85664e-11	1.38271e-09
ec401140_2622	Cluster_652	ALL		PTS system, Fru family, IIB component domain protein	2710.29	605.533	-2.16217	3.38408e-13	8.58985e-12
ec401140_3838	Cluster_2831	ALL	nikB	nickel ABC transporter, permease subunit NikB	215.614	47.9667	-2.16834	5.21454e-11	1.06418e-09
ec401140_4123	Cluster_3997			conserved hypothetical protein	15.1832	3.37019	-2.17157	0.0010479	0.006658
ec401140_2143	Cluster_4659	ALL	ydjM	inner membrane protein ydjM	1012.81	222.29	-2.18784	2.21006e-12	5.14873e-11
ec401140_1219	Cluster_1944	ALL	ycdZ	inner membrane protein ycdZ	232.669	50.9782	-2.19033	2.36677e-11	5.09505e-10
ec401140_4739	Cluster_3131	ALL	mgtA	magnesium-translocating P-type ATPase	900.086	195.145	-2.20552	1.22527e-12	2.99107e-11
ec401140_3360	Cluster_2683	ALL		conserved hypothetical protein	13.9881	3.02817	-2.20769	0.00100081	0.00642283
ec401140_3918	Cluster_3979	ALL		conserved hypothetical protein	37.5743	8.12512	-2.20928	6.69823e-06	7.00295e-05
ec401140_3926	Cluster_3980	ALL		putative 2-dehydro-3-deoxygluconokinase	108.111	23.316	-2.21312	9.22142e-10	1.65661e-08
ec401140_4608	Cluster_1413	ALL	adiC	arginine/agmatine antiporter	81.9942	17.5683	-2.22255	1.06703e-08	1.71734e-07
ec401140_616	Cluster_1699	ALL		transporter, anaerobic C4-dicarboxylate uptake C family protein	1256.2	268.622	-2.22542	1.44503e-13	3.76149e-12
ec401140_1271	Cluster_212	ALL	flgL	flagellar hook-associated protein 3	494.078	105.135	-2.2325	1.75283e-12	4.17893e-11
ec401140_2884	Cluster_754	ALL	murP	PTS system N-acetylmuramic acid-specific EIIBC component	216.275	45.9312	-2.23532	1.24724e-11	2.73109e-10
ec401140_3353	Cluster_1020	ALL	hypA	hydrogenase nickel insertion protein HypA	11.1955	2.37747	-2.23543	0.00628915	0.0301856
ec401140_4702	Cluster_4044			xylose isomerase-like TIM barrel family protein	17.4953	3.71221	-2.23662	0.000543425	0.00378764
ec401140_2412	Cluster_523	ALL	rcsA	colanic acid capsular biosynthesis activation protein A	37.1063	7.7831	-2.25325	3.7338e-06	4.11443e-05
ec401140_4603	Cluster_7654	ALL		yjcZ-like family protein	192.053	39.8749	-2.26795	1.8089e-11	3.9106e-10
ec401140_901	Cluster_5900	ALL	ompX	outer membrane protein X	8024.58	1662.21	-2.27132	4.15968e-13	1.05063e-11
ec401140_4372	Cluster_6887	ALL		formate dehydrogenase, gamma subunit	494.665	99.0782	-2.31981	4.2657e-13	1.0721e-11
ec401140_2697	Cluster_4791	ALL	glpQ	glycerophosphoryl diester phosphodiesterase	1083.17	214.39	-2.33695	2.13428e-13	5.4719e-12
ec401140_4867	Cluster_3181	ALL	deoB	phosphopentomutase	5480.8	1075.5	-2.34938	9.75531e-14	2.57884e-12
ec401140_2397	Cluster_2269			conserved hypothetical protein	189.416	36.8967	-2.35999	1.11884e-11	2.46049e-10
ec401140_2632	Cluster_655	ALL	yeiU	inner membrane protein yeiU	1004.28	194.194	-2.37059	1.42798e-14	4.02518e-13
ec401140_1570	Cluster_3400			bacteriophage lambda tail assembly I family protein	76.2934	14.6568	-2.37999	1.24168e-07	1.76957e-06
ec401140_4984	Cluster_4258			DDE_Tnp_1-associated family protein	26.6907	5.09695	-2.38863	5.80961e-05	0.000518193
ec401140_3472	Cluster_2717	ALL		serine dehydratase alpha chain family protein	1952.72	371.68	-2.39336	9.54924e-15	2.7218e-13
ec401140_135	Cluster_7044			conserved hypothetical protein	46.5886	8.85917	-2.39473	2.49127e-06	2.82454e-05
ec401140_2663	Cluster_4783	ALL		mauM/NapG ferredoxin-type family protein	129.738	24.634	-2.39687	1.36825e-11	2.98325e-10
ec401140_2368	Cluster_502	ALL		conserved hypothetical protein	5.27324	0	-2.39869	0.00237713	0.0135057
ec401140_3728	Cluster_5144	ALL	nirD	nitrite reductase [NAD(P)H] small subunit	321.058	60.8634	-2.39919	1.13822e-13	2.9934e-12
ec401140_4543	Cluster_4033	ALL		hypothetical protein	182.744	34.4526	-2.40714	4.02825e-12	9.25772e-11
ec401140_2240	Cluster_4687	ALL		conserved hypothetical protein	216.809	40.4756	-2.4213	2.33311e-13	5.95176e-12
ec401140_3087	Cluster_2565			glucitol operon activator family protein	51.0944	9.4432	-2.43582	2.17165e-08	3.3883e-07
ec401140_4578	Cluster_6929		alsK	D-allose kinase	145.623	26.7695	-2.44357	3.70471e-11	7.74649e-10
ec401140_3791	Cluster_3969	ALL		hypothetical protein	35.3276	6.46503	-2.45007	7.13566e-06	7.38462e-05
ec401140_4703	Cluster_7658			short chain dehydrogenase family protein	17.0273	3.02817	-2.49133	0.000107058	0.000908833
ec401140_2662	Cluster_2352	ALL		ferredoxin-type , NapH/MauN family protein	279.282	49.1348	-2.50691	2.3281e-15	6.82643e-14
ec401140_265	Cluster_3839	401140 ONLY		transposase DDE domain protein	1266.96	222.716	-2.5081	5.84132e-16	1.81722e-14
ec401140_3313	Cluster_5005	ALL	ansB	L-asparaginase 2	1007.01	176.902	-2.50906	6.15048e-17	2.01152e-15
ec401140_4581	Cluster_4036		ccmA	heme ABC exporter, ATP-binding protein CcmA	156.126	27.4035	-2.51028	1.30463e-12	3.16964e-11
ec401140_3594	Cluster_6195	ALL		conserved hypothetical protein	422.467	73.2514	-2.52791	7.85545e-16	2.39991e-14
ec401140_4684	Cluster_3105	ALL		conserved hypothetical protein	501.619	85.9315	-2.54533	3.81248e-16	1.2007e-14
ec401140_1641	Cluster_4558	ALL		alpha amylase, catalytic domain protein	42.6915	7.1324	-2.58149	3.21589e-07	4.19629e-06
ec401140_4562	Cluster_1400	ALL	nrfC	cytochrome c nitrite reductase, Fe-S protein	14.3127	2.3608	-2.59995	0.000286216	0.00217084
ec401140_4374	Cluster_1327	ALL		formate dehydrogenase, alpha subunit	7447.87	1213.23	-2.61797	4.03693e-16	1.26358e-14
ec401140_4622	Cluster_3088	ALL		conserved hypothetical protein	868.428	140.822	-2.62453	9.53512e-17	3.09861e-15
ec401140_2661	Cluster_4782	ALL		nitrate reductase cytochrome c-type subunit family protein	169.87	26.8948	-2.65903	2.27801e-15	6.71814e-14
ec401140_4418	Cluster_3012	ALL		periplasmic binding s and sugar binding domain of LacI family protein	5175.02	818.184	-2.66107	2.51885e-15	7.34353e-14
ec401140_1969	Cluster_2154	ALL	ydhC	inner membrane transport protein ydhC	549.333	86.4068	-2.66846	1.57752e-17	5.43818e-16
ec401140_3432	Cluster_1048	ALL	aer	aerotaxis receptor	1065.78	166.198	-2.68093	4.2369e-17	1.40368e-15
ec401140_3858	Cluster_2839	ALL	dtpB	dipeptide and tripeptide permease B	936.363	145.035	-2.69067	4.84551e-18	1.70495e-16
ec401140_4623	Cluster_3089	ALL		conserved hypothetical protein	19.8074	3.04484	-2.7016	6.07472e-05	0.000539013
ec401140_4862	Cluster_1522	ALL		4Fe-4S binding domain protein	290.222	44.5798	-2.70269	9.47595e-16	2.87776e-14
ec401140_1795	Cluster_2112			type VII secretion system (T7SS), usher family protein	24.6252	3.74554	-2.71689	1.75559e-05	0.00017159
ec401140_1088	Cluster_1882			conserved hypothetical protein	9.0269	1.36808	-2.72208	0.0097289	0.0430876
ec401140_3357	Cluster_6170	ALL		polysulphide reductase, NrfD family protein	169.09	25.2681	-2.74241	2.12211e-15	6.33159e-14
ec401140_4241	Cluster_2951		rbsR	ribose operon repressor	2025.5	298.67	-2.76165	1.55761e-18	5.59642e-17
ec401140_1445	Cluster_1992	ALL	ycgR	flagellar brake protein YcgR	144.334	20.9885	-2.78174	5.67004e-14	1.51458e-12
ec401140_3358	Cluster_5046	ALL		tat (twin-arginine translocation) pathway signal sequence domain protein	220.303	31.3578	-2.8126	1.55237e-16	4.98125e-15
ec401140_4239	Cluster_1287	ALL	rbsK	ribokinase	1754.4	245.815	-2.83533	8.72821e-20	3.32323e-18
ec401140_3729	Cluster_1135	ALL		putative nitrite transporter	935.184	130.319	-2.8432	8.50746e-20	3.26354e-18
ec401140_4940	Cluster_5511		repA	regulatory protein repA	9.98795	1.36808	-2.86804	0.00427289	0.0222907
ec401140_3188	Cluster_911	ALL		L-serine ammonia-lyase	840.498	114.953	-2.8702	2.77178e-19	1.03983e-17
ec401140_2915	Cluster_3886	ALL		conserved hypothetical protein	52.0958	7.09907	-2.87547	1.58362e-09	2.78608e-08
ec401140_1257	Cluster_1953	ALL		flgN family protein	270.801	36.8134	-2.87893	3.10586e-17	1.04251e-15
ec401140_4310	Cluster_5317	ALL	udp	uridine phosphorylase	17347.4	2264.28	-2.9376	8.15311e-19	2.97122e-17
ec401140_3085	Cluster_6731			PTS system, glucitol/sorbitol-specific IIA component family protein	51.6279	6.72371	-2.94082	1.23249e-10	2.42786e-09
ec401140_3359	Cluster_2682	ALL	hybO	hydrogenase-2 small chain	661.77	85.9315	-2.94507	1.01546e-20	4.24662e-19
ec401140_3084	Cluster_2564		srlE	glucitol/sorbitol-specific phosphotransferase enzyme IIB component	148.506	19.2617	-2.94671	2.23992e-15	6.64422e-14
ec401140_4863	Cluster_5463	ALL		conserved hypothetical protein	2423.59	310.675	-2.96367	1.08303e-20	4.49239e-19
ec401140_4579	Cluster_7652		alsE	D-allulose-6-phosphate 3-epimerase	132.44	16.9343	-2.96732	1.67969e-14	4.68295e-13
ec401140_1258	Cluster_1954	ALL	flgM	flagellar biosynthesis anti-sigma factor FlgM	310.401	39.5996	-2.97058	7.04691e-18	2.44581e-16
ec401140_3187	Cluster_4947	ALL	sdaC	serine transporter	6036.12	762.02	-2.98572	5.16205e-20	2.07376e-18
ec401140_2341	Cluster_6506			conserved hypothetical protein	45.6652	5.76432	-2.98587	2.93472e-09	5.0414e-08
ec401140_4373	Cluster_1326	ALL	fdxH	formate dehydrogenase, beta subunit	851.436	101.055	-3.07476	5.65693e-20	2.253e-18
ec401140_4580	Cluster_7653			branched-chain amino acid transport system / permease component family protein	91.4362	10.8279	-3.07801	1.56005e-13	4.0403e-12
ec401140_3960	Cluster_5208	ALL	yiaD	inner membrane lipoprotein yiaD	2143.21	250.795	-3.0952	1.42147e-21	6.36168e-20
ec401140_3322	Cluster_983	ALL	nupG	nucleoside permease nupG	1773.16	206.416	-3.1027	3.20748e-22	1.48769e-20
ec401140_305	Cluster_4806	ALL		conserved hypothetical protein	156.235	18.1857	-3.10284	1.73959e-17	5.95665e-16
ec401140_4866	Cluster_5465	ALL	deoA	thymidine phosphorylase	1504.58	166.691	-3.17411	4.79634e-23	2.42286e-21
ec401140_2674	Cluster_2358	ALL	ompC	outer membrane protein C	32494.3	3581.63	-3.1815	9.28637e-21	3.94826e-19
ec401140_2597	Cluster_2339	ALL	cdd	cytidine deaminase	1815.41	196.538	-3.20741	5.45097e-23	2.70008e-21
ec401140_2392	Cluster_2267	ALL	fliT	flagellar protein FliT	154.204	16.4756	-3.22644	2.69313e-19	1.0178e-17
ec401140_3839	Cluster_5181	ALL	nikC	nickel ABC transporter, permease subunit NikC	409.548	42.9031	-3.25488	3.61836e-22	1.64829e-20
ec401140_2352	Cluster_2252	ALL		cheW-like domain protein	366.638	38.1648	-3.26404	7.40021e-22	3.34123e-20
ec401140_3790	Cluster_3968			putative transmembrane protein	441.389	42.9364	-3.36178	9.50907e-23	4.57691e-21
ec401140_2883	Cluster_2468	ALL	murQ	N-acetylmuramic acid 6-phosphate etherase	253.915	24	-3.40324	2.76034e-21	1.22463e-19
ec401140_4676	Cluster_1436	ALL		conserved hypothetical protein	11.2735	1.00939	-3.48138	0.000122341	0.00102493
ec401140_304	Cluster_2515	ALL		iron-sulfur cluster-binding protein	643.719	57.6352	-3.48141	4.21064e-26	2.46928e-24
ec401140_4865	Cluster_1523	ALL	deoC	deoxyribose-phosphate aldolase	2859.74	240.76	-3.57022	1.50658e-26	9.04305e-25
ec401140_4411	Cluster_5349	ALL	glpF	glycerol uptake facilitator protein	1396.07	110.991	-3.65286	1.19841e-28	7.83886e-27
ec401140_3840	Cluster_1176	ALL	nikD	nickel import ATP-binding protein NikD	402.031	31.6664	-3.66628	7.43565e-27	4.51628e-25
ec401140_1485	Cluster_4466	ALL	narI	respiratory nitrate reductase, gamma subunit	157.611	11.8707	-3.73089	3.89664e-20	1.59045e-18
ec401140_4056	Cluster_5239	ALL		conserved hypothetical protein	858.988	62.5902	-3.77863	1.22606e-28	7.91818e-27
ec401140_3895	Cluster_4592	ALL		molybdopterin oxidoreductase family protein	231.059	16.7843	-3.78308	1.13735e-25	6.37664e-24
ec401140_3083	Cluster_867		srlA	glucitol/sorbitol permease IIC component	197.812	14.1648	-3.80375	4.3261e-23	2.20718e-21
ec401140_3434	Cluster_2701	ALL		putative tRNA binding domain protein	218.069	15.5662	-3.8083	2.95173e-23	1.52118e-21
ec401140_2342	Cluster_2244	ALL	flhE	flagellar protein flhE	80.3438	5.73099	-3.80933	5.91019e-17	1.94541e-15
ec401140_3841	Cluster_2832	ALL	nikE	nickel import ATP-binding protein NikE	547.51	37.7561	-3.8581	1.08405e-29	7.68169e-28
ec401140_4609	Cluster_1414	ALL	adiY	HTH-type transcriptional regulator AdiY	1376.88	93.6312	-3.87827	1.02139e-31	7.77783e-30
ec401140_4773	Cluster_5451	ALL		conserved hypothetical protein	10.3905	0.684039	-3.92504	0.000313856	0.00234524
ec401140_2411	Cluster_522	ALL	fliR	flagellar biosynthetic protein FliR	201.417	12.5714	-4.00197	2.05838e-23	1.07162e-21
ec401140_2355	Cluster_495	ALL	motA	flagellar motor stator protein MotA	739.439	42.5944	-4.1177	1.46755e-32	1.18848e-30
ec401140_2386	Cluster_509		fliZ	flagellar regulatory protein FliZ	733.044	40.5756	-4.17522	9.23946e-33	7.60318e-31
ec401140_3896	Cluster_2101	ALL		formate dehydrogenase, alpha subunit	1098.89	55.8418	-4.29855	5.86872e-37	5.75812e-35
ec401140_4237	Cluster_5292	ALL		branched-chain amino acid transport system / permease component family protein	2308.79	110.982	-4.37874	1.15204e-35	1.06867e-33
ec401140_2391	Cluster_2266	ALL	fliS	flagellar protein FliS	167.181	7.7831	-4.42492	1.06083e-25	6.01372e-24
ec401140_1228	Cluster_4369	ALL	csgC	curli assembly protein CsgC	132.865	6.07301	-4.4514	8.70461e-25	4.67483e-23
ec401140_2353	Cluster_2253	ALL	cheA	chemotaxis protein CheA	1343.11	56.4172	-4.5733	5.59189e-39	5.94371e-37
ec401140_2354	Cluster_6507	ALL	motB	motility protein B	574.701	21.9812	-4.70847	2.45363e-37	2.50368e-35
ec401140_4410	Cluster_3008	ALL	glpK	glycerol kinase	6314.26	237.523	-4.73248	2.61989e-39	2.84397e-37
ec401140_2346	Cluster_5989	ALL	cheZ	protein phosphatase CheZ	317.023	11.512	-4.78338	2.32251e-33	2.00838e-31
ec401140_3789	Cluster_2806	ALL	glpD	aerobic glycerol-3-phosphate dehydrogenase	3905.77	133.706	-4.86847	9.27706e-42	1.12694e-39
ec401140_2347	Cluster_493	ALL	cheY	chemotaxis protein CheY	145.464	4.73827	-4.94016	2.7151e-27	1.68932e-25
ec401140_2349	Cluster_2249	ALL	cheR	chemotaxis protein methyltransferase	208.222	6.72371	-4.95272	2.94311e-32	2.31012e-30
ec401140_3925	Cluster_1202	ALL	yhjH	cyclic di-GMP phosphodiesterase YhjH	471.171	14.7988	-4.9927	1.52716e-40	1.73146e-38
ec401140_4701	Cluster_4043			enoyl-CoA hydratase/isomerase family protein	11.8321	0.342019	-5.11248	1.48576e-05	0.000147191
ec401140_3897	Cluster_352	ALL	fdxH	formate dehydrogenase, beta subunit	329.783	9.42653	-5.12865	3.71902e-37	3.72047e-35
ec401140_1265	Cluster_209	ALL	flgF	flagellar basal-body rod protein flgF	1034.65	28.0542	-5.20478	6.15393e-45	8.48577e-43
ec401140_2404	Cluster_2271	ALL	fliK	flagellar hook-length control protein	886.39	24.0167	-5.20583	4.85269e-44	6.51537e-42
ec401140_303	Cluster_747	ALL		cysteine-rich domain protein	788.125	19.9958	-5.30066	3.0166e-43	3.84767e-41
ec401140_2350	Cluster_2250		tap	methyl-accepting chemotaxis protein IV	429.639	10.8113	-5.31252	1.25149e-40	1.45116e-38
ec401140_2390	Cluster_3763		fliD	flagellar hook-associated protein 2	2818.15	69.8646	-5.33404	4.78439e-48	7.39696e-46
ec401140_1483	Cluster_4465	ALL	narH	nitrate reductase, beta subunit	2275.68	53.481	-5.41113	2.75512e-50	4.84711e-48
ec401140_4736	Cluster_3129	ALL	treC	alpha,alpha-phosphotrehalase	1471.6	33.6686	-5.44984	2.63285e-49	4.33316e-47
ec401140_2343	Cluster_2245	ALL	flhA	flagellar biosynthesis protein FlhA	764.104	16.9009	-5.49859	1.98795e-46	2.89786e-44
ec401140_2701	Cluster_4793	ALL	glpC	glycerol-3-phosphate dehydrogenase, anaerobic, C subunit	1970.41	43.2784	-5.5087	4.95449e-49	7.89931e-47
ec401140_2348	Cluster_2248	ALL		cheB methylesterase family protein	359.477	7.44108	-5.59424	1.19119e-40	1.41336e-38
ec401140_2410	Cluster_2277	ALL	fliQ	flagellar biosynthetic protein FliQ	181.675	3.71221	-5.61294	3.8326e-33	3.25899e-31
ec401140_4737	Cluster_3130	ALL	treB	PTS system trehalose-specific EIIBC component	2875.35	57.0845	-5.65449	1.59133e-50	2.89962e-48
ec401140_2408	Cluster_2275	ALL	fliO	flagellar biosynthetic protein FliO	119.45	2.3608	-5.66099	4.09176e-28	2.60952e-26
ec401140_2367	Cluster_6509	ALL		yecR-like lipofamily protein	138.88	2.71949	-5.67436	4.15726e-29	2.79083e-27
ec401140_4800	Cluster_3170	ALL	tsr	methyl-accepting chemotaxis protein I	1032.38	19.9458	-5.69374	5.53348e-50	9.41061e-48
ec401140_2409	Cluster_2276	ALL	fliP	flagellar biosynthetic protein FliP	280.862	5.4223	-5.69481	4.7346e-38	4.92978e-36
ec401140_1484	Cluster_2005	ALL	narJ	nitrate reductase molybdenum cofactor assembly chaperone	567.086	10.7613	-5.71965	4.15635e-47	6.23697e-45
ec401140_1259	Cluster_4381	ALL	flgA	flagella basal body P-ring formation protein FlgA	1644.95	29.7477	-5.78913	6.16613e-52	1.20998e-49
ec401140_1270	Cluster_1957	ALL	flgK	flagellar hook-associated protein FlgK	1348.93	22.6153	-5.89837	2.50563e-53	5.52141e-51
ec401140_1481	Cluster_2004	ALL	narK	nitrite extrusion protein 1	3473.31	57.3932	-5.91929	4.30112e-54	9.97469e-52
ec401140_1269	Cluster_211	ALL	flgJ	flagellar rod assembly protein/muramidase FlgJ	1274.47	19.5704	-6.02508	2.27016e-54	5.5154e-52
ec401140_2351	Cluster_2251	ALL	tar	methyl-accepting chemotaxis protein II	1096.05	16.5756	-6.04711	4.42741e-53	9.03546e-51
ec401140_2406	Cluster_2273	ALL	fliM	flagellar motor switch protein FliM	2162.35	31.1157	-6.11881	9.53946e-56	2.5616e-53
ec401140_1267	Cluster_3513	ALL		flagellar L-ring family protein	421.901	5.74766	-6.19779	5.96712e-46	8.45673e-44
ec401140_4236	Cluster_5261	ALL	ccmA	heme ABC exporter, ATP-binding protein CcmA	3716.78	49.5768	-6.22824	5.31257e-58	1.5944e-55
ec401140_2402	Cluster_519	ALL	fliI	flagellar protein export ATPase FliI	1061.34	13.8728	-6.25749	7.97952e-55	2.03558e-52
ec401140_1268	Cluster_210	ALL		flagellar P-ring family protein	947.759	12.2127	-6.27807	2.59729e-53	5.52141e-51
ec401140_1482	Cluster_4464	ALL		nitrate reductase, alpha subunit	15499.6	199.717	-6.27813	3.82495e-59	1.21968e-56
ec401140_2344	Cluster_2246	ALL	flhB	flagellar biosynthetic protein FlhB	291.124	3.37019	-6.43266	7.60502e-43	9.46361e-41
ec401140_1260	Cluster_205	ALL		putative membrane protein	549.392	6.08968	-6.49533	1.37923e-50	2.60623e-48
ec401140_2700	Cluster_674	ALL	glpB	glycerol-3-phosphate dehydrogenase, anaerobic, B subunit	2520.63	27.7456	-6.50539	1.49528e-59	5.08596e-57
ec401140_2699	Cluster_2367	ALL	glpA	glycerol-3-phosphate dehydrogenase, anaerobic, A subunit	6086.08	66.6277	-6.51325	7.35746e-60	2.68127e-57
ec401140_1266	Cluster_6456	ALL	flgG	flagellar basal-body rod protein FlgG	1620.67	15.2075	-6.73566	3.01685e-61	1.184e-58
ec401140_1264	Cluster_208	ALL	flgE	flagellar hook protein flgE	2935.24	27.2869	-6.74913	3.09476e-64	1.43541e-61
ec401140_4235	Cluster_5291	ALL		rbsD / FucU transport family protein	6903.57	59.1033	-6.86796	6.76904e-65	3.45357e-62
ec401140_2403	Cluster_3765	ALL	fliJ	flagellar export protein FliJ	174.651	1.35141	-7.01386	1.45044e-36	1.39625e-34
ec401140_2388	Cluster_6557			bacterial flagellin N-terminal helical region family protein	8040.81	61.1054	-7.0399	1.59676e-67	1.01834e-64
ec401140_2387	Cluster_510	ALL	fliA	RNA polymerase sigma factor for flagellar operon	1212.61	8.45047	-7.16487	5.54906e-63	2.35928e-60
ec401140_2400	Cluster_517	ALL	fliG	flagellar motor switch protein FliG	1293.82	8.41714	-7.26409	3.18013e-65	1.80278e-62
ec401140_2405	Cluster_2272	ALL		flagellar basal body-associated FliL family protein	2971.85	17.9103	-7.37443	5.2026e-69	3.79195e-66
ec401140_2698	Cluster_4792	ALL	glpT	glycerol-3-phosphate transporter	11224.4	60.3214	-7.53976	1.5617e-73	2.68549e-70
ec401140_2401	Cluster_518	ALL		hrpE/YscL/FliH and V-type ATPase subunit E family protein	486.905	2.34413	-7.69844	4.36212e-56	1.23642e-53
ec401140_2398	Cluster_2270	ALL	fliE	flagellar hook-basal body complex protein FliE	1914.42	9.13451	-7.71137	5.52935e-70	4.70179e-67
ec401140_1263	Cluster_1956	ALL	flgD	basal-body rod modification protein flgD	2770.56	12.538	-7.78772	1.82773e-71	2.33127e-68
ec401140_2407	Cluster_2274	ALL	fliN	flagellar motor switch protein FliN	148.516	0.667371	-7.79791	1.48038e-36	1.39869e-34
ec401140_2399	Cluster_516	ALL	fliF	flagellar M-ring protein FliF	3119.46	13.1887	-7.88584	1.57908e-73	2.68549e-70
ec401140_1262	Cluster_207	ALL	flgC	flagellar basal-body rod protein FlgC	1216.59	3.37019	-8.4958	7.29845e-71	7.44734e-68
ec401140_1261	Cluster_6455	ALL	flgB	flagellar basal-body rod protein FlgB	2308.49	5.71432	-8.65815	2.02136e-78	1.0313e-74

## Sheet: DMEMB vs DMEM
401140 genes that have significant differential expression in DMEMB vs. DMEM
Locus ID	LS-BSR Cluster ID	Cluster Type	Gene ID	Predicted Protein Function	Read Counts (DMEM)	Read Counts (DMEMB)	LFC (DMEMB/DMEM)	p-value	FDR
ec401140_2700	Cluster_674	ALL	glpB	glycerol-3-phosphate dehydrogenase, anaerobic, B subunit	27.9687	1158.48	5.37227	6.68066e-48	1.70524e-44
ec401140_2701	Cluster_4793	ALL	glpC	glycerol-3-phosphate dehydrogenase, anaerobic, C subunit	43.6334	1594.37	5.19141	5.26693e-47	8.96256e-44
ec401140_4924	Cluster_5687			DDE_Tnp_1-associated family protein	0.343979	12.1734	5.14527	1.78226e-05	0.000105673
ec401140_690	Cluster_5684	ALL	kdpF	K+-transporting ATPase, F subunit	0.343979	11.7549	5.0948	1.77961e-05	0.000105639
ec401140_2584	Cluster_3829	ALL		fimbrial family protein	33.0229	1055.07	4.99773	4.96824e-44	3.62327e-41
ec401140_2699	Cluster_2367	ALL	glpA	glycerol-3-phosphate dehydrogenase, anaerobic, A subunit	67.17	2142.34	4.99522	8.11836e-45	6.90737e-42
ec401140_549	Cluster_4247			diguanylate cyclase domain protein	33.9088	850.397	4.64841	1.06814e-36	3.89488e-34
ec401140_4369	Cluster_1323	ALL		ribbon-helix-helix , copG family protein	0.674761	16.6125	4.62174	2.73033e-07	2.4626e-06
ec401140_4621	Cluster_5406	ALL		acetyltransferase family protein	12.992	308.323	4.56874	4.73672e-32	1.00754e-29
ec401140_1763	Cluster_2089			bacterial transferase hexapeptide family protein	68.9031	1512.88	4.45659	9.92478e-38	5.0666e-35
ec401140_2303	Cluster_3731	401140 ONLY		conserved hypothetical protein	0.687958	14.4923	4.39682	9.86671e-06	6.26487e-05
ec401140_5230	Cluster_4232	401140 ONLY		conserved hypothetical protein	1.7067	34.9857	4.35749	3.95818e-11	6.92004e-10
ec401140_2228	Cluster_2216	ALL		putative cytoplasmic protein	92.4925	1875.62	4.34188	5.31126e-36	1.59494e-33
ec401140_3875	Cluster_1192	ALL	hdeB	protein hdeB	18.0857	357.797	4.30622	9.79576e-32	2.00029e-29
ec401140_2076	Cluster_3697			hypothetical protein	131.178	2587.27	4.30183	2.92787e-36	9.34173e-34
ec401140_4623	Cluster_3089	ALL		conserved hypothetical protein	3.06942	59.9075	4.2867	1.6668e-15	5.22027e-14
ec401140_4562	Cluster_1400	ALL	nrfC	cytochrome c nitrite reductase, Fe-S protein	2.38146	45.3561	4.25138	2.11943e-13	5.12781e-12
ec401140_4609	Cluster_1414	ALL	adiY	HTH-type transcriptional regulator AdiY	94.4781	1785.09	4.23987	2.01608e-37	9.35643e-35
ec401140_2667	Cluster_2354	ALL		putative triose phosphate isomerase monomer	2.03748	38.2811	4.23178	7.72837e-12	1.49444e-10
ec401140_1323	Cluster_3519			hypothetical protein	0.343979	6.22095	4.17674	0.00455328	0.0142692
ec401140_4847	Cluster_8			prophage tail fibre family protein	0.343979	6.08144	4.14402	0.00454711	0.0142674
ec401140_4964	Cluster_4096	401140 ONLY		hypothetical protein	27.3072	480.47	4.13709	7.28727e-31	1.32863e-28
ec401140_1668	Cluster_3590			putative prepilin	41.9927	710.45	4.08052	1.41159e-31	2.77159e-29
ec401140_4676	Cluster_1436	ALL		conserved hypothetical protein	1.01874	16.9401	4.05558	7.41506e-07	6.17518e-06
ec401140_1800	Cluster_3607	401140 ONLY		conserved hypothetical protein	621.543	9902.43	3.99385	1.21611e-30	2.13485e-28
ec401140_5158	Cluster_3225			conserved hypothetical protein	149.317	2357.32	3.9807	1.66628e-32	3.86652e-30
ec401140_2290	Cluster_3726			hypothetical protein	4.76292	74.1631	3.96078	3.14616e-16	1.11536e-14
ec401140_5003	Cluster_4122			RHS repeat-associated core domain protein	27.506	426.8	3.95574	3.61157e-31	6.82854e-29
ec401140_4620	Cluster_1419	ALL		conserved hypothetical protein	53.8868	815.61	3.91988	1.29638e-30	2.13485e-28
ec401140_1171	Cluster_2285		nleB1	T3SS effector NleB1 domain protein	31.6469	471.909	3.89837	6.56598e-30	9.85863e-28
ec401140_2037	Cluster_2159	ALL		conserved hypothetical protein	4.41894	65.1033	3.88096	2.18354e-15	6.75573e-14
ec401140_2595	Cluster_6069	ALL		lrgA family protein	27.6116	388.751	3.8155	5.36036e-28	6.08103e-26
ec401140_4952	Cluster_4090	401140 ONLY		cytidine and deoxycytidylate deaminase zinc-binding region family protein	708.678	9955.53	3.8123	1.04585e-28	1.34402e-26
ec401140_5179	Cluster_6973		traM	protein traM	21.4331	287.561	3.74595	1.54136e-26	1.6393e-24
ec401140_5047	Cluster_4144			RHS repeat-associated core domain protein	107.006	1420.81	3.73095	2.31995e-29	3.38381e-27
ec401140_4238	Cluster_2948	ALL	rbsB	D-ribose-binding periplasmic protein	1612.89	20606.6	3.67539	2.11354e-28	2.63162e-26
ec401140_1703	Cluster_4572	ALL		conserved hypothetical protein	28.6435	351.584	3.61759	3.42368e-25	3.23664e-23
ec401140_4104	Cluster_1005			type III secretion system filament chaperone CesA family protein	5.47727	67.1643	3.61616	2.82004e-13	6.57366e-12
ec401140_4957	Cluster_4094	401140 ONLY		putative membrane protein	257.144	3098.72	3.59102	4.99843e-28	5.93418e-26
ec401140_3446	Cluster_6789		higB	mRNA interferase HigB	8.89067	106.991	3.58905	3.51127e-16	1.23621e-14
ec401140_3973	Cluster_2868		yiaB	inner membrane protein yiaB	2.73864	32.8064	3.58245	1.12021e-08	1.28683e-07
ec401140_4553	Cluster_5390			conserved hypothetical protein	9.24784	110.324	3.57649	4.64845e-16	1.6034e-14
ec401140_5245	Cluster_4240	401140 ONLY		conserved hypothetical protein	78.2046	918.667	3.55422	5.344e-28	6.08103e-26
ec401140_4534	Cluster_5385			conserved hypothetical protein	1.36272	15.9255	3.54677	1.16895e-05	7.26853e-05
ec401140_4748	Cluster_1469			conserved hypothetical protein	9.22145	106.938	3.53563	1.50024e-16	5.63141e-15
ec401140_5039	Cluster_4258			DDE_Tnp_1-associated family protein	1.03194	11.8944	3.52686	0.000334047	0.00145504
ec401140_4531	Cluster_6897	ALL		conserved hypothetical protein	50.1558	574.24	3.51717	4.08609e-25	3.79263e-23
ec401140_2953	Cluster_6111	ALL		conserved hypothetical protein	0	11.4167	3.51307	3.07683e-06	2.20607e-05
ec401140_3789	Cluster_2806	ALL	glpD	aerobic glycerol-3-phosphate dehydrogenase	134.843	1528.61	3.50286	1.55389e-27	1.72448e-25
ec401140_4994	Cluster_4115	401140 ONLY		hypothetical protein	1.7199	19.4196	3.49712	1.23353e-05	7.5961e-05
ec401140_5177	Cluster_4211			traY domain protein	10.571	118.187	3.4829	4.45083e-17	1.77512e-15
ec401140_1088	Cluster_1882			conserved hypothetical protein	1.37592	15.3082	3.47584	5.95696e-05	0.000309143
ec401140_4765	Cluster_1483			putative restriction endonuclease	2.39466	26.5748	3.47217	1.29779e-07	1.24301e-06
ec401140_3288	Cluster_968		cmtB	mannitol-specific cryptic phosphotransferase enzyme IIA component	1.03194	11.4167	3.46772	0.000512085	0.00211934
ec401140_1796	Cluster_3603	401140 ONLY		hypothetical protein	39.8101	439.933	3.46608	2.84938e-25	2.74455e-23
ec401140_4088	Cluster_2893			sepQ family protein	494.506	5436.63	3.45865	9.21457e-25	8.40006e-23
ec401140_1779	Cluster_5192	ALL	gadX	HTH-type transcriptional regulator gadX	146.685	1600.77	3.44798	3.14556e-27	3.41661e-25
ec401140_5048	Cluster_6397			conserved hypothetical protein	21.4595	234.062	3.4472	3.50999e-22	2.54551e-20
ec401140_3108	Cluster_7489	ALL	hypA	hydrogenase nickel insertion protein HypA	20.8376	225.565	3.43628	1.2864e-20	7.63611e-19
ec401140_3342	Cluster_3922			hypothetical protein	137.039	1471.33	3.42446	2.34956e-26	2.3989e-24
ec401140_4619	Cluster_1418	ALL		conserved hypothetical protein	1.6935	18.0456	3.41357	2.27355e-06	1.6821e-05
ec401140_2432	Cluster_2283	ALL	zinT	metal-binding protein ZinT	40.5376	424.267	3.38764	3.25733e-24	2.77144e-22
ec401140_4561	Cluster_1399	ALL	nrfB	cytochrome c nitrite reductase, pentaheme subunit	13.2436	138.112	3.38247	4.35712e-19	2.1807e-17
ec401140_2212	Cluster_2209	ALL		transglycosylase associated family protein	132.474	1377.92	3.37871	2.05041e-24	1.77413e-22
ec401140_109	Cluster_3472	401140 ONLY		conserved hypothetical protein	22.4651	229.355	3.35183	1.5678e-21	9.88103e-20
ec401140_1797	Cluster_3604	401140 ONLY		conserved hypothetical protein	7.84553	79.418	3.33952	1.15234e-13	2.91223e-12
ec401140_1533	Cluster_7182			conserved hypothetical protein	411.99	4130.36	3.32559	6.77592e-24	5.57921e-22
ec401140_1583	Cluster_3581	ALL		conserved hypothetical protein	2.03748	20.225	3.31128	1.22453e-06	9.7069e-06
ec401140_2379	Cluster_4739	ALL		putative membrane protein	10.8754	107.775	3.30889	1.54715e-16	5.7651e-15
ec401140_1869	Cluster_3633	401140 ONLY		conserved hypothetical protein	0.687958	6.69867	3.28348	0.00958301	0.0270283
ec401140_5247	Cluster_4242	401140 ONLY		hypothetical protein	25.7993	250.206	3.27771	5.04929e-22	3.53104e-20
ec401140_252	Cluster_3808			phage integrase family protein	869.969	8417.1	3.27429	8.26919e-23	6.20798e-21
ec401140_2108	Cluster_6548			caudovirales tail fibre assembly family protein	2.71224	25.8984	3.25531	7.75563e-08	7.7938e-07
ec401140_1531	Cluster_3565			conserved hypothetical protein	95.6156	909.043	3.24903	1.48766e-24	1.33237e-22
ec401140_4919	Cluster_4074	401140 ONLY		putative pyridoxamine 5-phosphate-dependent dehydrase	3746.57	35529.7	3.24538	8.7817e-22	5.84181e-20
ec401140_2661	Cluster_4782	ALL		nitrate reductase cytochrome c-type subunit family protein	27.1488	255.029	3.2317	8.4936e-23	6.28404e-21
ec401140_1667	Cluster_7709			putative bfpJ	13.2568	124.045	3.22605	2.14211e-17	9.03757e-16
ec401140_1582	Cluster_277		yciF	protein yciF	3.73098	34.8462	3.22337	2.36456e-09	3.16827e-08
ec401140_1091	Cluster_135	ALL	wrbA	quinone oxidoreductase, type IV	274.41	2550.58	3.21642	5.58876e-24	4.67715e-22
ec401140_2583	Cluster_3828			gram-negative pili assembly chaperone, C-terminal domain protein	8.53349	79.0798	3.2121	7.23386e-13	1.56478e-11
ec401140_383	Cluster_4986	ALL		putative dNA-binding transcriptional regulator	8.5203	78.7205	3.20776	2.65453e-13	6.24488e-12
ec401140_1301	Cluster_3515	ALL	bhsA	multiple stress resistance protein BhsA	147.253	1352.77	3.19955	3.61583e-23	2.88419e-21
ec401140_394	Cluster_5021	ALL	psiF	phosphate starvation-inducible protein psiF	25.9181	237.058	3.19321	9.8093e-20	5.27121e-18
ec401140_5160	Cluster_4207			putative membrane protein	1.7067	15.5069	3.18363	4.01847e-05	0.000217083
ec401140_1087	Cluster_1882			conserved hypothetical protein	2.03748	18.2549	3.16342	8.40019e-06	5.41451e-05
ec401140_1432	Cluster_1989		hlyE	hemolysin E, chromosomal	8.17632	72.7574	3.15357	8.27634e-13	1.77524e-11
ec401140_4926	Cluster_4076	401140 ONLY		conserved hypothetical protein	45.5917	396.682	3.12114	8.81136e-22	5.84181e-20
ec401140_315	Cluster_3907	ALL		conserved hypothetical protein	75.4387	650.101	3.10729	6.74172e-21	4.049e-19
ec401140_1954	Cluster_2151	ALL	nemR	HTH-type transcriptional repressor nemR	31.3162	269.171	3.10354	4.16719e-20	2.31234e-18
ec401140_4757	Cluster_4049	ALL		conserved hypothetical protein	165.457	1412.09	3.0933	2.01321e-21	1.23825e-19
ec401140_1895	Cluster_3638		bioD	dethiobiotin synthase	458.06	3897.84	3.08907	5.97277e-22	4.1204e-20
ec401140_1388	Cluster_7092	ALL		enterobacterial Ail/Lom family protein	1.34952	11.4759	3.08808	9.17811e-05	0.000456225
ec401140_2536	Cluster_599			conserved hypothetical protein	13.6272	115.6	3.08458	8.59523e-15	2.52176e-13
ec401140_4542	Cluster_1391			putative signal peptide-binding chaperone for NapA	1.36272	11.4865	3.07537	0.000513772	0.00212029
ec401140_4368	Cluster_4018			conserved hypothetical protein	1.7067	14.2133	3.05796	0.000131542	0.00063232
ec401140_3851	Cluster_3973			conserved hypothetical protein	2.39466	19.6183	3.03431	2.39077e-05	0.000137288
ec401140_1391	Cluster_8			prophage tail fibre family protein	5.79486	47.2987	3.02895	1.69344e-09	2.33649e-08
ec401140_720	Cluster_5891			conserved hypothetical protein	7.13118	57.4809	3.01087	3.30498e-11	5.87872e-10
ec401140_3341	Cluster_5650			putative membrane protein	143.482	1156.05	3.01026	1.25547e-21	8.11291e-20
ec401140_2151	Cluster_442	ALL	chbA	N,N'-diacetylchitobiose-specific phosphotransferase enzyme IIA component	8.87747	71.2968	3.00562	3.47575e-11	6.16101e-10
ec401140_2662	Cluster_2352	ALL		ferredoxin-type , NapH/MauN family protein	49.5875	396.175	2.99809	7.52756e-22	5.12376e-20
ec401140_4622	Cluster_3088	ALL		conserved hypothetical protein	142.014	1129.62	2.99173	1.95073e-21	1.21445e-19
ec401140_2733	Cluster_3854	ALL		putative aminopeptidase	1.37592	10.8692	2.98178	0.00215988	0.00741506
ec401140_1799	Cluster_3606	401140 ONLY		conserved hypothetical protein	9.23465	72.7194	2.97721	6.36228e-11	1.08627e-09
ec401140_2035	Cluster_4644			aldehyde ferredoxin oxidoreductase, N-terminal domain protein	6.15203	48.3725	2.97505	3.31337e-09	4.24993e-08
ec401140_1543	Cluster_4522			conserved hypothetical protein	1.7067	13.3276	2.96514	0.000291759	0.00129179
ec401140_1639	Cluster_4483	ALL		phage shock PspD family protein	3.4002	26.5368	2.9643	1.04239e-06	8.38014e-06
ec401140_1964	Cluster_411	ALL	sodB	superoxide dismutase [Fe]	992.673	7746.09	2.96408	1.41513e-20	8.30373e-19
ec401140_4719	Cluster_4046	ALL		conserved hypothetical protein	11.6293	90.1689	2.95487	1.00201e-11	1.90158e-10
ec401140_3964	Cluster_1218	ALL	cspA	cold shock protein CspA	5383.4	41581.9	2.94937	3.43787e-18	1.59549e-16
ec401140_1735	Cluster_2037	ALL		conserved hypothetical protein	14.3415	109.975	2.93891	3.7402e-13	8.4861e-12
ec401140_4560	Cluster_5393	ALL	nrfA	cytochrome c-552	631.287	4832.87	2.93651	2.53145e-21	1.53846e-19
ec401140_2480	Cluster_2306	ALL		conserved hypothetical protein	11.9733	91.6612	2.93649	9.35943e-12	1.78951e-10
ec401140_4099	Cluster_3992			conserved hypothetical protein	35.5231	268.953	2.92053	1.32189e-17	5.71887e-16
ec401140_1344	Cluster_3529	401140 ONLY		regulator of the C1 family from prophage	782.824	5897.51	2.91335	1.18234e-19	6.28732e-18
ec401140_250	Cluster_3793	401140 ONLY		conserved hypothetical protein	40.5508	302.423	2.89877	2.46686e-18	1.15535e-16
ec401140_5061	Cluster_4149	401140 ONLY		hypothetical protein	4.43214	32.7958	2.88744	1.69671e-07	1.58639e-06
ec401140_5086	Cluster_4161			putative modulating protein	6.12564	45.2694	2.8856	7.83325e-09	9.40911e-08
ec401140_1754	Cluster_336	ALL		conserved hypothetical protein	1.36272	10.0533	2.88311	0.00186802	0.0065722
ec401140_1370	Cluster_3543	401140 ONLY		death-on-curing family protein	56.8243	418.019	2.87899	1.42235e-19	7.48567e-18
ec401140_765	Cluster_6408			conserved hypothetical protein	6.12564	45.039	2.87824	4.65157e-09	5.84722e-08
ec401140_541	Cluster_3301		fimC	chaperone protein fimC	4.45853	32.6774	2.87365	1.56384e-06	1.20051e-05
ec401140_881	Cluster_4280	401140 ONLY		conserved hypothetical protein	6.46962	46.9499	2.85937	3.95093e-09	5.01729e-08
ec401140_2832	Cluster_2454	ALL		putative membrane protein	48.6743	352.652	2.85701	1.20641e-18	5.81012e-17
ec401140_4945	Cluster_4084			phosphoglucomutase/phosphomannomutase, C-terminal domain protein	2799.52	20246.9	2.85445	3.75637e-18	1.72759e-16
ec401140_2596	Cluster_639	ALL	yohK	inner membrane protein yohK	59.986	432.718	2.85073	5.3811e-19	2.66704e-17
ec401140_5060	Cluster_4148	401140 ONLY		putative phage integrase	105.922	759.417	2.84189	1.95387e-19	1.00752e-17
ec401140_1226	Cluster_6454	ALL	csgB	minor curlin subunit	1.7067	12.2326	2.84145	0.000648738	0.00260978
ec401140_3731	Cluster_1137	ALL		conserved hypothetical protein	7.85873	56.2464	2.83939	2.71716e-09	3.57502e-08
ec401140_3408	Cluster_2694	ALL	glgS	glycogen synthesis protein glgS	197.937	1409.87	2.83244	1.95902e-18	9.34656e-17
ec401140_4101	Cluster_1003			transglycosylase SLT domain protein	2.39466	17.0204	2.82938	0.000142605	0.000679101
ec401140_1238	Cluster_4371	ALL		msyB family protein	80.2025	568.142	2.82453	8.61739e-20	4.67998e-18
ec401140_2663	Cluster_4783	ALL		mauM/NapG ferredoxin-type family protein	24.8465	174.36	2.81095	5.1004e-16	1.73584e-14
ec401140_3345	Cluster_2680	ALL		conserved hypothetical protein	1.01874	7.10664	2.80238	0.00597854	0.0180701
ec401140_2657	Cluster_6075	ALL	ccmC	heme exporter CcmC family protein	17.7417	123.299	2.79694	1.62701e-13	4.0125e-12
ec401140_3403	Cluster_5057	ALL		conserved hypothetical protein	534.439	3714.1	2.79691	2.08649e-19	1.06515e-17
ec401140_3791	Cluster_3969	ALL		hypothetical protein	6.50921	44.7008	2.77975	1.23576e-07	1.1903e-06
ec401140_244	Cluster_3772	401140 ONLY		conserved hypothetical protein	7.47516	51.3297	2.77962	1.30721e-09	1.8537e-08
ec401140_2071	Cluster_2179	ALL	cdgR	cyclic di-GMP regulator CdgR	140.652	956.669	2.76589	3.55754e-20	2.01215e-18
ec401140_772	Cluster_4266			conserved hypothetical protein	157.534	1065.26	2.75748	5.73578e-19	2.81549e-17
ec401140_3468	Cluster_1068		yhaI	inner membrane protein yhaI	3.74418	25.2918	2.75595	3.76797e-06	2.64224e-05
ec401140_1679	Cluster_3594	401140 ONLY		hypothetical protein	316.522	2132.67	2.75228	9.63229e-19	4.68313e-17
ec401140_5211	Cluster_4227			hypothetical protein	253.572	1703.34	2.7479	2.75427e-19	1.39214e-17
ec401140_1329	Cluster_3521	401140 ONLY		conserved hypothetical protein	4.77612	32.0496	2.7464	7.11154e-07	5.9418e-06
ec401140_2727	Cluster_682	ALL	elaB	protein elaB	92.1089	616.874	2.74356	3.21834e-17	1.30394e-15
ec401140_1021	Cluster_1857			conserved hypothetical protein	33.0229	220.585	2.7398	2.54757e-16	9.09463e-15
ec401140_1455	Cluster_4457			conserved hypothetical protein	4.39255	29.1727	2.73149	7.59056e-08	7.64296e-07
ec401140_4747	Cluster_5431	ALL		conserved hypothetical protein	135.808	901.638	2.73098	2.20064e-17	9.13356e-16
ec401140_1604	Cluster_3585	ALL		conserved hypothetical protein	32.9173	218.507	2.73076	2.1622e-17	9.04756e-16
ec401140_3467	Cluster_1067	ALL	yhaH	inner membrane protein yhaH	56.2023	370.672	2.72144	2.30747e-17	9.49972e-16
ec401140_4963	Cluster_5128	ALL	fmt	methionyl-tRNA formyltransferase domain protein	40.2464	263.707	2.712	8.90702e-16	2.87787e-14
ec401140_2211	Cluster_2208	ALL		conserved hypothetical protein	6.8136	44.5613	2.7093	2.97913e-08	3.18836e-07
ec401140_1774	Cluster_5191			bacterial regulatory s, luxR family protein	8.5071	55.5489	2.70702	1.3325e-09	1.88432e-08
ec401140_2444	Cluster_3773	ALL		conserved hypothetical protein	541.83	3527.18	2.7026	1.14999e-16	4.38112e-15
ec401140_2993	Cluster_2531	ALL	grcA	autonomous glycyl radical cofactor GrcA	9998.78	64776	2.69564	5.55431e-16	1.8778e-14
ec401140_4563	Cluster_3071	ALL	nrfD	cytochrome c nitrite reductase, NrfD subunit	12.9392	83.8148	2.69545	1.46101e-11	2.69258e-10
ec401140_4036	Cluster_1246		rfaJ	lipopolysaccharide 1,2-glucosyltransferase	464.489	2997.93	2.69025	7.02871e-18	3.1475e-16
ec401140_2328	Cluster_3754	401140 ONLY		conserved hypothetical protein	2.03748	12.9196	2.66471	0.000436449	0.00183834
ec401140_4844	Cluster_3390			conserved hypothetical protein	2.03748	12.909	2.66352	0.000291575	0.00129179
ec401140_2445	Cluster_552			conserved hypothetical protein	19.7396	124.795	2.6604	4.26507e-13	9.50794e-12
ec401140_3316	Cluster_980	ALL		conserved hypothetical protein	71.9065	454.313	2.65949	1.18083e-16	4.4653e-15
ec401140_2291	Cluster_3727	401140 ONLY		pentapeptide repeats family protein	300.17	1869.92	2.63912	7.76471e-18	3.44686e-16
ec401140_1121	Cluster_3481			putative membrane protein	1.36272	8.48062	2.63768	0.00683802	0.0201781
ec401140_18	Cluster_4794	ALL		conserved hypothetical protein	22.8354	140.131	2.61743	4.02325e-13	9.00821e-12
ec401140_4946	Cluster_4085			mannose-1-phosphate guanylyltransferase/mannose-6-phosphate isomerase	3223.27	19681.6	2.61025	5.61963e-16	1.88738e-14
ec401140_2434	Cluster_3768			putative tyrosine protein kinase	98.8433	603.263	2.60957	2.17232e-16	7.86504e-15
ec401140_3401	Cluster_1032	ALL		conserved hypothetical protein	106.478	649.687	2.60919	2.48189e-17	1.0136e-15
ec401140_4	Cluster_1845			conserved hypothetical protein	2.71224	16.5427	2.60864	7.99134e-05	0.000401138
ec401140_2066	Cluster_4653	ALL		putative predicted protein	2.36826	14.4225	2.60642	0.000132183	0.000633049
ec401140_3876	Cluster_6817	ALL	hdeA	chaperone-like protein hdeA	116.122	706.017	2.60406	3.34518e-17	1.34466e-15
ec401140_691	Cluster_1726	ALL		conserved hypothetical protein	75.8619	461.189	2.60391	4.80471e-15	1.45136e-13
ec401140_1495	Cluster_4538	ALL		thymidine kinase family protein	51.0822	310.05	2.60161	7.63472e-16	2.49841e-14
ec401140_4030	Cluster_5232			conserved hypothetical protein	882.034	5318.46	2.5921	1.16928e-15	3.70757e-14
ec401140_1170	Cluster_7130	E2348/69 ONLY		conserved hypothetical protein	77.5958	467.873	2.59207	7.60871e-17	2.98788e-15
ec401140_809	Cluster_4271			conserved hypothetical protein	260.174	1550.75	2.57542	5.59042e-17	2.21233e-15
ec401140_3029	Cluster_842	ALL	smpA	small protein A	1845.19	10996	2.57513	8.40363e-16	2.73252e-14
ec401140_1321	Cluster_545			putative predicted protein	4.78931	28.4963	2.57288	1.1097e-05	6.96805e-05
ec401140_1447	Cluster_5936			conserved hypothetical protein	3.4134	20.2947	2.57182	7.06368e-05	0.000358887
ec401140_3047	Cluster_857	ALL	stpA	DNA-binding protein stpA	135.584	805.086	2.56996	2.47507e-16	8.89805e-15
ec401140_366	Cluster_2688	ALL		conserved hypothetical protein	31.0514	183.94	2.56651	3.57872e-13	8.15597e-12
ec401140_1778	Cluster_6819	ALL	gadW	HTH-type transcriptional regulator gadW	55.8847	331.034	2.56645	9.61132e-16	3.0859e-14
ec401140_1395	Cluster_3548			hypothetical protein	75.4123	446.526	2.56587	2.57986e-15	7.88635e-14
ec401140_1845	Cluster_3613	401140 ONLY		putative tail fiber protein	17.4242	101.822	2.54689	1.6543e-10	2.66409e-09
ec401140_3917	Cluster_1194	ALL		cytochrome c family protein	133.098	773.704	2.53929	7.95887e-18	3.50259e-16
ec401140_4826	Cluster_1558			conserved hypothetical protein	28.9215	167.258	2.53186	1.50959e-13	3.741e-12
ec401140_5208	Cluster_4225	401140 ONLY		putative 60 kDa chaperonin	163.13	942.075	2.52982	3.71896e-16	1.29152e-14
ec401140_251	Cluster_3801	401140 ONLY		conserved hypothetical protein	27.294	157.591	2.52953	1.63499e-12	3.3792e-11
ec401140_3194	Cluster_914	ALL	fucK	L-fuculokinase	66.2569	381.594	2.5259	2.48619e-14	6.89782e-13
ec401140_4962	Cluster_5685			conserved hypothetical protein	9.56543	54.4645	2.50941	6.52672e-08	6.66379e-07
ec401140_3963	Cluster_1217	ALL		helix-turn-helix family protein	211.855	1204.55	2.50735	1.02387e-14	2.98678e-13
ec401140_2030	Cluster_3690			caudovirales tail fibre assembly family protein	20.798	117.908	2.50315	3.12236e-11	5.5733e-10
ec401140_3878	Cluster_3976	401140 ONLY		conserved hypothetical protein	9.56543	54.0777	2.49913	1.22791e-07	1.18497e-06
ec401140_1530	Cluster_3564			putative prophage protein	2.73864	15.378	2.48934	0.000926448	0.00355603
ec401140_2578	Cluster_621	ALL	rcnR	transcriptional repressor rcnR	44.6654	248.489	2.47596	1.19776e-13	2.99732e-12
ec401140_1392	Cluster_3414			prophage tail fibre family protein	7.46196	41.2067	2.46525	6.24139e-08	6.40522e-07
ec401140_341	Cluster_2688	ALL		conserved hypothetical protein	30.3898	166.78	2.45629	8.33423e-12	1.60552e-10
ec401140_2048	Cluster_3695	ALL		conserved hypothetical protein	183.927	1008.28	2.45469	1.0937e-14	3.15443e-13
ec401140_1183	Cluster_1622			putative iS91 CDS	8.54669	46.6814	2.44941	6.0678e-07	5.12002e-06
ec401140_4564	Cluster_1401	ALL	ccmF	cytochrome c-type biogenesis protein CcmF	12.5953	68.2487	2.43792	2.35183e-09	3.1595e-08
ec401140_1983	Cluster_3642	401140 ONLY	CI	repressor protein CI	400.123	2166.69	2.43698	4.96146e-15	1.4899e-13
ec401140_2810	Cluster_4821			putative predicted protein	11.9733	64.7376	2.43479	8.52591e-08	8.48436e-07
ec401140_2302	Cluster_3730			phage antitermination Q family protein	25.9445	139.975	2.43167	3.86271e-11	6.79971e-10
ec401140_1173	Cluster_7130	E2348/69 ONLY		tcdB toxin N-terminal helical domain protein	45.5917	245.758	2.4304	2.73858e-14	7.43641e-13
ec401140_1111	Cluster_149			antirestriction Ral family protein	8.5203	45.8655	2.42843	2.90345e-07	2.59582e-06
ec401140_3043	Cluster_4913	ALL		conserved hypothetical protein	111.201	597.385	2.42549	1.53109e-15	4.82483e-14
ec401140_3417	Cluster_1040	ALL	folB	dihydroneopterin aldolase	38.1561	204.9	2.42493	3.99472e-13	8.98372e-12
ec401140_4524	Cluster_3049			pentapeptide repeats family protein	20.1232	107.984	2.42389	2.15822e-10	3.43232e-09
ec401140_2088	Cluster_3701			AAA domain family protein	4958.2	26399.9	2.41264	4.70892e-14	1.25859e-12
ec401140_1494	Cluster_5938	ALL		conserved hypothetical protein	4.44533	23.6493	2.41144	9.93778e-05	0.000488281
ec401140_245	Cluster_3775	401140 ONLY		conserved hypothetical protein	6.50921	34.508	2.40638	1.17194e-05	7.26945e-05
ec401140_1046	Cluster_5770	ALL	sxy	protein sxy	66.0589	350.113	2.406	2.68332e-14	7.32532e-13
ec401140_4093	Cluster_3990			hypothetical protein	53.7944	282.665	2.39357	4.89418e-14	1.28788e-12
ec401140_4751	Cluster_1471	ALL	rraB	regulator of ribonuclease activity B	1356.8	7107.82	2.38919	8.4022e-14	2.13399e-12
ec401140_5120	Cluster_4195			transglycosylase SLT domain protein	18.0593	94.2972	2.38447	5.02076e-10	7.51642e-09
ec401140_2370	Cluster_504	ALL		conserved hypothetical protein	50.037	260.303	2.37913	1.18296e-13	2.97489e-12
ec401140_2380	Cluster_6556	ALL		conserved hypothetical protein	54.6275	282.68	2.37147	1.57394e-12	3.29303e-11
ec401140_3695	Cluster_3965	ALL	bfr	bacterioferritin	377.924	1954.52	2.37065	7.65383e-15	2.25854e-13
ec401140_2038	Cluster_417	ALL		conserved hypothetical protein	120.051	618.368	2.36482	7.14323e-14	1.82331e-12
ec401140_2807	Cluster_736	ALL		conserved hypothetical family protein	185.383	953.065	2.36207	2.39744e-14	6.68795e-13
ec401140_3790	Cluster_3968			putative transmembrane protein	43.2894	222.318	2.36054	1.03707e-12	2.20593e-11
ec401140_2133	Cluster_2185			conserved hypothetical protein	9.9358	50.852	2.3556	1.60384e-06	1.22753e-05
ec401140_3163	Cluster_3910			hypothetical protein	1.7067	8.67931	2.34637	0.0107847	0.0298569
ec401140_108	Cluster_3471			phage integrase family protein	78.0586	396.902	2.34615	1.6425e-13	4.03123e-12
ec401140_4565	Cluster_5394	ALL		cytochrome C biogenesis family protein	1.36272	6.89737	2.33956	0.0161368	0.0420157
ec401140_3313	Cluster_5005	ALL	ansB	L-asparaginase 2	178.558	903.249	2.33873	5.70989e-16	1.90516e-14
ec401140_1900	Cluster_389	ALL		acid shock repeat family protein	12.2645	61.9791	2.3373	3.21096e-08	3.40789e-07
ec401140_1532	Cluster_7180			sigma-70, region 4 family protein	4.74972	23.9178	2.33217	1.68215e-05	0.000100673
ec401140_2240	Cluster_4687	ALL		conserved hypothetical protein	40.8288	205.331	2.3303	2.57042e-13	6.07501e-12
ec401140_1325	Cluster_543			helix-turn-helix family protein	531.488	2669.84	2.32864	2.52232e-14	6.92282e-13
ec401140_3728	Cluster_5144	ALL	nirD	nitrite reductase [NAD(P)H] small subunit	61.362	307.866	2.32689	3.7775e-13	8.53281e-12
ec401140_3360	Cluster_2683	ALL		conserved hypothetical protein	3.05622	15.3082	2.32449	0.000419588	0.00177759
ec401140_1233	Cluster_1947	ALL		conserved hypothetical protein	3.09581	15.4477	2.31901	0.0035109	0.011416
ec401140_3819	Cluster_2822	ALL		conserved hypothetical protein	12.9788	64.5284	2.31377	1.3852e-07	1.3193e-06
ec401140_470	Cluster_1304	ALL	ylaC	inner membrane protein ylaC	292.072	1451.86	2.3135	6.63024e-14	1.70087e-12
ec401140_1122	Cluster_153			putative recombination endonuclease	1.7067	8.47004	2.31116	0.0107572	0.029813
ec401140_5131	Cluster_3241			conserved hypothetical protein	14.6987	72.9286	2.31079	7.3518e-08	7.41718e-07
ec401140_5116	Cluster_4191		traL	type IV conjugative transfer system protein TraL	3.42659	16.8809	2.30055	0.00138021	0.00505661
ec401140_851	Cluster_6201		def	peptide deformylase	583.269	2864.69	2.29614	3.28219e-13	7.51372e-12
ec401140_5052	Cluster_4146		gmd	GDP-mannose 4,6-dehydratase	6127.03	30090.1	2.29603	5.52459e-13	1.22091e-11
ec401140_1773	Cluster_345			glutathione S-transferase, N-terminal domain protein	10.5578	51.7271	2.29261	1.84743e-07	1.71475e-06
ec401140_61	Cluster_4251	ALL		hypothetical protein	2.73864	13.3973	2.29042	0.00361836	0.0117058
ec401140_5122	Cluster_4196	401140 ONLY		conserved hypothetical protein	29.3051	143.308	2.2899	6.61016e-11	1.11738e-09
ec401140_1169	Cluster_3491			hypothetical protein	45.0753	220.359	2.28944	2.03676e-11	3.71345e-10
ec401140_5195	Cluster_4346			conserved hypothetical protein	1.7067	8.33053	2.2872	0.0107386	0.0297777
ec401140_4405	Cluster_5347	ALL		conserved hypothetical protein	28.6039	139.588	2.28689	8.04107e-11	1.35478e-09
ec401140_303	Cluster_747	ALL		cysteine-rich domain protein	20.1496	98.1993	2.28496	5.31966e-09	6.59147e-08
ec401140_2505	Cluster_3798	401140 ONLY		glycosyl transferases group 1 family protein	1006.07	4887.1	2.28025	2.6983e-13	6.31872e-12
ec401140_4753	Cluster_1473		yjgN	inner membrane protein yjgN	22.1607	107.377	2.27662	1.42998e-09	1.99454e-08
ec401140_2121	Cluster_3710	401140 ONLY		conserved hypothetical protein	156.395	753.405	2.26823	1.66683e-13	4.07136e-12
ec401140_675	Cluster_5887	ALL	fur	ferric uptake regulation protein	2377.67	11449.9	2.26771	9.32459e-13	1.99172e-11
ec401140_3965	Cluster_2864	ALL	hokA	protein HokA	24.1454	115.778	2.26154	1.64059e-10	2.65038e-09
ec401140_1674	Cluster_3592			putative bfpC	256.589	1227.56	2.25826	2.25646e-14	6.32926e-13
ec401140_2244	Cluster_2222	ALL	mgrB	protein mgrB	98.261	468.672	2.25389	1.62949e-12	3.3792e-11
ec401140_769	Cluster_4313			putative regulatory protein N	7.81914	37.1862	2.24968	2.45373e-06	1.79976e-05
ec401140_1795	Cluster_2112			type VII secretion system (T7SS), usher family protein	3.77057	17.9061	2.2476	0.0013891	0.00507611
ec401140_2150	Cluster_441	ALL	chbR	HTH-type transcriptional regulator ChbR	24.8465	117.689	2.24386	3.18545e-10	4.89811e-09
ec401140_5097	Cluster_4172	401140 ONLY		putative protein traS	49.4547	234.052	2.24265	9.23877e-12	1.77308e-10
ec401140_1671	Cluster_7706			type II secretion system (T2SS), F family protein	207.703	976.556	2.23318	1.12832e-14	3.236e-13
ec401140_2089	Cluster_3702			subtilase family protein	9901.18	46392.5	2.22822	3.60934e-12	7.22576e-11
ec401140_2209	Cluster_2206	ALL		conserved hypothetical protein	37.521	175.728	2.22757	1.05132e-10	1.75391e-09
ec401140_5045	Cluster_4143	401140 ONLY		outer membrane autotransporter barrel domain protein	429.972	2013.44	2.22735	2.34593e-13	5.62252e-12
ec401140_864	Cluster_5895	ALL	moaD	molybdopterin converting factor, subunit 1	2.05068	9.565	2.22166	0.0106703	0.0296204
ec401140_4453	Cluster_4031	ALL		conserved hypothetical protein	1889.9	8791.72	2.21784	2.37351e-12	4.82739e-11
ec401140_2697	Cluster_4791	ALL	glpQ	glycerophosphoryl diester phosphodiesterase	216.143	1005.05	2.2172	7.11462e-13	1.54554e-11
ec401140_243	Cluster_3767	401140 ONLY		resolvase, N terminal domain protein	27.6512	128.397	2.2152	1.35472e-09	1.91045e-08
ec401140_3252	Cluster_4976	ALL		conserved hypothetical protein	8.54669	39.6446	2.21369	1.31267e-05	8.02538e-05
ec401140_2976	Cluster_2519	ALL		conserved hypothetical protein	137.277	636.477	2.21301	6.51984e-13	1.42849e-11
ec401140_4849	Cluster_10			putative non-LEE-encoded effector NleH	444.974	2060.85	2.21145	5.97839e-13	1.3155e-11
ec401140_810	Cluster_4272			conserved hypothetical protein	24.5553	113.658	2.21058	2.50254e-09	3.33564e-08
ec401140_3648	Cluster_3952	ALL	mscL	large conductance mechanosensitive channel protein	1703.7	7885.46	2.21053	7.67626e-13	1.65347e-11
ec401140_463	Cluster_1283	ALL	glnK	nitrogen regulatory protein P-II 2	20.4276	94.5064	2.20989	2.90938e-09	3.77924e-08
ec401140_1415	Cluster_3550			conserved hypothetical protein	4.44533	20.5632	2.2097	0.000429927	0.00181536
ec401140_2125	Cluster_2182	ALL	ihfA	integration host factor, alpha subunit	259.685	1193.96	2.20093	1.49005e-13	3.71059e-12
ec401140_4965	Cluster_4097	401140 ONLY		cupin family domain protein	19.0913	87.6894	2.19949	1.64393e-08	1.8526e-07
ec401140_5118	Cluster_4193	401140 ONLY		putative traJ protein	4.04857	18.5931	2.19928	4.89139e-05	0.000259031
ec401140_3970	Cluster_5209	ALL		ysaB-like lipofamily protein	45.9621	210.992	2.19867	1.15087e-11	2.15209e-10
ec401140_3871	Cluster_1189			conserved hypothetical protein	4.77612	21.7976	2.19026	0.000240003	0.00108522
ec401140_4035	Cluster_1245			glycosyl transferases group 1 family protein	983.818	4471.07	2.18416	1.38946e-12	2.91901e-11
ec401140_4848	Cluster_3414			prophage tail fibre family protein	9.55223	43.4071	2.18402	4.83043e-06	3.27047e-05
ec401140_1524	Cluster_2292			conserved hypothetical protein	29.993	135.954	2.18042	8.06778e-10	1.18351e-08
ec401140_4105	Cluster_1006			putative escE protein	25.9313	117.517	2.18011	2.5649e-09	3.40985e-08
ec401140_4628	Cluster_3090	ALL	cadC	transcriptional activator CadC	81.3928	368.353	2.17812	1.95309e-12	3.98821e-11
ec401140_5041	Cluster_1230		yibA	protein yibA	44.5862	201.776	2.17809	1.8351e-11	3.36985e-10
ec401140_2665	Cluster_4784	ALL		napD family protein	17.3318	78.1138	2.17216	8.12519e-09	9.71408e-08
ec401140_2457	Cluster_554			conserved hypothetical protein	12.9524	58.0981	2.16527	4.78117e-07	4.10907e-06
ec401140_1360	Cluster_3535			conserved hypothetical protein	7.46196	33.4236	2.16324	3.91188e-06	2.72073e-05
ec401140_4372	Cluster_6887	ALL		formate dehydrogenase, gamma subunit	99.8885	446.828	2.16133	3.55143e-12	7.13781e-11
ec401140_3183	Cluster_2600	ALL	syd	protein syd	912.584	4070.6	2.15721	9.92667e-12	1.89088e-10
ec401140_3880	Cluster_4258			DDE_Tnp_1-associated family protein	2.03748	9.08728	2.15706	0.00724371	0.0212646
ec401140_2079	Cluster_708			conserved hypothetical protein	5.0805	22.6241	2.15482	4.33495e-05	0.000232701
ec401140_2029	Cluster_3689	401140 ONLY		phage tail fibre repeat family protein	28.8555	128.45	2.15429	1.18139e-10	1.95812e-09
ec401140_3545	Cluster_3940	ALL	rpmA	ribosomal protein L27	337.705	1499.83	2.15097	2.94572e-13	6.83541e-12
ec401140_4110	Cluster_5406	ALL		hypothetical protein	41.2652	183.221	2.15059	1.98186e-10	3.1716e-09
ec401140_4262	Cluster_1293	ALL		conserved hypothetical protein	114.336	506.996	2.1487	2.09829e-11	3.81202e-10
ec401140_1976	Cluster_4643	ALL		putative monooxygenase ydhR	420.341	1863.2	2.14815	2.98322e-13	6.86006e-12
ec401140_1702	Cluster_4571	ALL		ynbE-like lipofamily protein	3.75738	16.6019	2.14355	0.00138079	0.00505661
ec401140_3805	Cluster_1163			type VI secretion system effector, Hcp1 family protein	7.11799	31.443	2.1432	5.72759e-06	3.82214e-05
ec401140_2506	Cluster_3799	401140 ONLY		glycosyl transferase 2 family protein	1209.38	5325.72	2.13871	5.3328e-12	1.05519e-10
ec401140_3874	Cluster_5190	ALL		mgtC family protein	3.74418	16.4624	2.13645	0.000704466	0.0028002
ec401140_135	Cluster_7044			conserved hypothetical protein	8.91706	39.0865	2.13203	5.37397e-05	0.000281088
ec401140_5038	Cluster_4139	401140 ONLY		conserved hypothetical protein	16.6438	72.9075	2.13108	1.3765e-08	1.5581e-07
ec401140_1666	Cluster_7710			putative bfpK	21.8167	95.0814	2.12373	1.00184e-08	1.16453e-07
ec401140_1426	Cluster_4450	ALL		fels-1 Prophage Protein-like family protein	129.207	561.519	2.11965	1.19091e-11	2.21882e-10
ec401140_5209	Cluster_4226	401140 ONLY		cobQ/CobB/MinD/ParA nucleotide binding domain protein	487.63	2114.73	2.11662	1.94892e-12	3.98821e-11
ec401140_3404	Cluster_1033			fimbrial family protein	5.80805	25.0127	2.10654	0.000269561	0.00120481
ec401140_3765	Cluster_5155	ALL		putative conserv	13.0184	55.9188	2.10278	9.66544e-06	6.14471e-05
ec401140_1422	Cluster_3554			outer membrane autotransporter barrel domain protein	4.08816	17.5573	2.10255	0.000737979	0.00291809
ec401140_2201	Cluster_3718	ALL		diguanylate cyclase domain protein	26.5532	112.922	2.08837	5.26836e-09	6.54379e-08
ec401140_2311	Cluster_3739	401140 ONLY		conserved hypothetical protein	266.894	1133.85	2.08689	1.1377e-11	2.13528e-10
ec401140_4014	Cluster_5224	ALL		conserved hypothetical protein	265.651	1122.69	2.07936	6.5477e-12	1.2758e-10
ec401140_3849	Cluster_5183			conserved hypothetical protein	32.0701	135.305	2.07692	5.11206e-09	6.3705e-08
ec401140_985	Cluster_7104	ALL	dmsB	dimethylsulfoxide reductase, chain B	26.54	111.924	2.07628	2.85815e-09	3.72216e-08
ec401140_3951	Cluster_2859	ALL		conserved hypothetical protein	25.2037	106.202	2.07511	1.00622e-08	1.1648e-07
ec401140_2154	Cluster_6500	ALL	chbB	N,N'-diacetylchitobiose-specific phosphotransferase enzyme IIB component	73.1901	306.792	2.06754	1.92494e-11	3.52216e-10
ec401140_1056	Cluster_3470	ALL	yccX	acylphosphatase	53.9	225.802	2.0667	3.4633e-10	5.30936e-09
ec401140_1769	Cluster_4584		mcbR	HTH-type transcriptional regulator mcbR	52.1273	217.778	2.06274	1.29215e-10	2.10952e-09
ec401140_3729	Cluster_1135	ALL		putative nitrite transporter	131.43	543.677	2.04846	6.66204e-12	1.29314e-10
ec401140_4992	Cluster_4132		VagD	vagD domain protein	39.2409	162.309	2.04831	3.15218e-09	4.0636e-08
ec401140_2134	Cluster_2186			ankyrin repeat family protein	3.08261	12.7104	2.04378	0.0093964	0.0265754
ec401140_2187	Cluster_5977			conserved hypothetical protein	40.4848	166.797	2.04264	2.60139e-10	4.08618e-09
ec401140_4859	Cluster_3178	ALL		conserved hypothetical protein	19.5408	79.6759	2.02765	2.54367e-06	1.85506e-05
ec401140_4034	Cluster_2907			O-Antigen ligase family protein	710.284	2875.67	2.01743	1.05104e-11	1.97992e-10
ec401140_986	Cluster_1817	ALL		DMSO reductase anchor subunit family protein	25.8389	104.388	2.01435	4.9569e-09	6.2022e-08
ec401140_3255	Cluster_4977	ALL		conserved hypothetical protein	240.62	972.022	2.01423	1.42575e-11	2.63713e-10
ec401140_4100	Cluster_1002		escU	escU	15.3471	61.9791	2.01382	1.33488e-06	1.0436e-05
ec401140_4694	Cluster_1448	ALL		conserved hypothetical protein	10.2138	41.0777	2.00784	1.1508e-05	7.19955e-05
ec401140_4548	Cluster_1394	ALL	ssb	single-stranded DNA-binding protein	191.774	771.074	2.00746	5.585e-12	1.10083e-10
ec401140_2821	Cluster_2448	ALL	evgA	positive transcription regulator evgA	1403.7	5634.49	2.00504	1.4701e-10	2.38249e-09
ec401140_4977	Cluster_5501			integron integrase family protein	333.683	1338.89	2.00448	3.39212e-12	6.84457e-11
ec401140_140	Cluster_4440	ALL	sfsA	sugar fermentation stimulation protein	449.102	1799.87	2.00278	6.09295e-11	1.04729e-09
ec401140_3382	Cluster_6785		mqsA	antitoxin MqsA	41.8475	167.274	1.999	5.29616e-10	7.88248e-09
ec401140_689	Cluster_3356	ALL	kdpA	K+-transporting ATPase, A subunit	35.1527	8.67931	-2.01798	1.42984e-05	8.70003e-05
ec401140_2773	Cluster_6090	ALL	purF	amidophosphoribosyltransferase	1410.34	348.09	-2.01851	1.01603e-11	1.92105e-10
ec401140_855	Cluster_13	ALL	bioF	8-amino-7-oxononanoate synthase	124.324	30.5361	-2.02552	1.40273e-09	1.9619e-08
ec401140_2603	Cluster_4760	ALL	mglA	galactose/methyl galactoside import ATP-binding protein MglA	37.1506	9.08728	-2.03147	1.93133e-05	0.000113457
ec401140_3120	Cluster_882	ALL		conserved hypothetical protein	73.1769	17.8955	-2.03179	6.43487e-07	5.40296e-06
ec401140_1785	Cluster_359	ALL	yddA	inner membrane ABC transporter ATP-binding protein YddA	72.1581	17.6271	-2.03337	5.52513e-07	4.70097e-06
ec401140_3946	Cluster_1210	ALL		oligopeptide/dipeptide ABC transporter, ATP-binding , C-terminal domain protein	677.561	164.575	-2.04161	6.26743e-12	1.22587e-10
ec401140_4772	Cluster_3155	ALL		mannitol dehydrogenase Rossmann domain protein	99.5577	23.9875	-2.05325	1.15345e-08	1.32026e-07
ec401140_709	Cluster_6404	ALL	sdhD	succinate dehydrogenase, hydrophobic membrane anchor protein	98.6973	23.4401	-2.07403	3.06968e-09	3.96727e-08
ec401140_3572	Cluster_1097	ALL	gltB	glutamate synthase [NADPH] large chain	5682.09	1347.54	-2.0761	4.84838e-12	9.63073e-11
ec401140_1402	Cluster_234	ALL	purB	adenylosuccinate lyase	2449.22	579.009	-2.08066	2.61767e-12	5.30286e-11
ec401140_3430	Cluster_2698	ALL		siderophore-interacting FAD-binding domain protein	759.681	177.843	-2.09479	1.59563e-12	3.32478e-11
ec401140_4491	Cluster_3036	ALL	purH	phosphoribosylaminoimidazolecarboxamide formyltransferase/IMP cyclohydrolase	2007.58	464.726	-2.111	1.04259e-12	2.20847e-11
ec401140_156	Cluster_1993	ALL	degP	protease do	1564.34	361.003	-2.11547	7.09948e-13	1.54554e-11
ec401140_895	Cluster_22	ALL	rlmF	ribosomal RNA large subunit methyltransferase F	143.35	33.0748	-2.11574	9.6724e-10	1.38313e-08
ec401140_3561	Cluster_1095	ALL	lptB	lipopolysaccharide export system ATP-binding protein LptB	532.045	122.18	-2.12253	4.35447e-12	8.68342e-11
ec401140_55	Cluster_3347	ALL	leuC	3-isopropylmalate dehydratase large subunit	1927.9	436.139	-2.14417	2.19326e-13	5.28142e-12
ec401140_1632	Cluster_4555		puuC	aldehyde dehydrogenase PuuC	24.5289	5.4642	-2.1664	0.000146391	0.000695836
ec401140_2495	Cluster_2314	ALL	hisB	histidine biosynthesis bifunctional protein hisB	851.459	186.667	-2.18947	5.4435e-14	1.40349e-12
ec401140_857	Cluster_3418	ALL	bioD	dethiobiotin synthase	187.01	40.9974	-2.18951	3.49824e-11	6.17941e-10
ec401140_3815	Cluster_5175	ALL		ABC transporter family protein	122.538	26.6552	-2.20075	1.16238e-10	1.93289e-09
ec401140_3267	Cluster_4980	ALL	serA	D-3-phosphoglycerate dehydrogenase	2570.16	559.008	-2.20091	2.50921e-13	5.98575e-12
ec401140_710	Cluster_3362	ALL	sdhA	succinate dehydrogenase, flavoprotein subunit	1424.99	309.61	-2.20242	1.72154e-14	4.88248e-13
ec401140_3243	Cluster_2638	ALL	lysS	lysine--tRNA ligase	1989.24	429.611	-2.21112	1.81931e-13	4.42265e-12
ec401140_3489	Cluster_5087	ALL		PTS system, mannose/fructose/sorbose , IIB component family protein	9.56543	2.0504	-2.22193	0.00477781	0.0148633
ec401140_4323	Cluster_5322	ALL	fadB	fatty oxidation complex, alpha subunit FadB	74.3276	15.8557	-2.2289	1.34523e-08	1.52949e-07
ec401140_577	Cluster_3321	ALL		mbtH-like family protein	44.7313	9.49524	-2.23601	4.8173e-07	4.13317e-06
ec401140_4813	Cluster_1517	ALL		conserved hypothetical protein	994.027	209.806	-2.24423	1.25363e-14	3.57529e-13
ec401140_3612	Cluster_5121	ALL	accC	acetyl-CoA carboxylase, biotin carboxylase subunit	2161.24	454.736	-2.24875	4.97541e-14	1.30254e-12
ec401140_2602	Cluster_4759	ALL		branched-chain amino acid transport system / permease component family protein	42.2575	8.88858	-2.24918	1.13914e-06	9.10266e-06
ec401140_647	Cluster_5678	ALL		amino ABC transporter, permease , 3-TM region, His/Glu/Gln/Arg/opine family domain protein	544.283	112.402	-2.27569	4.31282e-13	9.57258e-12
ec401140_442	Cluster_5169	ALL	cyoB	cytochrome o ubiquinol oxidase, subunit I	5644.53	1160.34	-2.28231	5.26873e-14	1.37229e-12
ec401140_443	Cluster_1214	ALL	cyoA	ubiquinol oxidase, subunit II	2720.32	557.448	-2.28687	3.45093e-14	9.32116e-13
ec401140_1771	Cluster_344	ALL		conserved hypothetical protein	14281.5	2902.32	-2.29887	2.52347e-13	5.99177e-12
ec401140_5010	Cluster_4128	401140 ONLY	pifC	transcriptional repressor pifC	296.45	59.9984	-2.30479	5.42873e-14	1.40349e-12
ec401140_3051	Cluster_6134	ALL	nrdH	glutaredoxin-like protein nrdH	494.482	97.9731	-2.33546	1.73508e-14	4.89368e-13
ec401140_1105	Cluster_141	ALL	efeU	ferrous iron permease efeU	116.069	22.8926	-2.34203	2.62511e-11	4.73539e-10
ec401140_2843	Cluster_4830	ALL		voltage gated chloride channel family protein	332.16	65.4732	-2.3429	4.84161e-14	1.28731e-12
ec401140_1713	Cluster_2034			2Fe-2S iron-sulfur cluster binding domain protein	18.0461	3.55332	-2.34445	0.000401595	0.00170845
ec401140_2494	Cluster_2313	ALL	hisC	histidinol-phosphate transaminase	1051.41	206.156	-2.35052	2.29145e-15	7.04691e-14
ec401140_1106	Cluster_6452	ALL		imelysin family protein	450.478	88.1079	-2.35411	1.0844e-14	3.14538e-13
ec401140_3821	Cluster_2823	ALL	livJ	leu/Ile/Val/Thr-binding protein	432.894	83.948	-2.36645	5.41295e-15	1.61597e-13
ec401140_1027	Cluster_3467	ALL		putative aliphatic sulfonates transport permease protein ssuC	10.5578	1.98064	-2.41427	0.00455863	0.0142772
ec401140_2878	Cluster_753	ALL	cysW	sulfate ABC transporter, permease protein CysW	78.4553	14.6107	-2.42485	1.52687e-09	2.11812e-08
ec401140_2042	Cluster_2164	ALL	sufE	cysteine desulfuration protein sufE	361.213	67.2552	-2.42513	4.27393e-15	1.29872e-13
ec401140_3780	Cluster_2803	ALL	malQ	4-alpha-glucanotransferase	1893.51	351.584	-2.42912	5.75403e-16	1.90742e-14
ec401140_4221	Cluster_6249	ALL	atpA	ATP synthase F1, alpha subunit	24386.9	4510.99	-2.43459	4.8865e-14	1.28788e-12
ec401140_3830	Cluster_1175	ALL	cadA	cadmium-translocating P-type ATPase	795.585	146.24	-2.44368	1.98025e-16	7.27278e-15
ec401140_3817	Cluster_1169	ALL	livH	high-affinity branched-chain amino acid transport system permease protein livH	44.6654	8.13184	-2.4575	1.48798e-07	1.40669e-06
ec401140_56	Cluster_5686	ALL	leuB	3-isopropylmalate dehydrogenase	827.859	150.484	-2.45977	4.81895e-16	1.65106e-14
ec401140_4188	Cluster_1273	ALL	tnaA	tryptophanase	94.2924	17.0902	-2.46397	2.54231e-10	4.00571e-09
ec401140_5186	Cluster_4215			putative predicted protein	22.5706	4.03104	-2.48522	1.03454e-05	6.52819e-05
ec401140_2970	Cluster_821	ALL	purL	phosphoribosylformylglycinamidine synthase	4539.08	799.309	-2.50558	1.99471e-16	7.27355e-15
ec401140_2620	Cluster_4767	ALL	psuG	pseudouridine-5'-phosphate glycosidase	29.8874	5.19575	-2.52414	1.65029e-05	9.91145e-05
ec401140_853	Cluster_12	ALL	bioA	adenosylmethionine-8-amino-7-oxononanoate transaminase	206.497	35.8016	-2.52803	6.44077e-15	1.91164e-13
ec401140_585	Cluster_5655	ALL	fepB	ferrienterobactin-binding periplasmic protein	830.756	142.987	-2.53854	1.61137e-16	5.9609e-15
ec401140_2611	Cluster_6072	ALL		conserved hypothetical protein	11.9337	2.0504	-2.54106	0.00121097	0.00452233
ec401140_3294	Cluster_4998	ALL		virulence promoting factor family protein	211.142	35.9411	-2.55451	2.51463e-14	6.92282e-13
ec401140_1935	Cluster_2141	ALL		electron transport complex, RnfABCDGE type, D subunit	159.729	27.0631	-2.56122	3.62508e-14	9.74003e-13
ec401140_590	Cluster_5656	ALL	ybdB	esterase YbdB	375.951	62.8056	-2.58158	1.11777e-16	4.29038e-15
ec401140_903	Cluster_5901	ALL		conserved hypothetical protein	957.767	159.952	-2.58203	1.64858e-17	7.01332e-16
ec401140_57	Cluster_1661	ALL	leuA	2-isopropylmalate synthase	1501.54	249.842	-2.58736	4.44342e-18	2.02533e-16
ec401140_3137	Cluster_6735	ALL	cysD	sulfate adenylyltransferase, small subunit	167.337	27.7501	-2.59219	2.96655e-13	6.8526e-12
ec401140_4250	Cluster_1288	ALL	ilvM	acetolactate synthase isozyme 2 small subunit	270.123	44.7219	-2.59456	3.68617e-16	1.2889e-14
ec401140_2604	Cluster_643	ALL	mglB	D-galactose-binding periplasmic protein	114.177	18.7326	-2.60765	1.66815e-12	3.43383e-11
ec401140_4888	Cluster_1535	ALL	thrA	bifunctional aspartokinase/homoserine dehydrogenase 1	3684.1	601.185	-2.61543	1.1119e-17	4.85149e-16
ec401140_4476	Cluster_3030	ALL	thiF	thiazole biosynthesis adenylyltransferase ThiF	12.648	2.0504	-2.62494	0.000341517	0.00148378
ec401140_4222	Cluster_5287	ALL	atpH	ATP synthase F1, delta subunit	7343.45	1187.9	-2.62804	8.1449e-17	3.1581e-15
ec401140_2879	Cluster_4834	ALL	cysT	sulfate ABC transporter, permease protein CysT	48.3435	7.72387	-2.64593	3.28007e-08	3.47402e-07
ec401140_3948	Cluster_2858	ALL		binding--dependent transport system inner membrane component family protein	351.581	55.5594	-2.66175	1.56118e-17	6.69733e-16
ec401140_3950	Cluster_6821	ALL		bacterial extracellular solute-binding s, 5 Middle family protein	8334.55	1293.62	-2.68769	4.8024e-18	2.16958e-16
ec401140_4519	Cluster_5380	ALL	malE	maltose-binding periplasmic protein	8290.98	1270.77	-2.70584	2.08879e-18	9.87338e-17
ec401140_4436	Cluster_5356	ALL		glycyl-radical enzyme activating family protein	10.5182	1.57268	-2.74159	0.00473052	0.0147252
ec401140_2493	Cluster_2312	ALL	hisD	histidinol dehydrogenase	1514.36	225.893	-2.745	4.87155e-20	2.67411e-18
ec401140_2877	Cluster_2466	ALL	cysA	sulfate ABC transporter, ATP-binding family protein	117.022	17.0098	-2.78234	1.35538e-12	2.85917e-11
ec401140_1716	Cluster_314		paaC	3-hydroxyacyl-CoA dehydrogenase PaaC	28.5379	4.1008	-2.7989	5.23962e-06	3.53813e-05
ec401140_3150	Cluster_897	ALL		sulfite reductase [NADPH] flavoprotein, alpha-component	162.6	23.2308	-2.80722	1.99116e-15	6.19809e-14
ec401140_1107	Cluster_4306	ALL	ycdB	peroxidase ycdB	471.779	64.4375	-2.87214	1.54156e-19	8.03025e-18
ec401140_3781	Cluster_5164	ALL	malP	maltodextrin phosphorylase	6640.93	903.53	-2.87774	3.58678e-20	2.01215e-18
ec401140_3054	Cluster_4917	ALL	nrdF	ribonucleoside-diphosphate reductase 2 subunit beta	928.372	125.713	-2.88457	1.95463e-20	1.12117e-18
ec401140_4434	Cluster_3017	ALL	frwB	fructose-like phosphotransferase enzyme IIB component 2	8.20271	1.09496	-2.90523	0.00172163	0.00612109
ec401140_2492	Cluster_564	ALL	hisG	ATP phosphoribosyltransferase	2182.53	290.26	-2.91058	1.06129e-21	6.94602e-20
ec401140_4798	Cluster_4055	ALL	yjiY	inner membrane protein YjiY	1394.95	184.773	-2.9164	1.73378e-20	1.00579e-18
ec401140_2043	Cluster_4647	ALL	sufS	cysteine desulfurase	1088.02	139.626	-2.96207	1.33345e-21	8.50911e-20
ec401140_4559	Cluster_5392	ALL	acs	acetate--CoA ligase	630.249	79.9655	-2.97847	4.52558e-22	3.20876e-20
ec401140_2948	Cluster_2493	ALL	purM	phosphoribosylformylglycinamidine cyclo-ligase	1899.45	229.488	-3.04909	7.07393e-23	5.38992e-21
ec401140_3136	Cluster_891	ALL	cysN	sulfate adenylyltransferase subunit 1	145.56	17.5679	-3.0506	1.0533e-15	3.36069e-14
ec401140_576	Cluster_3320	ALL	fes	enterochelin esterase	1053.82	125.584	-3.06891	3.77703e-23	2.96642e-21
ec401140_3149	Cluster_4939	ALL	cysI	sulfite reductase (NADPH) hemoprotein, beta-component	135.174	15.2977	-3.14344	6.65469e-16	2.19175e-14
ec401140_4557	Cluster_1398	ALL	yjcH	inner membrane protein yjcH	9.84342	1.09496	-3.16829	0.00228298	0.00779053
ec401140_4771	Cluster_3154	ALL	uxuA	mannonate dehydratase	358.184	39.3063	-3.18787	3.54028e-22	2.54551e-20
ec401140_589	Cluster_1689	ALL		2,3-dihydro-2,3-dihydroxybenzoate dehydrogenase	1101.96	116.573	-3.24077	2.47132e-25	2.42617e-23
ec401140_588	Cluster_3323	ALL	entB	isochorismatase	1477.54	154.027	-3.26194	1.50206e-25	1.50353e-23
ec401140_4811	Cluster_6962	ALL		bacterial regulatory s, luxR family protein	612.775	62.9662	-3.28271	2.04235e-24	1.77413e-22
ec401140_3052	Cluster_6135	ALL	nrdI	nrdI protein	122.949	12.5814	-3.2887	8.1659e-17	3.1581e-15
ec401140_2880	Cluster_4835	ALL	cysP	thiosulfate-binding protein	314.789	30.6165	-3.36201	6.77728e-23	5.24213e-21
ec401140_4812	Cluster_3177	ALL	fhuF	siderophore-iron reductase FhuF	9326.97	897.654	-3.37718	2.25375e-26	2.34804e-24
ec401140_2047	Cluster_4648	ALL	sufA	feS assembly scaffold SufA	367.076	34.9265	-3.39368	9.85466e-24	7.9854e-22
ec401140_574	Cluster_1680	ALL		4'-phosphopantetheinyl transferase superfamily protein	1086.56	92.4878	-3.55437	4.64759e-29	6.41242e-27
ec401140_4517	Cluster_1377	ALL		binding--dependent transport system inner membrane component family protein	721.195	60.2986	-3.58019	1.01626e-28	1.34402e-26
ec401140_2045	Cluster_2166	ALL	sufC	feS assembly ATPase SufC	541.092	43.6756	-3.63097	3.43378e-28	4.17368e-26
ec401140_2044	Cluster_2165	ALL	sufD	feS assembly protein SufD	797.656	63.7019	-3.64636	1.0531e-28	1.34402e-26
ec401140_2046	Cluster_418	ALL	sufB	feS assembly protein SufB	1375.69	109.358	-3.65302	4.17889e-30	6.66663e-28
ec401140_1567	Cluster_4535			phage minor tail family protein	6.11244	0.477721	-3.67751	0.0123145	0.0334926
ec401140_854	Cluster_3417	ALL	bioB	biotin synthase	617.523	47.5565	-3.69878	4.04462e-29	5.7355e-27
ec401140_2844	Cluster_2457	ALL		conserved hypothetical protein	588.785	44.6099	-3.7223	6.53233e-30	9.85863e-28
ec401140_1290	Cluster_222	ALL	fhuE	fhuE receptor	4930.55	371.593	-3.72995	1.2645e-30	2.13485e-28
ec401140_3745	Cluster_6217			conserved hypothetical protein	6.45642	0.477721	-3.75649	0.00788602	0.0227704
ec401140_4835	Cluster_3197			lexA DNA binding domain protein	7.48836	0.547478	-3.77378	0.00211009	0.00726366
ec401140_4558	Cluster_6271	ALL		conserved hypothetical protein	6.87958	0.477721	-3.84808	0.000443868	0.00186572
ec401140_4522	Cluster_3048	ALL		maltose operon periplasmic family protein	5818.24	402.975	-3.85182	3.68137e-32	8.17105e-30
ec401140_4521	Cluster_6896	ALL	lamB	maltoporin	6183.65	416.85	-3.89086	1.01669e-32	2.47153e-30
ec401140_891	Cluster_4286	ALL		PKHD-type hydroxylase Sbal_3634	893.356	58.039	-3.94414	1.55657e-34	3.97315e-32
ec401140_4518	Cluster_3046	ALL		binding--dependent transport system inner membrane component family protein	1160.2	71.8548	-4.01315	6.70088e-35	1.80042e-32
ec401140_587	Cluster_1688	ALL		(2,3-dihydroxybenzoyl)adenylate synthase	2435.29	144.731	-4.07265	2.54022e-36	8.64522e-34
ec401140_3053	Cluster_2558	ALL		ribonucleoside-diphosphate reductase, alpha subunit	2251.74	132.202	-4.09023	5.89545e-36	1.67201e-33
ec401140_4308	Cluster_5316	ALL	metE	5-methyltetrahydropteroyltriglutamate--homocysteine S-methyltransferase	1431.32	77.8348	-4.20079	1.01525e-36	3.89488e-34
ec401140_575	Cluster_3319	ALL	fepA	ferrienterobactin receptor	7506.51	394.807	-4.24892	2.31503e-37	9.84854e-35
ec401140_586	Cluster_1687	ALL	entC	isochorismate synthase entC	1248.77	61.9093	-4.3342	1.16144e-38	6.58797e-36
ec401140_2845	Cluster_4831	ALL	mntH	manganese transport protein mntH	4327.73	194.428	-4.4763	1.42703e-40	9.10626e-38
ec401140_4520	Cluster_3047	ALL	malK	maltose/maltodextrin import ATP-binding protein MalK	2814.14	99.6367	-4.81987	3.94014e-46	5.0286e-43
ec401140_2609	Cluster_6070	ALL	cirA	colicin I receptor	22751.6	692.667	-5.03766	1.06016e-45	1.08242e-42
ec401140_892	Cluster_5724	ALL	fiu	catecholate siderophore receptor fiu	13667.3	134.236	-6.66981	1.11897e-69	5.71236e-66

## Sheet: DMEMB vs LBB
401140 genes that have significant differential expression in DMEMB vs. LBB
Locus ID	LS-BSR Cluster ID	Cluster Type	Gene ID	Predicted Protein Function	Read Counts (LBB)	Read Counts (DMEMB)	LFC (DMEMB/LBB)	p-value	FDR
ec401140_4231	Cluster_5260	ALL	asnA	aspartate--ammonia ligase	45.5891	3114.14	6.094	1.25869e-32	2.37893e-30
ec401140_923	Cluster_3439	ALL		biofilm formation family protein	93.2792	4700.1	5.65499	1.2506e-29	1.72482e-27
ec401140_4853	Cluster_4064	401140 ONLY		cytolethal distending toxin A/C family protein	545.909	22991.3	5.39628	2.99167e-27	3.46966e-25
ec401140_463	Cluster_1283	ALL	glnK	nitrogen regulatory protein P-II 2	2.20036	87.8172	5.31869	1.28473e-18	9.64111e-17
ec401140_4854	Cluster_4065	401140 ONLY	cdtB	cytolethal distending toxin subunit B	567.229	21850.7	5.2676	2.3292e-26	2.64131e-24
ec401140_4852	Cluster_11			hypothetical protein	35.0706	1243.87	5.14843	9.52618e-26	1.01275e-23
ec401140_1132	Cluster_6417		ompD	outer membrane porin protein ompD	3035.31	96436.1	4.98966	1.78892e-24	1.75555e-22
ec401140_1111	Cluster_149			antirestriction Ral family protein	1.51681	42.583	4.81117	1.72046e-12	7.25581e-11
ec401140_4856	Cluster_4066			conserved hypothetical protein	4.68389	116.567	4.63731	1.09374e-17	7.065e-16
ec401140_1583	Cluster_3581	ALL		conserved hypothetical protein	1.03345	18.799	4.18511	4.47508e-07	8.48934e-06
ec401140_1128	Cluster_4432		rusA	crossover junction endodeoxyribonuclease rusA	0.483361	8.69101	4.16835	0.000532054	0.00401638
ec401140_1416	Cluster_3551			outer membrane autotransporter barrel domain protein	16.5352	282.616	4.09523	1.34669e-17	8.59021e-16
ec401140_2364	Cluster_5990	ALL		ferritin-like domain protein	98.2104	1649.82	4.07029	1.05675e-18	8.17057e-17
ec401140_2624	Cluster_4768	ALL		phosphocarrier, HPr family protein	45.9552	579.018	3.65531	7.57208e-16	4.39094e-14
ec401140_1131	Cluster_6416			phage antitermination Q family protein	4.61716	57.2305	3.63171	2.25582e-11	8.04996e-10
ec401140_1226	Cluster_6454	ALL	csgB	minor curlin subunit	0.966721	11.3647	3.55531	0.00019226	0.00168485
ec401140_4565	Cluster_5394	ALL		cytochrome C biogenesis family protein	0.55009	6.42126	3.54512	0.00348544	0.0191456
ec401140_2537	Cluster_149			antirestriction Ral family protein	5.10053	58.1409	3.51084	4.14419e-11	1.41932e-09
ec401140_3904	Cluster_2105	ALL	osmC	peroxiredoxin osmC	91.9429	1037.77	3.49661	6.04429e-15	3.24674e-13
ec401140_4855	Cluster_3061			dinI-like family protein	194.02	2180.38	3.4903	9.74077e-15	5.17783e-13
ec401140_4561	Cluster_1399	ALL	nrfB	cytochrome c nitrite reductase, pentaheme subunit	11.9018	128.313	3.43042	2.00309e-13	9.2925e-12
ec401140_2048	Cluster_3695	ALL		conserved hypothetical protein	87.2933	936.528	3.42338	1.19853e-14	6.17789e-13
ec401140_4255	Cluster_2952	ALL	ilvC	ketol-acid reductoisomerase	1260.28	13452.8	3.41609	2.0724e-14	1.04708e-12
ec401140_1301	Cluster_3515	ALL	bhsA	multiple stress resistance protein BhsA	117.761	1256.39	3.41534	2.37658e-14	1.18899e-12
ec401140_2623	Cluster_653	ALL	pfkB	1-phosphofructokinase	28.2531	294.971	3.38409	1.00172e-13	4.77737e-12
ec401140_563	Cluster_1674	ALL	cusC	cation efflux system protein CusC	181.007	1880.4	3.37692	1.1833e-14	6.16159e-13
ec401140_3949	Cluster_5201	ALL		conserved hypothetical protein	3.65044	37.8833	3.37542	6.80539e-09	1.76284e-07
ec401140_2201	Cluster_3718	ALL		diguanylate cyclase domain protein	10.2678	104.837	3.35195	3.40148e-12	1.36675e-10
ec401140_4563	Cluster_3071	ALL	nrfD	cytochrome c nitrite reductase, NrfD subunit	7.65079	77.9688	3.34922	9.8222e-12	3.7405e-10
ec401140_766	Cluster_1897			conserved hypothetical protein	2.00017	19.9338	3.31702	4.52229e-06	6.72806e-05
ec401140_768	Cluster_5707			conserved hypothetical protein	1.03345	10.2298	3.30723	0.000435093	0.00338457
ec401140_5096	Cluster_4171			enterobacterial TraT complement resistance family protein	648.214	6351.18	3.29248	2.71957e-13	1.25027e-11
ec401140_4779	Cluster_3156		iraD	anti-adapter protein iraD	19.9025	193.017	3.2777	4.71913e-13	2.11243e-11
ec401140_2038	Cluster_417	ALL		conserved hypothetical protein	59.2891	574.571	3.27665	1.82873e-13	8.5615e-12
ec401140_2037	Cluster_2159	ALL		conserved hypothetical protein	6.26744	60.5484	3.27214	9.00107e-11	2.90712e-09
ec401140_2993	Cluster_2531	ALL	grcA	autonomous glycyl radical cofactor GrcA	6247.08	60187.9	3.26822	1.3927e-13	6.58051e-12
ec401140_4562	Cluster_1400	ALL	nrfC	cytochrome c nitrite reductase, Fe-S protein	4.40072	42.1951	3.26126	1.50725e-09	4.203e-08
ec401140_4430	Cluster_5354	ALL	gldA	glycerol dehydrogenase	30.3037	277.515	3.195	5.57759e-13	2.45366e-11
ec401140_1515	Cluster_276	ALL	ompW	outer membrane protein W	87.8613	788.606	3.166	4.15708e-13	1.87731e-11
ec401140_1133	Cluster_5959	ALL		lysis S family protein	5.51716	49.4499	3.16397	2.60947e-09	7.08304e-08
ec401140_3847	Cluster_2835	ALL		efflux transporter, RND family, MFP subunit	34.1544	303.592	3.15199	9.53143e-13	4.15717e-11
ec401140_2661	Cluster_4782	ALL		nitrate reductase cytochrome c-type subunit family protein	27.5208	237.151	3.10721	1.37321e-12	5.88864e-11
ec401140_4560	Cluster_5393	ALL	nrfA	cytochrome c-552	533.148	4489.33	3.07389	1.35959e-12	5.87965e-11
ec401140_1779	Cluster_5192	ALL	gadX	HTH-type transcriptional regulator gadX	177.003	1488.11	3.07163	1.69128e-12	7.19216e-11
ec401140_663	Cluster_5680	ALL	asnB	asparagine synthase	173.937	1437.56	3.04699	2.85575e-12	1.18479e-10
ec401140_691	Cluster_1726	ALL		conserved hypothetical protein	51.9395	428.357	3.04391	4.57187e-12	1.82268e-10
ec401140_3728	Cluster_5144	ALL	nirD	nitrite reductase [NAD(P)H] small subunit	35.0723	286.021	3.02771	3.28709e-12	1.34192e-10
ec401140_1432	Cluster_1989		hlyE	hemolysin E, chromosomal	8.40107	67.6589	3.00964	3.80747e-10	1.15652e-08
ec401140_1840	Cluster_2129	ALL		putative selenoprotein ydfZ	79.527	639.624	3.00771	3.1791e-12	1.3083e-10
ec401140_1112	Cluster_3476	401140 ONLY	N	antitermination protein N	77.6243	623.085	3.00485	6.29252e-12	2.47006e-10
ec401140_1136	Cluster_3484			conserved hypothetical protein	0.966721	7.67797	2.98955	0.00539532	0.026966
ec401140_2660	Cluster_4781	ALL		periplasmic nitrate (or nitrite) reductase c-type cytochrome, NapC/NirT family protein	60.2576	473.818	2.97512	6.00314e-12	2.37473e-10
ec401140_1090	Cluster_134	ALL		yccJ-like family protein	31.4039	246.169	2.97063	1.4481e-11	5.3163e-10
ec401140_1499	Cluster_3560	ALL	adhE	aldehyde-alcohol dehydrogenase	3408.95	26719.7	2.9705	1.7647e-11	6.34173e-10
ec401140_3727	Cluster_5143	ALL	nirB	nitrite reductase [NAD(P)H], large subunit	1817.2	14094.5	2.95534	9.96176e-12	3.76555e-10
ec401140_3401	Cluster_1032	ALL		conserved hypothetical protein	77.8605	603.427	2.95422	6.579e-12	2.5628e-10
ec401140_2538	Cluster_3383	ALL		conserved hypothetical protein	28.5363	221.138	2.95408	4.00232e-11	1.37999e-09
ec401140_1542	Cluster_3567	401140 ONLY		putative ybl58	38.2035	290.384	2.92619	7.00264e-11	2.30545e-09
ec401140_2622	Cluster_652	ALL		PTS system, Fru family, IIB component domain protein	102.128	775.762	2.92524	1.23382e-11	4.62953e-10
ec401140_1137	Cluster_3485			hypothetical protein	1.51681	11.4256	2.91315	0.000706984	0.0051761
ec401140_2596	Cluster_639	ALL	yohK	inner membrane protein yohK	54.0406	402.584	2.89717	1.40509e-11	5.2337e-10
ec401140_2200	Cluster_3717	ALL	yeaI	inner membrane YeaI domain protein	0	7.4151	2.89047	0.00030411	0.00249498
ec401140_2585	Cluster_3830	ALL		conserved hypothetical protein	13.5846	100.256	2.88365	5.27893e-10	1.56618e-08
ec401140_4400	Cluster_5345	ALL	pfkA	6-phosphofructokinase	848.894	6248.9	2.87995	3.34969e-11	1.17079e-09
ec401140_3009	Cluster_835	ALL	raiA	ribosome-associated inhibitor A	5398.33	39512.3	2.87172	4.94513e-11	1.67119e-09
ec401140_1976	Cluster_4643	ALL		putative monooxygenase ydhR	240.057	1730.96	2.85012	6.7669e-11	2.2423e-09
ec401140_4549	Cluster_3065	ALL		putative transmembrane protein	31.8205	221.417	2.79874	1.48058e-10	4.66383e-09
ec401140_857	Cluster_3418	ALL	bioD	dethiobiotin synthase	5.58389	38.1045	2.77062	2.46297e-07	4.89048e-06
ec401140_1604	Cluster_3585	ALL		conserved hypothetical protein	30.0026	202.926	2.75779	6.21613e-10	1.83358e-08
ec401140_2595	Cluster_6069	ALL		lrgA family protein	53.7412	361.431	2.74962	1.001e-10	3.21265e-09
ec401140_5176	Cluster_4350		traA	type IV conjugative transfer system pilin TraA	1.58354	10.6145	2.74481	0.00103592	0.00709569
ec401140_54	Cluster_1655	ALL	leuD	3-isopropylmalate dehydratase small subunit	24.4529	162.225	2.72991	4.66769e-10	1.39294e-08
ec401140_4649	Cluster_5415	ALL	frdC	fumarate reductase subunit C	57.2582	373.639	2.70609	1.53621e-10	4.80938e-09
ec401140_649	Cluster_3342	ALL	gltI	glutamate/aspartate periplasmic-binding protein	429.653	2749.87	2.67812	1.17218e-09	3.3417e-08
ec401140_5060	Cluster_4148	401140 ONLY		putative phage integrase	111.865	705.619	2.65713	2.69649e-10	8.28928e-09
ec401140_2429	Cluster_4744	ALL	uraH	hydroxyisourate hydrolase	103.994	651.232	2.64667	6.541e-10	1.91832e-08
ec401140_767	Cluster_1748			ead/Ea22-like family protein	3.03362	18.9625	2.64404	0.000104837	0.0010075
ec401140_1636	Cluster_295	ALL	pspA	phage shock protein A	174.417	1073.62	2.62187	1.24488e-09	3.52925e-08
ec401140_4777	Cluster_1494			conserved hypothetical protein	7.30089	44.872	2.61967	2.13978e-07	4.33306e-06
ec401140_1020	Cluster_1856	ALL	ompF	outer membrane protein F	4221.29	25803.1	2.61179	3.30224e-09	8.82267e-08
ec401140_1091	Cluster_135	ALL	wrbA	quinone oxidoreductase, type IV	388.785	2369.86	2.60776	8.34585e-10	2.41982e-08
ec401140_3945	Cluster_3983	ALL		oligopeptide/dipeptide ABC transporter, ATP-binding , C-terminal domain protein	52.8395	318.733	2.59266	1.70933e-09	4.74062e-08
ec401140_248	Cluster_3789	401140 ONLY		putative predicted protein	1.93344	11.5474	2.57833	0.00205361	0.0124608
ec401140_1174	Cluster_3919			conserved hypothetical protein	2.48353	14.6667	2.56208	0.000499097	0.00379567
ec401140_2831	Cluster_3877	ALL		hypothetical protein	9.30106	53.5213	2.52465	1.50029e-07	3.12221e-06
ec401140_3946	Cluster_1210	ALL		oligopeptide/dipeptide ABC transporter, ATP-binding , C-terminal domain protein	26.6533	153.043	2.52155	4.03187e-09	1.06055e-07
ec401140_2584	Cluster_3829	ALL		fimbrial family protein	172.023	980.237	2.51052	1.88627e-09	5.14739e-08
ec401140_2035	Cluster_4644			aldehyde ferredoxin oxidoreductase, N-terminal domain protein	7.91771	44.9713	2.50585	3.13034e-07	6.097e-06
ec401140_4148	Cluster_1263	ALL	ilvN	acetolactate synthase isozyme 1 small subunit	10.468	59.295	2.50193	9.64097e-08	2.09208e-06
ec401140_2662	Cluster_2352	ALL		ferredoxin-type , NapH/MauN family protein	65.2101	368.397	2.4981	1.76387e-09	4.86542e-08
ec401140_5117	Cluster_4192	401140 ONLY	traA	type IV conjugative transfer system pilin TraA	14.8182	83.483	2.49411	4.10276e-08	9.43081e-07
ec401140_3473	Cluster_2718	ALL	yhaO	inner membrane transport protein YhaO	273.284	1537.85	2.49245	4.16651e-09	1.09034e-07
ec401140_1117	Cluster_4889			replication P family protein	7.98444	44.529	2.47948	6.40559e-07	1.17552e-05
ec401140_1883	Cluster_382	ALL		zinc-binding dehydrogenase family protein	18.4182	100.663	2.45033	6.48949e-08	1.42741e-06
ec401140_1727	Cluster_3597			hypothetical protein	1.51681	8.2454	2.44255	0.0104602	0.0446124
ec401140_3048	Cluster_858	ALL		conserved hypothetical protein	18.7518	101.513	2.43656	5.08949e-08	1.14919e-06
ec401140_4024	Cluster_1239	ALL	gpmI	2,3-bisphosphoglycerate-independent phosphoglycerate mutase	657.972	3527.47	2.42253	1.29005e-08	3.25898e-07
ec401140_3947	Cluster_6229	ALL	dppC	dipeptide transport system permease protein dppC	12.9515	69.4222	2.42228	9.8367e-08	2.118e-06
ec401140_2155	Cluster_6501	ALL		smpA / OmlA family protein	91.7265	483.923	2.39937	1.78121e-08	4.43392e-07
ec401140_988	Cluster_1819			hypothetical protein	1.51681	8.00174	2.39927	0.0104747	0.0446179
ec401140_2663	Cluster_4783	ALL		mauM/NapG ferredoxin-type family protein	30.888	162.099	2.39176	1.00147e-08	2.54253e-07
ec401140_2228	Cluster_2216	ALL		putative cytoplasmic protein	332.586	1741.99	2.38894	2.27366e-08	5.52499e-07
ec401140_2657	Cluster_6075	ALL	ccmC	heme exporter CcmC family protein	21.9027	114.695	2.38862	2.8573e-08	6.84544e-07
ec401140_2478	Cluster_3788	ALL		conserved hypothetical protein	5103.28	26660.3	2.3852	2.85523e-08	6.84544e-07
ec401140_4362	Cluster_4016			pfkB carbohydrate kinase family protein	3.10035	16.0644	2.37336	0.000483383	0.00370933
ec401140_885	Cluster_4283	401140 ONLY		conserved hypothetical protein	4.00034	20.2768	2.34164	0.0001466	0.00133114
ec401140_564	Cluster_1676	ALL	cusF	cation efflux system protein CusF	88.5431	442.378	2.32083	3.45334e-08	8.04675e-07
ec401140_4648	Cluster_6281	ALL	frdD	fumarate reductase subunit D	76.6268	382.269	2.31867	2.23393e-08	5.45441e-07
ec401140_3902	Cluster_4595	ALL		30S ribosomal subunit S22 family protein	905.883	4509.29	2.3155	4.62766e-08	1.05199e-06
ec401140_3857	Cluster_5188	ALL	uspA	universal stress protein A	3299.39	16408.9	2.31421	6.04875e-08	1.33622e-06
ec401140_3408	Cluster_2694	ALL	glgS	glycogen synthesis protein glgS	264.646	1308.97	2.3063	5.441e-08	1.22315e-06
ec401140_2414	Cluster_7228	ALL		conserved hypothetical protein	29.4362	145.044	2.30083	9.6753e-08	2.09208e-06
ec401140_2108	Cluster_6548			caudovirales tail fibre assembly family protein	4.90034	24.0661	2.29605	0.000109991	0.00104717
ec401140_898	Cluster_5898	ALL		bacterial extracellular solute-binding s, 3 family protein	2589.38	12707.1	2.29496	9.01818e-08	1.96666e-06
ec401140_602	Cluster_5660	ALL	uspG	universal stress protein G	233.959	1145.7	2.29191	5.67855e-08	1.2599e-06
ec401140_2480	Cluster_2306	ALL		conserved hypothetical protein	17.419	85.1052	2.28859	2.15688e-07	4.33328e-06
ec401140_2370	Cluster_504	ALL		conserved hypothetical protein	49.7391	241.643	2.28042	1.01538e-07	2.17709e-06
ec401140_1903	Cluster_4627	ALL	mdtJ	spermidine export protein mdtJ	41.7042	200.512	2.26542	1.29337e-07	2.71607e-06
ec401140_2456	Cluster_7256	E2348/69 ONLY		cobalamin biosynthesis family protein	5.93379	28.503	2.26409	5.35659e-05	0.000564767
ec401140_2658	Cluster_662	ALL	ccmB	heme exporter protein CcmB	22.7359	108.072	2.24894	1.70748e-07	3.4853e-06
ec401140_1603	Cluster_3584			conserved hypothetical protein	10.1343	48.1131	2.24718	3.28701e-06	5.14528e-05
ec401140_2583	Cluster_3828			gram-negative pili assembly chaperone, C-terminal domain protein	15.5522	73.4359	2.23936	3.86559e-07	7.41583e-06
ec401140_3729	Cluster_1135	ALL		putative nitrite transporter	108.283	505.735	2.22357	3.72219e-08	8.63379e-07
ec401140_1740	Cluster_6488	ALL		conserved hypothetical protein	28.1863	129.916	2.20451	3.41898e-07	6.60873e-06
ec401140_55	Cluster_3347	ALL	leuC	3-isopropylmalate dehydratase large subunit	88.5449	405.002	2.19345	1.51912e-07	3.1385e-06
ec401140_208	Cluster_2181	ALL	mltD	membrane-bound lytic murein transglycosylase D	939.79	4239.46	2.17347	5.03389e-07	9.47895e-06
ec401140_774	Cluster_4316			bacteriophage CII family protein	52.8052	233.859	2.14689	5.43738e-07	1.01242e-05
ec401140_3513	Cluster_6791	ALL		acetyltransferase family protein	29.8204	130.9	2.1341	3.21763e-07	6.24318e-06
ec401140_2139	Cluster_434	ALL		conserved hypothetical protein	275.417	1203.79	2.1279	3.12988e-07	6.097e-06
ec401140_3419	Cluster_1042		dmlR	HTH-type transcriptional regulator DmlR	159.189	689.176	2.11413	2.18932e-07	4.38122e-06
ec401140_315	Cluster_3907	ALL		conserved hypothetical protein	139.631	603.988	2.1129	4.5366e-07	8.57417e-06
ec401140_1371	Cluster_3544			conserved hypothetical protein	60.4235	259.345	2.10169	7.16182e-07	1.29141e-05
ec401140_4542	Cluster_1391			putative signal peptide-binding chaperone for NapA	2.48353	10.6562	2.10123	0.00973589	0.0423549
ec401140_690	Cluster_5684	ALL	kdpF	K+-transporting ATPase, F subunit	2.55026	10.9191	2.09813	0.00699434	0.0329263
ec401140_2540	Cluster_601		gam	host-nuclease inhibitor protein gam	2.68372	11.4256	2.08996	0.00501288	0.0255552
ec401140_5178	Cluster_4212			putative positive regulator of conjugal transfer operon	50.3217	213.495	2.08495	9.1261e-07	1.61703e-05
ec401140_5116	Cluster_4191		traL	type IV conjugative transfer system protein TraL	3.71717	15.6797	2.07662	0.00147909	0.0095772
ec401140_4972	Cluster_4104		shiA	shiA protein	17.8518	74.933	2.06953	2.89999e-06	4.61017e-05
ec401140_60	Cluster_5782	ALL	ilvN	acetolactate synthase, small subunit	11.368	47.5039	2.06307	9.64872e-06	0.000133074
ec401140_2021	Cluster_3681	401140 ONLY		mu-like prophage FluMu gp41 family protein	2.61699	10.9191	2.06087	0.00699108	0.0329263
ec401140_4621	Cluster_5406	ALL		acetyltransferase family protein	69.1907	286.505	2.04991	1.19539e-06	2.08193e-05
ec401140_1116	Cluster_6413			phage replication protein O, N-terminal domain	34.5205	142.477	2.0452	1.55574e-06	2.64632e-05
ec401140_1456	Cluster_1995			conserved hypothetical protein	3.03362	12.4386	2.03571	0.00576004	0.0282531
ec401140_158	Cluster_4492	ALL		conserved hypothetical protein	313.785	1278.55	2.02666	1.19973e-06	2.08239e-05
ec401140_5177	Cluster_4211			traY domain protein	27.0699	109.72	2.01906	2.47162e-06	4.01678e-05
ec401140_1011	Cluster_1849	ALL		conserved hypothetical protein	75.844	307.115	2.01767	1.04103e-06	1.83185e-05
ec401140_382	Cluster_1641			outer membrane autotransporter barrel domain protein	123.745	496.983	2.00582	1.79657e-06	3.01109e-05
ec401140_5013	Cluster_4131	401140 ONLY		putative ydiA	621.253	2488.1	2.00179	1.39378e-06	2.37875e-05
ec401140_56	Cluster_5686	ALL	leuB	3-isopropylmalate dehydrogenase	34.9876	139.8	1.99845	1.82077e-06	3.0364e-05
ec401140_5084	Cluster_6967			replication regulatory RepB family protein	941.339	3759.42	1.99772	3.09561e-06	4.89068e-05
ec401140_3816	Cluster_2821	ALL		branched-chain amino acid transport system / permease component family protein	10.6844	42.6215	1.99607	2.78188e-05	0.00032337
ec401140_1241	Cluster_200	ALL		rhodanese-like domain protein	632.931	158.499	-1.99757	6.80586e-07	1.23595e-05
ec401140_3130	Cluster_2583	ALL	ispF	2-C-methyl-D-erythritol 2,4-cyclodiphosphate synthase	159	39.8068	-1.99794	1.76788e-06	2.97739e-05
ec401140_1101	Cluster_139	ALL	putA	bifunctional protein putA	607.514	151.854	-2.00024	1.30643e-06	2.25721e-05
ec401140_4017	Cluster_1235	ALL	lldD	L-lactate dehydrogenase [cytochrome]	373.954	93.3665	-2.00189	1.66772e-06	2.82736e-05
ec401140_3126	Cluster_3905	ALL		conserved hypothetical protein	100.696	25.1401	-2.00194	3.70829e-06	5.66569e-05
ec401140_3372	Cluster_1026	ALL	yqhD	alcohol dehydrogenase YqhD	1928.12	481.269	-2.00228	2.27522e-06	3.72129e-05
ec401140_2717	Cluster_4799	ALL	arnT	undecaprenyl phosphate-alpha-4-amino-4-deoxy-L-arabinose arabinosyl transferase	150.581	37.5178	-2.00489	1.30929e-06	2.25721e-05
ec401140_3131	Cluster_4933	ALL	ispD	2-C-methyl-D-erythritol 4-phosphate cytidylyltransferase	250.326	62.0488	-2.01233	1.73074e-06	2.92449e-05
ec401140_4611	Cluster_6930	ALL	melR	melibiose operon regulatory protein	453.836	111.601	-2.02382	1.3925e-06	2.37875e-05
ec401140_2068	Cluster_2177	ALL		3-deoxy-7-phosphoheptulonate synthase	349.519	85.7719	-2.0268	1.18188e-06	2.06545e-05
ec401140_3236	Cluster_4962	ALL		acetyl-CoA C-acetyltransferase family protein	214.751	52.2262	-2.03982	5.73917e-07	1.06065e-05
ec401140_4392	Cluster_1333	ALL	sodA	superoxide dismutase [Mn]	28035.2	6773.33	-2.0493	1.79969e-06	3.01109e-05
ec401140_3244	Cluster_948	ALL	prfB	peptide chain release factor 2	1565.24	374.909	-2.06177	6.59474e-07	1.20189e-05
ec401140_1911	Cluster_4630	ALL		response regulator	684.619	163.645	-2.06473	5.40672e-07	1.01064e-05
ec401140_2127	Cluster_427	ALL	pheS	phenylalanine--tRNA ligase, alpha subunit	1308.42	312.277	-2.06693	7.35385e-07	1.32136e-05
ec401140_1795	Cluster_2112			type VII secretion system (T7SS), usher family protein	70.1557	16.6318	-2.07661	1.37807e-06	2.36778e-05
ec401140_2247	Cluster_471	ALL		sugar (and other) transporter family protein	185.92	43.5961	-2.09241	5.75742e-07	1.06065e-05
ec401140_447	Cluster_5868	ALL		putative predicted protein	2460.94	573.235	-2.10201	7.66532e-07	1.3725e-05
ec401140_895	Cluster_22	ALL	rlmF	ribosomal RNA large subunit methyltransferase F	133.265	30.7311	-2.11652	6.42702e-07	1.17552e-05
ec401140_1913	Cluster_2137	ALL	fumC	fumarate hydratase, class II	198.82	45.8433	-2.11668	4.31836e-07	8.2226e-06
ec401140_5010	Cluster_4128	401140 ONLY	pifC	transcriptional repressor pifC	244.095	55.7493	-2.13041	5.45594e-07	1.01242e-05
ec401140_384	Cluster_1642	ALL		beta-lactamase family protein	296.68	67.7391	-2.13085	5.30385e-07	9.95057e-06
ec401140_2028	Cluster_3688	401140 ONLY		conserved hypothetical protein	13.3681	3.03914	-2.13706	0.00172456	0.0108247
ec401140_1736	Cluster_2038		trg	methyl-accepting chemotaxis protein III	300.199	68.188	-2.13833	3.98364e-07	7.61367e-06
ec401140_1915	Cluster_394	ALL	fumA	fumarate hydratase class I, aerobic	958.513	214.842	-2.15752	1.62935e-07	3.35265e-06
ec401140_4519	Cluster_5380	ALL	malE	maltose-binding periplasmic protein	5288.51	1177.95	-2.16658	3.84335e-07	7.40098e-06
ec401140_3924	Cluster_1201	ALL		asmA family protein	311.601	69.0183	-2.17465	2.87074e-07	5.65614e-06
ec401140_4522	Cluster_3048	ALL		maltose operon periplasmic family protein	1692.82	373.682	-2.17954	2.71833e-07	5.37661e-06
ec401140_2882	Cluster_2467			helix-turn-helix domain, rpiR family protein	46.2889	10.1497	-2.18923	3.79778e-06	5.75076e-05
ec401140_3188	Cluster_911	ALL		L-serine ammonia-lyase	185.933	40.5344	-2.19756	1.73016e-07	3.51753e-06
ec401140_3789	Cluster_2806	ALL	glpD	aerobic glycerol-3-phosphate dehydrogenase	6527.13	1420.88	-2.19966	3.06861e-07	6.02273e-06
ec401140_441	Cluster_5866	ALL	cyoC	cytochrome o ubiquinol oxidase, subunit III	1832.05	398.43	-2.20106	1.68575e-07	3.45476e-06
ec401140_1439	Cluster_1991	ALL		pyridine nucleotide-disulfide oxidoreductase family protein	476.243	102.766	-2.21233	1.07715e-07	2.29029e-06
ec401140_4812	Cluster_3177	ALL	fhuF	siderophore-iron reductase FhuF	3879.88	832.392	-2.22068	1.50512e-07	3.12221e-06
ec401140_1484	Cluster_2005	ALL	narJ	nitrate reductase molybdenum cofactor assembly chaperone	114.518	24.2264	-2.24092	1.03899e-06	1.83185e-05
ec401140_1256	Cluster_4380	ALL	mviN	integral membrane protein MviN	464.885	98.1079	-2.24443	1.11578e-07	2.36259e-06
ec401140_4026	Cluster_2905	ALL		glycosyl transferase 2 family protein	108.893	22.7902	-2.25642	1.14614e-07	2.41683e-06
ec401140_3116	Cluster_879	ALL	mutS	DNA mismatch repair protein MutS	596.28	124.627	-2.25838	6.78598e-08	1.48622e-06
ec401140_1934	Cluster_2140	ALL		electron transport complex, RnfABCDGE type, C subunit	469.196	96.9155	-2.27539	4.63717e-08	1.05199e-06
ec401140_4804	Cluster_1513	ALL		sulfatase family protein	992.081	204.449	-2.27872	3.77384e-08	8.71399e-07
ec401140_4872	Cluster_3183	ALL	serB	phosphoserine phosphatase SerB	284.345	57.9582	-2.29456	5.6232e-08	1.25856e-06
ec401140_4323	Cluster_5322	ALL	fadB	fatty oxidation complex, alpha subunit FadB	73.8404	14.7276	-2.32589	1.48608e-07	3.10797e-06
ec401140_98	Cluster_29	ALL	aceF	dihydrolipoyllysine-residue acetyltransferase	6912.55	1378.38	-2.32625	5.65345e-08	1.25981e-06
ec401140_1831	Cluster_4611	ALL		marB family protein	47.2539	9.33857	-2.33916	6.87892e-07	1.24479e-05
ec401140_101	Cluster_1810	ALL	acnB	aconitate hydratase 2	6668.41	1305.09	-2.35319	3.394e-08	7.94477e-07
ec401140_715	Cluster_3365	ALL	sucC	succinyl-CoA ligase [ADP-forming] subunit beta	5241.01	1022.9	-2.35718	3.13705e-08	7.44574e-07
ec401140_2602	Cluster_4759	ALL		branched-chain amino acid transport system / permease component family protein	42.2705	8.2454	-2.35799	8.97831e-07	1.59639e-05
ec401140_4860	Cluster_3180	ALL		patatin-like phospholipase family protein	283.433	55.1402	-2.36183	4.6384e-08	1.05199e-06
ec401140_3762	Cluster_1152	ALL	hslR	heat shock protein 15	356.544	69.1434	-2.36642	2.7404e-08	6.62762e-07
ec401140_4418	Cluster_3012	ALL		periplasmic binding s and sugar binding domain of LacI family protein	1894.68	365.336	-2.37465	3.2412e-08	7.62204e-07
ec401140_4102	Cluster_2897			type III secretion , HrpO family protein	64.9902	12.5187	-2.37613	2.35958e-07	4.70349e-06
ec401140_3612	Cluster_5121	ALL	accC	acetyl-CoA carboxylase, biotin carboxylase subunit	2194.43	422.067	-2.3783	1.67706e-08	4.19512e-07
ec401140_4771	Cluster_3154	ALL	uxuA	mannonate dehydratase	190.254	36.4856	-2.38253	2.10362e-08	5.18588e-07
ec401140_3056	Cluster_860	ALL		binding--dependent transport system inner membrane component family protein	923.568	176.481	-2.38771	2.00581e-08	4.96876e-07
ec401140_587	Cluster_1688	ALL		(2,3-dihydroxybenzoyl)adenylate synthase	704.966	134.491	-2.39005	3.22327e-08	7.61499e-07
ec401140_711	Cluster_3363	ALL	sdhB	succinate dehydrogenase iron-sulfur subunit	741.815	141.342	-2.39187	7.21187e-09	1.84936e-07
ec401140_4801	Cluster_3171		yjjL	L-galactonate transporter	110.695	20.7032	-2.41866	3.09321e-08	7.37602e-07
ec401140_2356	Cluster_3759	ALL	flhC	flagellar transcriptional regulator FlhC	1309.85	242.444	-2.43368	9.26667e-09	2.36439e-07
ec401140_3085	Cluster_6731			PTS system, glucitol/sorbitol-specific IIA component family protein	10.0513	1.84335	-2.44699	0.00454995	0.0236922
ec401140_4393	Cluster_5340			putative predicted protein	10.6177	1.90426	-2.47916	0.00200044	0.0121963
ec401140_3187	Cluster_4947	ALL	sdaC	serine transporter	1051.72	188.096	-2.48321	3.295e-09	8.82267e-08
ec401140_2143	Cluster_4659	ALL	ydjM	inner membrane protein ydjM	411.869	73.4167	-2.488	6.96598e-09	1.79532e-07
ec401140_3755	Cluster_1149	ALL		putative protein involved in utilization of DNA as a carbon source	7.85098	1.39774	-2.48978	0.00987561	0.0427078
ec401140_364	Cluster_2684		dmpG	4-hydroxy-2-oxovalerate aldolase	7.93396	1.39774	-2.50495	0.00629905	0.030296
ec401140_2716	Cluster_4798	ALL		putative 4-deoxy-4-formamido-L-arabinose-phosphoundecaprenol deformylase ArnD	82.7916	14.2211	-2.54146	1.3979e-08	3.51404e-07
ec401140_4056	Cluster_5239	ALL		conserved hypothetical protein	656.115	112.367	-2.54572	3.62882e-09	9.64472e-08
ec401140_3518	Cluster_5092	ALL		luciferase oxidoreductase, group 1 family protein	508.595	86.8426	-2.55004	3.85826e-09	1.02014e-07
ec401140_97	Cluster_4315	ALL	aceE	pyruvate dehydrogenase (acetyl-transferring), homodimeric type	25243.6	4304.01	-2.55216	5.01821e-09	1.30653e-07
ec401140_2368	Cluster_502	ALL		conserved hypothetical protein	8.26761	1.39774	-2.56437	0.0063272	0.0303456
ec401140_4416	Cluster_6266	ALL	hslV	ATP-dependent protease HslVU, peptidase subunit	708.357	118.555	-2.57892	1.39544e-09	3.93421e-08
ec401140_712	Cluster_4261			conserved hypothetical protein	1158.5	193.716	-2.58024	7.1565e-10	2.08684e-08
ec401140_357	Cluster_2663			bacterial transcriptional regulator family protein	17.1016	2.85639	-2.58186	0.000101699	0.000986633
ec401140_3926	Cluster_3980	ALL		putative 2-dehydro-3-deoxygluconokinase	149.549	24.9574	-2.58308	2.9737e-09	8.02898e-08
ec401140_3083	Cluster_867		srlA	glucitol/sorbitol permease IIC component	46.2726	7.61705	-2.60285	2.15062e-07	4.33328e-06
ec401140_2178	Cluster_4667	ALL	gdhA	NADP-specific glutamate dehydrogenase	402.896	65.899	-2.61208	1.41595e-09	3.97011e-08
ec401140_2176	Cluster_4665	ALL		conserved hypothetical protein	139.848	22.7293	-2.62123	1.80187e-09	4.94352e-08
ec401140_4521	Cluster_6896	ALL	lamB	maltoporin	2417.43	386.566	-2.64469	1.03017e-09	2.95334e-08
ec401140_2420	Cluster_2279	ALL		conserved hypothetical protein	59.6065	9.33857	-2.6742	2.18871e-08	5.36971e-07
ec401140_4602	Cluster_3083	ALL		50S ribosome-binding GTPase family protein	1387.91	216.781	-2.6786	4.56261e-10	1.37152e-08
ec401140_3084	Cluster_2564		srlE	glucitol/sorbitol-specific phosphotransferase enzyme IIB component	46.4061	7.23236	-2.68178	1.05585e-07	2.25439e-06
ec401140_2397	Cluster_2269			conserved hypothetical protein	453.664	70.5411	-2.68509	2.69308e-10	8.28928e-09
ec401140_107	Cluster_4348	ALL	gcd	quinoprotein glucose dehydrogenase	576.693	88.4648	-2.70463	2.7504e-10	8.40437e-09
ec401140_4144	Cluster_5263	ALL	uhpT	hexose phosphate transport protein	98.1094	14.6667	-2.74185	9.80412e-10	2.82658e-08
ec401140_4236	Cluster_5261	ALL	ccmA	heme ABC exporter, ATP-binding protein CcmA	265.932	39.7459	-2.74218	4.56904e-10	1.37152e-08
ec401140_442	Cluster_5169	ALL	cyoB	cytochrome o ubiquinol oxidase, subunit I	7417.88	1077.22	-2.78369	1.39498e-10	4.44911e-09
ec401140_4185	Cluster_5251	ALL		putative ribonuclease P protein component	595.257	86.2593	-2.78676	6.01183e-11	2.00512e-09
ec401140_2137	Cluster_432	ALL		conserved hypothetical protein	360.882	51.617	-2.80561	7.34077e-11	2.40128e-09
ec401140_586	Cluster_1687	ALL	entC	isochorismate synthase entC	411.255	57.5318	-2.8376	1.47736e-10	4.66383e-09
ec401140_1483	Cluster_4465	ALL	narH	nitrate reductase, beta subunit	640.917	88.9296	-2.8494	1.69251e-10	5.26638e-09
ec401140_3134	Cluster_889	ALL	ygbE	inner membrane protein ygbE	251.657	34.6005	-2.8626	5.0362e-11	1.69077e-09
ec401140_4518	Cluster_3046	ALL		binding--dependent transport system inner membrane component family protein	491.051	66.6717	-2.88073	4.80765e-11	1.63556e-09
ec401140_714	Cluster_3364	ALL	sucB	dihydrolipoyllysine-residue succinyltransferase, E2 component of oxoglutarate dehydrogenase (succinyl-transferring) complex	5620.3	758.413	-2.88959	3.6082e-11	1.25256e-09
ec401140_3611	Cluster_5120	ALL	accB	acetyl-CoA carboxylase, biotin carboxyl carrier protein	2170.75	283.569	-2.93642	9.01967e-12	3.48692e-10
ec401140_4237	Cluster_5292	ALL		branched-chain amino acid transport system / permease component family protein	655.981	85.6117	-2.93777	1.41984e-11	5.25034e-10
ec401140_433	Cluster_2902	ALL	xseB	exodeoxyribonuclease VII, small subunit	612.227	79.7162	-2.94112	1.52702e-11	5.56598e-10
ec401140_2715	Cluster_676	ALL	arnA	bifunctional polymyxin resistance protein ArnA	389.087	49.4082	-2.97727	9.20053e-12	3.5301e-10
ec401140_4603	Cluster_7654	ALL		yjcZ-like family protein	249.898	31.5614	-2.98511	2.81045e-11	9.89084e-10
ec401140_937	Cluster_5739	ALL		conserved hypothetical protein	334.789	41.5475	-3.01042	1.55822e-11	5.63943e-10
ec401140_2632	Cluster_655	ALL	yeiU	inner membrane protein yeiU	1591.13	197.011	-3.0137	3.33957e-12	1.35253e-10
ec401140_2883	Cluster_2468	ALL	murQ	N-acetylmuramic acid 6-phosphate etherase	89.793	10.8581	-3.04783	7.70183e-11	2.50334e-09
ec401140_1785	Cluster_359	ALL	yddA	inner membrane ABC transporter ATP-binding protein YddA	135.649	16.3882	-3.04915	2.31611e-11	8.20771e-10
ec401140_4411	Cluster_5349	ALL	glpF	glycerol uptake facilitator protein	1206.45	143.589	-3.07075	1.78804e-12	7.47899e-11
ec401140_332	Cluster_2663			bacterial transcriptional regulator family protein	16.418	1.90426	-3.10797	1.72537e-05	0.000217396
ec401140_4016	Cluster_5228	ALL		bacterial regulatory s, gntR family protein	419.01	46.2088	-3.18074	5.56818e-13	2.45366e-11
ec401140_713	Cluster_1735	ALL	sucA	oxoglutarate dehydrogenase (succinyl-transferring), E1 component	23580	2471.73	-3.25397	3.25305e-13	1.48217e-11
ec401140_4235	Cluster_5291	ALL		rbsD / FucU transport family protein	1925.12	194.315	-3.30848	7.3314e-14	3.52944e-12
ec401140_4410	Cluster_3008	ALL	glpK	glycerol kinase	2218.45	216.374	-3.35795	4.72867e-14	2.29813e-12
ec401140_1737	Cluster_4507	ALL		lysR substrate binding domain protein	414.433	39.6465	-3.38587	1.3846e-14	7.06561e-13
ec401140_4434	Cluster_3017	ALL	frwB	fructose-like phosphotransferase enzyme IIB component 2	10.6014	1.01305	-3.38749	0.000311049	0.00254372
ec401140_2714	Cluster_2370	ALL	arnC	undecaprenyl-phosphate 4-deoxy-4-formamido-L-arabinose transferase	259.191	24.4926	-3.4036	3.65147e-14	1.80907e-12
ec401140_710	Cluster_3362	ALL	sdhA	succinate dehydrogenase, flavoprotein subunit	3061.72	287.544	-3.41249	1.05338e-14	5.54167e-13
ec401140_708	Cluster_5693	ALL	sdhC	succinate dehydrogenase, cytochrome b556 subunit	1173.79	105.138	-3.48082	2.14353e-15	1.18896e-13
ec401140_4607	Cluster_1412	ALL	eptA	phosphoethanolamine transferase eptA	726.063	64.4821	-3.49312	1.90847e-15	1.07021e-13
ec401140_443	Cluster_1214	ALL	cyoA	ubiquinol oxidase, subunit II	5861.14	517.306	-3.50209	4.4049e-15	2.3913e-13
ec401140_2631	Cluster_4770	ALL		cobW/HypB/UreG, nucleotide-binding domain protein	1162.79	101.737	-3.51467	3.38779e-15	1.85891e-13
ec401140_1107	Cluster_4306	ALL	ycdB	peroxidase ycdB	714.36	59.8817	-3.57647	1.40838e-15	7.98551e-14
ec401140_1229	Cluster_195			conserved hypothetical protein	380.538	30.0226	-3.66392	9.01458e-16	5.1687e-14
ec401140_1258	Cluster_1954	ALL	flgM	flagellar biosynthesis anti-sigma factor FlgM	1264.23	97.8259	-3.6919	2.01145e-16	1.17982e-14
ec401140_2341	Cluster_6506			conserved hypothetical protein	82.0413	5.95645	-3.78383	4.18212e-14	2.05205e-12
ec401140_1481	Cluster_2004	ALL	narK	nitrite extrusion protein 1	1114.91	80.3637	-3.79424	1.31328e-16	7.79263e-15
ec401140_1770	Cluster_343	ALL		tonB dependent receptor family protein	1584.06	112.15	-3.82013	2.42509e-17	1.50917e-15
ec401140_3432	Cluster_1048	ALL	aer	aerotaxis receptor	1571.15	110.585	-3.8286	4.12366e-17	2.5353e-15
ec401140_4520	Cluster_3047	ALL	malK	maltose/maltodextrin import ATP-binding protein MalK	1392.06	92.3826	-3.91346	1.09086e-17	7.065e-16
ec401140_1106	Cluster_6452	ALL		imelysin family protein	1268.39	81.8032	-3.9547	2.65018e-18	1.82755e-16
ec401140_1271	Cluster_212	ALL	flgL	flagellar hook-associated protein 3	1127.47	72.4229	-3.96049	2.85908e-18	1.94532e-16
ec401140_1257	Cluster_1953	ALL		flgN family protein	1183.08	75.2376	-3.97495	2.26875e-18	1.60798e-16
ec401140_4015	Cluster_5227	ALL	lldP	L-lactate permease	754.28	47.8502	-3.9785	1.34769e-18	9.96708e-17
ec401140_2713	Cluster_4797	ALL	arnB	UDP-4-amino-4-deoxy-L-arabinose--oxoglutarate aminotransferase	676.096	42.442	-3.99366	1.45868e-18	1.06338e-16
ec401140_2674	Cluster_2358	ALL	ompC	outer membrane protein C	80475.2	4875.04	-4.04506	1.5802e-18	1.13574e-16
ec401140_709	Cluster_6404	ALL	sdhD	succinate dehydrogenase, hydrophobic membrane anchor protein	365.88	21.7772	-4.07048	3.14977e-18	2.11491e-16
ec401140_2157	Cluster_2191	ALL	ves	protein ves	136.647	8.12357	-4.07219	1.18121e-16	7.09141e-15
ec401140_2669	Cluster_666	ALL	mqo	malate dehydrogenase	1675.67	99.1819	-4.07852	3.61174e-19	2.8355e-17
ec401140_2412	Cluster_523	ALL	rcsA	colanic acid capsular biosynthesis activation protein A	188.983	11.1819	-4.07902	2.13773e-17	1.34677e-15
ec401140_1482	Cluster_4464	ALL		nitrate reductase, alpha subunit	5901.01	346.028	-4.092	4.42003e-18	2.92928e-16
ec401140_2065	Cluster_2175	ALL	ppsA	phosphoenolpyruvate synthase	2936.96	166.28	-4.14264	2.42648e-19	1.96544e-17
ec401140_1105	Cluster_141	ALL	efeU	ferrous iron permease efeU	379.685	21.2707	-4.15786	1.18546e-18	9.02898e-17
ec401140_2604	Cluster_643	ALL	mglB	D-galactose-binding periplasmic protein	324.207	17.382	-4.22125	3.30332e-19	2.63388e-17
ec401140_2603	Cluster_4760	ALL	mglA	galactose/methyl galactoside import ATP-binding protein MglA	165.396	8.44735	-4.29128	2.34865e-18	1.6418e-16
ec401140_3960	Cluster_5208	ALL	yiaD	inner membrane lipoprotein yiaD	1224.08	60.2054	-4.34566	1.8433e-20	1.51716e-18
ec401140_2411	Cluster_522	ALL	fliR	flagellar biosynthetic protein FliR	671.682	32.5552	-4.36682	9.31543e-21	7.79289e-19
ec401140_2342	Cluster_2244	ALL	flhE	flagellar protein flhE	100.31	4.82157	-4.37881	6.88737e-17	4.18407e-15
ec401140_2698	Cluster_4792	ALL	glpT	glycerol-3-phosphate transporter	4368.25	203.243	-4.42578	9.03546e-21	7.68466e-19
ec401140_2392	Cluster_2267	ALL	fliT	flagellar protein FliT	381.26	15.1123	-4.65698	4.14081e-21	3.58145e-19
ec401140_892	Cluster_5724	ALL	fiu	catecholate siderophore receptor fiu	3226.56	124.473	-4.69609	7.649e-23	6.97015e-21
ec401140_3594	Cluster_6195	ALL		conserved hypothetical protein	2991.95	115.246	-4.69829	5.52342e-23	5.12473e-21
ec401140_2352	Cluster_2252	ALL		cheW-like domain protein	611.344	23.316	-4.71259	1.72134e-22	1.54105e-20
ec401140_4737	Cluster_3130	ALL	treB	PTS system trehalose-specific EIIBC component	802.433	28.5222	-4.81422	1.76681e-23	1.66964e-21
ec401140_2355	Cluster_495	ALL	motA	flagellar motor stator protein MotA	828.144	28.0574	-4.88343	5.97862e-24	5.75639e-22
ec401140_2367	Cluster_6509	ALL		yecR-like lipofamily protein	204.537	6.66492	-4.93963	1.496e-21	1.31622e-19
ec401140_2386	Cluster_509		fliZ	flagellar regulatory protein FliZ	2371.81	68.4316	-5.11518	1.00272e-25	1.04426e-23
ec401140_2712	Cluster_4796	ALL		histidine phosphatase super family protein	469.453	13.41	-5.1296	1.64868e-24	1.64965e-22
ec401140_2343	Cluster_2245	ALL	flhA	flagellar biosynthesis protein FlhA	875.292	23.1749	-5.23913	2.76967e-26	3.07253e-24
ec401140_2346	Cluster_5989	ALL	cheZ	protein phosphatase CheZ	446.065	10.7972	-5.36852	2.77703e-25	2.83424e-23
ec401140_1228	Cluster_4369	ALL	csgC	curli assembly protein CsgC	688.995	14.7276	-5.5479	7.20681e-28	9.19409e-26
ec401140_4736	Cluster_3129	ALL	treC	alpha,alpha-phosphotrehalase	824.085	15.8817	-5.69736	8.17363e-29	1.06949e-26
ec401140_2347	Cluster_493	ALL	cheY	chemotaxis protein CheY	478.367	8.6301	-5.7926	8.89076e-28	1.10657e-25
ec401140_2409	Cluster_2276	ALL	fliP	flagellar biosynthetic protein FliP	390.073	6.84766	-5.83199	2.38145e-27	2.82618e-25
ec401140_4800	Cluster_3170	ALL	tsr	methyl-accepting chemotaxis protein I	1606.64	24.5535	-6.03197	7.82373e-32	1.28789e-29
ec401140_1265	Cluster_209	ALL	flgF	flagellar basal-body rod protein flgF	1430.24	21.3316	-6.06712	8.61081e-32	1.37315e-29
ec401140_2410	Cluster_2277	ALL	fliQ	flagellar biosynthetic protein FliQ	210.222	2.91731	-6.17113	3.7634e-26	4.08609e-24
ec401140_2354	Cluster_6507	ALL	motB	motility protein B	1007.16	13.8364	-6.18569	5.20024e-32	8.84562e-30
ec401140_1445	Cluster_1992	ALL	ycgR	flagellar brake protein YcgR	689.427	9.19754	-6.22801	3.13413e-31	4.8465e-29
ec401140_3925	Cluster_1202	ALL	yhjH	cyclic di-GMP phosphodiesterase YhjH	548.18	7.11053	-6.26855	2.7269e-30	3.86538e-28
ec401140_2391	Cluster_2266	ALL	fliS	flagellar protein FliS	527.724	6.78675	-6.28092	2.03614e-30	2.96869e-28
ec401140_2353	Cluster_2253	ALL	cheA	chemotaxis protein CheA	2482.53	30.5483	-6.34458	7.19667e-34	1.41248e-31
ec401140_1259	Cluster_4381	ALL	flgA	flagella basal body P-ring formation protein FlgA	2086.14	23.4795	-6.47329	1.06423e-34	2.26281e-32
ec401140_2401	Cluster_518	ALL		hrpE/YscL/FliH and V-type ATPase subunit E family protein	596.5	6.28023	-6.56956	3.72992e-32	6.56337e-30
ec401140_2351	Cluster_2251	ALL	tar	methyl-accepting chemotaxis protein II	2346.47	23.8033	-6.62319	1.45348e-35	3.22483e-33
ec401140_2390	Cluster_3763		fliD	flagellar hook-associated protein 2	17831.3	174.625	-6.67401	2.1372e-36	5.74006e-34
ec401140_2404	Cluster_2271	ALL	fliK	flagellar hook-length control protein	1640.33	14.9103	-6.78153	3.19098e-36	8.14178e-34
ec401140_1270	Cluster_1957	ALL	flgK	flagellar hook-associated protein FlgK	2788.68	25.2619	-6.78647	9.08473e-37	2.57552e-34
ec401140_1268	Cluster_210	ALL		flagellar P-ring family protein	1383.56	11.8103	-6.8722	3.39358e-36	8.24639e-34
ec401140_1269	Cluster_211	ALL	flgJ	flagellar rod assembly protein/muramidase FlgJ	1840.56	15.0514	-6.9341	4.89893e-37	1.47054e-34
ec401140_2400	Cluster_517	ALL	fliG	flagellar motor switch protein FliG	985.492	7.87991	-6.96652	1.0192e-35	2.36408e-33
ec401140_2406	Cluster_2273	ALL	fliM	flagellar motor switch protein FliM	2311.86	18.0905	-6.99768	6.72836e-38	2.64114e-35
ec401140_2402	Cluster_519	ALL	fliI	flagellar protein export ATPase FliI	1620.77	12.6823	-6.99772	1.9991e-37	6.80092e-35
ec401140_2349	Cluster_2249	ALL	cheR	chemotaxis protein methyltransferase	373.424	2.67365	-7.12586	3.38302e-31	5.07752e-29
ec401140_1264	Cluster_208	ALL	flgE	flagellar hook protein flgE	6663.93	44.0417	-7.24136	3.23655e-40	1.83513e-37
ec401140_2407	Cluster_2274	ALL	fliN	flagellar motor switch protein FliN	234.575	1.45865	-7.32927	1.89362e-29	2.54293e-27
ec401140_1260	Cluster_205	ALL		putative membrane protein	893.455	5.38901	-7.37323	2.42129e-37	7.7224e-35
ec401140_1266	Cluster_6456	ALL	flgG	flagellar basal-body rod protein FlgG	2075.21	12.3168	-7.39649	7.3387e-40	3.74494e-37
ec401140_1262	Cluster_207	ALL	flgC	flagellar basal-body rod protein FlgC	1781.74	10.0888	-7.46439	8.99835e-40	4.17442e-37
ec401140_2408	Cluster_2275	ALL	fliO	flagellar biosynthetic protein FliO	163.666	0.891216	-7.52076	2.15519e-27	2.61855e-25
ec401140_2399	Cluster_516	ALL	fliF	flagellar M-ring protein FliF	2885.91	14.9904	-7.58884	2.17234e-41	1.58364e-38
ec401140_2403	Cluster_3765	ALL	fliJ	flagellar export protein FliJ	363.706	1.84335	-7.6243	1.86014e-32	3.39011e-30
ec401140_2344	Cluster_2246	ALL	flhB	flagellar biosynthetic protein FlhB	466.132	2.34987	-7.63201	2.71101e-34	5.53371e-32
ec401140_2387	Cluster_510	ALL	fliA	RNA polymerase sigma factor for flagellar operon	4061.37	20.1166	-7.65744	1.66238e-42	1.69663e-39
ec401140_1263	Cluster_1956	ALL	flgD	basal-body rod modification protein flgD	3627.29	17.2602	-7.7153	1.42422e-42	1.69663e-39
ec401140_1267	Cluster_3513	ALL		flagellar L-ring family protein	713.527	3.36292	-7.72911	1.91493e-37	6.80092e-35
ec401140_1261	Cluster_6455	ALL	flgB	flagellar basal-body rod protein FlgB	3324.19	15.295	-7.7638	1.17592e-42	1.69663e-39
ec401140_2405	Cluster_2272	ALL		flagellar basal body-associated FliL family protein	2647.86	11.8712	-7.80122	2.09848e-42	1.78476e-39
ec401140_2350	Cluster_2250		tap	methyl-accepting chemotaxis protein IV	946.423	4.19322	-7.81828	4.29964e-39	1.82842e-36
ec401140_2348	Cluster_2248	ALL		cheB methylesterase family protein	915.569	2.91731	-8.29389	1.12547e-40	7.17909e-38
ec401140_2388	Cluster_6557			bacterial flagellin N-terminal helical region family protein	83616.8	204.884	-8.67284	2.62842e-51	1.34128e-47
ec401140_2398	Cluster_2270	ALL	fliE	flagellar hook-basal body complex protein FliE	4004.3	9.27765	-8.75357	2.5995e-48	6.63263e-45

## Sheet: LBB vs LB
401140 genes that have significant differential expression in LBB vs. LB
Locus ID	LS-BSR Cluster ID	Cluster Type	Gene ID	Predicted Protein Function	Read Counts (LB)	Read Counts (LBB)	LFC (LBB/LB)	p-value	FDR
ec401140_1391	Cluster_8			prophage tail fibre family protein	0	24.8617	4.63585	3.34955e-11	2.94125e-09
ec401140_2292	Cluster_3414			prophage tail fibre family protein	0.975691	22.9768	4.55761	1.33774e-08	5.0844e-07
ec401140_5038	Cluster_4139	401140 ONLY		conserved hypothetical protein	1.95138	38.946	4.31891	1.25983e-11	1.23391e-09
ec401140_2667	Cluster_2354	ALL		putative triose phosphate isomerase monomer	0.897622	17.3153	4.2698	1.39108e-06	2.93974e-05
ec401140_1543	Cluster_4522			conserved hypothetical protein	0.448811	8.28869	4.20696	0.000508489	0.00493282
ec401140_1668	Cluster_3590			putative prepilin	84.924	1541.22	4.18176	1.047e-19	1.05696e-16
ec401140_109	Cluster_3472	401140 ONLY		conserved hypothetical protein	15.7672	280.729	4.15418	1.24519e-19	1.05696e-16
ec401140_1582	Cluster_277		yciF	protein yciF	0.52688	9.36643	4.15195	0.000189304	0.00209138
ec401140_2712	Cluster_4796	ALL		histidine phosphatase super family protein	26.4021	458.525	4.11827	1.08243e-19	1.05696e-16
ec401140_2066	Cluster_4653	ALL		putative predicted protein	1.34643	23.2495	4.10998	3.65912e-08	1.24239e-06
ec401140_1799	Cluster_3606	401140 ONLY		conserved hypothetical protein	1.87331	31.0642	4.05159	1.11982e-09	5.87964e-08
ec401140_5003	Cluster_4122			RHS repeat-associated core domain protein	13.7181	224.455	4.03227	2.10865e-18	1.34242e-15
ec401140_250	Cluster_3793	401140 ONLY		conserved hypothetical protein	20.8406	335.785	4.01007	1.23132e-18	8.95874e-16
ec401140_1667	Cluster_7709			putative bfpJ	21.2114	332.08	3.96862	2.39374e-18	1.35459e-15
ec401140_1763	Cluster_2089			bacterial transferase hexapeptide family protein	115.912	1812.14	3.9666	6.81363e-18	2.31345e-15
ec401140_549	Cluster_4247			diguanylate cyclase domain protein	38.6373	594.916	3.94462	2.6646e-18	1.35708e-15
ec401140_4926	Cluster_4076	401140 ONLY		conserved hypothetical protein	19.9042	298.226	3.90526	4.11556e-18	1.9055e-15
ec401140_4765	Cluster_1483			putative restriction endonuclease	1.34643	19.8777	3.88394	6.67351e-07	1.57353e-05
ec401140_5179	Cluster_6973		traM	protein traM	16.3721	240.301	3.87553	4.85647e-18	1.96131e-15
ec401140_1674	Cluster_3592			putative bfpC	172.815	2506.46	3.85836	1.41183e-17	4.49403e-15
ec401140_1173	Cluster_7130	E2348/69 ONLY		tcdB toxin N-terminal helical domain protein	11.5522	162.861	3.81741	5.37409e-17	1.52057e-14
ec401140_1170	Cluster_7130	E2348/69 ONLY		conserved hypothetical protein	41.9547	576.187	3.77963	2.30904e-17	6.91761e-15
ec401140_3166	Cluster_3912			conserved hypothetical protein	0.52688	6.46864	3.61792	0.00380635	0.024477
ec401140_4104	Cluster_1005			type III secretion system filament chaperone CesA family protein	8.93736	107.067	3.58252	7.78241e-15	1.98179e-12
ec401140_4945	Cluster_4084			phosphoglucomutase/phosphomannomutase, C-terminal domain protein	1532.2	16764.6	3.45173	1.47287e-13	2.67904e-11
ec401140_2388	Cluster_6557			bacterial flagellin N-terminal helical region family protein	7540.68	81733	3.43815	9.82531e-13	1.28308e-10
ec401140_4946	Cluster_4085			mannose-1-phosphate guanylyltransferase/mannose-6-phosphate isomerase	1745.43	18883.6	3.43548	2.07994e-13	3.6528e-11
ec401140_4919	Cluster_4074	401140 ONLY		putative pyridoxamine 5-phosphate-dependent dehydrase	2066.94	21537.9	3.38131	4.8066e-13	7.2e-11
ec401140_2315	Cluster_3743	401140 ONLY		conserved hypothetical protein	0.975691	10.0395	3.36312	0.000540496	0.00511663
ec401140_3342	Cluster_3922			hypothetical protein	155.076	1583.23	3.35182	2.44189e-14	5.65297e-12
ec401140_1109	Cluster_3474			conserved hypothetical protein	0	9.90313	3.30788	2.23277e-05	0.0003249
ec401140_1366	Cluster_3539			conserved hypothetical protein	2.24405	21.7648	3.27782	2.21859e-06	4.44854e-05
ec401140_1671	Cluster_7706			type II secretion system (T2SS), F family protein	208.719	2021.09	3.27549	1.0724e-13	2.10066e-11
ec401140_1092	Cluster_1886	ALL		conserved hypothetical protein	6.14682	58.3584	3.24703	5.12513e-11	4.02732e-09
ec401140_5245	Cluster_4240	401140 ONLY		conserved hypothetical protein	54.1899	505.967	3.22295	7.40102e-14	1.57056e-11
ec401140_4964	Cluster_4096	401140 ONLY		hypothetical protein	32.1782	297.168	3.20712	8.57849e-14	1.74761e-11
ec401140_4957	Cluster_4094	401140 ONLY		putative membrane protein	157.691	1450.83	3.20171	2.52753e-13	4.29091e-11
ec401140_4099	Cluster_3992			conserved hypothetical protein	34.3638	310.166	3.17408	1.29333e-13	2.4396e-11
ec401140_2193	Cluster_4671	ALL	msrB	peptide methionine sulfoxide reductase MsrB	194.474	1738.23	3.15997	4.20061e-13	6.48295e-11
ec401140_1639	Cluster_4483	ALL		phage shock PspD family protein	0.897622	8.01817	3.15909	0.00332142	0.0220261
ec401140_851	Cluster_6201		def	peptide deformylase	282.599	2523.3	3.15849	6.03077e-13	8.08282e-11
ec401140_2076	Cluster_3697			hypothetical protein	72.4157	640.445	3.1447	3.46396e-13	5.69095e-11
ec401140_4369	Cluster_1323	ALL		ribbon-helix-helix , copG family protein	1.95138	17.2504	3.14406	1.61618e-05	0.000244976
ec401140_244	Cluster_3772	401140 ONLY		conserved hypothetical protein	2.849	24.3272	3.09404	9.58992e-07	2.18042e-05
ec401140_1171	Cluster_2285		nleB1	T3SS effector NleB1 domain protein	29.9537	252.811	3.07725	5.05913e-13	7.36175e-11
ec401140_2290	Cluster_3726			hypothetical protein	5.2492	43.6617	3.0562	6.64956e-09	2.73114e-07
ec401140_1737	Cluster_4507	ALL		lysR substrate binding domain protein	49.3699	404.811	3.03554	5.59309e-13	7.91267e-11
ec401140_4952	Cluster_4090	401140 ONLY		cytidine and deoxycytidylate deaminase zinc-binding region family protein	557.548	4537.11	3.0246	1.17734e-11	1.19924e-09
ec401140_1675	Cluster_4332			bacterial type II and III secretion system family protein	466.399	3769.53	3.01475	6.96159e-12	7.5437e-10
ec401140_4081	Cluster_995			type III secretion effector delivery regulator, TyeA family	88.9832	705.768	2.98759	1.94997e-12	2.4828e-10
ec401140_893	Cluster_5726	ALL	bhsA	multiple stress resistance protein BhsA	6.59563	51.814	2.97376	3.22812e-09	1.50833e-07
ec401140_4036	Cluster_1246		rfaJ	lipopolysaccharide 1,2-glucosyltransferase	274.54	2133.29	2.95799	1.10079e-11	1.14414e-09
ec401140_2291	Cluster_3727	401140 ONLY		pentapeptide repeats family protein	204.524	1578.84	2.94852	1.22705e-11	1.22536e-09
ec401140_2832	Cluster_2454	ALL		putative membrane protein	18.8112	145.022	2.94661	3.45866e-12	4.19404e-10
ec401140_4393	Cluster_5340			putative predicted protein	1.34643	10.3771	2.94619	0.00118608	0.00971172
ec401140_4095	Cluster_5022			type III secretion apparatus lipoprotein, YscJ/HrcJ family	40.6083	312.728	2.94506	2.41682e-12	3.00216e-10
ec401140_1564	Cluster_7189			phage tail assembly chaperone family protein	0.897622	6.87334	2.93683	0.00835727	0.0448983
ec401140_3805	Cluster_1163			type VI secretion system effector, Hcp1 family protein	3.00514	22.9768	2.93467	3.43537e-06	6.55294e-05
ec401140_720	Cluster_5891			conserved hypothetical protein	2.849	21.7627	2.93333	9.1519e-06	0.000152822
ec401140_1800	Cluster_3607	401140 ONLY		conserved hypothetical protein	567.383	4328.61	2.93151	3.59341e-11	3.05319e-09
ec401140_4179	Cluster_1268	ALL		conserved hypothetical protein	9.15196	69.0017	2.91448	2.65576e-10	1.73408e-08
ec401140_4963	Cluster_5128	ALL	fmt	methionyl-tRNA formyltransferase domain protein	36.4128	270.759	2.89449	3.67354e-12	4.351e-10
ec401140_3594	Cluster_6195	ALL		conserved hypothetical protein	395.972	2924.59	2.88476	7.03084e-11	5.34448e-09
ec401140_1682	Cluster_4493	ALL		conserved hypothetical protein	35.9444	264.688	2.88045	6.37449e-12	7.05767e-10
ec401140_4748	Cluster_1469			conserved hypothetical protein	7.27865	53.4999	2.87779	3.38489e-09	1.53922e-07
ec401140_765	Cluster_6408			conserved hypothetical protein	3.29781	24.1908	2.87488	3.70221e-06	7.00943e-05
ec401140_4096	Cluster_1000			putative rOrf6	12.4498	90.1562	2.85631	1.12835e-10	8.09394e-09
ec401140_4620	Cluster_1419	ALL		conserved hypothetical protein	29.4657	213.047	2.85406	2.28079e-11	2.11201e-09
ec401140_1301	Cluster_3515	ALL	bhsA	multiple stress resistance protein BhsA	16.1575	115.092	2.8325	1.35806e-11	1.30502e-09
ec401140_1495	Cluster_4538	ALL		thymidine kinase family protein	58.4242	413.623	2.82368	1.64905e-11	1.5553e-09
ec401140_1323	Cluster_3519			hypothetical protein	0	7.0746	2.82265	0.00034306	0.00355846
ec401140_2733	Cluster_3854	ALL		putative aminopeptidase	1.95138	13.7445	2.81629	0.000319561	0.00334882
ec401140_2713	Cluster_4797	ALL	arnB	UDP-4-amino-4-deoxy-L-arabinose--oxoglutarate aminotransferase	94.1929	660.708	2.81032	3.65687e-11	3.05319e-09
ec401140_1796	Cluster_3603	401140 ONLY		hypothetical protein	32.9197	229.971	2.80443	3.26155e-11	2.91422e-09
ec401140_4105	Cluster_1006			putative escE protein	27.4755	188.19	2.77597	2.93831e-11	2.67229e-09
ec401140_5211	Cluster_4227			hypothetical protein	65.5075	445.192	2.76469	3.80979e-11	3.12956e-09
ec401140_1358	Cluster_3532			istB-like ATP binding family protein	3.00514	20.4144	2.76408	2.45834e-05	0.000352685
ec401140_5048	Cluster_6397			conserved hypothetical protein	18.4601	125.183	2.76156	9.1564e-11	6.66194e-09
ec401140_772	Cluster_4266			conserved hypothetical protein	71.5769	483.795	2.75683	3.62795e-11	3.05319e-09
ec401140_2669	Cluster_666	ALL	mqo	malate dehydrogenase	242.381	1636.94	2.75565	8.59934e-11	6.44065e-09
ec401140_4100	Cluster_1002		escU	escU	25.9533	174.186	2.74664	4.48379e-11	3.62475e-09
ec401140_1367	Cluster_3540			ead/Ea22-like family protein	6.06875	40.4955	2.73829	1.46485e-07	3.98957e-06
ec401140_1672	Cluster_7705			AAA domain protein	597.395	3985.17	2.73788	3.73767e-10	2.32146e-08
ec401140_1531	Cluster_3565			conserved hypothetical protein	143.602	951.165	2.72762	1.79993e-10	1.25576e-08
ec401140_3047	Cluster_857	ALL	stpA	DNA-binding protein stpA	100.282	661.509	2.7217	5.13991e-11	4.02732e-09
ec401140_2390	Cluster_3763		fliD	flagellar hook-associated protein 2	2644.08	17438.8	2.72147	3.36828e-09	1.53922e-07
ec401140_2065	Cluster_2175	ALL	ppsA	phosphoenolpyruvate synthase	437.032	2870.76	2.71562	2.82556e-10	1.77661e-08
ec401140_1735	Cluster_2037	ALL		conserved hypothetical protein	12.6059	82.5362	2.71093	1.07598e-09	5.70829e-08
ec401140_3467	Cluster_1067	ALL	yhaH	inner membrane protein yhaH	56.1413	366.948	2.70844	9.14031e-11	6.66194e-09
ec401140_5047	Cluster_4144			RHS repeat-associated core domain protein	86.2508	558.48	2.69489	2.75504e-10	1.75393e-08
ec401140_2325	Cluster_3751			putative eaa protein	4.64425	29.4454	2.66453	3.02035e-06	5.84568e-05
ec401140_1829	Cluster_2125	ALL	marR	multiple antibiotic resistance protein marR	73.3522	460.498	2.65028	2.47241e-10	1.63532e-08
ec401140_5218	Cluster_4229	401140 ONLY		reverse transcriptase family protein	241.288	1510.49	2.64619	6.12631e-10	3.58636e-08
ec401140_1666	Cluster_7710			putative bfpK	45.3891	283.224	2.64153	1.61321e-10	1.14112e-08
ec401140_3018	Cluster_837	ALL	rplS	ribosomal protein L19	239.747	1479.35	2.62538	5.32049e-10	3.18791e-08
ec401140_4238	Cluster_2948	ALL	rbsB	D-ribose-binding periplasmic protein	2143.2	13189	2.6215	6.11155e-09	2.55132e-07
ec401140_2029	Cluster_3689	401140 ONLY		phage tail fibre repeat family protein	15.1622	93.1255	2.61869	7.2677e-10	4.15892e-08
ec401140_3875	Cluster_1192	ALL	hdeB	protein hdeB	23.4946	143.658	2.61224	2.24777e-10	1.5063e-08
ec401140_2434	Cluster_3768			putative tyrosine protein kinase	113.531	690.066	2.60364	8.48855e-10	4.80358e-08
ec401140_1120	Cluster_1904			conserved hypothetical protein	10.9668	66.3701	2.59739	6.05066e-09	2.54678e-07
ec401140_4619	Cluster_1418	ALL		conserved hypothetical protein	1.95138	11.7903	2.59503	0.00148126	0.0116073
ec401140_2505	Cluster_3798	401140 ONLY		glycosyl transferases group 1 family protein	729.815	4404.78	2.59347	3.96058e-09	1.75319e-07
ec401140_2159	Cluster_5974	ALL	spy	spheroplast protein Y	88.1437	530.816	2.59028	4.12975e-10	2.53407e-08
ec401140_1087	Cluster_1882			conserved hypothetical protein	3.21975	19.3388	2.58648	8.70526e-05	0.00105311
ec401140_4035	Cluster_1245			glycosyl transferases group 1 family protein	444.661	2656.27	2.57862	2.40723e-09	1.16762e-07
ec401140_238	Cluster_550	ALL	crl	sigma factor-binding protein crl	215.412	1274.22	2.56444	1.2446e-09	6.33876e-08
ec401140_1326	Cluster_2291			hypothetical protein	5.77608	34.094	2.56136	1.45274e-06	3.0323e-05
ec401140_108	Cluster_3471			phage integrase family protein	66.4835	391.427	2.55768	6.22124e-10	3.60054e-08
ec401140_5016	Cluster_4133	401140 ONLY		DEAD/DEAH box helicase family protein	1666.77	9717.17	2.54348	1.31374e-08	5.03072e-07
ec401140_1673	Cluster_3591			putative periplasmic protein	135.758	789.644	2.54017	9.33269e-10	5.15197e-08
ec401140_3965	Cluster_2864	ALL	hokA	protein HokA	22.3628	129.985	2.53917	5.91016e-10	3.50005e-08
ec401140_16	Cluster_580	ALL	carA	carbamoyl-phosphate synthase small chain	155.486	897.644	2.52936	1.20108e-09	6.17891e-08
ec401140_2212	Cluster_2209	ALL		transglycosylase associated family protein	70.4059	403.142	2.51752	1.05839e-09	5.67409e-08
ec401140_1229	Cluster_195			conserved hypothetical protein	65.0979	371.952	2.51443	1.40438e-09	7.06886e-08
ec401140_3029	Cluster_842	ALL	smpA	small protein A	1032.96	5850.61	2.5018	1.36849e-08	5.16275e-07
ec401140_4101	Cluster_1003			transglycosylase SLT domain protein	3.45395	19.5423	2.50028	6.32866e-05	0.000789996
ec401140_4102	Cluster_2897			type III secretion , HrpO family protein	11.3179	63.5394	2.48904	4.92159e-08	1.54726e-06
ec401140_1233	Cluster_1947	ALL		conserved hypothetical protein	4.80039	26.8181	2.48199	1.19171e-05	0.000188489
ec401140_3545	Cluster_3940	ALL	rpmA	ribosomal protein L27	277.134	1539.11	2.47344	3.99313e-09	1.75319e-07
ec401140_4553	Cluster_5390			conserved hypothetical protein	7.20058	39.9588	2.47233	6.54239e-07	1.54979e-05
ec401140_707	Cluster_1734	ALL	gltA	citrate (Si)-synthase	1471.4	8162.43	2.47181	1.71322e-08	6.2773e-07
ec401140_3341	Cluster_5650			putative membrane protein	280.081	1553.48	2.47159	5.85689e-09	2.48576e-07
ec401140_1770	Cluster_343	ALL		tonB dependent receptor family protein	282.364	1548.38	2.45513	9.40124e-09	3.77012e-07
ec401140_1797	Cluster_3604	401140 ONLY		conserved hypothetical protein	6.90791	37.6648	2.4469	1.22478e-06	2.6887e-05
ec401140_4826	Cluster_1558			conserved hypothetical protein	11.4156	61.8557	2.4379	4.40569e-08	1.42918e-06
ec401140_1228	Cluster_4369	ALL	csgC	curli assembly protein CsgC	124.497	673.251	2.43503	6.52792e-09	2.70298e-07
ec401140_675	Cluster_5887	ALL	fur	ferric uptake regulation protein	1549.12	8375.42	2.43471	4.08009e-08	1.34064e-06
ec401140_2506	Cluster_3799	401140 ONLY		glycosyl transferase 2 family protein	908.972	4903.29	2.43144	2.84852e-08	9.93665e-07
ec401140_1238	Cluster_4371	ALL		msyB family protein	49.0968	264.132	2.42756	2.92432e-09	1.37903e-07
ec401140_1207	Cluster_3505	401140 ONLY		putative methylation subunit, type III restriction-modification system	1042.97	5597.31	2.42403	3.46414e-08	1.18409e-06
ec401140_2822	Cluster_2449	ALL	evgS	sensor protein evgS	978.851	5241.69	2.42087	3.99413e-08	1.32092e-06
ec401140_4077	Cluster_992			type III secretion system regulator family protein	9.38617	50.2017	2.41913	1.5006e-07	4.0652e-06
ec401140_2583	Cluster_3828			gram-negative pili assembly chaperone, C-terminal domain protein	2.849	15.2248	2.41789	0.000996113	0.00833039
ec401140_1440	Cluster_254	ALL	alr	alanine racemase	25.9533	138.412	2.41498	2.6686e-09	1.28219e-07
ec401140_2412	Cluster_523	ALL	rcsA	colanic acid capsular biosynthesis activation protein A	34.793	184.641	2.40785	3.27618e-09	1.51687e-07
ec401140_3134	Cluster_889	ALL	ygbE	inner membrane protein ygbE	46.3647	245.951	2.40727	3.97612e-09	1.75319e-07
ec401140_1983	Cluster_3642	401140 ONLY	CI	repressor protein CI	110.819	583.922	2.39757	8.3517e-09	3.37581e-07
ec401140_2258	Cluster_475	ALL		conserved hypothetical protein	183.82	964.892	2.39207	1.21442e-08	4.72141e-07
ec401140_1670	Cluster_4331			type II/IV secretion system family protein	467.394	2445.2	2.38724	2.24229e-08	8.09927e-07
ec401140_5017	Cluster_4134	401140 ONLY		DNA methylase family protein	1499.07	7797.87	2.37901	8.43171e-08	2.55611e-06
ec401140_1241	Cluster_200	ALL		rhodanese-like domain protein	119.034	618.176	2.37665	6.80724e-09	2.77354e-07
ec401140_2469	Cluster_188			putative domain protein	5.77608	29.6488	2.35981	1.09181e-05	0.000175413
ec401140_1140	Cluster_3387	ALL		lysis S family protein	12.1571	61.9898	2.35023	1.35379e-07	3.7472e-06
ec401140_5122	Cluster_4196	401140 ONLY		conserved hypothetical protein	12.8986	65.7685	2.35018	8.82322e-08	2.65668e-06
ec401140_2209	Cluster_2206	ALL		conserved hypothetical protein	49.1161	249.911	2.34715	1.43288e-08	5.36594e-07
ec401140_5158	Cluster_3225			conserved hypothetical protein	187.703	949.527	2.33875	1.51958e-08	5.64907e-07
ec401140_5036	Cluster_1904			conserved hypothetical protein	13.8743	69.8738	2.33234	1.07603e-07	3.14956e-06
ec401140_4300	Cluster_5313	ALL		conserved hypothetical protein	28.9	144.953	2.32644	4.98132e-09	2.14999e-07
ec401140_1612	Cluster_6483	ALL		conserved hypothetical protein	8.0982	40.567	2.32463	1.63261e-06	3.34605e-05
ec401140_1021	Cluster_1857			conserved hypothetical protein	11.5522	57.8109	2.32318	3.18055e-07	8.05896e-06
ec401140_5247	Cluster_4242	401140 ONLY		hypothetical protein	17.9332	89.6801	2.32216	4.17152e-08	1.3619e-06
ec401140_1321	Cluster_545			putative predicted protein	3.00514	15.0257	2.32192	0.000711807	0.00629381
ec401140_1445	Cluster_1992	ALL	ycgR	flagellar brake protein YcgR	135.367	674.181	2.31626	3.80704e-08	1.26909e-06
ec401140_486	Cluster_5284	ALL	adk	adenylate kinase	914.435	4518.62	2.30493	9.65579e-08	2.85913e-06
ec401140_1954	Cluster_2151	ALL	nemR	HTH-type transcriptional repressor nemR	53.1946	261.158	2.29557	2.37101e-08	8.44445e-07
ec401140_2828	Cluster_3875			conserved hypothetical protein	2.849	13.9479	2.29152	0.00140651	0.0111579
ec401140_4937	Cluster_5234			glycosyl transferase 8 C-terminal family protein	351.112	1718.61	2.29124	4.9142e-08	1.54726e-06
ec401140_4973	Cluster_4105		eatA	serine protease eatA	971.593	4726.8	2.28244	1.19622e-07	3.44199e-06
ec401140_2714	Cluster_2370	ALL	arnC	undecaprenyl-phosphate 4-deoxy-4-formamido-L-arabinose transferase	52.0824	253.298	2.28197	1.63541e-08	6.0356e-07
ec401140_2228	Cluster_2216	ALL		putative cytoplasmic protein	66.9323	325.174	2.28044	2.56825e-08	9.08339e-07
ec401140_676	Cluster_1723	ALL		flavodoxin	669.439	3251.74	2.28019	1.12569e-07	3.27609e-06
ec401140_1329	Cluster_3521	401140 ONLY		conserved hypothetical protein	3.66856	17.7893	2.27773	0.00049948	0.00485795
ec401140_2715	Cluster_676	ALL	arnA	bifunctional polymyxin resistance protein ArnA	78.8164	380.249	2.27038	1.95727e-08	7.12027e-07
ec401140_3623	Cluster_2757	ALL		conserved hypothetical protein	23.9239	114.414	2.25774	3.72617e-08	1.25678e-06
ec401140_5052	Cluster_4146		gmd	GDP-mannose 4,6-dehydratase	3882.98	18472.9	2.25018	3.52064e-07	8.78953e-06
ec401140_649	Cluster_3342	ALL	gltI	glutamate/aspartate periplasmic-binding protein	89.1387	419.758	2.23544	4.54385e-08	1.45546e-06
ec401140_5131	Cluster_3241			conserved hypothetical protein	8.17627	38.472	2.2343	7.10752e-06	0.000124823
ec401140_1769	Cluster_4584		mcbR	HTH-type transcriptional regulator mcbR	55.2825	259.834	2.2327	3.8125e-08	1.26909e-06
ec401140_4093	Cluster_3990			hypothetical protein	19.4357	91.0954	2.22867	1.01704e-07	2.9941e-06
ec401140_394	Cluster_5021	ALL	psiF	phosphate starvation-inducible protein psiF	22.3824	103.834	2.21384	4.59316e-08	1.46206e-06
ec401140_2717	Cluster_4799	ALL	arnT	undecaprenyl phosphate-alpha-4-amino-4-deoxy-L-arabinose arabinosyl transferase	31.9051	147.166	2.20559	2.95191e-08	1.01752e-06
ec401140_4074	Cluster_2887			conserved hypothetical protein	2.47826	11.3207	2.19156	0.00361051	0.0236051
ec401140_1899	Cluster_4625	ALL	ynfM	inner membrane transport protein ynfM	114.117	521.073	2.19098	8.86777e-08	2.65668e-06
ec401140_1257	Cluster_1953	ALL		flgN family protein	254.265	1156.3	2.18511	1.28203e-07	3.66819e-06
ec401140_1577	Cluster_3579			conserved hypothetical protein	2.40019	10.8489	2.17632	0.00518447	0.0312308
ec401140_4103	Cluster_5025		epaP	type III secretion apparatus protein, YscR/HrcR family	21.9921	99.3885	2.17609	9.62348e-08	2.85913e-06
ec401140_2028	Cluster_3688	401140 ONLY		conserved hypothetical protein	2.92707	13.0714	2.15889	0.00277415	0.0191446
ec401140_1900	Cluster_389	ALL		acid shock repeat family protein	7.64939	34.0291	2.15335	1.77132e-05	0.000263805
ec401140_4965	Cluster_4097	401140 ONLY		cupin family domain protein	15.2988	68.056	2.1533	6.38911e-07	1.52055e-05
ec401140_2365	Cluster_5991			conserved hypothetical protein	238.672	1057.86	2.14804	2.69963e-07	6.94405e-06
ec401140_2069	Cluster_425	ALL		hemin uptake hemP family protein	28.9584	128.286	2.14731	1.34615e-07	3.7472e-06
ec401140_1105	Cluster_141	ALL	efeU	ferrous iron permease efeU	83.9871	371.024	2.14327	1.35369e-07	3.7472e-06
ec401140_2326	Cluster_3752	401140 ONLY		putative phage protein	8.0982	35.6457	2.13805	1.66279e-05	0.000250733
ec401140_2727	Cluster_682	ALL	elaB	protein elaB	58.9122	258.791	2.13515	1.75461e-07	4.70329e-06
ec401140_3913	Cluster_4601			diguanylate cyclase domain protein	29.4269	128.689	2.12868	1.36847e-07	3.76736e-06
ec401140_4757	Cluster_4049	ALL		conserved hypothetical protein	204.797	895.473	2.12845	2.09419e-07	5.55506e-06
ec401140_5097	Cluster_4172	401140 ONLY		putative protein traS	29.9537	130.524	2.12351	7.92397e-08	2.41657e-06
ec401140_1533	Cluster_7182			conserved hypothetical protein	749.817	3264.68	2.12233	6.95291e-07	1.62437e-05
ec401140_2303	Cluster_3731	401140 ONLY		conserved hypothetical protein	2.40019	10.4442	2.12148	0.00743254	0.0415489
ec401140_315	Cluster_3907	ALL		conserved hypothetical protein	31.4952	136.512	2.11583	1.83541e-07	4.8941e-06
ec401140_1242	Cluster_1950	ALL		yceI-like domain protein	79.5774	343.522	2.10997	1.32412e-07	3.74651e-06
ec401140_769	Cluster_4313			putative regulatory protein N	2.849	12.2642	2.10593	0.00390779	0.024878
ec401140_2030	Cluster_3690			caudovirales tail fibre assembly family protein	8.41048	36.1846	2.10511	1.34293e-05	0.000209894
ec401140_4083	Cluster_2890		eae	intimin	217.091	931.188	2.10077	2.60826e-07	6.74696e-06
ec401140_4858	Cluster_5461	ALL	osmY	osmotically-inducible protein Y	114.585	490.275	2.09717	2.54206e-07	6.63935e-06
ec401140_2327	Cluster_3753			hypothetical protein	4.87845	20.8213	2.09356	0.000347563	0.00358688
ec401140_1360	Cluster_3535			conserved hypothetical protein	5.40533	23.0417	2.09179	0.000289969	0.00306393
ec401140_2536	Cluster_599			conserved hypothetical protein	10.1277	43.1228	2.09015	9.31834e-06	0.000154531
ec401140_1258	Cluster_1954	ALL	flgM	flagellar biosynthesis anti-sigma factor FlgM	291.36	1236.02	2.08482	5.74651e-07	1.37404e-05
ec401140_4089	Cluster_997			putative type III secretion system, LEE associated	10.3034	43.5989	2.08117	3.06075e-06	5.88241e-05
ec401140_1206	Cluster_3504	401140 ONLY		DEAD/DEAH box helicase family protein	1150.03	4859.53	2.07915	1.42189e-06	2.98012e-05
ec401140_17	Cluster_4758	ALL	carB	carbamoyl-phosphate synthase large chain	222.32	934.789	2.072	3.40459e-07	8.54166e-06
ec401140_2379	Cluster_4739	ALL		putative membrane protein	16.216	67.9174	2.06636	1.29664e-06	2.81012e-05
ec401140_4097	Cluster_5023			type III secretion outer membrane pore, YscC/HrcC family	168.872	705.882	2.0635	5.68927e-07	1.36677e-05
ec401140_4531	Cluster_6897	ALL		conserved hypothetical protein	40.8229	170.472	2.06209	2.60976e-07	6.74696e-06
ec401140_1709	Cluster_4496		paaA	phenylacetic acid degradation protein paaA	3.53202	14.6881	2.05608	0.00215806	0.0156022
ec401140_1172	Cluster_3493			tcdA/TcdB catalytic glycosyltransferase domain protein	22.8312	94.3374	2.04682	3.21364e-07	8.1025e-06
ec401140_2716	Cluster_4798	ALL		putative 4-deoxy-4-formamido-L-arabinose-phosphoundecaprenol deformylase ArnD	19.5919	80.9261	2.04635	6.94855e-07	1.62437e-05
ec401140_3043	Cluster_4913	ALL		conserved hypothetical protein	39.0276	161.036	2.04482	3.14347e-07	8.00485e-06
ec401140_1746	Cluster_4510	ALL		conserved hypothetical protein	76.7281	316.158	2.04282	4.61687e-07	1.13593e-05
ec401140_3964	Cluster_1218	ALL	cspA	cold shock protein CspA	7083.51	29085.5	2.03776	5.6316e-06	0.000101349
ec401140_1344	Cluster_3529	401140 ONLY		regulator of the C1 family from prophage	615.251	2512.78	2.03004	1.6359e-06	3.34605e-05
ec401140_2385	Cluster_3761	ALL		bacterial extracellular solute-binding s, 3 family protein	309.449	1262.06	2.028	1.35514e-06	2.88776e-05
ec401140_3446	Cluster_6789		higB	mRNA interferase HigB	16.8794	68.729	2.02565	1.9602e-06	3.94597e-05
ec401140_4106	Cluster_5026			H-NS histone family protein	377.768	1538.06	2.02554	1.52816e-06	3.1638e-05
ec401140_4621	Cluster_5406	ALL		acetyltransferase family protein	16.6648	67.6491	2.02127	1.94574e-06	3.9324e-05
ec401140_2771	Cluster_2392	ALL	argT	lysine-arginine-ornithine-binding periplasmic protein	59.3803	240.777	2.01964	4.7736e-07	1.16884e-05
ec401140_3876	Cluster_6817	ALL	hdeA	chaperone-like protein hdeA	59.1268	239.201	2.01634	5.59547e-07	1.3506e-05
ec401140_2032	Cluster_3691			putative tail fiber	7.51285	30.3197	2.01282	7.64435e-05	0.000940403
ec401140_2328	Cluster_3754	401140 ONLY		conserved hypothetical protein	2.92707	11.7924	2.01033	0.00548508	0.0326349
ec401140_1106	Cluster_6452	ALL		imelysin family protein	309.528	1239.77	2.00194	1.38248e-06	2.93373e-05
ec401140_1056	Cluster_3470	ALL	yccX	acylphosphatase	25.368	101.607	2.00192	7.97147e-07	1.83704e-05
ec401140_4722	Cluster_6294	ALL		AIG2-like family protein	84.2017	337.185	2.00162	8.38881e-07	1.92451e-05
ec401140_709	Cluster_6404	ALL	sdhD	succinate dehydrogenase, hydrophobic membrane anchor protein	89.4901	357.429	1.99785	5.40992e-07	1.31203e-05
ec401140_2663	Cluster_4783	ALL		mauM/NapG ferredoxin-type family protein	121.786	30.2461	-2.00952	2.72827e-07	6.98246e-06
ec401140_1049	Cluster_5917	ALL	mgsA	methylglyoxal synthase	1230.27	304.684	-2.01359	1.35048e-06	2.88776e-05
ec401140_2235	Cluster_2219	ALL	manX	PTS system mannose-specific EIIAB component	2048.66	505.445	-2.01905	1.39851e-06	2.94323e-05
ec401140_2662	Cluster_2352	ALL		ferredoxin-type , NapH/MauN family protein	262.207	63.8595	-2.03773	2.15774e-07	5.69398e-06
ec401140_3083	Cluster_867		srlA	glucitol/sorbitol permease IIC component	185.967	45.2739	-2.0383	4.85402e-07	1.18285e-05
ec401140_4539	Cluster_1390			conserved hypothetical protein	13.9523	3.36958	-2.04987	0.00385064	0.0246624
ec401140_4581	Cluster_4036		ccmA	heme ABC exporter, ATP-binding protein CcmA	146.333	34.5636	-2.08193	1.34039e-07	3.7472e-06
ec401140_27	Cluster_5779	ALL		FAD binding domain protein	10.8887	2.56018	-2.08852	0.00832121	0.0447517
ec401140_2659	Cluster_663	ALL	ccmA	heme ABC exporter, ATP-binding protein CcmA	231.298	53.7573	-2.10522	1.31456e-07	3.74025e-06
ec401140_3188	Cluster_911	ALL		L-serine ammonia-lyase	788.277	181.674	-2.11735	4.33562e-07	1.07191e-05
ec401140_293	Cluster_3888	401140 ONLY	fbpC	ABC transporter, ATP-binding domain protein	41.4863	9.43352	-2.13677	9.29467e-06	0.000154531
ec401140_4579	Cluster_7652		alsE	D-allulose-6-phosphate 3-epimerase	124.362	28.0279	-2.14961	1.13341e-07	3.27981e-06
ec401140_3773	Cluster_2799	ALL	feoC	ferrous iron transport protein C	743.26	166.994	-2.15407	7.90074e-08	2.41657e-06
ec401140_1162	Cluster_7092	ALL		enterobacterial Ail/Lom family protein	22.6555	5.05328	-2.16457	0.000192471	0.00211718
ec401140_4771	Cluster_3154	ALL	uxuA	mannonate dehydratase	845.611	186.032	-2.18444	1.66365e-07	4.48306e-06
ec401140_4255	Cluster_2952	ALL	ilvC	ketol-acid reductoisomerase	5688.19	1233.8	-2.20486	4.12593e-07	1.02504e-05
ec401140_4651	Cluster_1428	ALL	frdA	fumarate reductase, flavoprotein subunit	6180.55	1332.09	-2.21404	2.48596e-07	6.52629e-06
ec401140_1817	Cluster_368	ALL		mannitol dehydrogenase Rossmann domain protein	170.805	36.5178	-2.22568	5.28017e-08	1.64981e-06
ec401140_3109	Cluster_4928	ALL	hypB	hydrogenase accessory protein HypB	470.42	100.38	-2.22848	4.48961e-08	1.44719e-06
ec401140_4432	Cluster_1351	ALL	ptsP	phosphoenolpyruvate-protein phosphotransferase	101.55	21.6263	-2.23133	6.18369e-08	1.9087e-06
ec401140_1484	Cluster_2005	ALL	narJ	nitrate reductase molybdenum cofactor assembly chaperone	532.493	112.157	-2.24725	2.26168e-08	8.1118e-07
ec401140_3840	Cluster_1176	ALL	nikD	nickel import ATP-binding protein NikD	377.319	78.2749	-2.26916	1.23558e-08	4.76729e-07
ec401140_4650	Cluster_3097	ALL	frdB	fumarate reductase iron-sulfur subunit	1256.63	258.148	-2.28329	2.71576e-08	9.53888e-07
ec401140_3085	Cluster_6731			PTS system, glucitol/sorbitol-specific IIA component family protein	48.4919	9.83604	-2.30159	8.88466e-07	2.02913e-05
ec401140_446	Cluster_5180	ALL	bolA	protein BolA	4586.49	923.84	-2.31168	1.46109e-07	3.98957e-06
ec401140_2969	Cluster_3896	ALL		putative membrane protein	32.6662	6.46864	-2.33627	1.37577e-05	0.000213143
ec401140_2660	Cluster_4781	ALL		periplasmic nitrate (or nitrite) reductase c-type cytochrome, NapC/NirT family protein	301.489	58.9513	-2.35451	1.1604e-08	4.58134e-07
ec401140_3839	Cluster_5181	ALL	nikC	nickel ABC transporter, permease subunit NikC	384.167	75.0417	-2.35597	3.52752e-09	1.58988e-07
ec401140_4578	Cluster_6929		alsK	D-allose kinase	136.753	25.8724	-2.40209	5.59549e-09	2.39478e-07
ec401140_4863	Cluster_5463	ALL		conserved hypothetical protein	2278.09	429.911	-2.40571	1.21024e-08	4.72141e-07
ec401140_573	Cluster_3318	ALL		hok/gef family protein	13.2109	2.4931	-2.40571	0.00152648	0.0118511
ec401140_3473	Cluster_2718	ALL	yhaO	inner membrane transport protein YhaO	1425.17	267.339	-2.41439	1.00525e-08	3.99978e-07
ec401140_4120	Cluster_3996			conserved hypothetical protein	13.6401	2.4931	-2.45184	0.000783707	0.00683462
ec401140_3841	Cluster_2832	ALL	nikE	nickel import ATP-binding protein NikE	513.896	93.7702	-2.45427	1.59161e-09	7.86997e-08
ec401140_3187	Cluster_4947	ALL	sdaC	serine transporter	5662.93	1027.87	-2.46189	2.95687e-08	1.01752e-06
ec401140_2237	Cluster_2220	ALL		PTS system, mannose/fructose/sorbose , IID component family protein	1341.97	240.051	-2.48293	4.51281e-09	1.96442e-07
ec401140_4430	Cluster_5354	ALL	gldA	glycerol dehydrogenase	166.219	29.6445	-2.48725	1.76835e-09	8.65984e-08
ec401140_4862	Cluster_1522	ALL		4Fe-4S binding domain protein	272.706	48.1674	-2.50122	1.1864e-09	6.16564e-08
ec401140_4648	Cluster_6281	ALL	frdD	fumarate reductase subunit D	428.991	74.9833	-2.51631	9.18717e-10	5.14179e-08
ec401140_3110	Cluster_6732	ALL	hypC	hydrogenase assembly chaperone HypC/HupF	21.6798	3.70501	-2.5488	3.06059e-05	0.00042015
ec401140_2661	Cluster_4782	ALL		nitrate reductase cytochrome c-type subunit family protein	159.447	26.9458	-2.56495	2.70814e-10	1.74589e-08
ec401140_1219	Cluster_1944	ALL	ycdZ	inner membrane protein ycdZ	218.477	36.7234	-2.57271	9.40769e-10	5.15197e-08
ec401140_4866	Cluster_5465	ALL	deoA	thymidine phosphorylase	1412.74	231.975	-2.60646	1.05663e-09	5.67409e-08
ec401140_1289	Cluster_221	ALL	ptsG	PTS system glucose-specific EIICB component	4862.19	794.246	-2.61395	2.71806e-09	1.29375e-07
ec401140_2620	Cluster_4767	ALL	psuG	pseudouridine-5'-phosphate glycosidase	31.7878	5.18746	-2.61538	1.08953e-06	2.43376e-05
ec401140_4865	Cluster_1523	ALL	deoC	deoxyribose-phosphate aldolase	2686.86	436.166	-2.62297	1.41571e-09	7.06886e-08
ec401140_1200	Cluster_1811	ETEC + LT EPEC ONLY		conserved hypothetical protein	12.6059	2.02131	-2.64074	0.000849381	0.00729493
ec401140_1485	Cluster_4466	ALL	narI	respiratory nitrate reductase, gamma subunit	148.012	23.7147	-2.64186	1.99059e-10	1.37001e-08
ec401140_3730	Cluster_1136	ALL	cysG	siroheme synthase	1494.87	233.18	-2.6805	2.05373e-10	1.39462e-08
ec401140_4563	Cluster_3071	ALL	nrfD	cytochrome c nitrite reductase, NrfD subunit	48.1796	7.47929	-2.68745	5.84073e-08	1.81383e-06
ec401140_3727	Cluster_5143	ALL	nirB	nitrite reductase [NAD(P)H], large subunit	12062.5	1779.75	-2.76078	5.18582e-10	3.14421e-08
ec401140_616	Cluster_1699	ALL		transporter, anaerobic C4-dicarboxylate uptake C family protein	1180.02	171.381	-2.78354	5.35022e-11	4.12859e-09
ec401140_4649	Cluster_5415	ALL	frdC	fumarate reductase subunit C	406.121	56.0492	-2.85715	7.75421e-12	8.22754e-10
ec401140_3897	Cluster_352	ALL	fdxH	formate dehydrogenase, beta subunit	309.86	41.4304	-2.90286	5.28149e-12	5.97747e-10
ec401140_611	Cluster_3329	ALL	citE	citrate (pro-3S)-lyase, beta subunit	12.2352	1.54953	-2.98113	0.000414396	0.00418753
ec401140_2236	Cluster_466	ALL		PTS system, mannose/fructose/sorbose , IIC component family protein	1808.05	223.416	-3.01663	4.66817e-12	5.40341e-10
ec401140_3729	Cluster_1135	ALL		putative nitrite transporter	876.458	106.03	-3.04721	4.12554e-13	6.48295e-11
ec401140_3728	Cluster_5144	ALL	nirD	nitrite reductase [NAD(P)H] small subunit	300.901	34.3536	-3.13076	6.10125e-14	1.35103e-11
ec401140_4310	Cluster_5317	ALL	udp	uridine phosphorylase	16291.3	1607.2	-3.34149	5.74871e-13	7.91302e-11
ec401140_768	Cluster_5707			conserved hypothetical protein	10.4984	1.01066	-3.3768	0.000392718	0.00400824
ec401140_3322	Cluster_983	ALL	nupG	nucleoside permease nupG	1665.68	156.784	-3.40926	2.06688e-14	5.01267e-12
ec401140_4236	Cluster_5261	ALL	ccmA	heme ABC exporter, ATP-binding protein CcmA	3491.89	260.133	-3.74669	3.78018e-16	1.01329e-13
ec401140_3472	Cluster_2717	ALL		serine dehydratase alpha chain family protein	1831.97	121.809	-3.91071	6.31582e-18	2.2976e-15
ec401140_2597	Cluster_2339	ALL	cdd	cytidine deaminase	1704.63	111.834	-3.93002	5.00629e-18	1.96131e-15
ec401140_2622	Cluster_652	ALL		PTS system, Fru family, IIB component domain protein	2538.49	99.8559	-4.66798	8.37268e-23	1.4214e-19
ec401140_2624	Cluster_4768	ALL		phosphocarrier, HPr family protein	1335.65	44.9407	-4.89338	1.12854e-24	2.87383e-21
ec401140_2623	Cluster_653	ALL	pfkB	1-phosphofructokinase	943.232	27.6253	-5.09355	6.9664e-26	3.54799e-22
