# Supplementary material for: Comparative genomics and transcriptomics of Escherichia coli isolates carrying virulence factors of both enteropathogenic and enterotoxigenic E. coli
Source: Sci Rep. 2017 Jun 14;7:3513. doi: 10.1038/s41598-017-03489-z (PMC5471185; doi:10.1038/s41598-017-03489-z)
Supplement: Supplementary file 2 — 11 Supplemental datasets [file 41598_2017_3489_MOESM2_ESM.zip › Supplemental_datasets/Data_Set_S7.xlsx]

## Sheet: DMEM vs LB
402290 genes that have significant differential expression in DMEM vs. LB
Locus ID	LS-BSR Cluster ID	Cluster Type	Gene ID	Predicted Protein Function	Read Counts (LB)	Read Counts (DMEM)	LFC (DMEM/LB)	p-value	FDR
ec402290_555	Cluster_1681	ALL		conserved hypothetical protein	2.67283	556.081	7.70078	1.17818e-15	3.14222e-12
ec402290_554	Cluster_3319	ALL	fepA	ferrienterobactin receptor	50.4256	7180.67	7.15382	3.08021e-14	2.34712e-11
ec402290_2707	Cluster_6070	ALL	cirA	colicin I receptor	256.092	31963.3	6.96361	5.26624e-14	2.55365e-11
ec402290_4577	Cluster_5260	ALL	asnA	aspartate--ammonia ligase	33.6831	2938.72	6.44702	1.06447e-12	3.78524e-10
ec402290_4465	Cluster_5260	ALL	asnA	aspartate--ammonia ligase	43.5495	3015.22	6.11346	7.19848e-12	1.66942e-09
ec402290_807	Cluster_3417	ALL	bioB	biotin synthase	39.3463	2691.36	6.09597	2.31314e-12	6.47935e-10
ec402290_553	Cluster_1680	ALL		4'-phosphopantetheinyl transferase superfamily protein	11.2177	700.556	5.96465	2.2164e-12	6.47935e-10
ec402290_3239	Cluster_6135	ALL	nrdI	nrdI protein	2.67283	157.833	5.88389	5.3726e-12	1.36464e-09
ec402290_808	Cluster_13	ALL	bioF	8-amino-7-oxononanoate synthase	9.86641	565.493	5.84084	2.42945e-12	6.47935e-10
ec402290_631	Cluster_1712			conserved hypothetical protein	11.2476	620.686	5.78618	1.00868e-11	2.24179e-09
ec402290_568	Cluster_1689	ALL		2,3-dihydro-2,3-dihydroxybenzoate dehydrogenase	20.0313	1093.24	5.77022	5.68679e-12	1.37879e-09
ec402290_809	Cluster_4278	ALL	bioC	malonyl-CoA O-methyltransferase BioC	5.8721	278.116	5.56567	1.06587e-11	2.27415e-09
ec402290_3238	Cluster_6134	ALL	nrdH	glutaredoxin-like protein nrdH	20.5876	922.163	5.48518	1.81042e-11	3.71414e-09
ec402290_567	Cluster_3323	ALL	entB	isochorismatase	25.2874	1111.19	5.45754	3.46979e-11	6.60995e-09
ec402290_1392	Cluster_4418	402290 ONLY		beta family protein	474.291	19160	5.33618	9.08217e-10	1.21111e-07
ec402290_3241	Cluster_4917	ALL	nrdF	ribonucleoside-diphosphate reductase 2 subunit beta	24.4028	971.851	5.31562	6.50126e-11	1.15592e-08
ec402290_3240	Cluster_2558	ALL		ribonucleoside-diphosphate reductase, alpha subunit	71.6888	2815.61	5.29556	2.90783e-10	4.70011e-08
ec402290_810	Cluster_3418	ALL	bioD	dethiobiotin synthase	8.54492	313.146	5.19563	6.1506e-11	1.13129e-08
ec402290_4232	Cluster_6821	ALL		bacterial extracellular solute-binding s, 5 Middle family protein	237.323	7686.39	5.01738	3.29402e-09	3.37891e-07
ec402290_558	Cluster_1682	ALL	entF	enterobactin synthase component F	264.073	8467.82	5.00299	4.33574e-09	4.20488e-07
ec402290_837	Cluster_5724	ALL	fiu	catecholate siderophore receptor fiu	103.076	3216.47	4.96369	3.61487e-09	3.62335e-07
ec402290_4230	Cluster_2858	ALL		binding--dependent transport system inner membrane component family protein	8.48523	261.964	4.94827	2.6713e-10	4.45272e-08
ec402290_2204	Cluster_4647	ALL	sufS	cysteine desulfurase	50.336	1516.53	4.91304	9.99042e-10	1.29973e-07
ec402290_647	Cluster_5680	ALL	asnB	asparagine synthase	96.5393	2817.22	4.86701	7.40476e-09	6.07646e-07
ec402290_566	Cluster_1688	ALL		(2,3-dihydroxybenzoyl)adenylate synthase	87.6959	2555.27	4.86482	2.92185e-09	3.21014e-07
ec402290_565	Cluster_1687	ALL	entC	isochorismate synthase entC	70.2181	1965.09	4.80661	2.7099e-09	3.1423e-07
ec402290_1976	Cluster_344	ALL		conserved hypothetical protein	479.524	12712	4.72845	2.20265e-08	1.5161e-06
ec402290_540	Cluster_1676	ALL	cusF	cation efflux system protein CusF	16.8618	435.838	4.69196	2.87412e-09	3.21014e-07
ec402290_2205	Cluster_2165	ALL	sufD	feS assembly protein SufD	35.7101	889.53	4.63864	3.16793e-09	3.31328e-07
ec402290_3896	Cluster_1097	ALL	gltB	glutamate synthase [NADPH] large chain	354.119	8305.11	4.55169	5.35524e-08	3.24601e-06
ec402290_541	Cluster_1677	ALL	cusB	cation efflux system protein CusB	15.9773	370.587	4.53572	7.25137e-09	6.04356e-07
ec402290_569	Cluster_5656	ALL	ybdB	esterase YbdB	26.0526	586.179	4.49184	5.80739e-09	5.13966e-07
ec402290_3589	Cluster_2887			conserved hypothetical protein	0.675668	15.1655	4.48833	5.5509e-05	0.00125994
ec402290_838	Cluster_5725	ALL		conserved hypothetical protein	1.99716	44.6607	4.48299	2.05013e-07	1.05148e-05
ec402290_2203	Cluster_2164	ALL	sufE	cysteine desulfuration protein sufE	21.9389	486.871	4.47198	5.08601e-09	4.75943e-07
ec402290_4228	Cluster_1210	ALL		oligopeptide/dipeptide ABC transporter, ATP-binding , C-terminal domain protein	28.9534	620.894	4.42254	9.19633e-09	7.10916e-07
ec402290_2206	Cluster_2166	ALL	sufC	feS assembly ATPase SufC	24.6117	490.967	4.31821	1.33163e-08	9.73004e-07
ec402290_2208	Cluster_4648	ALL	sufA	feS assembly scaffold SufA	28.606	565.384	4.30484	1.23523e-08	9.15096e-07
ec402290_806	Cluster_12	ALL	bioA	adenosylmethionine-8-amino-7-oxononanoate transaminase	38.6408	752.055	4.28264	1.71994e-08	1.23975e-06
ec402290_68	Cluster_5686	ALL	leuB	3-isopropylmalate dehydrogenase	44.1655	826.826	4.22659	3.67535e-08	2.39077e-06
ec402290_2207	Cluster_418	ALL	sufB	feS assembly protein SufB	90.697	1685.08	4.21562	5.75321e-08	3.40973e-06
ec402290_69	Cluster_1661	ALL	leuA	2-isopropylmalate synthase	109.187	1931.34	4.14473	1.12389e-07	6.31033e-06
ec402290_557	Cluster_3321	ALL		mbtH-like family protein	4.6103	79.6906	4.11148	5.23673e-08	3.24239e-06
ec402290_4231	Cluster_5201	ALL		conserved hypothetical protein	7.31297	115.762	3.98456	3.87191e-08	2.48829e-06
ec402290_2381	Cluster_2229	ALL	purT	phosphoribosylglycinamide formyltransferase 2	96.9845	1490.09	3.9415	4.67266e-07	2.2866e-05
ec402290_4909	Cluster_5390			conserved hypothetical protein	10.4525	158.806	3.92534	4.03671e-08	2.56331e-06
ec402290_67	Cluster_3347	ALL	leuC	3-isopropylmalate dehydratase large subunit	100.374	1488.31	3.89023	3.97962e-07	1.98386e-05
ec402290_1120	Cluster_7092	ALL		enterobacterial Ail/Lom family protein	0.675668	9.98702	3.88567	0.00103444	0.0134907
ec402290_556	Cluster_3320	ALL	fes	enterochelin esterase	71.5503	1044.46	3.86765	3.36044e-07	1.691e-05
ec402290_552	Cluster_3318	ALL		hok/gef family protein	3.2888	47.2362	3.84426	1.45923e-06	6.17741e-05
ec402290_560	Cluster_1685	ALL	fepE	ferric enterobactin (Enterochelin) transport	12.5989	179.944	3.83618	9.99996e-08	5.67444e-06
ec402290_1149	Cluster_3592			putative bfpC	155.618	2122.09	3.7694	1.6373e-06	6.66668e-05
ec402290_539	Cluster_1674	ALL	cusC	cation efflux system protein CusC	94.3547	1274.43	3.75561	1.48938e-06	6.2554e-05
ec402290_2209	Cluster_3695	ALL		conserved hypothetical protein	7.98863	106.24	3.73324	2.59838e-07	1.31998e-05
ec402290_1328	Cluster_3515	ALL	bhsA	multiple stress resistance protein BhsA	5.22627	69.3474	3.72999	6.54466e-07	3.00942e-05
ec402290_4229	Cluster_6229	ALL	dppC	dipeptide transport system permease protein dppC	16.4739	217.55	3.7231	1.84987e-07	9.67375e-06
ec402290_5231	Cluster_1535	ALL	thrA	bifunctional aspartokinase/homoserine dehydrogenase 1	253.17	3321.98	3.71386	2.45999e-06	9.13042e-05
ec402290_3897	Cluster_2746	ALL	gltD	glutamate synthase [NADPH] small chain	74.8284	960.123	3.68156	9.75793e-07	4.2663e-05
ec402290_2935	Cluster_4831	ALL	mntH	manganese transport protein mntH	114.82	1451.5	3.66009	1.55976e-06	6.46637e-05
ec402290_4227	Cluster_3983	ALL		oligopeptide/dipeptide ABC transporter, ATP-binding , C-terminal domain protein	64.6934	809.51	3.64536	9.66673e-07	4.26135e-05
ec402290_4842	Cluster_1365	ALL	purD	phosphoribosylamine--glycine ligase	262.895	3192.63	3.60219	6.78118e-06	0.00021277
ec402290_3036	Cluster_2493	ALL	purM	phosphoribosylformylglycinamidine cyclo-ligase	136.182	1621.07	3.57335	3.01975e-06	0.000108103
ec402290_2867	Cluster_3860	ALL	cvpA	colicin V production protein	52.2926	594.22	3.50632	2.6301e-06	9.54351e-05
ec402290_5250	Cluster_1587			putative dsORF-h1	0.675668	7.64439	3.50002	0.00383788	0.0395198
ec402290_804	Cluster_3416			putative t3SS effector protein EspJ	82.6893	934.507	3.49843	1.57598e-06	6.46637e-05
ec402290_4844	Cluster_3036	ALL	purH	phosphoribosylaminoimidazolecarboxamide formyltransferase/IMP cyclohydrolase	537.931	5881.24	3.45063	1.72012e-05	0.000462122
ec402290_3010	Cluster_770	ALL	purC	phosphoribosylaminoimidazolesuccinocarboxamide synthase	162.901	1757.77	3.43167	6.40232e-06	0.000204491
ec402290_2039	Cluster_4602	ALL		peptidase M16 inactive domain protein	128.025	1369.36	3.41901	5.25203e-06	0.000171867
ec402290_4660	Cluster_5316	ALL	metE	5-methyltetrahydropteroyltriglutamate--homocysteine S-methyltransferase	125.384	1259.76	3.32872	8.60094e-06	0.000265187
ec402290_542	Cluster_5616	ALL	cusA	cation efflux system protein CusA	37.151	369.327	3.31343	6.54266e-06	0.000207729
ec402290_27	Cluster_4758	ALL	carB	carbamoyl-phosphate synthase large chain	441.414	4339.74	3.29741	3.64496e-05	0.000867955
ec402290_26	Cluster_580	ALL	carA	carbamoyl-phosphate synthase small chain	170.709	1671.93	3.2919	1.52643e-05	0.000425239
ec402290_3580	Cluster_2883			shET2 enterotoxin, N-terminal region family protein	40.3801	394.699	3.28904	4.96881e-06	0.000163603
ec402290_3498	Cluster_4980	ALL	serA	D-3-phosphoglycerate dehydrogenase	331.954	3241.52	3.28761	1.97622e-05	0.000516723
ec402290_2651	Cluster_618	ALL	fbaB	fructose-bisphosphate aldolase class 1	45.2291	435.1	3.26602	3.52656e-06	0.000124954
ec402290_1318	Cluster_222	ALL	fhuE	fhuE receptor	161.729	1547.29	3.25809	1.23054e-05	0.000360644
ec402290_3581	Cluster_987			hypothetical protein	4.66998	44.0031	3.23612	1.53213e-05	0.000425239
ec402290_2115	Cluster_4625	ALL	ynfM	inner membrane transport protein ynfM	155.667	1464.34	3.23371	1.89687e-05	0.000502846
ec402290_526	Cluster_5486			putative dNA-binding transcriptional regulator	73.0401	686.609	3.23273	1.53553e-05	0.000425239
ec402290_3611	Cluster_1000			putative rOrf6	5.25612	48.7158	3.21232	1.10539e-05	0.000331245
ec402290_3596	Cluster_995			type III secretion effector delivery regulator, TyeA family	43.3513	400.166	3.20645	5.64982e-06	0.000181543
ec402290_3608	Cluster_2894			sepZ family protein	11.9829	110.186	3.20088	3.6098e-06	0.000126675
ec402290_4131	Cluster_2822	ALL		conserved hypothetical protein	10.6018	96.692	3.18909	2.29295e-06	8.73615e-05
ec402290_2040	Cluster_358	ALL		tonB-dependent Receptor Plug domain protein	57.4998	522.969	3.1851	9.08143e-06	0.000278393
ec402290_1148	Cluster_3591			putative periplasmic protein	109.258	991.7	3.18217	1.90429e-05	0.000502846
ec402290_66	Cluster_1655	ALL	leuD	3-isopropylmalate dehydratase small subunit	24.0853	215.248	3.15978	4.51237e-06	0.000150431
ec402290_1150	Cluster_4332			bacterial type II and III secretion system family protein	514.09	4582.14	3.15593	6.59991e-05	0.00146074
ec402290_3595	Cluster_994		espA	espA	53.6057	475.445	3.14882	9.34187e-06	0.00028474
ec402290_2921	Cluster_6098		lpxL	lipid A biosynthesis lauroyl (or palmitoleoyl) acyltransferase family protein	653.364	5622.34	3.10521	0.000103871	0.00216424
ec402290_1146	Cluster_7706			type II secretion system (T2SS), F family protein	177.24	1498.28	3.07954	4.10064e-05	0.000959335
ec402290_3594	Cluster_2889			secretion system effector C (SseC) like family protein	66.4327	561.054	3.07817	1.67608e-05	0.00045438
ec402290_5232	Cluster_3188	ALL	thrB	homoserine kinase	52.184	439.113	3.07292	1.72408e-05	0.000462122
ec402290_4360	Cluster_2913	ALL		uracil-xanthine permease family protein	101.853	854.501	3.0686	2.09223e-05	0.000537229
ec402290_844	Cluster_5898	ALL		bacterial extracellular solute-binding s, 3 family protein	418.625	3463.95	3.04869	0.000108648	0.00222895
ec402290_5191	Cluster_3177	ALL	fhuF	siderophore-iron reductase FhuF	645.562	5324.09	3.04391	9.66122e-05	0.00202972
ec402290_3583	Cluster_2885			conserved hypothetical protein	19.8522	161.875	3.02751	8.4293e-06	0.000261406
ec402290_3579	Cluster_5012			hypothetical protein	2.61314	21.0974	3.01321	0.000440839	0.0068031
ec402290_3578	Cluster_985			hypothetical protein	1.93747	15.5765	3.00712	0.00102606	0.0134217
ec402290_3619	Cluster_5025		epaP	type III secretion apparatus protein, YscR/HrcR family	6.69699	52.9901	2.98414	2.05085e-05	0.000533622
ec402290_3599	Cluster_5015		cesT	tir chaperone	143.787	1133.2	2.9784	3.74667e-05	0.000888211
ec402290_5190	Cluster_6962	ALL		bacterial regulatory s, luxR family protein	31.9247	248.826	2.96239	2.07357e-05	0.000536914
ec402290_1147	Cluster_7705			AAA domain protein	720.516	5587.24	2.95503	0.000173663	0.00318323
ec402290_5233	Cluster_3189	ALL	thrC	threonine synthase	42.3175	327.201	2.95085	2.63648e-05	0.000660541
ec402290_1272	Cluster_201	ALL		conserved hypothetical protein	24.5222	188.918	2.9456	1.40007e-05	0.000395439
ec402290_1143	Cluster_3590			putative prepilin	83.1644	631.003	2.92361	5.62477e-05	0.00126693
ec402290_1389	Cluster_3535			conserved hypothetical protein	1.93747	14.6175	2.91545	0.00142409	0.0176654
ec402290_2866	Cluster_6090	ALL	purF	amidophosphoribosyltransferase	192.886	1443.42	2.90366	0.000118449	0.00235749
ec402290_1975	Cluster_2093	ALL		conserved hypothetical protein	2.58329	19.3165	2.90255	0.000516228	0.00775651
ec402290_2562	Cluster_4744	ALL	uraH	hydroxyisourate hydrolase	25.784	192.205	2.8981	3.46061e-05	0.000829972
ec402290_3999	Cluster_1125	ALL	bfd	bacterioferritin-associated ferredoxin	110.34	822.524	2.8981	6.43237e-05	0.00142959
ec402290_3998	Cluster_1124			type IV leader peptidase family protein	9.28028	68.32	2.88007	2.37484e-05	0.000606095
ec402290_4202	Cluster_1200	ALL	yhjE	inner membrane metabolite transport protein yhjE	28.5762	209.769	2.87591	1.92574e-05	0.000506005
ec402290_1271	Cluster_1950	ALL		yceI-like domain protein	63.1439	463.43	2.87564	5.00526e-05	0.00114584
ec402290_4466	Cluster_5290	ALL		VWA domain containing CoxE-like family protein	105.7	772.272	2.86913	0.000120707	0.00239349
ec402290_4872	Cluster_3045	ALL	psiE	protein psiE	15.2121	109.049	2.84169	2.59723e-05	0.000656569
ec402290_836	Cluster_4286	ALL		PKHD-type hydroxylase Sbal_3634	28.0199	199.904	2.83479	4.58112e-05	0.00106242
ec402290_1142	Cluster_7709			putative bfpJ	16.0071	113.063	2.82034	2.85883e-05	0.000699748
ec402290_2610	Cluster_2313	ALL	hisC	histidinol-phosphate transaminase	144.897	1019.43	2.81466	0.000103241	0.00215956
ec402290_2820	Cluster_682	ALL	elaB	protein elaB	30.226	211.207	2.8048	2.4347e-05	0.000618414
ec402290_5488	Cluster_5645			bacterial regulatory helix-turn-helix s, AraC family protein	227.318	1584.84	2.80155	0.000138967	0.00268569
ec402290_3610	Cluster_5022			type III secretion apparatus lipoprotein, YscJ/HrcJ family	15.3314	106.487	2.79611	2.85986e-05	0.000699748
ec402290_2613	Cluster_566	ALL	hisA	1-(5-phosphoribosyl)-5-[(5-phosphoribosylamino)methylideneamino]imidazole-4-carboxamide isomerase	43.5197	301.158	2.79078	6.42935e-05	0.00142959
ec402290_4578	Cluster_5290	ALL		VWA domain containing CoxE-like family protein	112.953	773.327	2.77535	0.000191972	0.00345939
ec402290_2706	Cluster_4763	ALL	fghA	S-formylglutathione hydrolase	147.76	1009.78	2.77272	0.000152937	0.00289212
ec402290_2368	Cluster_6505	ALL		conserved hypothetical protein	21.0543	142.805	2.76186	2.70462e-05	0.000672802
ec402290_2259	Cluster_439	ALL	katE	catalase HPII	51.7769	348.738	2.75176	6.297e-05	0.00141127
ec402290_5493	Cluster_5650			putative membrane protein	276.172	1832.32	2.73003	0.000244304	0.00415006
ec402290_4595	Cluster_5296	ALL	ilvB	acetolactate synthase, large subunit, biosynthetic type	333.879	2193.68	2.71596	0.000282186	0.00468904
ec402290_74	Cluster_1684	ALL	ilvB	acetolactate synthase, large subunit, biosynthetic type	66.9591	433.415	2.6944	0.000113622	0.0022907
ec402290_3120	Cluster_821	ALL	purL	phosphoribosylformylglycinamidine synthase	599.819	3866.62	2.68847	0.000498769	0.00757959
ec402290_3997	Cluster_2772	ALL	bfr	bacterioferritin	54.9165	353.463	2.68625	0.000127882	0.0024895
ec402290_3582	Cluster_2884			putative t3SS effector protein NleB1	45.3079	290.267	2.67955	0.000110377	0.00225575
ec402290_3592	Cluster_992			type III secretion system regulator family protein	9.22059	59.0453	2.67889	8.82643e-05	0.0018757
ec402290_4596	Cluster_1288	ALL	ilvM	acetolactate synthase isozyme 2 small subunit	96.5882	613.003	2.66598	0.00014799	0.00281989
ec402290_25	Cluster_537	ALL		putative carbamoyl phosphate synthase small subunit	28.6251	180.561	2.65713	0.000106767	0.00219883
ec402290_3591	Cluster_2888		eprI	type III secretion apparatus needle protein	3.31865	20.9193	2.65617	0.00111165	0.0142247
ec402290_3600	Cluster_5017		tir	tir	293.615	1842.45	2.64963	0.000295747	0.00486006
ec402290_4748	Cluster_3007	ALL	cpxP	periplasmic protein CpxP	457.765	2855.46	2.64104	0.000844993	0.0115274
ec402290_3037	Cluster_2494	ALL	purN	phosphoribosylglycinamide formyltransferase	88.4205	550.422	2.63809	0.000235544	0.0040792
ec402290_2306	Cluster_4673	ALL		prkA serine kinase C-terminal domain protein	52.7808	328.037	2.63577	0.000105658	0.00218441
ec402290_2561	Cluster_534	ALL		putative transcriptional regulatory protein yedW	155.141	958.793	2.62764	0.000399285	0.00626407
ec402290_2615	Cluster_567	ALL	hisE	phosphoribosyl-ATP diphosphatase	48.7161	300.049	2.62273	0.0001524	0.00289212
ec402290_2549	Cluster_527	ALL		conserved hypothetical protein	7.28312	44.7156	2.61815	0.000125576	0.00246257
ec402290_2227	Cluster_2175	ALL	ppsA	phosphoenolpyruvate synthase	215.832	1324.22	2.61716	0.000396568	0.00625826
ec402290_2378	Cluster_4697	ALL	yebE	inner membrane protein yebE	51.0714	311.94	2.61068	0.000218584	0.00383528
ec402290_3486	Cluster_955			conserved hypothetical protein	18.5307	113.104	2.60966	8.18953e-05	0.00175434
ec402290_1145	Cluster_4331			type II/IV secretion system family protein	561.425	3345.07	2.57487	0.000824338	0.0113325
ec402290_2250	Cluster_434	ALL		conserved hypothetical protein	18.5009	108.295	2.54931	9.23486e-05	0.00195471
ec402290_3602	Cluster_996			putative type III secretion system, chaperone for EspF,LEE associated	8.6643	50.6338	2.54694	0.00017949	0.0032697
ec402290_3614	Cluster_2895			conserved hypothetical protein	12.4796	71.4845	2.51807	0.000165122	0.00305819
ec402290_2609	Cluster_2312	ALL	hisD	histidinol dehydrogenase	156.929	888.556	2.50135	0.00047471	0.00725531
ec402290_2995	Cluster_6625	ALL	tal	transaldolase	33.2462	186.959	2.49146	0.000140131	0.0026984
ec402290_2611	Cluster_2314	ALL	hisB	histidine biosynthesis bifunctional protein hisB	173.593	971.302	2.48421	0.000508935	0.00769251
ec402290_4970	Cluster_1419	ALL		conserved hypothetical protein	7.34281	41.0303	2.48229	0.000284936	0.00470541
ec402290_2307	Cluster_456	ALL		conserved hypothetical protein	19.9417	111.268	2.48018	0.00014258	0.00273569
ec402290_2375	Cluster_2227	ALL		carbon-nitrogen hydrolase family protein	35.7399	197.754	2.46809	0.000332908	0.00539736
ec402290_4251	Cluster_1217	ALL		helix-turn-helix family protein	44.5833	244.346	2.45435	0.000220237	0.00385161
ec402290_5099	Cluster_6298	ALL	pyrB	aspartate carbamoyltransferase	64.5441	353.519	2.45343	0.000356266	0.00572387
ec402290_5192	Cluster_1517	ALL		conserved hypothetical protein	115.784	630.032	2.44399	0.000427201	0.00664342
ec402290_3624	Cluster_5026			H-NS histone family protein	424.572	2292.89	2.43309	0.000831741	0.0113862
ec402290_2449	Cluster_5990	ALL		ferritin-like domain protein	72.0768	388.657	2.43089	0.000632399	0.00914151
ec402290_1101	Cluster_1904			conserved hypothetical protein	12.8078	68.8269	2.42594	0.000168326	0.00309604
ec402290_1151	Cluster_4333		bfpA	major structural subunit of bundle-forming pilus	1883.33	10046.1	2.41528	0.00219722	0.0248536
ec402290_3487	Cluster_956	ALL	gcvP	glycine dehydrogenase	752.814	3997.56	2.40875	0.0016117	0.0196275
ec402290_2560	Cluster_533	ALL		putative sensor-like histidine kinase yedV	335.569	1781.75	2.40862	0.00129483	0.0162127
ec402290_2567	Cluster_7192			putative non-LEE-encoded type III effector F	44.1953	233.798	2.40329	0.000352118	0.00567431
ec402290_675	Cluster_1726	ALL		conserved hypothetical protein	8.54492	44.5648	2.38276	0.000832515	0.0113862
ec402290_2620	Cluster_4749	402290 ONLY		glycosyl transferase 2 domain protein	35.5609	183.369	2.36639	0.0005848	0.00856958
ec402290_3620	Cluster_2898			putative type III secretion system, LEE associated	21.9389	112.118	2.35345	0.000270496	0.00455443
ec402290_359	Cluster_5013	ALL	iraP	anti-adapter protein iraP	61.6135	314.146	2.35012	0.000580506	0.00853008
ec402290_843	Cluster_5897	ALL		amino ABC transporter, permease , 3-TM region, His/Glu/Gln/Arg/opine family domain protein	127.528	649.059	2.34754	0.00111205	0.0142247
ec402290_1457	Cluster_243		ycgF	blue light- and temperature-regulated antirepressor YcgF	169.3	860.104	2.34493	0.000679817	0.00974769
ec402290_2563	Cluster_2282	ALL	yedY	sulfoxide reductase catalytic subunit yedY	4.69983	23.6729	2.33256	0.00255414	0.0282066
ec402290_3141	Cluster_2530		eamB	cysteine/O-acetylserine efflux protein	31.7456	159.819	2.33181	0.00115957	0.0147617
ec402290_1361	Cluster_4403			conserved hypothetical protein	15.0628	75.6218	2.32781	0.000441296	0.0068031
ec402290_536	Cluster_3315	ALL	cusS	sensor kinase CusS	66.5711	334.16	2.32757	0.00110366	0.0141853
ec402290_2612	Cluster_565	ALL	hisH	imidazole glycerol phosphate synthase, glutamine amidotransferase subunit	18.4412	92.1435	2.32095	0.000432882	0.00671219
ec402290_309	Cluster_3907	ALL		conserved hypothetical protein	23.8764	119.283	2.32073	0.000277124	0.00463379
ec402290_888	Cluster_5741	ALL	potF	putrescine-binding periplasmic protein	133.59	667.076	2.32004	0.000738441	0.0103927
ec402290_2555	Cluster_2280		yedR	inner membrane protein yedR	4.58045	22.7414	2.31176	0.00202531	0.0233832
ec402290_3622	Cluster_1005			conserved hypothetical protein	7.31297	36.0711	2.30231	0.00101942	0.0134217
ec402290_2320	Cluster_3598			transposase, IS605 OrfB family	63.73	312.789	2.29515	0.000815009	0.0112332
ec402290_849	Cluster_5901	ALL		conserved hypothetical protein	195.67	956.67	2.2896	0.00159707	0.0194937
ec402290_1245	Cluster_1942	ALL		NAD binding domain of 6-phosphogluconate dehydrogenase family protein	187.027	911.147	2.28443	0.00135912	0.0169381
ec402290_467	Cluster_3120	ALL		copper-translocating P-type ATPase	365.48	1771.46	2.27708	0.00357475	0.0374612
ec402290_5098	Cluster_1465	ALL	pyrI	aspartate carbamoyltransferase, regulatory subunit	17.1495	83.0745	2.27624	0.000403963	0.00631888
ec402290_2614	Cluster_2315	ALL	hisF	imidazole glycerol phosphate synthase subunit hisF	73.0103	348.107	2.25336	0.00102633	0.0134217
ec402290_5288	Cluster_5504			polysaccharide biosynthesis/export family protein	138.16	654.744	2.2446	0.00195322	0.0228475
ec402290_1190	Cluster_3302		traM	protein traM	6.54776	30.9748	2.24202	0.00155163	0.019114
ec402290_2489	Cluster_6547			baseplate J-like family protein	4.58045	21.6454	2.2405	0.00354413	0.0372134
ec402290_2623	Cluster_1749		exo	exonuclease	3.96447	18.7	2.23783	0.00457837	0.0456468
ec402290_3598	Cluster_2890		eae	intimin	449.61	2113.22	2.2327	0.00216525	0.0246257
ec402290_537	Cluster_5881	ALL	cusR	transcriptional regulatory protein CusR	75.1757	351.093	2.22351	0.00183286	0.0218225
ec402290_3626	Cluster_5028			esterase-like activity of phytase family protein	4.64014	21.5358	2.2145	0.00302916	0.0323151
ec402290_905	Cluster_70	ALL	poxB	pyruvate dehydrogenase [ubiquinone]	49.7797	229.948	2.20768	0.000710022	0.0100994
ec402290_3142	Cluster_2531	ALL	grcA	autonomous glycyl radical cofactor GrcA	313.025	1437.37	2.19908	0.00516785	0.0497569
ec402290_2034	Cluster_4601			diguanylate cyclase domain protein	65.6675	301.46	2.19872	0.000891936	0.0119238
ec402290_3899	Cluster_2748			conserved hypothetical protein	10.5421	48.3459	2.19723	0.00100003	0.0132034
ec402290_944	Cluster_1844	ALL	aroA	3-phosphoshikimate 1-carboxyvinyltransferase	379.794	1739.86	2.19568	0.00258605	0.0284412
ec402290_2231	Cluster_425	ALL		hemin uptake hemP family protein	23.757	108.802	2.19528	0.000965784	0.0128466
ec402290_1967	Cluster_2089			bacterial transferase hexapeptide family protein	60.0341	274.691	2.19395	0.000968732	0.0128491
ec402290_3603	Cluster_2893			sepQ family protein	18.5606	84.9239	2.19393	0.000621665	0.00901077
ec402290_2608	Cluster_564	ALL	hisG	ATP phosphoribosyltransferase	397.551	1815.57	2.19121	0.00233911	0.0262117
ec402290_502	Cluster_5418	ALL	purK	phosphoribosylaminoimidazole carboxylase, ATPase subunit	51.3782	234.51	2.19042	0.00124057	0.0156544
ec402290_4127	Cluster_5175	ALL		ABC transporter family protein	38.3531	175.026	2.19016	0.000679583	0.00974769
ec402290_1329	Cluster_4389	ALL		putative L,D-transpeptidase YcfS	139.72	634.593	2.18329	0.0019944	0.0232274
ec402290_4101	Cluster_2812	ALL	glgB	1,4-alpha-glucan branching enzyme	117.157	530.531	2.179	0.0016735	0.0203336
ec402290_1141	Cluster_7710			putative bfpK	20.4682	92.4449	2.17521	0.000873351	0.0118169
ec402290_501	Cluster_5417	ALL	arcC	carbamate kinase	6.57761	29.5912	2.16953	0.00215079	0.024566
ec402290_889	Cluster_64	ALL		polyamine ABC transporter, ATP-binding family protein	13.9204	62.6072	2.16913	0.000802311	0.0111446
ec402290_2270	Cluster_5974	ALL	spy	spheroplast protein Y	48.5967	213.097	2.13258	0.00188336	0.0222746
ec402290_2996	Cluster_4845	ALL	tkt	transketolase	35.0344	153.449	2.13092	0.000888919	0.0119183
ec402290_3621	Cluster_1004			type III secretion system subunit	26.0227	113.077	2.11946	0.000875083	0.0118169
ec402290_1850	Cluster_4481			peptidase C26 family protein	15.0628	65.3883	2.11804	0.000737022	0.0103927
ec402290_3609	Cluster_5020			type III secretion apparatus protein, YscI/HrpB, C-terminal domain	15.3016	66.3746	2.11695	0.00108413	0.0139681
ec402290_1986	Cluster_651			putative RNA polymerase sigma factor fecI	303.316	1315.64	2.11687	0.00365428	0.0379959
ec402290_768	Cluster_1753			lpxR	137.316	594.056	2.1131	0.00238763	0.0266994
ec402290_2913	Cluster_2449	ALL	evgS	sensor protein evgS	735.937	3161.28	2.10285	0.00504034	0.0488821
ec402290_4954	Cluster_6276	ALL	proP	proline/betaine transporter	409.738	1756.14	2.09963	0.00382414	0.0395198
ec402290_2965	Cluster_4835	ALL	cysP	thiosulfate-binding protein	19.8224	84.9236	2.09904	0.00227735	0.0256274
ec402290_4125	Cluster_1168	ALL	livF	high-affinity branched-chain amino acid transport ATP-binding protein LivF	7.98863	34.112	2.09426	0.00189911	0.0223124
ec402290_3601	Cluster_5018			ipaB/EvcA family protein	59.3286	253.128	2.09306	0.00189613	0.0223124
ec402290_2211	Cluster_419	ALL		4Fe-4S dicluster domain protein	256.301	1093.02	2.09241	0.00383648	0.0395198
ec402290_943	Cluster_103	ALL	serC	phosphoserine transaminase	347.137	1480.17	2.09219	0.00346957	0.0365023
ec402290_503	Cluster_584	ALL	purE	N5-carboxyaminoimidazole ribonucleotide mutase	175.786	745.807	2.08499	0.00260284	0.0285353
ec402290_564	Cluster_5655	ALL	fepB	ferrienterobactin-binding periplasmic protein	117.832	499.269	2.08308	0.0022905	0.0257211
ec402290_5287	Cluster_5503	402290 ONLY		glycosyl transferase 2 family protein	362.843	1533.94	2.07983	0.00487684	0.0478181
ec402290_75	Cluster_5782	ALL	ilvN	acetolactate synthase, small subunit	11.3968	48.0445	2.07574	0.00152469	0.0188257
ec402290_1376	Cluster_4410			conserved hypothetical protein	21.1737	88.6227	2.0654	0.00169521	0.0205506
ec402290_3612	Cluster_5023			type III secretion outer membrane pore, YscC/HrcC family	127.927	534.436	2.0627	0.00267451	0.0291735
ec402290_2912	Cluster_2448	ALL	evgA	positive transcription regulator evgA	352.384	1462.94	2.05365	0.00454198	0.0453687
ec402290_2041	Cluster_359	ALL	yddA	inner membrane ABC transporter ATP-binding protein YddA	76.3779	312.475	2.03251	0.00210179	0.0241616
ec402290_2607	Cluster_4746	ALL	yefM	antitoxin YefM	58.2351	238.113	2.03168	0.0027281	0.0295766
ec402290_3617	Cluster_2896		epaR	type III secretion apparatus protein SpaR/YscT/HrcT	18.5606	75.2657	2.01975	0.00131571	0.0164356
ec402290_4849	Cluster_5373	ALL	aceB	malate synthase A	33.1268	134.023	2.01641	0.00158944	0.0194451
ec402290_3623	Cluster_1006			putative escE protein	8.6643	35.0436	2.01599	0.0034065	0.0359807
ec402290_2568	Cluster_3768			putative tyrosine protein kinase	42.228	169.82	2.00774	0.00193144	0.0226424
ec402290_3488	Cluster_957	ALL	gcvH	glycine cleavage system H protein	177.997	712.858	2.00177	0.004636	0.0459636
ec402290_875	Cluster_5904	ALL		putative undecaprenyl-diphosphatase ybjG	193.423	48.4419	-1.99744	0.00461222	0.0458985
ec402290_1373	Cluster_4409			conserved hypothetical protein	17.5864	4.38387	-2.00419	0.00440287	0.0443111
ec402290_2518	Cluster_509		fliZ	flagellar regulatory protein FliZ	229.85	57.2506	-2.00533	0.0024692	0.0274389
ec402290_2720	Cluster_653	ALL	pfkB	1-phosphofructokinase	931.077	231.81	-2.00596	0.00196073	0.0228852
ec402290_4253	Cluster_2864	ALL	hokA	protein HokA	38.5214	9.56233	-2.01023	0.0026053	0.0285353
ec402290_3894	Cluster_2745	ALL		radical SAM superfamily protein	220.868	54.6202	-2.01568	0.00149134	0.0184566
ec402290_2898	Cluster_4820			outer membrane transport family protein	1146.58	282.417	-2.02144	0.003906	0.0399896
ec402290_2698	Cluster_641	ALL	yeiT	NAD-dependent dihydropyrimidine dehydrogenase sunbunit PreT	107.966	26.5635	-2.02306	0.00182332	0.0217575
ec402290_3833	Cluster_1080	ALL		putative permease family protein	111.431	26.7005	-2.06121	0.00173982	0.0209485
ec402290_2805	Cluster_4796	ALL		histidine phosphatase super family protein	32.1527	7.69918	-2.06216	0.00282025	0.0304519
ec402290_605	Cluster_5670	ALL		conserved hypothetical protein	411.515	98.4728	-2.06315	0.00503683	0.0488821
ec402290_5205	Cluster_1522	ALL		radical SAM superfamily protein	221.389	52.9078	-2.06503	0.00180434	0.0215793
ec402290_2970	Cluster_755			beta-lactamase family protein	195.939	46.743	-2.06758	0.00177352	0.0212583
ec402290_3422	Cluster_4962	ALL		acetyl-CoA C-acetyltransferase family protein	687.835	163.971	-2.06863	0.00432283	0.0436704
ec402290_3680	Cluster_3923			aldo/keto reductase family protein	238.915	56.9355	-2.0691	0.00189111	0.0223124
ec402290_4381	Cluster_2930		ade	adenine deaminase	69.1843	16.3436	-2.08172	0.00097079	0.0128491
ec402290_2677	Cluster_4752			response regulator	358.504	84.1017	-2.09178	0.00157321	0.0193352
ec402290_1468	Cluster_247	ALL		glycine zipper family protein	291.808	68.0595	-2.10015	0.00106456	0.013749
ec402290_2833	Cluster_2382	ALL	nuoH	NADH-quinone oxidoreductase subunit H	1250.75	291.486	-2.1013	0.00269245	0.0293092
ec402290_2803	Cluster_675	ALL		yfaZ family protein	140.355	32.4817	-2.11138	0.000693458	0.00991664
ec402290_699	Cluster_3362	ALL	sdhA	succinate dehydrogenase, flavoprotein subunit	3396.36	772.766	-2.13589	0.00416639	0.0422845
ec402290_2526	Cluster_513	ALL		conserved hypothetical protein	656.874	148.942	-2.14087	0.00220905	0.0249114
ec402290_3451	Cluster_938			bacterial regulatory , Fis family protein	334.155	75.6492	-2.14312	0.00212691	0.0243977
ec402290_3270	Cluster_2564		srlE	glucitol/sorbitol-specific phosphotransferase enzyme IIB component	73.021	16.4121	-2.15355	0.00105752	0.0137246
ec402290_698	Cluster_6404	ALL	sdhD	succinate dehydrogenase, hydrophobic membrane anchor protein	340.757	76.389	-2.15731	0.00200708	0.0233241
ec402290_3841	Cluster_1084	ALL		peptidase U32 family protein	128.762	28.5773	-2.17177	0.000555181	0.00820315
ec402290_1059	Cluster_139	ALL	putA	bifunctional protein putA	1141.56	252.949	-2.17408	0.00304595	0.0324293
ec402290_3801	Cluster_2724			conserved hypothetical protein	22.346	4.93186	-2.17981	0.00291441	0.0312786
ec402290_2431	Cluster_2248	ALL		cheB methylesterase family protein	33.8622	7.45258	-2.18386	0.00124144	0.0156544
ec402290_2936	Cluster_6101	ALL	nupC	nucleoside permease nupC	1896.1	415.509	-2.19008	0.00412014	0.0420151
ec402290_4959	Cluster_1414	ALL	adiY	HTH-type transcriptional regulator AdiY	125.859	27.5225	-2.19313	0.00071232	0.0101051
ec402290_2703	Cluster_4761	ALL		bacterial regulatory s, lacI family protein	152.538	33.3174	-2.19482	0.0012884	0.0161702
ec402290_1556	Cluster_4542	ALL		conserved hypothetical protein	250.443	54.5244	-2.19951	0.0012833	0.0161442
ec402290_4785	Cluster_1351	ALL	ptsP	phosphoenolpyruvate-protein phosphotransferase	85.3514	18.5767	-2.19992	0.000813979	0.0112332
ec402290_4663	Cluster_2977	ALL	rmuC	DNA recombination protein rmuC	1018.33	221.358	-2.20176	0.0020251	0.0233832
ec402290_3733	Cluster_1042		dmlR	HTH-type transcriptional regulator DmlR	292.393	63.3468	-2.20657	0.000618243	0.00901013
ec402290_2832	Cluster_686	ALL		NADH-quinone oxidoreductase, chain I family protein	841.865	181.739	-2.21172	0.00170937	0.0206399
ec402290_3516	Cluster_4991			conserved hypothetical protein	46.9684	10.1377	-2.21196	0.000299107	0.00489398
ec402290_2999	Cluster_2477	ALL		glutamate synthase, small subunit domain protein	141.6	30.5501	-2.21257	0.00118922	0.015103
ec402290_3535	Cluster_4999	ALL	galP	galactose-proton symporter	432.629	93.1711	-2.21518	0.00257703	0.0284005
ec402290_5211	Cluster_3182	ALL	deoD	purine nucleoside phosphorylase	2360.55	502.94	-2.23067	0.00328272	0.0347421
ec402290_3904	Cluster_2749	ALL	nanA	N-acetylneuraminate lyase	46.6998	9.91851	-2.23522	0.000787478	0.0109671
ec402290_595	Cluster_1699	ALL		transporter, anaerobic C4-dicarboxylate uptake C family protein	790	166.052	-2.25021	0.000864043	0.0117572
ec402290_2762	Cluster_2353	ALL	napA	periplasmic nitrate reductase, large subunit	449.293	94.3078	-2.25221	0.000620131	0.00901077
ec402290_3814	Cluster_1073	ALL		PTS system sorbose-specific iic component family protein	17.7954	3.72629	-2.25569	0.00270404	0.0293755
ec402290_2831	Cluster_2381	ALL	nuoJ	NADH-quinone oxidoreductase subunit J	666.669	138.462	-2.26748	0.00102663	0.0134217
ec402290_1250	Cluster_4366	ALL		curli production assembly/transport component CsgG family protein	97.2042	20.0562	-2.27697	0.00027067	0.00455443
ec402290_4366	Cluster_5241			putative 23S rRNA pseudouridine synthase	50.8028	10.4528	-2.28102	0.000368473	0.00588454
ec402290_3674	Cluster_6170	ALL		polysulphide reductase, NrfD family protein	80.5811	16.4532	-2.29207	0.000232517	0.00403989
ec402290_2760	Cluster_2352	ALL		ferredoxin-type , NapH/MauN family protein	28.5165	5.82232	-2.29213	0.000540471	0.00804968
ec402290_1802	Cluster_4542	ALL		conserved hypothetical protein	275.413	56.2232	-2.29236	0.00103831	0.0135081
ec402290_2812	Cluster_677	ALL	pmrD	signal transduction protein pmrD	310.68	62.9222	-2.30379	0.000565796	0.00833689
ec402290_2543	Cluster_522	ALL	fliR	flagellar biosynthetic protein FliR	55.8201	11.3022	-2.30419	0.000425799	0.00664097
ec402290_5279	Cluster_5498			hypothetical protein	346.367	70.0598	-2.30564	0.00120974	0.0153272
ec402290_2430	Cluster_493	ALL	cheY	chemotaxis protein CheY	33.3656	6.7265	-2.31043	0.000538579	0.008047
ec402290_2830	Cluster_685	ALL	nuoK	NADH-quinone oxidoreductase subunit K	187.98	37.756	-2.3158	0.000296123	0.00486006
ec402290_4722	Cluster_6887	ALL		formate dehydrogenase, gamma subunit	208.527	41.8659	-2.31638	0.000462096	0.00708282
ec402290_4045	Cluster_1144	ALL		conserved hypothetical protein	115.008	23.0564	-2.31849	0.000193874	0.00348189
ec402290_3795	Cluster_2720	ALL	sdaC	serine transporter	202.996	40.5919	-2.32219	0.000938538	0.0125154
ec402290_4768	Cluster_3012	ALL		periplasmic binding s and sugar binding domain of LacI family protein	1579.09	313.488	-2.33261	0.0018518	0.0219989
ec402290_847	Cluster_5900	ALL	ompX	outer membrane protein X	4315.73	852.662	-2.33956	0.00203722	0.0234699
ec402290_2018	Cluster_2101	ALL		formate dehydrogenase, alpha subunit	96.5393	18.9739	-2.3471	0.000191731	0.00345939
ec402290_8	Cluster_1707	ALL	dnaK	chaperone protein DnaK	20492.5	4017.52	-2.35072	0.00452735	0.0453687
ec402290_2254	Cluster_4659	ALL	ydjM	inner membrane protein ydjM	217.072	42.4824	-2.35323	0.000484285	0.00738051
ec402290_260	Cluster_2426			xdhC and CoxI family protein	68.3785	13.2749	-2.36484	0.000160519	0.00298331
ec402290_2827	Cluster_2378	ALL	nuoN	NADH-quinone oxidoreductase subunit N	577.114	111.871	-2.36702	0.000813789	0.0112332
ec402290_4104	Cluster_5168	ALL	gntU	low-affinity gluconate transporter	147.73	28.55	-2.3714	0.000397764	0.00625862
ec402290_4204	Cluster_1202	ALL	yhjH	cyclic di-GMP phosphodiesterase YhjH	50.9222	9.79521	-2.37815	0.000276628	0.00463379
ec402290_2429	Cluster_5989	ALL	cheZ	protein phosphatase CheZ	43.3513	8.30197	-2.38455	0.000598399	0.00874483
ec402290_2127	Cluster_4630	ALL		response regulator	413.578	79.0331	-2.38763	0.00106396	0.013749
ec402290_2818	Cluster_680	ALL	menD	2-succinyl-5-enolpyruvyl-6-hydroxy-3-cyclohexene-1-carboxylic-acid synthase	539.952	102.994	-2.39028	0.000747085	0.0104867
ec402290_4725	Cluster_1328	ALL		molybdopterin oxidoreductase family protein	1454.64	277.334	-2.39097	0.000728952	0.0103136
ec402290_4857	Cluster_1369	ALL	pepE	peptidase E	274.973	51.757	-2.40946	0.000337474	0.0054548
ec402290_2285	Cluster_4664		ynjE	thiosulfate sulfurtransferase YnjE domain protein	26.6387	4.91814	-2.43734	0.000237716	0.00408577
ec402290_4082	Cluster_2802	ALL	gntT	high-affinity gluconate transporter	527.22	96.7191	-2.44653	0.000541777	0.00804968
ec402290_4759	Cluster_4022	ALL	glpX	fructose-1,6-bisphosphatase, class II	762.239	139.558	-2.44938	0.000655754	0.00945349
ec402290_626	Cluster_5677	ALL	rihA	pyrimidine-specific ribonucleoside hydrolase rihA	1100.62	200.987	-2.45315	0.000757948	0.0105835
ec402290_2590	Cluster_3777	ALL		putative L,D-transpeptidase ErfK/SrfK	596.81	108.939	-2.45375	0.000525037	0.00786671
ec402290_4503	Cluster_1264	ALL		putative dNA-binding transcriptional regulator	39.5361	7.20598	-2.4559	0.000205149	0.00364756
ec402290_4310	Cluster_5228	ALL		bacterial regulatory s, gntR family protein	189.453	34.2901	-2.46598	0.000509084	0.00769251
ec402290_308	Cluster_854	ALL		homoserine/Threonine efflux family protein	63.9688	11.4255	-2.48511	0.000213149	0.00376469
ec402290_274	Cluster_1455		rpmE	ribosomal protein L31	110.658	19.7137	-2.48883	0.000157976	0.00294632
ec402290_2729	Cluster_655	ALL	yeiU	inner membrane protein yeiU	714.13	126.119	-2.50141	0.000547271	0.00810872
ec402290_3794	Cluster_2719	ALL	ackA	acetate kinase	75.9517	13.3982	-2.50304	0.000114234	0.0022907
ec402290_4957	Cluster_1412	ALL	eptA	phosphoethanolamine transferase eptA	171.276	30.0432	-2.51121	0.000154759	0.00289645
ec402290_4153	Cluster_2832	ALL	nikE	nickel import ATP-binding protein NikE	41.2945	7.15119	-2.52969	0.000183926	0.00333694
ec402290_2248	Cluster_432	ALL		conserved hypothetical protein	306.999	52.812	-2.5393	0.00038528	0.00611632
ec402290_4391	Cluster_1264	ALL		putative dNA-binding transcriptional regulator	52.1052	8.94582	-2.54214	7.98106e-05	0.00172332
ec402290_3790	Cluster_2718	ALL	yhaO	inner membrane transport protein YhaO	683.72	116.556	-2.55238	0.000216363	0.00380885
ec402290_2759	Cluster_4782	ALL		nitrate reductase cytochrome c-type subunit family protein	16.6231	2.82211	-2.55834	0.000878017	0.0118266
ec402290_4900	Cluster_3064		aphA	class B acid phosphatase	786.35	133.009	-2.56365	0.000330083	0.00536788
ec402290_4403	Cluster_6873	ALL	ibpB	small heat shock protein ibpB	59.6271	10.0418	-2.56995	0.000148026	0.00281989
ec402290_5181	Cluster_1512			bacterial regulatory s, gntR family protein	365.474	61.4288	-2.57278	0.000114016	0.0022907
ec402290_824	Cluster_18	ALL	ybhQ	inner membrane protein ybhQ	451.298	75.4848	-2.57982	0.000324689	0.0052963
ec402290_4724	Cluster_1327	ALL		formate dehydrogenase, alpha subunit	5675.95	943.901	-2.58815	0.000699058	0.00996999
ec402290_4351	Cluster_5239	ALL		conserved hypothetical protein	293.778	48.8117	-2.58943	0.000238157	0.00408577
ec402290_4309	Cluster_5227	ALL	lldP	L-lactate permease	1043.73	169.807	-2.61979	0.000752378	0.0105333
ec402290_5309	Cluster_5511		repA	regulatory protein repA	17.0302	2.76732	-2.62153	0.00112554	0.0143627
ec402290_2357	Cluster_2222	ALL	mgrB	protein mgrB	582.713	94.6505	-2.6221	0.000253272	0.00428875
ec402290_2719	Cluster_652	ALL		PTS system, Fru family, IIB component domain protein	1400.17	227.153	-2.62386	0.000202276	0.00360849
ec402290_2678	Cluster_632			histidine kinase-, DNA gyrase B-, and HSP90-like ATPase family protein	1586.05	254.922	-2.63731	0.000243522	0.00415
ec402290_3747	Cluster_1048	ALL	aer	aerotaxis receptor	626.598	99.9935	-2.64763	0.000453913	0.00697743
ec402290_282	Cluster_747	ALL		cysteine-rich domain protein	123.357	19.3575	-2.67187	7.63049e-05	0.00165451
ec402290_1999	Cluster_2348		msbB	lipid A biosynthesis (KDO)2-(lauroyl)-lipid IVA acyltransferase	702.401	109.912	-2.67595	0.000281988	0.00468904
ec402290_2829	Cluster_2380	ALL	nuoL	NADH-quinone oxidoreductase subunit L	2883.56	450.922	-2.6769	0.000379849	0.00604811
ec402290_426	Cluster_5210	ALL		bacterial extracellular solute-binding s, 5 Middle family protein	317.472	48.9623	-2.69688	0.00012727	0.00248666
ec402290_3753	Cluster_1053	ALL	ygjI	inner membrane transporter ygjI	27.4338	4.20577	-2.70551	0.000179607	0.0032697
ec402290_2183	Cluster_2154	ALL	ydhC	inner membrane transport protein ydhC	251.062	38.4822	-2.70578	0.000121973	0.00240965
ec402290_3517	Cluster_2648			putative aBC transporter ATP-binding protein BL0043	25.4963	3.90438	-2.70712	0.000198319	0.00354978
ec402290_3675	Cluster_5046	ALL		tat (twin-arginine translocation) pathway signal sequence domain protein	88.2223	13.3845	-2.72058	1.67816e-05	0.00045438
ec402290_3749	Cluster_2701	ALL		putative tRNA binding domain protein	37.3002	5.64423	-2.72433	5.62924e-05	0.00126693
ec402290_5092	Cluster_5429	ALL		putative predicted protein	63.8494	9.65819	-2.72485	1.33721e-05	0.000383477
ec402290_1615	Cluster_4558	ALL		alpha amylase, catalytic domain protein	29.0131	4.32908	-2.74457	0.000154329	0.00289645
ec402290_2426	Cluster_2245	ALL	flhA	flagellar biosynthesis protein FlhA	438.236	64.6073	-2.76194	0.000113331	0.0022907
ec402290_4874	Cluster_1377	ALL		binding--dependent transport system inner membrane component family protein	991.392	146.12	-2.7623	0.000166223	0.00306793
ec402290_4516	Cluster_5247	ALL	ibpA	small heat shock protein ibpA	954.233	140.599	-2.76275	0.00036588	0.00586067
ec402290_4152	Cluster_1176	ALL	nikD	nickel import ATP-binding protein NikD	37.946	5.58944	-2.76317	7.33822e-05	0.00160418
ec402290_2761	Cluster_4783	ALL		mauM/NapG ferredoxin-type family protein	20.0014	2.94541	-2.76356	0.000392891	0.00621863
ec402290_3917	Cluster_6195	ALL		conserved hypothetical protein	529.962	77.9644	-2.765	0.000132585	0.00257166
ec402290_2432	Cluster_2249	ALL	cheR	chemotaxis protein methyltransferase	28.6956	4.20577	-2.77038	0.000118133	0.00235749
ec402290_22	Cluster_4646	ALL	rihC	non-specific ribonucleoside hydrolase rihC	442.156	64.7442	-2.77173	8.39414e-05	0.00179097
ec402290_5183	Cluster_1513	ALL		sulfatase family protein	931.492	136.023	-2.77569	0.000211609	0.00374991
ec402290_2828	Cluster_4803	ALL	nuoM	NADH-quinone oxidoreductase subunit M	3120.99	449.429	-2.79584	0.000238222	0.00408577
ec402290_4311	Cluster_1235	ALL	lldD	L-lactate dehydrogenase [cytochrome]	310.059	43.962	-2.81821	0.000114092	0.0022907
ec402290_2049	Cluster_363	ALL	fimF	protein fimF	24.2834	3.4249	-2.82584	0.000124418	0.00244888
ec402290_2425	Cluster_2244	ALL	flhE	flagellar protein flhE	14.5066	2.04124	-2.82919	0.000510709	0.00769526
ec402290_2969	Cluster_754	ALL	murP	PTS system N-acetylmuramic acid-specific EIIBC component	246.473	34.4271	-2.83981	4.0208e-05	0.000944799
ec402290_4723	Cluster_1326	ALL	fdxH	formate dehydrogenase, beta subunit	516.119	71.8406	-2.84483	6.69731e-05	0.00147618
ec402290_4587	Cluster_2951		rbsR	ribose operon repressor	896.835	123.077	-2.86528	6.81974e-05	0.00149698
ec402290_4404	Cluster_5247	ALL	ibpA	small heat shock protein ibpA	1023.29	139.654	-2.87329	0.000239068	0.00408714
ec402290_4094	Cluster_2808			conserved hypothetical protein	57.7982	7.87727	-2.87526	2.74399e-05	0.000677612
ec402290_4105	Cluster_2814	ALL	gntK	thermoresistant gluconokinase	326.492	44.4004	-2.8784	4.95605e-05	0.00113947
ec402290_4515	Cluster_6873	ALL	ibpB	small heat shock protein ibpB	68.2914	9.26094	-2.88247	2.63771e-05	0.000660541
ec402290_5209	Cluster_5465	ALL	deoA	thymidine phosphorylase	895.077	121.132	-2.88543	9.66533e-05	0.00202972
ec402290_4961	Cluster_6930	ALL	melR	melibiose operon regulatory protein	646.406	87.2938	-2.88849	7.39408e-05	0.0016098
ec402290_2050	Cluster_2112			type VII secretion system (T7SS), usher family protein	323.571	43.5784	-2.89239	4.33187e-05	0.001009
ec402290_2795	Cluster_4791	ALL	glpQ	glycerophosphoryl diester phosphodiesterase	641.423	86.3212	-2.89349	0.000105219	0.0021838
ec402290_3379	Cluster_4949	ALL	fucP	H+ symporter permease	93.7471	12.4392	-2.91388	1.25515e-05	0.000365845
ec402290_3812	Cluster_2726	ALL		D-tagatose-bisphosphate aldolase, class II, non-catalytic subunit	111.949	14.8367	-2.91561	9.81212e-06	0.000297374
ec402290_2051	Cluster_2113		focC	chaperone protein focC	234.119	31.0159	-2.91616	2.7119e-05	0.000672802
ec402290_4938	Cluster_6275	ALL	phnN	phosphonate metabolism protein/1,5-bisphosphokinase (PRPP-forming) PhnN	10.5421	1.38366	-2.9296	0.00214302	0.0245297
ec402290_4475	Cluster_2951		rbsR	ribose operon repressor	950.113	124.173	-2.93575	5.32416e-05	0.00121364
ec402290_3203	Cluster_4897	402290 ONLY		conserved hypothetical protein	10.6316	1.38366	-2.9418	0.00217443	0.0246774
ec402290_3269	Cluster_867		srlA	glucitol/sorbitol permease IIC component	74.8988	9.7267	-2.94492	6.76717e-06	0.00021277
ec402290_5210	Cluster_3181	ALL	deoB	phosphopentomutase	3723.33	473.581	-2.97491	0.000153444	0.00289212
ec402290_3789	Cluster_2717	ALL		serine dehydratase alpha chain family protein	491.665	60.6344	-3.01947	3.23907e-05	0.000785328
ec402290_4585	Cluster_1287	ALL	rbsK	ribokinase	823.925	101.158	-3.02591	3.95271e-05	0.00093291
ec402290_4473	Cluster_1287	ALL	rbsK	ribokinase	857.638	103.733	-3.04749	3.46989e-05	0.000829972
ec402290_4972	Cluster_3088	ALL		conserved hypothetical protein	639.972	76.9641	-3.05575	1.2789e-05	0.000370741
ec402290_4151	Cluster_5181	ALL	nikC	nickel ABC transporter, permease subunit NikC	65.2902	7.80876	-3.0637	4.8233e-06	0.000159798
ec402290_2851	Cluster_696	ALL		C4-dicarboxylate anaerobic carrier family protein	401.245	47.4006	-3.08151	1.6024e-05	0.000440577
ec402290_1992	Cluster_2379			ABC transporter family protein	464.79	54.0038	-3.10545	1.63833e-05	0.000448146
ec402290_5467	Cluster_4136		merA	mercuric reductase	17.1495	1.98645	-3.10991	0.000283714	0.00469979
ec402290_2439	Cluster_495	ALL	motA	flagellar motor stator protein MotA	106.436	12.1378	-3.1324	3.53731e-06	0.000124954
ec402290_2433	Cluster_2250		tap	methyl-accepting chemotaxis protein IV	129.975	14.7271	-3.14169	5.39548e-06	0.000174657
ec402290_2178	Cluster_411	ALL	sodB	superoxide dismutase [Fe]	3965.38	448.126	-3.14548	3.00822e-05	0.000732687
ec402290_3552	Cluster_5005	ALL	ansB	L-asparaginase 2	264.344	29.8651	-3.14588	1.08613e-05	0.000327311
ec402290_4876	Cluster_5380	ALL	malE	maltose-binding periplasmic protein	10499.6	1174.25	-3.16052	8.01244e-05	0.00172332
ec402290_2048	Cluster_362	ALL	fimG	protein fimG	18.8781	2.10975	-3.16157	0.000227434	0.00396449
ec402290_1296	Cluster_3513	ALL		flagellar L-ring family protein	101.128	11.2474	-3.16852	4.17974e-06	0.000142005
ec402290_1997	Cluster_596	EPEC7 ONLY		glycosyl transferases group 1 family protein	287.972	31.6187	-3.18708	8.06071e-06	0.000251438
ec402290_1288	Cluster_4381	ALL	flgA	flagella basal body P-ring formation protein FlgA	451.594	49.5103	-3.18923	1.15653e-05	0.000344632
ec402290_5096	Cluster_3131	ALL	mgtA	magnesium-translocating P-type ATPase	908.137	98.1576	-3.20974	1.78659e-05	0.000476482
ec402290_2700	Cluster_4759	ALL		branched-chain amino acid transport system / permease component family protein	111.762	12.0283	-3.21593	4.16583e-06	0.000142005
ec402290_5206	Cluster_5463	ALL		conserved hypothetical protein	2479.95	265.073	-3.22585	1.37003e-05	0.000390788
ec402290_4875	Cluster_3046	ALL		binding--dependent transport system inner membrane component family protein	2340.63	246.455	-3.2475	2.09493e-05	0.000537229
ec402290_4247	Cluster_5208	ALL	yiaD	inner membrane lipoprotein yiaD	996.367	104.692	-3.25052	1.53864e-05	0.000425239
ec402290_2047	Cluster_4604	ALL	fimH	protein fimH	91.4598	9.56233	-3.2577	2.11266e-06	8.16588e-05
ec402290_1294	Cluster_209	ALL	flgF	flagellar basal-body rod protein flgF	328.405	33.7558	-3.28227	3.92905e-06	0.000136088
ec402290_4208	Cluster_1203	ALL	dctA	aerobic C4-dicarboxylate transport protein	1334.28	136.79	-3.28602	1.40116e-05	0.000395439
ec402290_4169	Cluster_2839	ALL	dtpB	dipeptide and tripeptide permease B	868.997	88.746	-3.2916	1.20778e-05	0.000355927
ec402290_1297	Cluster_210	ALL		flagellar P-ring family protein	316.64	32.2077	-3.29736	4.2962e-06	0.000145038
ec402290_2523	Cluster_2267	ALL	fliT	flagellar protein FliT	64.346	6.49361	-3.30876	2.13254e-06	8.18343e-05
ec402290_1299	Cluster_1957	ALL	flgK	flagellar hook-associated protein FlgK	299.701	30.0432	-3.31842	3.80744e-06	0.000132738
ec402290_3676	Cluster_2682	ALL	hybO	hydrogenase-2 small chain	457.808	44.8798	-3.3506	2.03822e-06	7.93568e-05
ec402290_3840	Cluster_1083	ALL		conserved hypothetical protein	936.537	91.3487	-3.35788	2.70373e-06	9.7444e-05
ec402290_2763	Cluster_4784	ALL		napD family protein	27.9901	2.69881	-3.37452	4.44917e-06	0.000149257
ec402290_1249	Cluster_1944	ALL	ycdZ	inner membrane protein ycdZ	314.642	29.4952	-3.41516	1.80967e-06	7.1502e-05
ec402290_658	Cluster_1722	ALL		outer membrane porin, OprD family protein	261.191	24.3442	-3.42345	2.3355e-06	8.83515e-05
ec402290_4209	Cluster_1204	ALL		putative transcriptional regulator	88.8383	8.23346	-3.43161	6.24953e-07	2.8987e-05
ec402290_5179	Cluster_3170	ALL	tsr	methyl-accepting chemotaxis protein I	301.479	27.7006	-3.44407	1.82796e-06	7.16935e-05
ec402290_4880	Cluster_3048	ALL		maltose operon periplasmic family protein	4999.18	458.401	-3.44701	1.18282e-05	0.000350509
ec402290_1295	Cluster_6456	ALL	flgG	flagellar basal-body rod protein FlgG	458.766	41.9344	-3.45155	2.44907e-06	9.13042e-05
ec402290_2535	Cluster_3765	ALL	fliJ	flagellar export protein FliJ	73.5069	6.65799	-3.46472	1.59072e-07	8.40088e-06
ec402290_1293	Cluster_208	ALL	flgE	flagellar hook protein flgE	782.075	70.6761	-3.46801	2.57845e-06	9.42019e-05
ec402290_2764	Cluster_6076	ALL	napF	ferredoxin-type protein NapF	1312.44	116.063	-3.49928	1.74631e-06	7.00361e-05
ec402290_3751	Cluster_1051	ALL	ebgA	evolved beta-galactosidase subunit alpha	251.352	22.1659	-3.50329	8.29578e-07	3.71846e-05
ec402290_2536	Cluster_2271	ALL	fliK	flagellar hook-length control protein	264.219	23.2482	-3.50655	9.16797e-07	4.07516e-05
ec402290_1298	Cluster_211	ALL	flgJ	flagellar rod assembly protein/muramidase FlgJ	342.763	29.9747	-3.51539	1.15355e-06	4.92243e-05
ec402290_2438	Cluster_6507	ALL		membrane MotB of proton-channel complex MotA/MotB family protein	30.6927	2.64402	-3.53709	4.14071e-06	0.000142005
ec402290_1531	Cluster_4465	ALL	narH	nitrate reductase, beta subunit	242.345	20.6179	-3.55509	1.13635e-06	4.88812e-05
ec402290_5042	Cluster_3105	ALL		conserved hypothetical protein	819.437	69.1692	-3.56643	1.70917e-06	6.90659e-05
ec402290_1996	Cluster_4588	EPEC7 ONLY		polysaccharide deacetylase family protein	1209.32	98.8015	-3.61352	2.48202e-06	9.13042e-05
ec402290_3758	Cluster_5068			toxin-antitoxin system, toxin component, RelE family	17.0302	1.38366	-3.62153	4.65006e-05	0.00107374
ec402290_2434	Cluster_2251	ALL	tar	methyl-accepting chemotaxis protein II	225.958	18.2205	-3.63242	7.47189e-07	3.40642e-05
ec402290_1998	Cluster_593	EPEC7 ONLY		conserved hypothetical protein	657.191	52.8531	-3.63625	1.78146e-06	7.09127e-05
ec402290_4502	Cluster_2933	ALL	emrD	multidrug resistance protein D	80.7983	6.37031	-3.66489	1.28909e-07	6.94547e-06
ec402290_2968	Cluster_2468	ALL	murQ	N-acetylmuramic acid 6-phosphate etherase	331.306	25.1799	-3.71782	4.46834e-07	2.20686e-05
ec402290_4390	Cluster_2933	ALL	emrD	multidrug resistance protein D	89.8697	6.49361	-3.79074	7.77769e-08	4.46088e-06
ec402290_4918	Cluster_1400	ALL	nrfC	cytochrome c nitrite reductase, Fe-S protein	6.66714	0.479484	-3.79751	0.00171032	0.0206399
ec402290_1425	Cluster_3059	EPEC7 ONLY	bor	lipoprotein bor	75571	5379.56	-3.81227	1.03051e-06	4.46887e-05
ec402290_4878	Cluster_6896	ALL	lamB	maltoporin	11629.3	819.494	-3.82688	2.47417e-06	9.13042e-05
ec402290_2541	Cluster_2276	ALL	fliP	flagellar biosynthetic protein FliP	155.249	10.8775	-3.83517	6.79782e-08	3.96473e-06
ec402290_2017	Cluster_4592	ALL		molybdopterin oxidoreductase family protein	113.45	7.93207	-3.83822	5.51353e-08	3.3044e-06
ec402290_2521	Cluster_7226		fliD	flagellar hook-associated protein 2	636.209	44.4278	-3.83997	6.13637e-07	2.89658e-05
ec402290_2794	Cluster_2366			conserved hypothetical protein	24.7908	1.68505	-3.87894	5.40279e-06	0.000174657
ec402290_2052	Cluster_2114		fimA	type-1 fimbrial protein, A chain	1474.86	96.9521	-3.92716	6.04779e-07	2.88026e-05
ec402290_3560	Cluster_983	ALL	nupG	nucleoside permease nupG	1434.46	91.1023	-3.97687	4.92359e-07	2.3875e-05
ec402290_1989	Cluster_2394			periplasmic binding family protein	1519.29	95.952	-3.98494	5.98936e-07	2.87813e-05
ec402290_1292	Cluster_1956	ALL	flgD	basal-body rod modification protein flgD	727.389	45.2908	-4.00544	1.50596e-07	8.0328e-06
ec402290_1291	Cluster_207	ALL	flgC	flagellar basal-body rod protein FlgC	406.585	25.2209	-4.01086	6.8383e-08	3.96473e-06
ec402290_4662	Cluster_5317	ALL	udp	uridine phosphorylase	19777.8	1209.33	-4.0316	1.57332e-06	6.46637e-05
ec402290_5208	Cluster_1523	ALL	deoC	deoxyribose-phosphate aldolase	2323.11	140.393	-4.04851	6.24365e-07	2.8987e-05
ec402290_2534	Cluster_519	ALL	fliI	flagellar protein export ATPase FliI	415.771	25.0155	-4.05489	1.17403e-07	6.40544e-06
ec402290_2542	Cluster_2277	ALL	fliQ	flagellar biosynthetic protein FliQ	58.9705	3.4249	-4.10586	2.70023e-08	1.80038e-06
ec402290_4149	Cluster_5179	ALL	nikA	nickel ABC transporter, nickel/metallophore periplasmic binding protein	1498.5	81.4713	-4.20108	4.79358e-08	3.00811e-06
ec402290_1991	Cluster_2385		fecD	fe(3+) dicitrate transport system permease protein fecD	325.027	16.6587	-4.28621	2.51067e-08	1.69518e-06
ec402290_2532	Cluster_517	ALL	fliG	flagellar motor switch protein FliG	312.735	15.9737	-4.29117	8.27608e-09	6.58875e-07
ec402290_1988	Cluster_642		fecA	fe(3+) dicitrate transport protein fecA	10723.3	546.601	-4.29412	7.77644e-07	3.51521e-05
ec402290_3271	Cluster_6731			PTS system, glucitol/sorbitol-specific IIA component family protein	15.421	0.780876	-4.30366	1.29667e-05	0.000373861
ec402290_1061	Cluster_1891	ALL		conserved hypothetical protein	5.96163	0.301392	-4.30599	0.00308634	0.0327287
ec402290_2701	Cluster_4760	ALL	mglA	galactose/methyl galactoside import ATP-binding protein MglA	202.568	10.0966	-4.32646	6.59825e-09	5.67663e-07
ec402290_2520	Cluster_4740		fliC	flagellin	2954.6	147.243	-4.32669	1.17385e-07	6.40544e-06
ec402290_3374	Cluster_4947	ALL	sdaC	serine transporter	10377	507.049	-4.35511	1.89137e-07	9.79472e-06
ec402290_2537	Cluster_2272	ALL		flagellar basal body-associated FliL family protein	489.785	23.6044	-4.37502	1.02069e-08	7.75629e-07
ec402290_4150	Cluster_2831	ALL	nikB	nickel ABC transporter, permease subunit NikB	86.5236	4.15098	-4.38157	5.87775e-09	5.13966e-07
ec402290_3375	Cluster_911	ALL		L-serine ammonia-lyase	1463.24	69.8268	-4.38924	2.21702e-08	1.5161e-06
ec402290_4242	Cluster_2861	ALL	yhjX	inner membrane protein yhjX	257.836	12.2201	-4.39913	2.15038e-08	1.50923e-06
ec402290_1861	Cluster_4558	ALL		alpha amylase, catalytic domain protein	35.8295	1.68505	-4.41028	1.17685e-07	6.40544e-06
ec402290_2522	Cluster_2266	ALL	fliS	flagellar protein FliS	72.1066	3.37011	-4.41927	8.53073e-09	6.6916e-07
ec402290_1990	Cluster_2389			fecCD transport family protein	927.149	42.8524	-4.43535	5.28848e-08	3.24239e-06
ec402290_2538	Cluster_2273	ALL	fliM	flagellar motor switch protein FliM	721.027	32.9749	-4.45061	1.03243e-08	7.75629e-07
ec402290_2427	Cluster_2246	ALL	flhB	flagellar biosynthetic protein FlhB	156.918	7.0964	-4.46678	2.43044e-09	2.88089e-07
ec402290_2531	Cluster_516	ALL	fliF	flagellar M-ring protein FliF	481.476	21.755	-4.46805	8.1397e-09	6.57836e-07
ec402290_1424	Cluster_158			bacteriophage lysis family protein	595.961	26.7279	-4.4788	5.7464e-09	5.13966e-07
ec402290_3752	Cluster_1052	ALL		conserved hypothetical protein	23.2305	0	-4.53795	3.10635e-09	3.31328e-07
ec402290_4092	Cluster_2806	ALL	glpD	aerobic glycerol-3-phosphate dehydrogenase	1837.53	75.5807	-4.6036	3.06782e-08	2.02022e-06
ec402290_2533	Cluster_518	ALL		hrpE/YscL/FliH and V-type ATPase subunit E family protein	166.844	6.8498	-4.6063	6.68562e-10	9.14387e-08
ec402290_4093	Cluster_2807			putative membrane protein	103.912	4.26057	-4.60817	3.23195e-10	5.07036e-08
ec402290_2519	Cluster_510	ALL	fliA	RNA polymerase sigma factor for flagellar operon	610.648	24.947	-4.6134	5.87045e-09	5.13966e-07
ec402290_4471	Cluster_5292	ALL		branched-chain amino acid transport system / permease component family protein	1485.9	58.2371	-4.67325	2.09282e-08	1.48841e-06
ec402290_2702	Cluster_643	ALL	mglB	D-galactose-binding periplasmic protein	495.881	19.3575	-4.67903	3.66819e-09	3.62335e-07
ec402290_1290	Cluster_6455	ALL	flgB	flagellar basal-body rod protein FlgB	713.569	27.0156	-4.72319	1.59356e-09	2.02383e-07
ec402290_2799	Cluster_4793	ALL	glpC	glycerol-3-phosphate dehydrogenase, anaerobic, C subunit	639.458	23.6181	-4.75889	2.94895e-09	3.21014e-07
ec402290_4583	Cluster_5292	ALL		branched-chain amino acid transport system / permease component family protein	1557.48	50.5927	-4.94415	4.56579e-09	4.34891e-07
ec402290_4877	Cluster_3047	ALL	malK	maltose/maltodextrin import ATP-binding protein MalK	10942	345.517	-4.98498	7.00805e-09	5.93348e-07
ec402290_2529	Cluster_2270	ALL	fliE	flagellar hook-basal body complex protein FliE	1165.45	36.4547	-4.99864	1.82054e-09	2.25831e-07
ec402290_2695	Cluster_2339	ALL	cdd	cytidine deaminase	2980.8	86.4444	-5.10778	2.1559e-09	2.61353e-07
ec402290_2452	Cluster_6509	ALL		yecR-like lipofamily protein	107.25	3.06871	-5.12719	9.58567e-11	1.64935e-08
ec402290_2539	Cluster_2274	ALL	fliN	flagellar motor switch protein FliN	194.229	5.46614	-5.1511	3.40881e-11	6.60995e-09
ec402290_5466	Cluster_4135			merC mercury resistance family protein	11.1879	0.301392	-5.21415	3.32776e-05	0.00080318
ec402290_2540	Cluster_2275	ALL	fliO	flagellar biosynthetic protein FliO	47.3946	1.26036	-5.23281	4.4222e-10	6.55223e-08
ec402290_2351	Cluster_467			putative membrane protein	54.4091	1.38366	-5.29729	3.56203e-10	5.42853e-08
ec402290_4761	Cluster_5349	ALL	glpF	glycerol uptake facilitator protein	3150.83	76.8273	-5.35797	6.04027e-10	8.47863e-08
ec402290_4760	Cluster_3008	ALL	glpK	glycerol kinase	8995.37	174.286	-5.68965	4.98961e-10	7.19313e-08
ec402290_3796	Cluster_2721		ilvA	threonine ammonia-lyase	713.532	10.398	-6.1006	1.61867e-12	5.36093e-10
ec402290_2797	Cluster_2367	ALL	glpA	glycerol-3-phosphate dehydrogenase, anaerobic, A subunit	3283.18	43.0029	-6.25451	1.70858e-12	5.36093e-10
ec402290_3797	Cluster_5079			bacterial regulatory helix-turn-helix , lysR family protein	286.73	3.72629	-6.26581	3.35229e-13	1.37547e-10
ec402290_1530	Cluster_4464	ALL		nitrate reductase, alpha subunit	2964.62	33.9202	-6.44956	9.70434e-13	3.69735e-10
ec402290_4581	Cluster_5291	ALL		rbsD / FucU transport family protein	3901.18	34.0982	-6.83807	1.53267e-13	6.81273e-11
ec402290_4582	Cluster_5261	ALL	ccmA	heme ABC exporter, ATP-binding protein CcmA	1820.81	15.4257	-6.8831	2.34286e-14	2.0828e-11
ec402290_2798	Cluster_674	ALL	glpB	glycerol-3-phosphate dehydrogenase, anaerobic, B subunit	987.416	8.35676	-6.88457	3.70697e-14	2.45927e-11
ec402290_5093	Cluster_3129	ALL	treC	alpha,alpha-phosphotrehalase	1631.22	13.1653	-6.95307	4.37341e-14	2.45927e-11
ec402290_4470	Cluster_5261	ALL	ccmA	heme ABC exporter, ATP-binding protein CcmA	1800.89	13.9873	-7.00846	1.27424e-14	1.6992e-11
ec402290_1529	Cluster_2004	ALL	narK	nitrite extrusion protein 1	1914.68	14.5353	-7.0414	1.94868e-14	2.07885e-11
ec402290_4469	Cluster_5291	ALL		rbsD / FucU transport family protein	3967.3	30.0706	-7.04366	4.61056e-14	2.45927e-11
ec402290_2796	Cluster_4792	ALL	glpT	glycerol-3-phosphate transporter	8472.61	35.2902	-7.9074	3.56775e-15	6.34346e-12
ec402290_5094	Cluster_3130	ALL	treB	PTS system trehalose-specific EIIBC component	3932.3	12.6858	-8.27601	2.42133e-16	1.29154e-12
