# Supplementary material for: Comparative genomics and transcriptomics of Escherichia coli isolates carrying virulence factors of both enteropathogenic and enterotoxigenic E. coli
Source: Sci Rep. 2017 Jun 14;7:3513. doi: 10.1038/s41598-017-03489-z (PMC5471185; doi:10.1038/s41598-017-03489-z)
Supplement: Supplementary file 2 — 11 Supplemental datasets [file 41598_2017_3489_MOESM2_ESM.zip › Supplemental_datasets/Data_Set_S8.xlsx]

## Sheet: Sheet1
Cluster ID	Centroid ID	E2348_69	2362_75	B171	32_73	C581_05_200	302150	401140	103338	102712	102651	102771	302687	403341	303341	103573	302662	402290	100343	401150	400791	200146	401091	300214	401588	702324	303145	302053	100329	C260_92_200	E110019	2845650_200nts	TW10509	TW10598_mira_500_9	Jurua_18_11_final_assembly	BCE019_MS_13_final_assembly	2726800_200nts	E24377A	TW14425_mira_hybrid_500_11	TW11681_mira_hybrid_500_11	Envira_8_11_hybrid	H10407	2851500_200nts	MP021566_1_hybrid	B7A	BCE002_MS12_final_assembly	throopD_hybrid	2866350_200nts	2846750_200nts
Cluster_1	100329_104_104_1	0.12	0	0	0	0	0	0	0	0	0	0	0	0	0	0	0	0	0	0	0	0	0	0	0	0	0	0	1	0	0	0	0	0	0	0	0	0	0	0	0	0	0	0	0	0	0	0	0
Cluster_2	100329_104_104_10	0	0.16	0	0	0.21	0	0	0	0	0	0	0	0	0	0	0	0	0	0	0	0	0	0	0	0.16	0	0	1	0	0	0	0	0.25	0	0	0.25	0	0	0	0	0	0	0	0	0	0	0.25	0
Cluster_3	100329_104_104_11	0.3	0.3	0	0	0.28	0.31	0	0	0.3	0.3	0.3	0	0	0	0	0	0	0	0	0	0	0	0	0	0.31	0	0	1	0	0	0	0	0.29	0	0.23	0.29	0	0.31	0.28	0	0	0	0	0	0	0.29	0.3	0
Cluster_4	100329_104_104_12	0.54	0.54	0.52	0.38	0.54	0.55	0.34	0.52	0.55	0.55	0.55	0.52	0.34	0.52	0.52	0.52	0.52	0.52	0.52	0.52	0.34	0.52	0.52	0.52	0.54	0.33	0.52	1	0.33	0.32	0.34	0.34	0.54	0.51	0.52	0.55	0.34	0.55	0.54	0.32	0.52	0.52	0.12	0.34	0.11	0.53	0.55	0.34
Cluster_5	100329_104_104_13	0	0	0	0	0	0	0	0	0	0	0	0	0	0	0	0	0	0	0	0	0	0	0	0	0	0	0	1	0	0	0	0	0	0	0	0	0	0.17	0	0	0	0	0	0	0	0	0	0
Cluster_6	100329_104_104_14	0	0	0	0	0	0	0	0.84	0.8	0.8	0.8	0.8	0	0.8	0.8	0.8	0.8	0.8	0.8	0.8	0.8	0	0	0	0	0	0	1	1	0.79	0.7	0.57	0	0	0	0.8	0.67	0	0	0	1	0	0	0	0	0.8	0	0
Cluster_7	100329_104_104_2	0	0	0	0	0	0	0	0	0	0	0	0	0	0	0	0	0	0	0	0	0	0	0	0	0	0	0	1	0	0	0	0	0	0	0	0	0	0	0	0	0	0	0	0	0	0	0	0
Cluster_8	100329_104_104_4	0	0	0	0	0	0	0	0	0	0	0	0	0	0	0	0	0	0	0	0	0	0	0	0	0	0	0	1	0	0	0	0	0	0	0	0	0	0	0	0	0	0	0	0	0	0	0	0
Cluster_9	100329_104_104_5	0.72	0.72	0.34	0.34	0.72	0.72	0.34	0.46	0.72	0.72	0.72	0.34	0.47	0.34	0.34	0.34	0.34	0.34	0.34	0.34	0.47	0.34	0.31	0.46	0.72	0.46	0.46	1	0.47	0.34	0.46	0.31	0.69	0.46	0.66	0.73	0.46	0.72	0.7	0.34	0.32	0.47	0.3	0.44	0.31	0.78	0.72	0.45
Cluster_10	100329_104_104_9	0.76	0.76	0	0	0.75	0.73	0	0	0.73	0.73	0.73	0	0	0	0	0	0	0	0	0	0	0	0	0	0.94	0	0	1	0	0	0	0	0.99	0	0.98	0.83	0	0.73	0.73	0	0	0	0	0	0	0.77	0.73	0
Cluster_11	100329_105_105_1	0	0	0	0	0	0	0	0	0	0	0	0	0	0	0	0	0	0	0	0	0	0	0	0	0	0	0	1	0	0	0	0	0	0	0	0	0	0	0	0	0	0	0	0	0	0	0	0
Cluster_12	100329_10_10_45	0.59	0.59	0.47	0.47	0.58	0.58	1	1	0.47	0.47	0.47	0.47	0.47	0.47	0.47	0.47	0.47	0.47	0.47	0.47	0.47	0.47	0.58	0.58	0.55	0.55	0.55	1	1	0.47	0.47	0.81	1	0.47	1	0.47	0.84	0.47	0.79	0.79	1	0.79	1	0.47	0.79	0.47	0.71	1
Cluster_13	100329_10_10_50	0	0	0.63	0.63	0	0	1	1	0.63	0.63	0.63	0.51	0.63	0.63	0.63	0.63	0.63	0.63	0.63	0.63	0.63	0.63	0	0	0	0	0	1	1	0.63	0	0	1	0.82	1	0.63	0.63	0.63	0.63	0.63	1	0.63	1	0.63	0.63	0.63	0.63	1
Cluster_14	100329_112_112_10	0.52	0.52	0.94	0.94	0.94	0.94	1	1	0.94	0.94	0.94	0.94	0.94	0.94	0.94	0.94	0.94	0.94	0.94	0.94	0.94	0.94	0.52	0.52	0.52	0.94	0.91	1	1	0.96	0.83	0.89	1	1	1	0.89	0.95	1	0.93	1	0.93	0.95	1	0.95	0.66	1	0.95	1
Cluster_15	100329_113_113_5	0	0	0.3	0.3	0	0	0	0	0	0	0	0	0	0	0.73	0	0	0.69	0	0	0	0	0	0	0	0	0	1	0	0.3	0.3	0	0	0.3	0	0	0.3	0.3	0.74	0.3	0	0	0	0.3	0.3	0.3	0.3	0
Cluster_16	100329_115_115_1	0	0	0	0	0	0	0	0	0	0	0	0	0	0	0	0	0	0	0	0	0	0	0	0	0	0	0	1	0	0	0	0	0	0	0	0	0	0	0	0	0	0	0	0	0	0	0	0
Cluster_17	100329_118_118_21	0.99	0.99	1	1	1	1	0.99	0.99	1	1	1	1	1	1	1	1	1	1	1	1	1	1	0.99	0.99	1	1	1	1	1	1	0.99	1	0.94	1	1	1	1	1	1	1	1	1	1	0.82	1	1	1	1
Cluster_18	100329_121_121_1	0.15	0.19	0.15	0.15	0.15	0.15	0.15	0.15	0.15	0.15	0.15	0.16	0.15	0.15	0.15	0.16	0.15	0.15	0.16	0.16	0.15	0.16	0.2	0.2	0.15	0.17	0.17	1	0.15	0.15	0.48	0.15	0.15	0.15	0.15	0.15	0.15	0.15	0.15	0.15	0.15	0.15	0.15	0.15	0.15	0.15	0.18	0.15
Cluster_19	100329_121_121_2	0.75	0.75	0.77	0.75	0.75	0.75	0.77	0.76	0.76	0.76	0.76	0.76	0.76	0.76	0.76	0.76	0.76	0.76	0.76	0.76	0.76	0.76	0.75	0.75	0.75	0.75	0.75	1	0.75	0.77	0.76	0.76	0.76	0.76	0.76	0.75	0.75	0.75	0.76	0.76	0.75	0.75	0.76	0.75	0.76	0.75	0.76	0.76
Cluster_20	100329_121_121_3	0.23	0.23	0	0.23	0.23	0.23	0	0.23	0	0.22	0.22	0.23	0.22	0.22	0.23	0.23	0	0.23	0.23	0.23	0.22	0.23	0.22	0.22	0.23	0.23	0.23	1	0.22	0	0.23	0.23	0.23	0.23	0.23	0.23	0.23	0.22	0.23	0.23	0.23	0.23	0.23	0.23	0.22	0.23	0.23	0.23
Cluster_21	100329_121_121_4	0.14	0.14	0.14	0.14	0.14	0.14	0.14	0.14	0.14	0.14	0.14	0.14	0.12	0.14	0.14	0.14	0.14	0.14	0.14	0.14	0.12	0.14	0.14	0.14	0.14	0.14	0.14	1	0.14	0.14	0.14	0.14	0.14	0.14	0.14	0.14	0.14	0.14	0.14	0.14	0.14	0.14	0.14	0.14	0.14	0.14	0.14	0.14
Cluster_22	100329_121_121_5	0.39	0.39	0.39	0.39	0.39	0.39	0.4	0.4	0.39	0.39	0.39	0.39	0.39	0.39	0.07	0.39	0.39	0.39	0.39	0.39	0.39	0.39	0.39	0.39	0.39	0.39	0.39	1	0.39	0.39	0.39	0.4	0.4	0.39	0.4	0.39	0.39	0.39	0.39	0.39	0.4	0.39	0.4	0.4	0.39	0.39	0.39	0.4
Cluster_23	100329_121_121_6	0.29	0.29	0.29	0.29	0.29	0.29	0.29	0.29	0.29	0.29	0.29	0.29	0.29	0.29	0	0.29	0.29	0.29	0.29	0.29	0.29	0.29	0.29	0.29	0.29	0.29	0.29	1	0.29	0.29	0.29	0.29	0.29	0.29	0.29	0.29	0.29	0.29	0.29	0.29	0.29	0.29	0.29	0.29	0.29	0.29	0.29	0.29
Cluster_24	100329_121_121_7	0	0	0	0	0	0	0	0	0	0	0	0	0	0	0	0	0	0	0	0	0	0	0	0	0	0	0	1	0	0	0	0	0	0	0	0	0	0	0	0	0	0	0	0	0	0	0	0
Cluster_25	100329_121_121_8	0	0	0	0	0	0	0	0	0	0	0	0	0	0	0	0	0	0	0	0	0	0	0	0	0	0	0	1	0	0	0	0	0	0	0	0	0	0	0	0	0	0	0	0	0	0	0	0
Cluster_26	100329_132_132_6	0.97	0.97	1	1	0.85	1	0.97	0.86	0.84	0.84	0.84	0.8	0.61	0.8	0.93	0.8	0.8	0.93	0.8	0.8	0.63	0.81	0.97	0.97	0.87	0.92	0.91	1	0	0.93	0.85	0.81	0	0.81	0	0.95	0	0.93	0.79	0.93	0.93	0.52	0	0.83	0.93	0.84	0.92	0
Cluster_27	100329_133_133_8	0.27	1	1	0.27	0.27	0.27	1	0.27	0.27	0.27	0.27	1	0.27	0.27	0.27	0.74	1	0.27	1	1	0.27	0.99	0.99	1	1	1	0.78	1	0.27	0.27	0.27	0.27	0.27	0.27	0.27	0.27	0.27	0.27	1	0.27	0.27	0.27	0.27	0.27	0.27	0.27	0.27	1
Cluster_28	100329_137_137_6	0.92	0.92	0.5	0.5	0.5	0	0.5	0.5	0.5	0.5	0.5	0	0.5	0.5	0.5	0.5	0.5	0.5	0.5	0.5	0.5	0.5	0	0	0.92	0.92	0.92	1	1	0	0	0.5	0	0	0	0.5	0	0	0	0.5	0	0	0	0	0.5	0	0.5	0
Cluster_29	100329_138_138_10	0	0	0	0	0	0	0	0	0	0	0	0	0	0	0	0	0	0	0	0	0	0	0	0	0	0.09	0.09	1	0	0	0	0	0	0	0	0	0	0	0	0	0	0	0	0	0	0	0	0.93
Cluster_30	100329_138_138_12	0	0	0	0	0	0	0	0	0	0	0	0	0	0	0	0	0	0	0	0	0	0	0	0	0	0	0	1	0	0	0	0	0	0	0	0	0	0	0	0	0	0	0	0	0	0	0	0.87
Cluster_31	100329_138_138_15	0	0.11	0.11	0	0	0	0	0	0	0	0	0	0	0	0	0	0	0	0	0	0	0	0	0	0	0	0	1	0	0	0.11	0	0	0	0	0	0	0	0	0	0	0.31	0	0	0	0	0	0
Cluster_32	100329_138_138_5	0.24	0.24	0.94	0.94	0.56	0.56	0.94	0.94	0.94	0.94	0.94	0.94	0.94	0.94	0.94	0.94	0.94	0.94	0.94	0.94	0.94	0.94	0.24	0.24	0.24	0.24	0.24	1	0.95	0.94	0.94	0.24	0.95	0.94	0.95	0.47	0.24	0.94	0.57	0.94	0.24	0.94	0.88	0.94	0.94	0.24	0.94	0.95
Cluster_33	100329_138_138_7	0.17	0.17	0.11	0.11	0.17	0.17	0.17	0.15	0.17	0.17	0.17	0.17	0.17	0.17	0.17	0.17	0.17	0.17	0.17	0.17	0.17	0.17	0.17	0.17	0.17	0.17	0.17	1	0.15	0.17	0.17	0.17	0.17	0.17	0.17	0.17	0.17	0.17	0.17	0.17	0.17	0.17	0.17	0.17	0.17	0.17	0.17	0.94
Cluster_34	100329_138_138_8	0	0	0	0	0	0	0	0	0	0	0	0	0	0	0	0	0	0	0	0	0	0	0	0	0	0.16	0.16	1	0	0	0	0	0	0	0	0	0.12	0	0	0	0	0	0	0	0	0	0	0.95
Cluster_35	100329_141_141_6	1	1	1	1	1	1	1	1	1	1	1	1	1	1	1	1	1	1	1	1	1	1	1	1	1	1	1	1	1	1	1	1	1	1	1	1	1	1	1	1	1	1	1	0	1	1	1	1
Cluster_36	100329_144_144_15	0.61	0.87	0.88	0.88	0.89	0.85	0.61	0.88	0.61	0.61	0.61	0	0.61	0.61	0.61	0	0	0.61	0	0	0.61	0.88	0.61	0.88	0.88	0.62	0.62	1	0	0.87	0	0.77	0	0	0	0	0	0	0	0.86	0	0	0	0	0.55	0.89	0.86	0
Cluster_37	100329_144_144_3	0	0	0	0	0	0	1	0	1	1	1	0	1	1	0	0	0	0	0	0	1	1	1	1	1	1	1	1	0	1	0	0	0	0	0	0	0	0	0	0	0	0	0	0	0	0	0	0
Cluster_38	100329_144_144_8	0.48	0.48	0.48	0.48	0.48	0.48	0.48	0.45	0.48	0.48	0.48	0.26	0.48	0.48	0.48	0.26	0.26	0.48	0.26	0.26	0.48	0.48	0.48	0.48	0.48	0.48	0.4	1	0.23	0.48	0.24	0.95	0.27	0.27	0.27	0.4	0.27	0.24	0.4	0.27	0.27	0.4	0.27	0.27	0.27	0.95	0.27	0.08
Cluster_39	100329_149_149_6	0.97	0.97	1	1	0.98	0.98	0.98	0.98	1	1	1	1	1	1	1	1	1	1	1	1	1	0	0.97	0.97	0.98	0.97	0.97	1	1	1	0.98	0.9	0.98	1	0.98	1	1	0.98	1	1	0.97	0.97	0.98	1	1	0.98	1	0.98
Cluster_40	100329_152_152_6	0	1	0.43	0.44	0.36	0.45	0.48	0.48	1	1	1	0.21	0.43	0	0.46	0.21	0.21	0.44	0.21	0.21	1	0.21	0.8	0.8	1	1	1	1	0	1	0.44	0.95	0.95	0.95	0.95	0.45	0.95	0.45	0.45	0.44	0.44	0	0.95	0.45	0.86	0.44	0.44	0.95
Cluster_41	100329_159_159_1	0.32	0.35	0.04	0.04	0.4	0.4	0.49	0.36	0.04	0.04	0.04	0.04	0.04	0.04	0.04	0.04	0.04	0.04	0.04	0.04	0.03	0.04	0.32	0.32	0.32	0.32	0.32	1	0.41	0.29	0.04	0.49	0.23	0.49	0.49	0.04	0.49	0.04	0.49	0.15	0.49	0.49	0.49	0.51	0.04	0.49	0.49	0.49
Cluster_42	100329_15_15_1	0.08	0.08	0.08	0.08	0.08	0	0.08	0.08	0.08	0.08	0.08	0.55	0.08	0.55	0.08	0.55	0.55	0.08	0.55	0.55	0.08	0.55	0	0.11	0.11	0	0	1	0	0.08	0	0	0.08	0.08	0.08	0.08	0.08	0.08	0.08	0.08	0.08	0	0.08	0.08	0.08	0.08	0.08	0.08
Cluster_43	100329_164_164_1	0.48	0.48	0.79	0.48	0.79	0.79	0.75	0.44	0.49	0.49	0.49	0.48	0.49	0.33	0.48	0.48	0.48	0.48	0.48	0.48	0.49	0.48	0.79	0.46	0.79	0.79	0.79	1	1	0.49	0.48	0.39	0.48	0.48	0.48	0.38	0.55	0.79	0.39	0.47	0.79	0.79	0.48	0.48	0.3	0.46	0.47	0.48
Cluster_44	100329_164_164_4	0	0.21	0.22	0.22	0	0	0.22	0.22	0.22	0.22	0.22	0.22	0.22	0.22	0.22	0.22	0.22	0.22	0.22	0.22	0.22	0	0	0	0.99	0	0	1	1	1	0.22	0	0.22	0	0.22	0.22	0.22	0	1	0.22	0.22	0.22	0.22	0.22	0.22	0	0.22	0.27
Cluster_45	100329_165_165_2	0.25	0.25	0.8	0.8	0.98	0.98	0.79	0.79	0.79	0.79	0.79	0.78	0.79	0.79	0.78	0.78	0.78	0.78	0.78	0.78	0.79	0.78	0.2	0.2	0.25	0.25	0.25	1	0.7	0.91	0.78	0.66	0.08	0.8	0.04	0.8	0.8	0.49	0.98	0.08	0.98	0.74	0.04	0.79	0.8	0.91	0.08	0.04
Cluster_46	100329_16_16_1	0	0	0	0	0	0	0	0	0	0	0	0	0	0	0	0	0	0	0	0	0	0	0	0	0	0	0	1	0	0	0	0	0	0	0	0	0	0	0	0	0	0	0	0	0	0	0	0
Cluster_47	100329_16_16_23	1	1	1	0.99	0.99	0.99	1	1	1	1	1	1	1	1	1	1	1	1	1	1	1	1	1	1	1	1	1	1	1	1	1	0.99	1	1	1	1	0.99	1	1	1	1	1	1	1	1	1	1	1
Cluster_48	100329_16_16_52	0.99	1	1	1	1	1	1	1	1	1	1	1	1	1	1	1	1	1	1	1	1	1	1	1	1	1	1	1	1	1	1	1	1	1	1	1	1	1	1	0.97	1	0.98	1	1	1	1	1	1
Cluster_49	100329_16_16_6	0.68	0.31	0.36	0.19	0.7	0.2	0.32	0.4	0.69	0.69	0.69	0.19	0.2	0.19	0.19	0.19	0.19	0.19	0.19	0.19	0.2	0.19	0.28	0.2	0.69	0.2	0.25	1	0.4	0.31	0.21	0.27	0.27	0.31	0.27	0.7	0.08	0.69	0.25	0.19	0.26	0.4	0.14	0.46	0	0.67	0.31	0.12
Cluster_50	100329_16_16_7	0	0	0	0	0	0	0	0	0	0	0	0	0	0	0	0	0	0	0	0	0	0	0	0	0	0	0	1	0	0	0	0	0	0	0.17	0	0	0	0	0	0	0	0	0	0	0	0	0
Cluster_51	100329_16_16_8	0.93	0.27	0.21	0.21	0.21	0.21	0.22	0.26	0.38	0.36	0.26	0.23	0.38	0.23	0.23	0.23	0.23	0.23	0.23	0.23	0.23	0.23	0.26	0.18	0.18	0.25	0.25	1	0.27	0.21	0.2	0.19	0.36	0.22	0.36	0.23	0.22	0.28	0.21	0.24	0.28	0.21	0.36	0.28	0.2	0.24	0.21	0.36
Cluster_52	100329_172_172_4	0.08	1	1	0	0.08	0.08	1	0.07	1	0	0	0	0	0	0	0	0	0	0	0	0	0	0.08	0.08	0.99	1	1	1	0.08	0	0.08	0.08	0.07	0	0.07	0.08	0	0.08	1	0.97	0.08	0	0.07	0.97	0	0	0	1
Cluster_53	100329_172_172_6	0.53	1	0.53	0.53	0.51	0.51	0.51	0.53	0.53	0.53	0.53	0.53	0.51	0	0.53	0.53	0.53	0.53	0.53	0.53	0.53	0.53	0.51	0.51	0.53	1	1	1	0.51	1	0.98	0.44	0.51	0.53	0.51	0.51	1	0.53	0.93	0.53	0.93	0	0.53	0.51	0.5	0.93	0.53	0.98
Cluster_54	100329_173_173_1	0.13	0.13	0.14	0.14	0.12	0.12	0.99	1	0.14	0.14	0.14	0.14	0.14	0.14	0.14	0.14	0.14	0.14	0.14	0.14	0.14	0.14	0.13	0.13	0.13	0.13	0.13	1	1	0.14	0.12	0.15	0.14	0.14	0.14	0.14	0.14	0.14	0.13	0.14	0.14	0.14	0.14	0.14	0.13	0.14	0.14	0.14
Cluster_55	100329_173_173_2	0.11	0.11	0.13	0.13	0.11	0.11	0.31	1	0.13	0.13	0.13	0.13	0.13	0.13	0.13	0.11	0.13	0.13	0.13	0.13	0.13	0.13	0.11	0.11	0.11	0.11	0.11	1	1	0.13	0.11	0.11	0.13	0.1	0.13	0.13	0.13	0.13	0.13	0.13	0.13	0.13	0.12	0.11	0.13	0.13	0.13	0.13
Cluster_56	100329_174_174_3	0.79	0.79	0.79	0.79	0.79	0.79	0.79	0.79	0.79	0.79	0.79	0.79	0.79	0.79	0.79	0.79	0.79	0.79	0.79	0.79	0.79	0.79	0.79	0.79	0.79	0.79	0.79	1	1	1	0.79	0.78	0.79	0.79	0.79	0.79	0.79	0.79	1	0.79	0.79	0.79	0.79	0.79	0.79	0.79	0.79	0.79
Cluster_57	100329_175_175_3	0.08	0	0	0	0	0	0	0	0	0	0	0	0	0	0	0	0	0	0	0	0	0	0	0	0	0	0	1	0	0	0	0	0	0	0	0	0	0	0	0	0	0	0	0	0	0	0	0
Cluster_58	100329_175_175_5	0	0	0	0	0	0	0	0	0	0	0	0	0	0	0	0	0	0	0	0	0	0	0	0	0	0	0	1	0	0	0	0	0	0	0	0	0	0	0	0.1	0	0	0	0	0	0	0	0
Cluster_59	100329_180_180_2	0	0	0	0	0	0	0	0	0	0	0	0	0	0	0.87	0.24	0	0.87	0	0	0	0	0	0	0	0	0	1	0	0	0	0	0	0	0	0	0	0	0	0	0	0	0	0	0	0	0	0.1
Cluster_60	100329_180_180_3	0.1	0.1	0.1	0.1	0.1	0.1	0.1	0	0.1	0.1	0.1	0.1	0.1	0.1	0.1	0.1	0.1	0.1	0.1	0.1	0.1	0.1	0	0	0	0.1	0.1	1	0.1	0.1	0	0	0.1	0.1	0.1	0.1	0.1	0.1	0.1	0.1	0.1	0.1	0.1	0.1	0.1	0.1	0.1	0.1
Cluster_61	100329_181_181_1	0.05	0.05	0.05	0.05	0.05	0.05	0.05	0.05	0.05	0.05	0.05	0.05	0.05	0.05	0.05	0.05	0.05	0.05	0.05	0.05	0	0.05	0.05	0.05	0.05	0.05	0.05	1	0.05	0.05	0.06	0.06	0.05	0.05	0.05	0.05	0.05	0.05	0.05	0.05	0.05	0.05	0.05	0.05	0.05	0.05	0.05	0.05
Cluster_62	100329_181_181_2	0	0	0	0	0	0	0	0	0	0	0	0	0	0	0	0	0	0	0	0	0	0	0	0	0	0	0	1	0	0	0	0	0	0	0	0	0	0	0	0	0	0	0	0	0	0	0	0
Cluster_63	100329_181_181_3	0.09	0.09	0.09	0.09	0.09	0.09	0.09	0.09	0.09	0.09	0.09	0.09	0.09	0.09	0.09	0.09	0.09	0.09	0.09	0.09	0.09	0.09	0.09	0.09	0.09	0.1	0.1	1	0.09	0.09	0.09	0.09	0.09	0.33	0.09	0.35	0.09	0.09	0.33	0.09	0.09	0.09	0.09	0.09	0.09	0.33	0.35	0.09
Cluster_64	100329_181_181_4	0	0	0	0	0	0	0	0	0	0	0	0	0	0	0	0	0	0	0	0	0	0	0	0	0	0	0	1	0	0	0	0	0	0	0	0	0	0	0	0	0	0	0	0	0	0	0	0
Cluster_65	100329_183_183_7	0	0	0	0	0	0	0	0	0	0	0	0	0	0	0	0	0	0	0	0	0	0	0	0	0	0	0	1	1	1	0	0	0	0	0	0	0.97	0	1	0	0	0	0	0	0	0	0	0
Cluster_66	100329_184_184_1	0	0	0	0	0	0	0	0	0	0	0	0	0	0	0	0	0	0	0	0	0	0	0	0	0	0	0	1	0	0	0	0	0	0	0	0	0	0	0	0	0	0	0	0	0	0	0	0
Cluster_67	100329_184_184_2	0.08	0.08	0.08	0.08	0.08	0.08	0.08	0.08	0.08	0.08	0.08	0.08	0.08	0.08	0.08	0.08	0.08	0.08	0.08	0.08	0.08	0.08	0.08	0.08	0.08	0.08	0.08	1	0.08	0.08	0.08	0.08	0.08	0.08	0.08	0.08	0.08	0.08	0.08	0.08	0.08	0.08	0.08	0.08	0.08	0.08	0.08	0.08
Cluster_68	100329_184_184_3	0	0	0	0	0	0	0	0	0	0	0	0	0	0	0	0	0	0	0	0	0	0	0	0	0	0	0	1	0	0	0	0	0	0	0	0	0	0	0	0	0	0	0	0	0	0	0	0
Cluster_69	100329_184_184_4	0	0	0	0	0	0	0	0	0	0	0	0	0	0	0	0	0	0	0	0	0	0	0	0	0	0	0	1	0	0	0	0	0	0	0	0	0	0	0	0	0	0	0	0	0	0	0	0
Cluster_70	100329_187_187_5	0.62	0.62	0.83	0.83	0.34	0.34	0.35	0	0.64	0.35	0.64	0.64	0.64	0.64	0.83	0.64	0.64	0.83	0.64	0.64	0.64	0.64	0.38	0.38	0.83	0.83	0.83	1	0.71	0.83	0.62	0.42	0.83	0.83	0.83	0.83	0.83	0.83	0.42	0.83	0.83	0.89	0.83	0.83	0.35	0.83	0.83	0.83
Cluster_71	100329_195_195_8	0	1	0	0	0	0	0	1	0	0	0	0	0	0	0	0	0	0	0	0	0	0	0	0	0	0	0	1	0	1	0	0	0	0	0	0	0	1	0	0	0	0	0	0	0	0	0	0
Cluster_72	100329_196_196_1	0.04	0.04	0.04	0.04	0.04	0.04	0.04	0.04	0.05	0.05	0.05	0.04	0.04	0.05	0.04	0.04	0.04	0.04	0.04	0.04	0.04	0.04	0.04	0.04	0.04	0	0.04	1	0.04	1	0.04	0.04	0.07	0.04	0.07	0.04	0.04	0.04	0.04	0.04	0.04	0.04	0.07	0.04	0.04	0.05	0.05	0.04
Cluster_73	100329_196_196_2	0	0	0.05	0.05	0	0	0.05	0.05	0.05	0.05	0.05	0.05	0.11	0.05	0.05	0.05	0.05	0.05	0.05	0.05	0.11	0.05	0	0	0	0	0	1	0.05	1	0.05	0	0.05	0.05	0.05	0.05	0.05	0.05	0.05	0	0.11	0.11	0.05	0.05	0	0.05	0	0.05
Cluster_74	100329_196_196_3	0	0.44	0.31	0.24	0.31	0.31	0.24	0.31	0.31	0.31	0.31	0.24	0.31	0.31	0.31	0.24	0	0.31	0	0	0.31	0	0.42	0.31	0.24	0.31	0.31	1	0	1	0.96	0.31	0.31	0.96	0.42	0.31	0	0.31	0.31	0.31	0.96	0.36	0.42	0	0.31	0.31	0.24	0.44
Cluster_75	100329_197_197_4	0.14	0.1	0	0	0	0	0.98	0	0	0	0	0	0	0	0	0	0	0	0	0	0.75	0	0.75	0.75	0.93	0	0	1	0.99	0	0	0.13	0.5	0.99	0.5	0.13	0.5	0.99	0	0.15	0	0.13	0.5	0.15	0	0.13	0.15	0.5
Cluster_76	100329_198_198_4	0	0.96	0.85	0.85	0	0	0	0.85	0.85	0.85	0.85	0.89	0	0	0.85	0.89	0	0.85	0	0	0	0	0	0	0	0	0	1	0	0	0	0	0	0	0	0	0	0	0	0	0.97	0	0	0	0	0	0	0
Cluster_77	100329_19_19_20	1	1	1	1	1	1	1	1	1	1	1	1	1	1	1	1	1	1	1	1	1	1	1	1	1	1	1	1	1	0.99	1	1	1	1	1	1	1	1	1	1	1	1	1	1	1	1	1	1
Cluster_78	100329_203_203_2	0	0.1	0.11	0.11	0.13	0.12	0.1	0	0.11	0.11	0.11	0.11	0.09	0.11	0	0.11	0.11	0.08	0.11	0.11	0.09	0.11	0.1	0.1	0.11	0	0	1	0	0.11	0.11	0.09	0.11	0.13	0.11	0.1	0.11	0.09	0.1	0	0.09	0	0.11	0	0.09	0.11	0.09	0.11
Cluster_79	100329_207_207_1	0.63	0.62	0.71	0.7	0.62	0.62	0.66	0.63	0.71	0.71	0.71	0.71	0.71	0.71	0.71	0.71	0.71	0.71	0.71	0.71	0.71	0.71	0.64	0.64	0.62	1	1	1	0.65	0.61	0	0.16	0.16	0.16	0.16	0.16	0.16	0.16	0.16	0.16	0.16	0.16	0.16	0.16	0.16	0.16	0.16	0.16
Cluster_80	100329_211_211_1	0.95	0.95	0.58	0.58	0.58	0	0.58	0.58	0.58	0.58	0.58	0.09	0.58	0.58	0.58	0.58	0.58	0.58	0.58	0.58	0.58	0.58	0	0	0.95	0.95	0.95	1	1	0.5	0	0.57	0	0	0	0.58	0	0	0	0.58	0	0	0	0	0.58	0	0.58	0
Cluster_81	100329_215_215_1	0.13	0.13	0.13	0.13	0.13	0.13	0.13	0.13	0.13	0.13	0.13	0.13	0.13	0.13	0.13	0.13	0.13	0.13	0.13	0.13	0.13	0.13	0.13	0.13	0.13	0.13	0.13	1	0.13	0.13	0.13	0.13	0.13	0.13	0.13	0.13	0.13	0.13	0.13	0.13	0.13	0.13	0.13	0.13	0.13	0.13	0.13	0.13
Cluster_82	100329_218_218_2	0	0	1	1	0	0	1	1	0.94	0.94	0.94	0.94	0.94	0.94	0.94	0.94	0.94	0.94	0.94	0.94	0.94	0.94	0	0	0	0	0	1	1	1	0.89	0.8	1	0.73	1	0.94	1	0.9	1	1	1	1	1	0.94	1	0.9	1	1
Cluster_83	100329_219_219_1	0.14	0.14	0.14	0.14	0.14	0.14	0.14	0.65	0.14	0.14	0.14	0.14	0.14	0.14	0	0.14	0.14	0.14	0.14	0.14	0.14	0.14	0.14	0.14	0.14	0.14	0.14	1	0.14	0.14	0.14	0.14	0.14	0.14	0.14	0.86	0.14	0.14	0.14	0.14	0.14	0.14	0.14	0.14	0.14	0.14	0.14	0.14
Cluster_84	100329_219_219_2	0.08	0.08	0	0.06	0.08	0.08	0	0.65	0	0.07	0.07	0.07	0.07	0.07	0.07	0.07	0	0.07	0.07	0.07	0.07	0.07	0.07	0.07	0.07	0.07	0.07	1	0.08	0	0.08	0.08	0.07	0.08	0.07	0.61	0.07	0.08	0.08	0.07	0.07	0.07	0.07	0.07	0.07	0.08	0.07	0.07
Cluster_85	100329_220_220_3	0.15	0	0.76	0.56	0.51	0.51	0.72	0.98	0.66	0.67	0.67	0.7	0.7	0.7	0.7	0.7	0.7	0.7	0.7	0.7	0.7	0.7	0.71	0.71	0.18	0.71	0.71	1	0.92	0.76	0.47	0.16	0	0.98	0.7	0.73	0.83	0.76	0	0.73	0.72	1	0	0.76	0.76	1	0.72	0.7
Cluster_86	100329_223_223_1	0.69	0.69	0.1	0.1	0.1	0.1	0.1	0.1	0.1	0.1	0.1	0.1	0.09	0.1	0.1	0.1	0.1	0.1	0.1	0.1	0.1	0.09	0.68	0.69	0.57	0.69	0.69	1	0.1	0.1	0.1	0.1	0.1	0.1	0.1	0.1	0.22	0.1	0.1	0.23	0.1	0.1	0.1	0.1	0.1	0.22	0.1	0.1
Cluster_87	100329_227_227_6	0.24	0.24	0.93	0.6	0.35	0.69	0.22	0.38	0.25	0.25	0.25	0.97	0.25	0.24	0.25	0.99	0.99	0.25	0.99	0.99	0.25	0.99	0.2	0.2	0.95	0.14	0.18	1	0.13	0.93	0.08	0.08	0.08	0.07	0.08	0.07	0.07	0.08	0.08	0.08	0.08	0.08	0.08	0.08	0.08	0.07	0.08	0.08
Cluster_88	100329_229_229_1	0	0	0	0	0	0	0	0	0	0	0	0	0	0	0	0	0	0	0	0	0	0	0	0	0	0	0	1	0	0.98	0	0	0	0	0	0	0	0	0	0	0	0	0	0	0	0	0	0
Cluster_89	100329_22_22_1	0.06	0.06	0.06	0.33	0.4	0.43	0.06	0.06	0.33	0.33	0.33	0	0.55	0.68	0	0	0	0	0	0	0.55	0	0.35	0.79	0.35	0.76	0.76	1	0.06	0.38	0.06	0.33	0.06	0.06	0.06	0.33	0.06	0.06	0.35	0.06	0.06	0.25	0.06	0	0.06	0.51	0.06	0.06
Cluster_90	100329_22_22_13	0	0	0	0	0.23	0.59	0	0	0	0	0	0	0	0	0	0	0	0	0	0	0	0	0.59	0	0	0	0	1	0	0.96	0	0.61	0	0	0	0	0	0	0	0	0.23	0.61	0	0	0	0	0	0
Cluster_91	100329_22_22_14	0.09	0.1	0	0	0.2	0.81	0.21	0.1	0.21	0.21	0.21	0.21	0.21	0.21	0.21	0.21	0.21	0.21	0.21	0.21	0.21	0.21	0.81	0.21	0.21	0	0	1	0	1	0	0.81	0	0	0	0	0	0.21	0	0.21	0.2	0.81	0	0.21	0	0	0	0
Cluster_92	100329_22_22_4	0	0	0	0	0	0	0	0	0	0	0	0	0	0	0	0	0	0	0	0	0	0	0	0	0	0	0	1	0	0	0	0	0	0	0	0	0	0	0	0	0	0	0	0	0	0	0	0
Cluster_93	100329_22_22_5	0	0	0	0	0	0	0	0	0	0	0	0	0	0	0	0	0	0	0	0	0	0	0	0	0	0.54	0.54	1	0	0.49	0	0	0	0	0	0	0	0	0	0	0	0	0	0	0	0	0	0
Cluster_94	100329_22_22_6	0	0	0	0	0	0	0	0	0	0	0	0	0.23	0.23	0	0	0	0	0	0	0.23	0	0	0	0.18	0	0	1	0	0.24	0	0	0	0	0	0	0	0	0	0	0	0	0	0	0	0.23	0	0
Cluster_95	100329_230_230_1	0.05	0.05	0.05	0.05	0.05	0.05	0.05	0.06	0.05	0.05	0.05	0	0.05	0.05	0.05	0	0	0.05	0.05	0.05	0.05	0	0.05	0.05	0.05	0.05	0.05	1	0	1	0.05	0.05	0.05	0.05	0	0.05	0.05	0.05	0.05	0.05	0.06	0	0.05	0.05	0.07	0.08	0.08	0.05
Cluster_96	100329_231_231_2	0.72	0.72	0	0	0	0	0	0	0	0	0	0	0	0	0	0	0	0	0	0	0	0	0	0	0.72	0	0.72	1	1	0	0	0	0	0	0	0	0	0	0	0	0	0	0	0	0	0	0	0
Cluster_97	100329_233_233_1	0.1	0.13	0.27	0.09	0.09	0.09	0.27	0.09	0.08	0.09	0.09	0.08	0.09	0.09	0.08	0.09	0.09	0.09	0.08	0.08	0.09	0.08	0.13	0.13	0.28	0.09	0.09	1	0.1	0.27	0.09	0.09	0.08	0.09	0.08	0.09	0.09	0.09	0.1	0.1	0.09	0.09	0.08	0.09	0.11	0.08	0.09	0.08
Cluster_98	100329_234_234_1	0	0	0	0	0.12	0.12	0	0	0	0	0	0	0	0	0	0	0	0	0	0	0	0	0	0	0	0	0	1	1	0	0	0	0	0.12	0.12	0	0.12	0	0	0.12	0	0.12	0.12	0	0	0	0.12	0
Cluster_99	100329_240_240_1	0.9	0.9	0.29	0.29	0.94	0.8	0.26	0.26	0.26	0.26	0.26	0.25	0.26	0.26	0.26	0.26	0.26	0.26	0.26	0.26	0.26	0.26	0.9	0.9	0.54	0.54	0.54	1	1	0.26	0.26	0.92	0	0.96	1	0.26	0.4	0.96	0.25	0.26	1	0.26	1	0.26	0.26	0.96	0.26	1
Cluster_100	100329_24_24_24	0.99	0.99	0.21	0.21	0.98	0.98	1	1	0.21	0.21	0.21	0.21	0.21	0.21	0.32	0.21	0.21	0.32	0.21	0.21	0.21	0.21	1	1	1	1	1	1	1	0.17	0.99	0.99	1	0.21	1	0.21	0.21	0.22	1	0.21	1	0.21	1	0.17	0.21	0.21	0.21	1
Cluster_101	100329_250_250_1	0.11	0.12	0.46	0.11	0.1	0.1	0.06	0.11	0.07	0.1	0.1	0.2	0.1	0.1	0.1	0.2	0.2	0.1	0.2	0.2	0.1	0.2	0.2	0.2	0.1	0.1	0.1	1	0.11	0.46	0.1	0.11	0.11	0.1	0.11	0.1	0.1	0.1	0.1	0.11	0.11	0.1	0.11	0.1	0.1	0.1	0.11	0.1
Cluster_102	100329_261_261_1	0.38	0.38	1	0.38	0.38	0.38	0.38	0.38	1	1	1	1	1	1	1	1	1	1	1	1	1	1	0.38	0.38	0.38	0.38	0.38	1	1	1	0.97	0.98	0.38	0.98	0.38	1	0.98	0.98	1	1	1	1	0.38	1	1	0.98	1	0.38
Cluster_103	100329_262_262_1	0	0	0	0	0	0	0	0	0	0	0	0	0	0	0	0	0	0	0	0	0	0	0	0	0	0	0	1	0	0	0	0	0	0	0	0	0	0	1	0	0	0	0	0	0	0	0	0
Cluster_104	100329_26_26_13	0.06	0.06	0.06	0.06	0.99	0.99	0.06	0.06	0.06	0.06	0.06	0.06	0.06	0.06	0.06	0.06	0.06	0.06	0.06	0.06	0.06	0.06	0.06	0.06	0.06	0.06	0.06	1	0.06	0.99	0.06	0	0.06	0.06	0.06	0.06	0.06	0.06	1	0.06	0.99	0.06	0.06	0.06	0.06	1	0.06	0.06
Cluster_105	100329_26_26_5	0.12	0.12	0.05	0.12	1	1	0.12	0.12	0.12	0.12	0.12	0.12	0.12	0.12	0.12	0.12	0.12	0.12	0.12	0.12	0.12	0.05	0.12	0.12	0.12	0.12	0.12	1	0.12	1	0.11	0.12	0.12	0.12	0.12	0.12	0.12	0.12	0.99	0.12	1	0.12	0.12	0.06	0.12	0.98	0.12	0.12
Cluster_106	100329_26_26_8	0.07	0.07	0.07	0.07	0.99	0.99	0.07	0.07	0.07	0.07	0.07	0.07	0.07	0.07	0.07	0.07	0.07	0.07	0.07	0.07	0.07	0.07	0.07	0.07	0.07	0.07	0.07	1	0.07	1	0.07	0.07	0.07	0.07	0.07	0.07	0.07	0.07	1	0.07	1	0.07	0.07	0.07	0.07	0.99	0.07	0.07
Cluster_107	100329_271_271_2	0.38	0.38	0.38	0.38	0.38	0.38	0.38	0.38	0.45	0.45	0.45	0.38	0.45	0.38	0.38	0.38	0.38	0.38	0.38	0.38	0.38	0.38	0.38	0.38	0.38	0.38	0.38	1	0.45	1	0.38	0.38	0.46	0.45	0.48	0.45	0.38	0.45	0.38	0.45	0.45	0.38	0.48	0.47	0.45	0.45	0.38	0.48
Cluster_108	100329_272_272_4	1	0.98	0.55	0	0.62	0.62	0.5	0.59	0.54	0.6	0.6	0.98	0.58	0	0.53	0.98	0.98	0.53	0.98	0.98	0.75	0.98	0.75	0.75	0.46	0.58	0.98	1	0	0.94	0.91	0.9	0.59	0.59	0.59	0.53	0.55	0.58	0.55	0.9	0	0	0.59	0	0	0.6	0.9	0.57
Cluster_109	100329_277_277_1	0	0	0	0	0	0	0	0	0	0	0	0.13	0	0	0	0.13	0.13	0	0.13	0.13	0	0.13	0.13	0.13	0	0	0	1	0	0	0	0	0	0	0	0	0	0	0	0	0	0	0	0	0	0	0	0
Cluster_110	100329_27_27_12	0.99	0.99	0.3	0.3	1	1	0.3	0.99	0.3	0.3	0.3	0.3	0.3	0.3	0.3	0.3	0.3	0.3	0.3	0.3	0.3	0.3	0.99	0.99	0.3	0.99	0.99	1	1	1	0.99	0.99	1	1	1	0.3	1	0.3	1	1	1	1	1	0.3	1	0.3	1	1
Cluster_111	100329_284_284_1	0.56	0.56	0.55	0.55	0.55	0.55	0.51	0.51	0	0	0	0.56	0	0	0.38	0.56	0.56	0.38	0.56	0.56	0.47	0.56	0.47	0.47	0.56	0.56	0.56	1	0.56	0.56	0.55	0.55	0.47	0.37	0.49	0.39	0.56	0.55	0.56	0.38	0.49	0.28	0.5	0.45	0	0.49	0.38	0.34
Cluster_112	100329_28_28_17	1	1	1	1	0.99	0.99	1	1	1	1	1	1	1	1	1	1	1	1	1	1	1	1	1	1	1	1	1	1	1	1	1	0.96	0.97	1	0.97	1	1	1	1	1	1	1	0.97	1	0.98	1	1	0.97
Cluster_113	100329_290_290_1	0	0.18	0.18	0.19	0.18	0.17	0.18	0.2	0.18	0.18	0.18	0.19	0.2	0.17	0.19	0.19	0.2	0.19	0.2	0.2	0.2	0.18	0.18	0.18	0.18	0.16	0.15	1	0.17	0.21	0.1	0	0	0	0	0.1	0	0	0	0	0	0	0	0	0.1	0	0	0
Cluster_114	100329_291_291_2	0	0.97	0.86	0.86	0.08	0.08	0	0	0	0	0	0	0	0	0	0	0	0	0	0	0.86	0	0	0	0	0	0	1	0	0.19	0.9	0	0	0.9	0	0	0.83	0	0	0.94	0.9	0	0	0	0	0.99	0	0
Cluster_115	100329_291_291_5	0	1	0	0	0	0	0	0	0.23	0.23	0.23	0	0	0.23	0.17	0	0	0.17	0	0	0	0	0	0	0	0	0	1	0	0.58	0.94	0	0	0.94	0	0.15	0.91	0	0.15	0.92	0.94	0.31	0	0	0	1	0	0
Cluster_116	100329_305_305_7	0	0	1	0.61	0	0	0.99	0.99	0.97	0.97	0.97	0.98	0.98	0.98	0.98	0.98	0.98	0.98	0.98	0.98	0	0.98	0	0	0	0	0	1	1	0.93	0	0	1	0.97	1	0.98	0.98	1	0.98	0.99	1	1	1	1	1	1	1	1
Cluster_117	100329_307_307_10	1	1	1	1	0.99	0.99	1	1	1	1	1	1	1	1	1	1	1	1	1	1	1	1	1	1	1	1	1	1	1	1	0.99	0.99	1	1	1	1	1	1	0.99	1	1	1	1	1	1	1	1	1
Cluster_118	100329_317_317_1	0	0	0	0	0.1	0	0	0.98	0.99	0	0	0.17	0.99	0	0	0.17	0.17	0	0.17	0.17	0.99	0	0	0	0.19	0	0	1	0	0.99	0.84	0.63	0.47	0.99	0	0	0	0	0	0	0	0	0	0	0	0	1	0.47
Cluster_119	100329_317_317_2	0.14	0.14	0.1	0.1	0.15	0.15	0.1	0.97	0.99	0.15	0.15	0.12	0.98	0.1	0.1	0.12	0.12	0.1	0.12	0.12	0.98	0.1	0.1	0.15	0.16	0.15	0.15	1	0.15	0.98	0.71	0.13	0.16	0.99	0.16	0.16	0.15	0.15	0.15	0.1	0.1	0.15	0.1	0.15	0	0.15	0.71	0.15
Cluster_120	100329_317_317_5	0.38	0.31	0	0	0.39	0	0	0.98	0.98	0	0	0.67	0.98	0	0	0.67	0.67	0	0.67	0.67	0.98	0	0.31	0	0.39	0	0	1	0	0.98	0.89	0.82	0.88	0.98	0.29	0	0	0	0	0	0.29	0	0.29	0	0	0	0.94	0.88
Cluster_121	100329_323_323_7	0.41	0.41	0.49	0.49	0.44	0.44	0.49	0.73	0.73	0.73	0.73	0.4	0.73	0.73	0.4	0.4	0.4	0.4	0.4	0.4	0.73	0.4	0.41	0.41	0.57	0.57	0.57	1	0.49	0.4	0.42	0.42	0.46	0.4	0.46	0.4	0.41	0.4	0.42	0.73	0.5	0.41	0.46	0.41	0.4	0.4	0.73	0.46
Cluster_122	100329_324_324_1	0.4	0.41	0.17	0.17	0.53	0.53	0.17	0.64	0.54	0.54	0.54	0.18	0.53	0.18	0.17	0.18	0.18	0.17	0.18	0.18	0.53	0.18	0.18	0.53	0.71	0.53	0.53	1	0.48	0.17	0.53	0.17	0.7	0.53	0.68	0.69	0	0	0.52	0.17	0.17	0.53	0	0.53	0	0.52	0.53	0.52
Cluster_123	100329_324_324_10	0.38	0.38	0.26	0.24	0.64	0.64	0.25	0.64	0.64	0.64	0.64	0.25	0.64	0.25	0.25	0.25	0.25	0.25	0.25	0.25	0.64	0.25	0.25	0.6	0.65	0.64	0.64	1	0.64	0.25	0.63	0.25	0.65	0.64	0.66	0.66	0	0	0.64	0.25	0.25	0.64	0	0.64	0	0.64	0.56	0.64
Cluster_124	100329_324_324_11	0.6	0.6	0.38	0.38	0.82	0.82	0.38	0.82	0.82	0.82	0.82	0.38	0.82	0.38	0.38	0.38	0.38	0.38	0.38	0.38	0.82	0.38	0.38	0.82	0.83	0.82	0.82	1	0.75	0.38	0.82	0.38	0.83	0.82	0.83	0.82	0	0.32	0.82	0.38	0.38	0.82	0	0.76	0	0.82	0.6	0.82
Cluster_125	100329_324_324_12	0.63	0.63	0.47	0.4	0.78	0.78	0.47	0.78	0.78	0.63	0.63	0.47	0.78	0.47	0.47	0.47	0.47	0.47	0.47	0.47	0.78	0.47	0.47	0.78	0.82	0.78	0.78	1	0.78	0.47	0.78	0.47	0.8	0.79	0.8	0.81	0.4	0.62	0.78	0.47	0.47	0.78	0	0.45	0	0.62	0.78	0.78
Cluster_126	100329_324_324_13	0.1	0	0	0	0	0	0	0	0	0	0	0	0	0	0	0	0	0	0	0	0	0	0	0	0	0	0	1	0	0	0.1	0	0	0	0	0	0	0.1	0	0	0	0	0	0	0	0	0	0
Cluster_127	100329_324_324_2	0.41	0.41	0.22	0.24	0.72	0.72	0.24	0.72	0.72	0.48	0.49	0.23	0.74	0.23	0.23	0.23	0.23	0.23	0.23	0.23	0.74	0.23	0.24	0.72	0.68	0.72	0.72	1	0	0.24	0.72	0.24	0.67	0.72	0.68	0.68	0	0	0.72	0.24	0.24	0.72	0	0.7	0	0.72	0.48	0.72
Cluster_128	100329_324_324_3	0.2	0.2	0	0	0.64	0.63	0	0.61	0.62	0.62	0.62	0	0.62	0	0	0	0	0	0	0	0.62	0	0	0.64	0.68	0.63	0.63	1	0	0	0.62	0	0.69	0.62	0.68	0.67	0	0	0.63	0	0	0.63	0	0	0	0.63	0.5	0.65
Cluster_129	100329_324_324_4	0.6	0.6	0.25	0.25	0.6	0.25	0.25	0.25	0.6	0.6	0.6	0.25	0.25	0.25	0.25	0.25	0.25	0.25	0.25	0.25	0.25	0.25	0.25	0.25	0.6	0.25	0.25	1	0.23	0	0.25	0	0.25	0.23	0.25	0.6	0.23	0.24	0.23	0.23	0.24	0.23	0.25	0.23	0.23	0.64	0.6	0.25
Cluster_130	100329_324_324_5	0.25	0.25	0	0	0.25	0	0	0	0.25	0.25	0.25	0	0	0	0	0	0	0	0	0	0	0	0	0	0.25	0	0	1	0	0	0	0	0	0	0	0.25	0	0	0	0	0	0	0	0	0	0	0.25	0
Cluster_131	100329_324_324_6	0.64	0.64	0.41	0.41	0.78	0.78	0.41	0.78	0.78	0.78	0.78	0.4	0.78	0.4	0.4	0.4	0.4	0.4	0.4	0.4	0.78	0.4	0.41	0.78	0.78	0.78	0.78	1	0	0.41	0.78	0.41	0.76	0.78	0.78	0.77	0.33	0	0.78	0.41	0.41	0.78	0	0.75	0	0.78	0.78	0.78
Cluster_132	100329_324_324_7	0.38	0.38	0.3	0.31	0.7	0.7	0.32	0.7	0.7	0.7	0.7	0.32	0.7	0.32	0.32	0.32	0.32	0.32	0.32	0.32	0.7	0.32	0.32	0.7	0.66	0.64	0.64	1	0	0.31	0.7	0.31	0.66	0.7	0.66	0.66	0	0	0.69	0.3	0.31	0.7	0	0.7	0	0.7	0.6	0.7
Cluster_133	100329_324_324_8	0.37	0.37	0.27	0.27	0.64	0.64	0.27	0.64	0.64	0.64	0.64	0.27	0.64	0.27	0.27	0.27	0.27	0.27	0.27	0.27	0.64	0.27	0.27	0.64	0.62	0.64	0.64	1	0.56	0.26	0.64	0.27	0.62	0.64	0.62	0.62	0	0	0.64	0.27	0.27	0.64	0	0.63	0	0.64	0.33	0.64
Cluster_134	100329_324_324_9	0.51	0.51	0.3	0.26	0.6	0.6	0.32	0.61	0.6	0.6	0.6	0.31	0.6	0.31	0.31	0.31	0.31	0.31	0.31	0.31	0.6	0.31	0.31	0.61	0.62	0.61	0.61	1	0.6	0.31	0.6	0.27	0.62	0.6	0.62	0.62	0	0	0.61	0.31	0.31	0.6	0	0.6	0	0.6	0.51	0.6
Cluster_135	100329_332_332_18	1	1	0	1	1	1	1	1	1	1	1	1	1	1	1	1	1	1	1	1	1	1	1	1	1	1	1	1	1	0	1	1	1	1	1	1	1	1	1	1	1	1	1	0	1	1	1	1
Cluster_136	100329_332_332_23	1	1	1	1	1	1	1	1	1	1	1	1	1	1	1	1	1	1	1	1	1	1	1	1	1	1	1	1	1	1	1	1	1	1	1	1	1	1	1	1	1	1	1	0	1	1	1	1
Cluster_137	100329_335_335_3	0	0	0	0	0	0	0	0	0	0	0	0	0	0	0	0	0	0	0	0	0	0	0	0	0	0	0	1	0	1	0	0	0	0	0	0	0	0	0	0	0	0	0	0	0	0	0	0
Cluster_138	100329_335_335_4	0	0	0	0	0	0	0	0	0	0	0	0	0	0	0	0	0	0	0	0	0	0	0	0	0	0	0	1	0	1	0	0	0	0	0	0	0	0	0	0	0	0	0	0	0	0	0	0
Cluster_139	100329_340_340_4	0.54	0.92	0.83	0.88	0.86	0.86	0.96	0.94	0.62	0.62	0.62	0.62	0.62	0.62	0.62	0.62	0.62	0.62	0.62	0.62	0.62	0.62	0.54	0.54	0.54	0.65	0.65	1	1	0.89	0.95	0.94	1	0.88	1	0.88	0.92	0.88	0.97	0.88	0.88	0.88	1	0.88	0.88	1	0.88	1
Cluster_140	100329_342_342_2	0.2	0.2	0.2	0.2	0.2	0.2	0.2	0.2	0.2	0.2	0.2	1	0.2	0.2	0.2	1	1	0.2	1	1	0.2	0.2	0.2	0.2	0.2	0.2	0.2	1	0.2	0.2	0.2	0.2	0.2	0.2	0.2	0.2	0.2	0.2	0.2	0.2	0.2	0.2	0.2	0.2	0.2	1	0.2	0.2
Cluster_141	100329_345_345_11	0.86	0.86	0.37	0.36	0	0.87	0	0.36	0.86	0.86	0.86	0.36	0	0.36	0.36	0.36	0.36	0.36	0.36	0.36	0	0.36	0.36	0.36	0.86	0	0.36	1	0	0	0	0	0.36	0.36	0.19	0	0.19	0.86	1	0	0.37	0.37	0	0	0	0	0	0
Cluster_142	100329_345_345_12	0.55	0.55	0	0	0.38	0.55	0	0	0.55	0.55	0.55	0	0	0	0	0	0	0	0	0	0	0	0	0	0.56	0	0	1	0	0	0	0	0.43	0	0.32	0.43	0	0.56	0.49	0	0	0	0	0	0	0.45	0.43	0
Cluster_143	100329_349_349_1	0.06	0.05	0	0	0.06	0.05	0	0	0	0	0	0.08	0	0.08	0	0.08	0.08	0	0.08	0.08	0	0.08	0	0.06	0.06	0	0	1	0	0	0	0	0	0	0	0	0	0	0	0	0	0	0	0.06	0	0.05	0	0
Cluster_144	100329_351_351_2	0.55	0.55	0	0.55	0.89	0.63	0.54	0.54	0.55	0.55	0.55	0.55	0.55	0.55	0.55	0.55	0.55	0.55	0.55	0.55	0.55	0.55	0.55	0.55	0.55	0.55	0.55	1	0.55	0.98	0.55	0.55	0.38	0.55	0.38	0.55	0.55	0.55	0.56	0.54	0.55	0.55	0.38	0.55	0.54	0.55	0.54	0.38
Cluster_145	100329_356_356_1	0.95	0.14	0	0	0	0	0	0	0.15	0.15	0.15	0	0.14	0.15	0	0	0	0	0	0	0.14	0	0	0	0	0	0	1	0	0.15	0	0	0.15	0	0	0	0	0	0.14	0.14	0.14	0	0	0.14	0	0	0.14	0
Cluster_146	100329_356_356_2	0.94	0.16	0.17	0.18	0	0.19	0	0.21	0.6	0.6	0.6	0.22	0.21	0.6	0.15	0.22	0.22	0.15	0.22	0.22	0.21	0.17	0.19	0.18	0.18	0.17	0.17	1	0.2	0.6	0.21	0.22	0.61	0.21	0.2	0.17	0.22	0	0.18	0.17	0.2	0.18	0.2	0.17	0	0.18	0.21	0.18
Cluster_147	100329_360_360_1	0.68	0	0	0	0	0	0	0	0.49	0.49	0.49	0	0	0.51	0	0	0	0	0	0	0	0	0	0	0	0	0	1	0	0.51	0	0	0.51	0	0	0	0	0	0	0	0	0	0	0	0	0	0	0
Cluster_148	100329_360_360_3	0.07	0.05	0.05	0.05	0.05	0.05	0.05	0.05	0.07	0.07	0.07	0.05	0.05	0.07	0.05	0.05	0.05	0.05	0.05	0.05	0.05	0.05	0.05	0.05	0.05	0.05	0.05	1	0.05	0.05	0.05	0.45	0.07	0.05	0.05	0.05	0.05	0.05	0.05	0.05	0.05	0.05	0.05	0.05	0.05	0.05	0.05	0.05
Cluster_149	100329_372_372_1	0.18	0.18	0.18	0.18	0.18	0.18	0.18	0.17	0.18	0.18	0.18	0.18	0.18	0.18	0.18	0.18	0.18	0.18	0.18	0.18	0.18	0.18	0.17	0.17	0.18	0.18	0.18	1	0.18	0.52	0.18	0.18	0.21	0.18	0.16	0.18	0.18	0.18	0.18	0.18	0.18	0.18	0.18	0.18	0.18	0.18	0.18	0.21
Cluster_150	100329_372_372_2	0.07	0.1	0.1	0.1	0.08	0	0.1	0.1	0.1	0.1	0.1	0.08	0.1	0.07	0.1	0.08	0.08	0.1	0.08	0.08	0.1	0.08	0.08	0.1	0.09	0.09	0.07	1	0.1	0.34	0.06	0.1	0.1	0.1	0.1	0.09	0.1	0.1	0.12	0.07	0.1	0.11	0.1	0.1	0.12	0.1	0	0.1
Cluster_151	100329_380_380_1	0	0	0	0	0	0	0	0	0	0	0	0	0	0	0	0	0	0	0	0	0	0	0	0	0	0	0	1	0	0	0	0	0	0	0	0	0	0	0	0	0	0	0	0	0	0	0	0
Cluster_152	100329_382_382_1	0.23	0.23	0.23	0.23	0.23	0.23	0.23	0.72	0.23	0.23	0.23	0.23	0.23	0.23	0	0.23	0.23	0.23	0.23	0.23	0.23	0.23	0.23	0.23	0.23	0.23	0.23	1	0.23	0.23	0.23	0.23	0.23	0.23	0.23	0.86	0.23	0.23	0.23	0.23	0.23	0.23	0.23	0.23	0.23	0.23	0.23	0.23
Cluster_153	100329_382_382_2	0	0	0	0	0.1	0.1	0	0	0	0	0	0.1	0	0	0.1	0.1	0	0.1	0.1	0.1	0	0.1	0	0	0.11	0	0	1	0	0	0	0	0	0	0	0.72	0.1	0	0	0	0	0	0	0.1	0	0	0.1	0
Cluster_154	100329_382_382_3	0.07	0.07	0.06	0.06	0.64	0.06	0.06	0.75	0.06	0.06	0.06	0.06	0.06	0.06	0.07	0.07	0.07	0.07	0.07	0.07	0.06	0.06	0.07	0.07	0.07	0.07	0.07	1	0.07	0.06	0.07	0.06	0.06	0.07	0.06	0.9	0.08	0.06	0.07	0.06	0.06	0.06	0.06	0.06	0.07	0.06	0.06	0.06
Cluster_155	100329_387_387_1	0	0	0	0	0	0	0	0	0	0	0	0	0	0	0	0	0	0	0	0	0	0	0	0	0	0	0	1	0	0	0	0	0	0	0	0	0	0	0	0	0	0	0	0	0	0	0	0
Cluster_156	100329_39_39_31	0.59	0.59	0.59	0.59	0.59	0.59	0.61	0.61	0.61	0.61	0.61	0.61	0.61	0.61	0.61	0.61	0.61	0.61	0.61	0.61	0.61	0.61	0.61	0.61	0.59	0.59	0.59	1	0.61	0.59	0.61	0.58	0.61	0.43	0.61	0.61	0.59	0.59	0.61	0.59	0	0.61	0.61	0.59	0.59	0.59	0.59	0.61
Cluster_157	100329_41_41_1	1	1	1	1	0.95	0	0.98	0.95	0	1	1	0	1	1	1	0.94	0	1	0.94	0.94	1	0.94	1	1	1	0.92	0.92	1	1	1	1	0.79	1	1	1	1	1	1	0.95	1	0.95	0.95	1	1	0.98	0.95	1	1
Cluster_158	100329_41_41_23	0.58	0.48	0.48	0.48	0.48	0.48	0.48	0.48	0.48	0.48	0.48	0.48	0.48	0.48	0.48	0.48	0.48	0.48	0.48	0.48	0.48	0.48	0.48	0.48	0.48	0.48	0.48	1	0.58	0.48	0.48	0.48	0.48	0.59	0.48	0.48	0.48	0.56	0.48	0.48	0.48	0.48	0.48	0.48	0.48	0.48	0.48	0.48
Cluster_159	100329_41_41_3	1	1	0.97	1	1	1	0.96	1	0.55	1	1	1	1	1	1	1	0.55	1	1	1	1	1	1	1	0.99	1	1	1	1	0.97	0.99	0.99	1	1	1	1	1	1	1	1	1	1	1	1	1	0.99	1	1
Cluster_160	100329_42_42_18	0	0	0	0.69	0	0	0.73	1	0.69	0.69	0.69	0.69	0.69	0.69	0.69	0.69	0.69	0.69	0.69	0.69	0.69	0.69	0	0	0	0	0	1	1	1	0.95	0	1	0.69	1	0.65	1	0.69	1	0.69	1	0.7	1	1	0.69	0.69	0.69	1
Cluster_161	100329_42_42_21	0.98	0.98	0.12	0.99	0.98	0.98	0.99	1	1	1	1	1	1	1	1	1	1	1	1	1	1	1	0.98	0.98	0.98	0.98	0.98	1	1	1	0.98	0.98	1	1	1	1	1	1	0.98	1	1	1	1	1	1	1	1	1
Cluster_162	100329_45_45_17	0	0	0.68	0.65	0.73	0.73	0.68	0.68	0.68	0.68	0.68	0.73	0.68	0.68	0.73	0.73	0.73	0.73	0.73	0.73	0.68	0.73	0	0	0	0	0	1	0.78	0.73	0.69	0	0.66	0.68	0.66	0.66	0.68	0.68	0.73	0.73	0.71	0.73	0.66	0.68	0.68	0.73	0.73	0.66
Cluster_163	100329_45_45_29	0.52	0.4	0.27	0.27	0.52	0.52	0.68	0.36	0.25	0.25	0.25	0.27	0.25	0.25	0.27	0.28	0.27	0.27	0.27	0.27	0.31	0.28	0.26	0.25	0.68	0.68	0.52	1	0.68	0.25	0.22	0.37	0.68	0.24	0.68	0.49	0.36	0.28	0.67	0.25	0.68	0.25	0.68	0.37	0.59	0.28	0.24	0.68
Cluster_164	100329_45_45_30	0.27	0.27	0	0	0.26	0.26	0.28	0	0	0	0	0	0	0	0	0	0	0	0	0	0	0	0.27	0.27	0.27	0.25	0.27	1	0.28	0.14	0.17	0	0.28	0	0.28	0.19	0.15	0	0.28	0	0.28	0	0.28	0	0.19	0	0	0.28
Cluster_165	100329_45_45_31	0.85	0.85	0.91	0.84	0.85	0.85	0.91	0.85	0.85	0.85	0.85	0.85	0.85	0.85	0.85	0.85	0.85	0.85	0.85	0.85	0.85	0.85	0.85	0.85	0.85	0.85	0.85	1	0.85	0.91	0.89	0.85	0.85	0.89	0.85	0.85	0.85	0.84	0.85	0.9	0.84	0.85	0.85	0.84	0.9	0.84	0.9	0.85
Cluster_166	100329_49_49_27	0	0	0	0	0	0	0	0	0	0	0	0	0	0	0	0	0	0	0	0	0	0	0	0	0	0	0	1	0	0	0	0	0	0	0	0	0	0	0	0	0	0	0	0	0	0	0	0
Cluster_167	100329_51_51_1	0.85	0.86	0.87	0.87	0.88	0.88	0.87	0.87	0.87	0.87	0.87	0.87	0.87	0.87	0.87	0.87	0.87	0.87	0.87	0.87	0.87	0.87	0.86	0.86	0.87	0.87	0.87	1	0	0.87	0.87	0.87	0.87	0.87	0.87	0.87	0.87	0.87	0.87	0.87	0.87	0.87	0.87	0.87	0.87	0.87	0.87	0.87
Cluster_168	100329_58_58_20	0	0	0	0	0	0	0	0	0.11	0.11	0.11	0.11	0.11	0	0.11	0.11	0.11	0.11	0	0.11	0.11	0.11	0	0	0	0	0	1	0	0	0	0	0	0	0	0	0	0	0	0	0	0	0	0	0	0	0.1	0
Cluster_169	100329_58_58_22	1	0	0.18	0	0	0	1	0.2	1	1	1	1	1	1	1	1	1	1	1	1	1	1	0.18	0	0.19	0.19	0	1	0.2	0.19	0.47	0	1	0.46	0.19	0.19	0.19	0.19	0.2	0.46	0	0.19	0.18	0.46	0	0.2	0.46	0.46
Cluster_170	100329_58_58_9	0.68	0.68	0.43	0.43	0.62	0.15	0.15	0.41	0.15	0.15	0.15	0.15	0.15	0.15	0.15	0.15	0.15	0.15	0.15	0.15	0.15	0.15	0.42	0.53	0.14	0.42	0	1	0	0.98	0	0	0	0.09	0	0	0	0.18	0	0	0	0	0	0.16	0.14	0.16	0	0.08
Cluster_171	100329_5_5_1	1	1	1	1	1	1	1	1	1	1	1	1	1	1	1	1	1	1	1	1	1	1	1	1	1	1	1	1	1	1	1	1	1	1	1	1	1	1	1	1	1	1	1	1	1	1	1	1
Cluster_172	100329_5_5_30	1	1	1	1	1	1	1	1	1	1	1	1	1	1	1	1	1	1	1	1	1	1	1	1	1	1	1	1	1	1	1	1	1	0.99	1	1	1	1	1	1	1	1	1	1	1	1	1	1
Cluster_173	100329_5_5_67	0.92	0.98	0.35	1	1	1	1	1	1	1	1	1	1	1	1	0.37	1	1	1	1	1	1	1	1	0.93	0.93	0.39	1	1	0.12	1	1	1	1	1	1	0.99	1	1	1	0.99	1	1	0.12	1	1	1	1
Cluster_174	100329_60_60_14	0.14	0.14	0.14	0.14	0.14	0.14	0.14	0.14	0.14	0.14	0.14	0.14	0.14	0.14	0.14	0.14	0.14	0.14	0.14	0.14	0.14	0.14	0.99	0.99	0.15	0.99	0.99	1	0.14	0.14	0.14	0.98	1	0.14	1	0	0.14	0.14	0.14	0.14	0.14	0.14	1	0.14	0.14	0.14	0.14	1
Cluster_175	100329_60_60_2	0	0	0	0	0.96	0.96	1	1	0	0	0	0	0	0	0	0	0	0	0	0	0	0	0	0	0	0	0	1	1	0	0.96	0	1	0.99	1	0	0	0.99	0.99	0	1	0	1	0	0	0.97	0	1
Cluster_176	100329_65_65_1	0	0	1	0.92	0	0	1	1	0.92	0.92	0.92	0	0.92	0.92	0.92	0.92	0.92	0.92	0.92	0.92	0.92	0.92	0	0	0	0	0	1	1	1	0	0	1	1	1	1	1	1	1	1	1	1	1	1	1	1	1	1
Cluster_177	100329_6_6_84	0.44	0.64	0.55	0.55	0.38	0.66	1	0.39	0.48	0.48	0.48	0.48	0.48	0.48	0.47	0.48	0.38	0.48	0.48	0.48	0.48	0.38	0.64	0.64	0.69	0.47	0.69	1	1	0.47	0.9	0.64	1	0.38	0.36	0.48	0.83	0.55	0.99	0.47	0.75	0.55	0.97	0.54	0.36	0.55	0.55	0.66
Cluster_178	100329_6_6_86	1	1	1	1	1	1	1	1	1	1	1	1	1	1	1	1	1	1	1	1	1	1	1	1	0.83	1	1	1	1	0.99	1	0.83	1	0.99	1	1	0.99	0.81	1	0.99	1	0.99	1	0.99	0.99	0.99	0.99	1
Cluster_179	100329_70_70_6	0.5	0.5	1	1	0.5	0.5	1	1	1	1	1	1	1	1	1	1	1	1	1	1	1	1	0.5	0.5	0.5	0.5	0.5	1	1	1	1	0.51	1	1	1	1	1	1	1	1	1	0.95	1	1	1	1	1	1
Cluster_180	100329_80_80_17	1	1	1	1	1	1	1	1	1	1	1	1	1	1	1	1	1	1	1	1	1	1	1	1	1	1	1	1	1	1	1	1	1	1	1	1	1	1	1	1	1	1	1	0.86	1	1	1	1
Cluster_181	100329_83_83_1	0.19	0.19	0.19	0.19	0.19	0.19	0.2	0.2	0.19	0.19	0.19	0.19	0.19	0.19	0.19	0.19	0.19	0.19	0.19	0.19	0.19	0.19	0.19	0.19	0.19	0.19	0.19	1	0.19	0.19	0.19	0.19	0.19	0.19	0.19	0.19	0.19	0.19	0.19	0.19	0.19	0.19	0.19	0.19	0.19	0.19	0.19	0.19
Cluster_182	100329_83_83_10	0.68	0.68	0.68	0.68	0.48	0.48	0.48	0	0	0	0	0.68	0	0	0	0.68	0.68	0.68	0.68	0.68	0.68	0.68	0.68	0.68	0.68	0.48	0.48	1	0	0.67	0.64	0	0	0	0	0	0	0	0	0.67	0.6	0	0	0	0	0	0.67	0.68
Cluster_183	100329_83_83_11	0.62	0.62	0.49	0.62	0.71	0.71	0.71	0.7	0.72	0.72	0.72	0.62	0.62	0.62	0.62	0.62	0.62	0.62	0.62	0.62	0.72	0.62	0.71	0.72	0.62	0.71	0.71	1	0.62	0.62	0.82	0.62	0.62	0.56	0.62	0.85	0.62	0.71	0.72	0.62	0.62	0.62	0.62	0.57	0.62	0.72	0.85	0.62
Cluster_184	100329_83_83_12	0.41	0.41	0.42	0.42	0.57	0.57	0.57	0.56	0.57	0.57	0.57	0.42	0.42	0.42	0.42	0.42	0.42	0.42	0.42	0.42	0.57	0.42	0.57	0.57	0.42	0.57	0.57	1	0.42	0.42	0.68	0.42	0.42	0.56	0.42	0.67	0.42	0.42	0.57	0.42	0.42	0.56	0.42	0.57	0.42	0.57	0.67	0.41
Cluster_185	100329_83_83_13	0	0	0	0	0	0	0	0	0	0	0	0	0	0	0	0	0	0	0	0	0	0	0	0	0	0	0	1	0	0	0	0	0	0	0	0	0	0	0	0	0	0	0	0	0	0	0	0
Cluster_186	100329_83_83_2	0.15	0.15	0.17	0.17	0.16	0.16	0.17	0.17	0.17	0.17	0.17	0.17	0.17	0.17	0.17	0.17	0.17	0.17	0.17	0.17	0.17	0.17	0.16	0.16	0.16	0.16	0.16	1	0.17	0.17	0.17	0.17	0.17	0.17	0.17	0.17	0.17	0.17	0.17	0.17	0.17	0.17	0.17	0.17	0.17	0.17	0.17	0.17
Cluster_187	100329_83_83_3	0.06	0.06	0.08	0.08	0.08	0.08	0.06	0.06	0.06	0.06	0.06	0.06	0.06	0.06	0.06	0.06	0.06	0.06	0.06	0.06	0.06	0.06	0.07	0.07	0.07	0.07	0.07	1	0.06	0.08	0.06	0.07	0.06	0.08	0.06	0.06	0.08	0.08	0.06	0.06	0.06	0.08	0.06	0.06	0.06	0.08	0.06	0.06
Cluster_188	100329_83_83_4	0	0	0	0	0	0	0	0	0	0	0	0	0	0	0	0	0	0	0	0	0	0	0	0	0	0	0	1	0	0	0	0	0	0	0	0	0	0	0	0	0	0	0	0	0	0	0	0
Cluster_189	100329_83_83_5	0.03	0.31	0.39	0.03	0.39	0.21	0.39	0.03	0.21	0.21	0.21	0.39	0.03	0	0.39	0.35	0.39	0.39	0.39	0.39	0.39	0.39	0.39	0.39	0.39	0.95	0.95	1	0	0	0.39	0	0.07	0.11	0.07	0.05	0.04	0.07	0.21	0.39	0.2	0	0.07	0.13	0.39	0.68	0.06	0.39
Cluster_190	100329_83_83_6	0.52	0.52	0.52	0.52	0.52	0.52	0.52	0.52	0.52	0.52	0.52	0.52	0	0	0.52	0.52	0.52	0.52	0.52	0.52	0.52	0.52	0.52	0.52	0.52	0.52	0.52	1	0.52	0.52	0.52	0	0.52	0.39	0.52	0.52	0	0.52	0.52	0	0	0	0.52	0	0.52	0.52	0.4	0.52
Cluster_191	100329_83_83_9	0	0	0	0	0	0	0	0	0	0	0	0	0	0	0	0	0	0	0	0	0	0	0	0	0	0	0	1	0	0	0	0	0	0	0	0	0	0	0	0	0	0	0	0	0	0	0	0
Cluster_192	100329_85_85_10	0.66	0.54	0.54	0.53	0.79	0.79	0.54	0.79	0.79	0.79	0.79	0.54	0.78	0.54	0.54	0.54	0.54	0.54	0.54	0.54	0.78	0.54	0.54	0.79	0.83	0.79	0.79	1	0	0.54	0.79	0.53	0.83	0.78	0.83	0.83	0.3	0.66	0.79	0.54	0.54	0.79	0	0.79	0	0.78	0.79	0.78
Cluster_193	100329_85_85_11	0.56	0.43	0.43	0.43	0.73	0.73	0.43	0.73	0.74	0.73	0.73	0.43	0.74	0.43	0.43	0.43	0.43	0.43	0.43	0.43	0.74	0.43	0.43	0.73	0.6	0.74	0.74	1	0	0.43	0.73	0.43	0.62	0.74	0.62	0.63	0.34	0.55	0.73	0.43	0.43	0.73	0	0.72	0	0.73	0.54	0.74
Cluster_194	100329_85_85_12	0.42	0.4	0.42	0.4	0.74	0.74	0.42	0.73	0.73	0.73	0.73	0.41	0.75	0.41	0.41	0.27	0.41	0.41	0.41	0.41	0.75	0.41	0.42	0.75	0.73	0.74	0.74	1	0.35	0.41	0.73	0.41	0.73	0.73	0.72	0.8	0.16	0.07	0.74	0.41	0.42	0.74	0	0.74	0	0.82	0.51	0.73
Cluster_195	100329_85_85_13	0	0	0	0	0	0	0	0	0	0	0	0	0	0	0	0	0	0	0	0	0	0	0	0	0	0	0	1	0	0	0	0	0	0	0	0	0	0	0	0	0	0	0	0	0	0	0	0
Cluster_196	100329_85_85_7	0.6	0.29	0.22	0.22	0.24	0.24	0.23	0.25	0.44	0.42	0.3	0.22	0.44	0.22	0.23	0.22	0.22	0.23	0.22	0.22	0.23	0.22	0.28	0.2	0.19	0.22	0.22	1	0.29	0.22	0.23	0.23	0.43	0.23	0.43	0.23	0.22	0.29	0.23	0.23	0.3	0.22	0.43	0.3	0.22	0.27	0.22	0.43
Cluster_197	100329_85_85_8	0.4	0.4	0.4	0.27	0.3	0.28	0.26	0.38	0.3	0.36	0.36	0.27	0.27	0.27	0.27	0.27	0.27	0.27	0.27	0.27	0.27	0.27	0.4	0.27	0.38	0.27	0.39	1	0.4	0.26	0.27	0.4	0.38	0.4	0.37	0.37	0.14	0.29	0.4	0.26	0.26	0.38	0.06	0.38	0.09	0.4	0.41	0.24
Cluster_198	100329_85_85_9	0.69	0.69	0.69	0.53	0.61	0.62	0.53	0.79	0.62	0.78	0.78	0.52	0.62	0.52	0.52	0.52	0.52	0.52	0.52	0.52	0.62	0.52	0.69	0.62	0.86	0.62	0.69	1	0.44	0.53	0.62	0.69	0.84	0.62	0.85	0.85	0.19	0.58	0.79	0.53	0.53	0.78	0	0.78	0	0.78	0.62	0.57
Cluster_199	100329_88_88_11	1	1	1	0	0.26	0.26	0	1	0	0	0	1	0	0	0	1	1	0	1	1	0	1	0.24	0.24	1	0.24	0.24	1	0	0	0	0	1	0	1	0	1	0	0	0.99	0	0	1	0.63	0	0	0.99	1
Cluster_200	100329_88_88_7	1	1	0.99	0.24	0.7	0.7	0.7	0	0.69	0.69	0.69	0.99	0.24	0.24	0.24	0.99	0.99	0.24	0.99	0.99	0.69	0.99	0.69	0.69	0.99	0.7	0.7	1	0	0.24	0	0.7	0	0.7	0.7	0.24	0.7	0.69	0.23	0.7	0	0.7	0.7	0.24	0.24	0.25	0.7	0
Cluster_201	100329_97_97_10	0	0	0	0	0	0	0	0	0	0	0	0	0	0	0	0	0	0	0	0	0	0	0	0	0	0	0	1	0	1	0	0	0	0	0	0	0	0	0	0	0	0	0	0	0	0	0	0
Cluster_202	100329_97_97_5	0	0	0	0	0	0	0	0	0	0	0	0	0	0	0	0	0	0	0	0	0	0	0	0	0	0	0	1	0	1	0	0	0.04	0	0.04	0	0.04	0	0	0	0	0	0.04	0	0	0	0	0.04
Cluster_203	100329_97_97_8	0	0	0	0	0	0	0	0	0	0	0	0	0	0	0	0	0	0	0	0	0	0	0	0	0	0	0	1	0	1	0	0	0	0	0	0	0	0	0	0	0	0	0	0	0	0	0	0
Cluster_204	100329_99_99_1	0.62	0.62	0.61	0.62	0.62	0.62	0.61	0.62	0.61	0.62	0.62	0.61	0.62	0.62	0.62	0.62	0.61	0.62	0.62	0.62	0.62	0.62	0.62	0.62	0.62	0.62	0.62	1	0.62	0.61	0.62	0.62	0.61	0.62	0.61	0.62	0.62	0.62	0.62	0.62	0.62	0.62	0.61	0.62	0.62	0.62	0.62	0.61
Cluster_205	100329_99_99_2	0.59	0.59	0.6	0.59	0.59	0.59	0.6	0.59	0.57	0.59	0.59	0.59	0.59	0.59	0.58	0.59	0.57	0.58	0.59	0.59	0.59	0.59	0.59	0.59	0.6	0.59	0.59	1	0.59	0.6	0.59	0.6	0.59	0.59	0.59	0.59	0.59	0.59	0.59	0.59	0.59	0.59	0.59	0.59	0.59	0.6	0.59	0.59
Cluster_206	100329_99_99_3	0.49	0.49	0.49	0.49	0.49	0.49	0.49	0.49	0.49	0.49	0.49	0.49	0.49	0.49	0.49	0.49	0.49	0.49	0.49	0.49	0.49	0.49	0.49	0.49	0.49	0.49	0.49	1	0.49	0.49	0.49	0.49	0.49	0.49	0.49	0.49	0.49	0.49	0.49	0.49	0.49	0.49	0.49	0.49	0.49	0.49	0.49	0.49
Cluster_207	100329_99_99_4	0.29	0.29	0.29	0.29	0.29	0.29	0.29	0.29	0.29	0.29	0.29	0.29	0.29	0.29	0.29	0.29	0.29	0.29	0.29	0.29	0.29	0.29	0.29	0.29	0.29	0.29	0.29	1	0.29	0.29	0.29	0.3	0.29	0.29	0.29	0.29	0.29	0.29	0.29	0.29	0.29	0.29	0.29	0.29	0.29	0.29	0.29	0.29
Cluster_208	100329_99_99_5	0.3	0.3	0.3	0.3	0.3	0.3	0.31	0.3	0.31	0.31	0.31	0.31	0.31	0.31	0.31	0.31	0.31	0.31	0.31	0.31	0.31	0.31	0.3	0.3	0.3	0.3	0.3	1	0.31	0.31	0.3	0.3	0.31	0.31	0.3	0.31	0.31	0.31	0.31	0.31	0.31	0.31	0.31	0.31	0.31	0.3	0.31	0.31
Cluster_209	100329_99_99_6	0.25	0.25	0.25	0.25	0.24	0.24	0.25	0.25	0.25	0.25	0.25	0.25	0.25	0.25	0.25	0.25	0.25	0.25	0.25	0.25	0.25	0.25	0.25	0.25	0.25	0.25	0.25	1	0.26	0.25	0.26	0.26	0.24	0.25	0.24	0.25	0.25	0.25	0.26	0.25	0.26	0.25	0.24	0.25	0.25	0.25	0.25	0.24
Cluster_210	100329_99_99_7	0.5	0.49	0.48	0.5	0.5	0.5	0.5	0.5	0.5	0.5	0.5	0.49	0.5	0.5	0.5	0.5	0.5	0.5	0.5	0.5	0.5	0.5	0.49	0.49	0.49	0.49	0.49	1	0.5	0.5	0.5	0.5	0.48	0.5	0.48	0.5	0.5	0.5	0.5	0.5	0.5	0.5	0.48	0.5	0.5	0.5	0.5	0.48
Cluster_211	100329_99_99_8	0.43	0.43	0.43	0.43	0.43	0.43	0.43	0.43	0.43	0.43	0.43	0.43	0.43	0.43	0.43	0.43	0.43	0.43	0.43	0.43	0.43	0.43	0.42	0.42	0.43	0.43	0.43	1	0.43	0.43	0.43	0.43	0.43	0.42	0.43	0.43	0.43	0.43	0.43	0.43	0.43	0.43	0.43	0.43	0.43	0.43	0.43	0.43
Cluster_212	100329_9_9_4	0	0	0	0	0	0	1	1	0	0	0	0	0	0	0	0	0	0	0	0	0	0	0	0	0	0	0	1	1	0	0	0.96	1	0	1	0	0	0	1	0	1	0	1	0	0	0	0	1
Cluster_213	100343_10_10_118	0.97	0.97	0.97	0.97	0.97	0.97	1	1	1	1	1	1	1	1	1	1	1	1	1	1	1	1	0.96	0.96	0.97	0.97	0.97	1	1	0.97	0.98	0.98	1	1	1	1	0.97	1	0.97	0.97	1	0.99	1	0.97	0.97	1	0.97	1
Cluster_214	100343_10_10_120	0.98	0.98	0.99	0.99	0.98	0.98	0.99	0.99	1	1	1	1	1	1	1	1	1	1	1	1	1	1	0.98	0.98	0.98	0.98	0.98	0.99	0.99	1	0.99	0.99	0.99	1	0.99	1	0.99	1	0.99	0.99	0.99	0.99	0.99	1	0.99	1	0.99	0.99
Cluster_215	100343_10_10_31	1	1	1	1	1	1	1	1	1	1	1	1	1	1	1	1	1	1	1	1	1	1	1	1	1	1	1	1	1	0.99	1	1	1	1	1	1	1	1	1	1	1	1	1	1	1	1	1	1
Cluster_216	100343_10_10_63	0.21	0.21	0.99	0.99	0.21	0.16	1	0.87	1	1	1	1	1	1	1	1	1	1	1	1	1	1	0.21	0.21	0.39	0.39	0.39	0.91	1	1	0.99	0.99	1	1	1	1	1	1	1	0.99	1	0.99	1	1	0.99	1	0.99	1
Cluster_217	100343_10_10_74	1	1	1	1	1	1	1	1	1	1	1	1	1	1	1	1	1	1	1	1	1	1	0.99	0.99	1	0.99	1	1	1	1	1	1	0.99	1	0.99	1	1	1	1	1	1	1	0.99	1	1	1	1	0.99
Cluster_218	100343_10_10_8	1	1	0.99	0.66	1	1	0.99	1	1	1	1	1	1	1	1	1	1	1	1	1	1	1	1	1	1	1	1	1	1	1	1	1	1	1	1	1	1	1	1	1	1	1	1	1	1	1	1	1
Cluster_219	100343_10_10_80	0	0	1	1	0.05	0.05	0.97	0.97	1	1	1	1	1	1	1	1	1	1	1	1	1	1	0	0	0	0	0	0.97	0.97	0.98	0	0.96	0.97	0.98	0.97	1	0.99	0.98	0.99	0.98	0.97	0.99	0.97	0.99	0.98	0.98	0.98	0.97
Cluster_220	100343_112_112_2	0.99	0.36	0.36	0.36	0.37	0.36	0.36	0.36	1	1	1	1	1	1	1	1	1	1	1	1	1	1	0.26	0.36	0.36	0.36	0	0.92	0	0.93	0	0	0	0	0	0	0	0	0	0	0.36	0.92	0	0.36	0.36	0	0	0
Cluster_221	100343_11_11_29	0.23	0.23	0.22	0.22	0.23	0.23	0.23	0.23	0.23	0.23	0.23	0.23	0.23	0.23	1	0.23	0.23	1	0.23	0.23	0.23	0.23	0.23	0.23	0.23	0.23	0.23	0.23	0.23	0.23	0.23	0.23	0.23	0.23	0.23	0.22	0.23	0.23	0.23	0.23	0.23	0.23	0.23	0.23	0.23	0.23	0.23	0.23
Cluster_222	100343_11_11_31	0.31	0.31	0.31	0.31	0.31	0.31	0.31	0	0.31	0.31	0.31	0.31	0.31	0.31	1	0.31	0.31	1	0.31	0.31	0.31	0.31	0.31	0.31	0.31	0.31	0.31	0.31	0.31	0.31	0.31	0.31	0.31	0.31	0.31	0.31	0.31	0.31	0.31	0.31	0.31	0.17	0.31	0.27	0.31	0.31	0.31	0.31
Cluster_223	100343_11_11_75	0.98	1	1	0.99	0.99	0.99	0.99	0	1	1	1	1	1	1	1	1	1	1	1	1	1	0	0.99	0.99	0.99	0.99	0.99	1	1	1	1	1	1	1	1	1	1	1	1	0.98	1	1	1	1	0.98	1	0.98	1
Cluster_224	100343_12_12_108	0.16	0	0.29	0	0.99	0.99	0.85	0	0	0	0	1	0.99	0	1	0.57	0	1	0	0	0	0	0.99	0.99	0	0	0.04	0	0	0	0	0.98	0.04	0.04	0.04	0	0	0.99	0.03	0.98	0.99	0	0.04	0.99	0.03	0.03	0	0.04
Cluster_225	100343_12_12_12	1	1	1	1	1	1	1	1	1	1	1	1	1	1	1	1	1	1	1	1	1	1	1	1	1	1	1	1	1	1	1	0.99	1	1	1	1	1	1	1	1	1	1	1	1	1	1	1	1
Cluster_226	100343_12_12_13	1	1	1	1	1	1	1	1	1	1	1	1	1	1	1	1	1	1	1	1	1	1	1	1	1	1	1	1	1	1	1	1	1	1	1	1	1	1	1	1	1	1	1	1	1	1	1	1
Cluster_227	100343_12_12_25	0.22	0.22	1	1	0.22	0.22	1	1	1	1	1	1	1	1	1	1	1	1	1	1	1	1	0.22	0.22	0.22	0.18	0.22	1	1	1	1	0.22	1	1	1	1	1	0.49	0.65	1	0.83	1	1	0.74	1	1	1	1
Cluster_228	100343_12_12_48	0.99	0.99	0.99	0.99	0.99	0.99	0.99	0.99	1	1	1	1	1	1	1	0.42	1	1	1	1	1	1	0.99	0.99	0.99	0.99	0.58	1	1	1	0.99	0.99	0.99	1	0.99	1	1	1	1	1	1	1	0.99	0.99	1	1	1	0.99
Cluster_229	100343_12_12_55	0.49	0.49	0.48	0.48	0.49	0.49	0.49	0.49	1	1	1	1	1	1	1	1	1	1	1	1	1	1	0.49	0.49	0.49	0.49	0.49	0.49	0.49	1	0.15	0.96	0.49	1	0.49	1	0.98	0.49	0.96	1	0.49	0.99	0.49	0.49	1	0.49	1	0.49
Cluster_230	100343_12_12_7	1	1	1	1	1	1	1	1	1	1	1	1	1	1	1	1	1	1	1	1	1	1	1	1	1	1	1	1	1	1	1	1	1	1	1	1	1	1	1	1	1	1	1	1	1	1	1	1
Cluster_231	100343_12_12_71	1	1	1	1	1	1	1	1	1	1	1	1	1	1	1	1	1	1	1	1	1	1	1	1	1	1	1	1	1	1	1	0.99	0.99	0.99	0.99	1	1	1	0.99	1	1	1	0.99	1	1	1	1	0.99
Cluster_232	100343_12_12_75	0.04	0	0.54	0.54	0	0	0.75	0.92	0.8	0.21	0.21	0.09	1	1	1	1	1	1	1	1	1	1	0	0	0.04	0	0	0.29	0.91	1	0.91	0.86	0.91	0.99	0.91	1	0.99	1	0.99	0.94	0.91	0.69	0.91	0.99	0.94	1	0.94	0.91
Cluster_233	100343_12_12_89	1	1	1	1	1	1	1	1	1	1	1	1	1	1	1	0.71	1	1	1	1	1	1	1	1	1	1	0.71	1	1	1	1	0.99	1	1	1	1	1	1	1	1	1	1	1	1	1	1	1	1
Cluster_234	100343_13_13_12	0.99	0.99	1	1	0.99	0.99	0.99	0.25	1	1	1	1	1	1	1	1	1	1	1	1	1	1	0.99	0.99	0.99	0.98	0.98	0.99	0.99	1	0.99	0.99	0.99	0.99	0.99	1	1	0.99	0.99	1	0.99	1	0.99	1	1	0.99	1	0.99
Cluster_235	100343_13_13_32	1	0.99	0.72	1	1	1	0.99	0	1	1	1	1	1	1	1	1	1	1	1	1	1	1	1	1	1	1	1	1	1	1	1	1	1	1	0.99	1	1	1	0.99	1	1	1	0.99	1	1	1	1	1
Cluster_236	100343_13_13_34	0.99	0.99	1	1	0.99	0.99	0.99	0.02	1	1	1	1	1	1	1	1	1	1	1	1	1	1	0.99	0.99	0.99	0.99	0.93	0.99	0.99	0.99	0.99	0.99	0.99	0.99	0.99	1	1	0.99	0.99	1	0.99	1	0.99	1	1	0.99	1	0.99
Cluster_237	100343_13_13_37	0.97	0.97	1	0.65	0.97	0.97	0.97	0	1	1	1	1	1	1	1	1	1	1	1	1	1	1	0.97	0.97	0.97	0.97	0.97	0.99	0.99	1	0.99	0.93	0.99	1	0.99	1	1	1	0.91	1	0.99	1	0.99	1	1	1	1	0.86
Cluster_238	100343_13_13_44	1	1	1	1	1	1	1	0	1	1	1	1	1	1	1	1	1	1	1	1	1	1	1	1	1	1	1	1	1	1	1	1	1	0.99	1	1	1	1	1	1	1	1	1	1	1	1	1	1
Cluster_239	100343_13_13_54	1	1	1	1	1	1	1	0.09	0.99	1	1	1	1	1	1	1	1	1	1	1	1	1	1	1	1	1	1	1	1	1	1	0.99	1	1	1	1	1	1	1	1	1	1	1	1	1	1	1	1
Cluster_240	100343_13_13_61	0.99	0.99	1	1	1	1	1	0.26	1	1	1	1	1	1	1	1	1	1	1	1	1	1	1	1	1	1	1	1	1	1	1	1	1	1	1	1	1	1	1	1	1	0.99	1	1	1	1	1	1
Cluster_241	100343_146_146_1	1	1	1	1	1	1	1	1	1	1	1	1	1	1	1	1	1	1	1	1	1	1	1	1	1	1	1	1	1	1	1	1	1	1	1	1	1	1	1	1	1	1	1	0.99	1	1	1	1
Cluster_242	100343_148_148_2	0	0	0	0	0	0	0	1	0	0	0	0	0	0	1	0	0	1	0	0	0	0	0	0	0	0	0	0	0	0	0	0	0	0	0	0	0	0	0	0	0	0	0	0	0	0	0	0
Cluster_243	100343_14_14_35	0.98	0.98	1	1	0.98	0.98	1	1	1	1	1	1	1	1	1	1	1	1	1	1	1	1	0.97	0.97	0.99	0.99	0.99	1	1	0.99	0.99	0.98	1	1	1	1	0.99	1	0.99	0.99	1	0.99	1	0.99	0.99	1	0.99	1
Cluster_244	100343_14_14_42	1	0.99	0.99	0.99	0.99	0.99	1	1	1	1	1	1	1	1	1	1	1	1	1	1	1	1	1	1	1	1	1	1	1	0.99	1	1	1	1	1	1	0.99	1	1	1	1	1	1	1	1	1	1	1
Cluster_245	100343_14_14_72	0.98	0.98	0.97	0.97	0.98	0.98	0.99	0.99	1	1	1	1	1	1	1	1	1	1	1	1	1	1	0.97	0.97	0.98	0.98	0.98	0.99	0.99	0.98	0.99	0.98	0.99	0.99	0.99	1	0.98	0.99	0.98	0.98	0.99	0.97	0.99	0.97	0.98	0.99	0.98	0.99
Cluster_246	100343_15_15_117	0.98	0.98	0.98	0.98	0.98	0.98	0.99	0.99	1	1	1	1	1	1	1	1	1	1	1	1	1	1	0.98	0.98	0.99	0.99	0.99	0.99	0.99	0.98	0.99	0.98	0.99	0.99	0.99	1	0.98	0.99	0.99	0.98	0.99	0.99	0.99	0.98	0.98	0.99	0.98	0.99
Cluster_247	100343_15_15_64	0.37	0.38	0.9	0.9	0.38	0.38	0.35	0.99	1	1	1	1	1	1	1	1	1	1	1	1	1	1	0.37	0.37	0.38	0.33	0.37	0.99	1	1	0.99	0.38	1	1	1	1	1	1	1	1	0.99	1	1	0.99	1	1	1	1
Cluster_248	100343_15_15_79	1	1	0	1	1	1	1	1	1	1	1	1	1	1	1	1	1	1	1	1	1	1	1	1	1	1	1	1	1	0.57	1	1	1	1	1	1	1	1	1	1	1	1	1	0.7	1	1	1	1
Cluster_249	100343_15_15_84	1	1	1	1	0.99	0.99	1	1	1	1	1	1	1	1	1	1	1	1	1	1	1	1	1	1	1	1	1	1	1	1	1	1	1	1	1	1	1	1	1	1	1	1	1	1	1	1	1	1
Cluster_250	100343_15_15_99	0.96	0.96	0.99	0.99	0.95	0.95	1	1	1	1	1	1	1	1	1	1	1	1	1	1	1	1	0.97	0.97	0.98	0.98	0.98	1	1	1	1	0.94	1	1	1	1	0.99	1	1	1	1	0.99	1	0.99	1	1	1	1
Cluster_251	100343_16_16_16	1	1	1	1	1	1	1	1	1	1	1	1	1	1	1	1	1	1	1	1	1	1	1	1	1	1	1	1	1	1	1	1	1	1	1	1	1	1	1	1	1	1	1	1	1	1	1	1
Cluster_252	100343_16_16_17	1	1	1	1	1	1	1	1	1	1	1	1	1	1	1	1	1	1	1	1	1	1	1	1	1	1	1	1	1	1	1	1	1	1	1	1	1	1	1	1	1	1	1	1	1	1	1	1
Cluster_253	100343_16_16_48	0.99	0.99	1	1	1	1	1	1	1	1	1	1	1	1	1	1	1	1	1	1	1	1	1	1	1	1	1	1	1	1	1	0.99	1	1	1	1	1	1	1	1	1	1	1	1	1	1	1	1
Cluster_254	100343_16_16_8	0	0	0	0	0	0	0	0	1	1	1	1	1	1	1	1	1	1	1	1	1	1	0	0	0	0	0	0	0	0	0	0.98	0	0	0	0.99	0	0	0	0	0	0	0	0	0	0	0	0
Cluster_255	100343_17_17_12	0.31	0.31	0	0	0.31	0	1	0.3	1	1	1	1	1	1	1	1	1	1	1	1	1	1	0	0.31	0	0	0	0	0	0.55	0	0	0	0	0	0	0	0.27	0	0	0	0.28	0	0	0.27	0	0	0
Cluster_256	100343_17_17_17	0.99	0.99	0.99	0.99	1	1	1	1	1	1	1	1	1	1	1	1	1	1	1	1	1	1	1	1	1	1	1	1	1	0.99	1	0.99	0.99	1	0.99	1	1	1	1	1	1	1	0.99	1	1	1	1	0.99
Cluster_257	100343_17_17_55	1	1	1	1	0.93	0.93	1	0.95	1	1	1	1	1	1	1	1	1	1	1	1	1	1	0.93	0.93	0.97	1	1	1	1	1	0.97	0.96	1	1	1	1	1	1	0.98	1	0	1	1	0.97	1	1	1	1
Cluster_258	100343_17_17_57	0.99	0.99	1	1	1	1	0.99	1	1	1	1	1	1	1	1	1	1	1	1	1	1	1	1	1	0.99	0.99	0.99	1	1	1	1	0.99	0.92	1	0.92	1	1	1	0.99	1	0.05	1	0.92	1	1	1	1	0.92
Cluster_259	100343_17_17_65	0.99	0.93	0.48	0.99	0.93	0.93	0.48	0.99	1	1	1	1	1	1	1	1	1	1	1	1	1	1	0.98	0.92	0.99	0.91	0.98	0.99	1	0.92	0.99	1	1	1	1	1	1	1	0.99	1	1	0.99	1	1	1	1	1	1
Cluster_260	100343_17_17_73	1	1	1	0.95	1	1	0.11	1	1	1	1	1	1	1	1	0.93	1	1	1	1	1	1	1	1	1	1	0.92	1	1	1	1	1	1	1	1	0.99	1	1	1	1	1	1	1	0.99	1	1	1	1
Cluster_261	100343_18_18_22	0.99	0.99	1	1	0.99	0.99	1	0	1	1	1	1	1	1	1	1	1	1	1	1	1	1	0.99	0.99	0.99	0	0	0.99	0.99	0.52	0.99	1	0.99	1	0.99	0.99	1	0.99	1	1	0.99	0.99	0.99	1	1	1	1	0.99
Cluster_262	100343_18_18_28	0.99	0.99	1	1	0.99	0.99	1	0.44	1	1	1	1	1	1	1	1	1	1	1	1	1	1	0.99	0.99	0.99	0.99	0.99	1	1	1	1	1	1	1	1	1	1	1	1	1	1	1	1	1	1	1	1	1
Cluster_263	100343_18_18_78	0	0	0.09	0.09	0	0	0.09	0	1	1	1	1	1	1	1	0.72	1	1	1	1	1	1	0	0	0	0	0	0.09	0.09	0.99	0.98	0.97	0.09	0.09	0.09	1	0.09	0.09	0.09	0.09	0.09	1	0	0.09	0.09	0.09	0.09	0.09
Cluster_264	100343_19_19_18	0.34	1	0.68	0.71	0.99	0.99	0.7	0.51	0.51	0.51	0.51	0.34	0.53	0.51	1	0.34	0.34	1	0.34	0.34	0.52	0.34	0.52	0.52	0.69	0.68	0.68	0.34	0.14	0.15	0.68	0.51	0.52	0.14	0.52	0.14	0.68	0.69	0.51	0.69	0.52	0.14	0.52	0.14	0.52	0.34	0.69	0.52
Cluster_265	100343_19_19_40	1	1	1	1	1	1	1	1	1	1	1	1	1	1	1	1	1	1	1	1	1	1	1	1	1	1	1	1	1	1	0.99	1	1	1	1	1	1	1	1	1	1	1	1	1	1	1	1	1
Cluster_266	100343_19_19_63	0.07	0.07	0.99	0.99	0.07	0.07	0.07	0.07	1	1	1	1	1	1	1	1	1	1	1	1	1	1	0.07	0.07	0.07	0.07	0.07	0.07	0.07	0.99	0.07	0.07	0.07	1	0.07	1	1	1	0.07	1	0.07	1	0.07	1	1	1	1	0.07
Cluster_267	100343_1_1_1	0.87	0.87	1	1	0.97	0.97	0.99	0.99	1	1	1	1	1	1	1	1	1	1	1	1	1	1	0.86	0.86	0.87	0.87	0.87	0.99	1	0.99	1	0.99	0.99	0.99	0.97	0.99	1	0.99	1	1	1	0.99	0.97	0.99	0.99	0.99	1	0.99
Cluster_268	100343_1_1_106	1	1	1	1	1	1	1	1	1	1	1	1	1	1	1	1	1	1	1	1	1	1	1	1	1	1	1	1	1	1	1	1	1	1	1	1	1	1	1	1	1	1	1	1	1	1	1	1
Cluster_269	100343_1_1_146	1	1	1	1	1	1	1	1	1	1	1	1	1	1	1	1	1	1	1	1	1	1	0.99	0.99	0.99	0.99	0.99	1	1	1	1	1	1	1	1	1	1	1	1	1	1	1	1	1	1	1	1	1
Cluster_270	100343_1_1_156	0.93	0.93	1	1	0.98	0.98	0.96	0.96	1	1	1	1	1	1	1	1	1	1	1	1	1	1	0.97	0.97	0.93	0.93	0.93	0.96	0.96	1	0.96	0.93	0.96	0.99	0.96	1	1	1	0.95	0.99	0.96	0.99	0.99	1	0.99	1	0.99	0.96
Cluster_271	100343_1_1_186	1	0.99	1	1	1	1	1	1	1	1	1	1	1	1	1	1	1	1	1	1	1	1	1	1	1	1	1	1	1	1	1	1	1	1	1	1	1	1	1	1	1	1	1	1	1	1	1	1
Cluster_272	100343_1_1_202	1	1	1	1	1	1	1	1	1	1	1	1	1	1	1	1	1	1	1	1	1	1	1	1	1	1	1	1	1	1	1	1	1	1	1	1	1	1	1	1	1	1	1	1	1	1	1	1
Cluster_273	100343_1_1_204	1	1	0.58	1	1	1	1	1	1	1	1	1	1	1	1	1	1	1	1	1	1	1	1	1	1	1	1	1	1	1	1	0.99	1	1	1	1	1	1	1	1	1	1	1	1	1	1	1	1
Cluster_274	100343_1_1_207	1	1	1	1	0.99	0.99	1	1	1	1	1	1	1	1	1	1	1	1	1	1	1	1	0.99	0.99	0.99	0.99	0.98	1	1	1	0.99	0.99	1	1	1	1	1	0.99	0.99	1	1	0.99	1	1	1	1	1	1
Cluster_275	100343_1_1_209	1	1	0.99	1	0.99	0.99	1	1	1	1	1	1	1	1	1	1	1	1	1	1	1	1	1	1	1	1	1	1	1	1	1	1	1	1	1	1	1	1	1	1	1	1	1	0.38	1	1	1	1
Cluster_276	100343_1_1_215	1	1	1	1	1	1	1	1	1	1	1	1	1	1	1	1	1	1	1	1	1	1	1	1	1	1	1	1	1	1	1	1	1	1	1	1	1	1	0.85	1	1	1	1	1	1	1	1	1
Cluster_277	100343_1_1_229	1	1	1	1	1	1	1	1	1	1	1	1	1	1	1	1	1	1	1	1	1	1	1	1	1	1	1	1	1	1	1	1	1	1	1	1	1	1	1	1	1	1	1	1	1	1	1	1
Cluster_278	100343_1_1_248	0.99	0.99	0.98	0.98	0.99	0.99	0.99	0.99	1	1	1	1	1	1	1	1	1	1	1	1	1	1	0.99	0.99	0.99	0.99	0.99	0.99	0.99	1	0.99	0.99	0.99	0.99	0.99	1	1	0.98	1	1	0.99	1	0.99	0.98	1	0.98	1	0.99
Cluster_279	100343_1_1_253	1	1	1	1	1	1	0.28	0.28	1	1	1	1	1	1	1	1	1	1	0.28	1	0.28	1	0.93	0.93	1	1	1	0.28	0.28	1	1	0.98	0.28	1	0.28	1	1	0.99	0.28	1	0.27	1	0.28	1	1	1	1	0.31
Cluster_280	100343_1_1_255	0.98	0.98	1	1	0.98	0.98	0	0	1	1	1	1	1	1	1	1	1	1	0	1	0	1	0.98	0.98	0.98	0.98	0.98	0	0	1	0.99	0.98	0	1	0	1	1	1	0	1	0	1	0	1	1	1	1	0.69
Cluster_281	100343_1_1_271	1	1	1	1	0.99	0.99	1	1	1	1	1	1	1	1	1	1	1	1	0.13	1	0.13	1	1	1	1	1	1	1	1	1	1	1	1	1	1	1	1	1	1	1	1	1	1	1	1	1	1	1
Cluster_282	100343_1_1_32	1	0.99	1	1	1	1	1	1	1	1	1	1	1	1	1	1	1	1	1	1	1	1	1	1	0.99	1	1	1	1	1	0.99	0.99	0.99	1	1	1	0.99	1	0.99	0.99	0.99	1	1	1	1	1	0.99	0.99
Cluster_283	100343_1_1_6	1	1	1	1	1	1	1	1	1	1	1	1	1	1	1	1	1	1	1	1	1	1	1	1	1	1	1	1	1	1	1	1	1	1	1	1	1	1	1	1	1	1	1	1	1	1	1	1
Cluster_284	100343_1_1_93	0.98	0.98	1	1	0.99	0.99	1	1	1	1	1	1	1	1	1	1	1	1	1	1	1	1	0.99	0.99	0.98	0.98	0.98	1	1	1	0.99	0.99	1	1	1	1	1	0.99	1	0.99	1	0.99	1	1	0.99	0.99	0.99	1
Cluster_285	100343_20_20_108	1	1	1	1	0.99	0.99	0	0.16	1	1	1	1	1	1	1	1	1	1	1	1	1	1	0.99	0.99	0.99	1	1	1	1	1	1	0.99	1	1	1	1	1	1	1	1	1	1	1	1	1	1	1	1
Cluster_286	100343_20_20_112	0.49	0.52	0.52	0.52	0.3	0.3	0.52	0.52	0.52	0.52	0.52	1	0.46	0.5	1	1	0.49	1	1	1	0.52	1	0.52	0.52	0.52	0.52	0.52	0.52	0.52	0.53	0.32	0.52	0.52	0.52	0.51	0.49	0.52	0.52	0.52	0.5	0.52	0.52	0.52	0.52	0.52	0.52	0.52	0.48
Cluster_287	100343_20_20_17	0.99	0.99	1	1	0.99	0.99	0.99	0	1	1	1	1	1	1	1	1	1	1	1	1	1	1	0.99	0.99	0.99	0.99	0.99	0.98	0.98	0.99	0.99	0.98	0.98	1	0.98	1	1	1	0.99	0.99	0.98	1	0.98	1	0.99	1	0.99	0.98
Cluster_288	100343_20_20_20	1	1	1	1	1	1	1	0	0.99	0.99	0.99	1	1	1	1	0.92	1	1	1	1	1	1	1	1	1	1	0.9	1	1	1	1	0.99	1	1	1	1	1	1	1	1	1	1	1	1	1	1	1	1
Cluster_289	100343_20_20_47	1	1	1	1	1	1	1	0.37	1	1	1	1	1	1	1	1	1	1	1	1	1	1	1	1	1	1	1	1	1	1	1	1	1	1	1	1	1	1	1	1	1	1	1	1	1	1	1	1
Cluster_290	100343_20_20_5	1	1	1	1	1	1	1	0.18	1	1	1	1	1	1	1	0.84	1	1	1	1	1	1	1	1	1	0.99	0.84	1	0.99	1	1	1	0.99	1	0.99	1	1	1	1	1	0.99	1	0.99	0.99	1	1	1	0.99
Cluster_291	100343_20_20_59	1	0.99	1	1	1	1	1	0.09	1	1	1	1	1	1	1	1	1	1	1	1	1	1	1	1	1	1	1	1	1	1	1	1	1	1	1	1	1	1	1	1	1	1	1	1	1	1	1	1
Cluster_292	100343_20_20_71	1	1	1	1	0.99	0.99	1	0	1	1	1	1	1	1	1	1	1	1	1	1	1	1	1	1	1	1	1	1	1	1	1	1	0.99	1	0.99	1	1	1	1	1	1	1	0.99	1	1	1	1	0.99
Cluster_293	100343_21_21_13	0.99	0.99	1	1	0.99	0.99	1	0.99	1	1	1	1	1	1	1	1	1	1	1	1	1	1	0.99	0.99	0.99	0.99	0.99	1	1	0.98	0.99	0.99	1	0.99	1	1	1	0.99	1	0.99	0.99	0.99	1	1	0.99	0.99	0.99	1
Cluster_294	100343_21_21_17	0.99	0.99	1	1	1	1	1	1	1	1	1	1	1	1	1	1	1	1	1	1	1	1	0.99	0.99	1	1	1	1	1	1	1	1	1	1	1	1	1	1	1	1	1	1	1	1	1	1	1	1
Cluster_295	100343_21_21_40	0.98	0.97	1	1	0.99	0.99	1	0.99	1	1	1	1	1	1	1	1	1	1	1	1	1	1	0.99	0.99	0.99	0.99	0.99	0.99	0.99	1	0.99	0.99	0.99	1	0.99	0.99	1	1	0.99	1	0.99	1	0.99	1	1	1	1	0.99
Cluster_296	100343_21_21_42	0.99	0.99	1	1	1	1	1	1	1	1	1	1	1	1	1	1	1	1	1	1	1	1	0.99	0.99	0.99	0.99	0.99	1	1	1	1	1	1	1	1	1	1	1	1	1	1	1	1	1	1	1	1	1
Cluster_297	100343_22_22_15	0.42	0.42	1	1	0.42	0	0.45	0.34	1	1	1	0.49	1	1	1	1	1	1	1	1	0	1	0.42	0.42	0.42	0.42	0.42	0	0.45	0.99	0.65	0	0.45	0.75	0.45	1	1	1	0.45	0.99	0.45	0.99	0.45	1	0.99	1	0.99	0
Cluster_298	100343_22_22_44	0.97	0.97	0.99	0.99	0.97	0.97	1	1	1	1	1	1	1	1	1	1	1	1	1	1	0.43	1	0.97	0.97	0.97	0.97	0.97	1	1	1	0.97	0.96	1	1	1	1	1	0.99	1	1	1	0.99	1	1	1	0.99	1	1
Cluster_299	100343_24_24_11	0.99	0.99	1	1	1	1	1	0.99	1	1	1	1	1	1	1	1	1	1	1	1	1	1	1	0.99	1	1	1	0.99	0.99	1	1	0.99	1	1	1	1	0.99	1	0.99	1	1	1	1	1	1	0.99	1	1
Cluster_300	100343_24_24_116	0.98	0.98	1	1	0.99	0.99	1	1	1	1	1	1	1	1	1	1	1	1	1	1	1	1	0.99	0.99	0.99	0.99	0.99	1	1	0.99	0.98	0.99	1	0.99	1	1	0.99	0.99	0.99	1	1	0.99	1	0.99	1	0.99	1	1
Cluster_301	100343_24_24_131	0.99	0.99	1	1	1	1	1	1	1	1	1	1	1	1	1	1	1	1	1	1	1	1	1	1	0.99	0.24	0.99	1	1	1	1	0.99	1	1	1	1	1	1	1	1	1	1	1	1	1	1	1	1
Cluster_302	100343_24_24_144	0.99	0.99	0.99	0.99	0.99	0.99	0.99	1	1	1	1	1	1	1	1	1	1	1	1	1	1	1	0.99	0.99	0.99	0.02	0.99	0.99	0.99	0.99	0.99	0.99	0.99	1	0.99	1	0.99	1	0.99	1	0.99	1	0.99	0.99	1	1	1	0.99
Cluster_303	100343_24_24_148	0.97	0.97	0.99	0.99	0.95	0.95	0.99	0.99	1	1	1	1	1	1	1	1	1	1	1	1	1	1	0.96	0.96	0.95	0	0.95	0.98	0.98	0.99	0.99	0.97	0.98	0.99	0.98	1	0.99	0.99	0.99	0.99	0.98	0.99	0.98	0.99	0.99	0.99	0.99	0.98
Cluster_304	100343_24_24_153	1	1	1	0.99	1	1	1	1	1	1	1	1	1	1	1	1	1	1	1	1	1	1	1	1	1	0.11	1	1	1	1	1	0.99	1	1	1	1	1	1	1	1	1	1	1	1	1	1	1	1
Cluster_305	100343_24_24_179	0.04	0.04	1	0.68	0.04	0.04	0.04	1	0.68	0.68	0.68	0.04	1	1	1	1	1	1	1	1	1	1	0.04	0.04	0.04	0.04	0.04	0.04	1	0.98	0.98	0.96	0.04	1	0.04	1	1	1	1	0.99	0.99	1	0.04	0.99	0.99	1	0.99	0.04
Cluster_306	100343_24_24_191	0	0	1	0.16	0	0	0	0	1	1	1	0	1	1	1	1	1	1	1	1	1	1	0	0	0	0	0	0	0.97	0.97	0.97	0.94	0	0.98	0	0.98	1	0.98	0.99	1	0.96	0.99	0	0.97	1	0.98	1	0
Cluster_307	100343_24_24_34	0.99	0.99	0.99	0.99	0.99	0.99	0.99	0.99	1	1	1	1	1	1	1	1	1	1	1	1	1	1	0.99	0.99	0.99	0.99	0.89	0.99	0.99	1	1	0.99	0.99	1	0.99	1	1	1	0.99	0.99	0.99	1	0.99	0.99	0.99	1	0.99	0.99
Cluster_308	100343_24_24_35	0.99	0.99	0.99	0.99	0.99	0.99	0.99	0.99	1	1	1	1	1	1	1	1	1	1	1	1	1	1	0.99	0.99	0.99	0.99	0.99	0.99	0.99	0.99	0.99	0.99	0.99	0.99	0.99	1	0.99	0.99	0.99	0.99	0.99	0.99	0.99	0.99	0.99	0.99	0.99	0.99
Cluster_309	100343_24_24_45	1	1	1	1	0.99	0.99	1	1	1	1	1	1	1	1	1	1	1	1	1	1	1	1	1	1	1	1	1	1	1	1	1	0.98	1	1	1	1	1	1	1	1	1	1	1	1	1	1	1	1
Cluster_310	100343_25_25_19	1	1	1	1	1	1	1	1	1	1	1	1	1	1	1	1	1	1	1	1	1	1	1	1	1	1	1	1	1	1	1	1	1	1	1	1	1	1	1	1	1	1	1	1	1	1	1	1
Cluster_311	100343_25_25_43	1	1	1	1	1	1	1	1	1	1	1	1	1	1	1	1	1	1	1	1	1	1	1	1	1	1	1	1	1	1	1	1	1	1	1	1	1	1	1	1	1	1	1	1	1	1	1	1
Cluster_312	100343_25_25_48	0.99	0.99	0.99	0.99	0.99	0.99	1	1	1	1	1	1	1	1	1	1	1	1	1	1	1	1	0.99	0.99	0.99	0.99	0.99	1	1	0.99	0.99	0.99	1	1	1	1	1	1	1	0.99	1	0.99	1	1	0.99	1	0.99	1
Cluster_313	100343_26_26_15	0.99	0.99	1	1	0.99	0.99	1	1	1	1	1	1	1	1	0.35	1	1	1	1	1	1	1	0.99	0.99	0.99	0.99	0.99	1	1	1	1	0.99	1	1	1	1	1	1	1	1	1	1	1	1	1	1	1	1
Cluster_314	100343_26_26_33	0.96	0.96	1	1	0.96	0.96	0.98	0.97	1	1	1	1	1	1	0.37	1	1	1	1	1	1	1	0.97	0.97	0.96	0.96	0.96	0.98	0.98	0.63	0.99	0.97	0.98	0.99	0.98	1	1	0.99	0.99	1	0.98	0.99	0.98	1	1	0.99	1	0.98
Cluster_315	100343_26_26_78	1	1	1	1	1	1	1	1	1	1	1	1	1	1	0.13	1	1	1	1	1	1	1	1	1	0.99	1	1	1	1	1	1	1	1	1	1	1	1	1	1	1	1	1	1	1	1	1	1	1
Cluster_316	100343_27_27_24	1	1	1	1	1	1	1	1	1	1	1	1	1	1	1	1	1	1	1	1	1	1	1	1	1	1	1	1	1	1	1	1	1	1	1	1	1	1	1	1	1	1	1	1	1	1	1	1
Cluster_317	100343_27_27_7	0.99	0.99	0.99	0.99	0.99	0.99	0.99	0.99	1	1	1	1	1	1	1	1	1	1	1	1	1	1	0.99	0.99	0.99	0.99	0.81	1	1	1	0.99	0.99	0.99	1	0.99	1	0.99	1	0.99	1	1	1	0.99	1	1	1	1	0.99
Cluster_318	100343_28_28_25	0.99	0.99	1	1	1	1	1	1	1	1	1	1	1	1	1	1	1	1	1	1	1	1	0.99	0.99	0.99	0.99	0.99	1	1	1	1	1	1	1	1	1	1	1	1	0.99	1	1	1	1	1	1	0.99	1
Cluster_319	100343_28_28_6	0.99	0.99	1	1	0.99	0.99	1	1	1	1	1	1	1	1	1	1	1	1	1	1	1	1	0.99	0.99	0.99	0.99	0.99	1	1	1	1	0.98	1	1	1	1	1	1	1	1	1	0.99	1	1	1	1	1	1
Cluster_320	100343_29_29_2	0.69	0.69	0.69	0.69	0.85	0.85	0.69	0.69	0.8	0.8	0.8	0.69	0.8	0.8	1	0.74	0.74	1	0.74	0.74	0.8	0.69	0.69	0.69	0.85	0.69	0.69	0.69	0.69	0.69	0.69	0.69	0.69	0.69	0.69	0.69	0.85	0.69	0.69	0.69	0.69	0.74	0.69	0.85	0.69	0.78	0.85	0.69
Cluster_321	100343_29_29_4	0.72	0.72	0.73	0.73	0.97	0.97	0.73	0.73	0.82	0.82	0.82	1	0.82	0.82	1	1	0.72	1	1	1	0.82	1	0.73	0.73	0.84	0.73	0.73	0.73	0.73	0.73	0.73	0.73	0.73	0.73	0.73	0.73	0.98	0.73	0.73	0.73	0.73	0.92	0.73	0.98	0.73	0.73	0.97	0.73
Cluster_322	100343_29_29_6	0.98	0.99	0	0.98	0.99	0.99	0	0.99	0	0.99	0.99	1	0.99	0.99	1	1	0	1	1	1	0.99	1	0.99	0.99	0.99	0.98	0.98	0.99	0.98	0	0.99	0.98	0.98	0.99	0.98	0.98	0.99	0.99	0.99	0.99	0.99	0.99	0.98	0.99	0.99	0.98	0.99	0.98
Cluster_323	100343_29_29_8	0.99	0.98	0	0.99	0.99	0.99	0	0.99	0	0.98	0.98	1	0.98	0.98	1	1	0	1	1	1	0.98	1	0.99	0.99	0.98	0.98	0.98	0.98	0.99	0	0.99	0.98	0.98	0.99	0.98	0.98	0.99	0.99	0.98	0.99	0.98	0.98	0.98	0.98	0.99	0.98	0.97	0.98
Cluster_324	100343_2_2_108	0.99	1	1	1	0.99	1	1	1	1	1	1	1	1	1	1	1	1	1	0.21	1	0.21	1	1	1	1	1	1	1	1	1	1	1	1	1	1	1	1	1	1	1	1	1	1	1	1	1	1	1
Cluster_325	100343_2_2_117	0.04	0.04	0	0	0.06	0.06	0	0	0	1	1	1	1	1	1	0.54	1	1	0	1	0	1	0.04	0.04	0	0	0	0	0	0	0.97	0	0.21	0	0.21	0	0	0.05	0	0.07	0.06	0	0.21	0	0	0.07	0.07	0.06
Cluster_326	100343_2_2_120	0	0	0	0	0	0	0	0	0	1	1	1	1	1	1	1	1	1	0	1	0	1	0	0	0	0	0	0	0	0	0	0	0	0	0	0	0	0	0	0	0	0	0	0	0	0	0	0
Cluster_327	100343_2_2_121	0.06	0.12	0.07	0.07	0.05	0.05	0	0.12	0.08	1	1	1	1	1	1	1	1	1	0.05	1	0	1	0	0	0.06	0.07	0.07	0	0.12	0.05	0.12	0	0.12	0.12	0.06	0.03	0.05	0.05	0.14	0.13	0.12	0	0	0	0.06	0.08	0.12	0.12
Cluster_328	100343_2_2_143	0.99	0.99	0.99	0.99	0.99	0.99	0	0.99	1	1	1	1	1	1	1	1	1	1	0	1	1	1	0.99	0.99	0.99	0.99	0.99	0.99	0.99	0.99	0.99	0.99	0.99	0.99	0.99	1	0.99	0.98	0.99	0.99	0.99	0.99	0.99	0.99	0.99	0.99	0.99	0.99
Cluster_329	100343_2_2_31	0.99	0.99	1	1	1	1	1	1	1	1	1	1	1	1	1	1	1	1	0.08	1	0.08	1	0.99	0.99	0.99	0.99	0.99	0.99	0.99	1	1	0.99	0.99	0.99	0.99	1	1	1	1	1	0.99	1	0.99	1	1	1	1	0.99
Cluster_330	100343_2_2_4	0.99	0.99	0.99	0.99	0.98	0.98	0.99	0.99	1	1	1	1	1	1	1	0.52	1	1	0.43	1	0.43	1	0.98	0.98	0.98	0.98	0.98	0.99	0.99	1	1	0.98	0.99	0.99	0.99	1	0.99	1	0.99	0.99	0.99	0.99	0.99	0.99	0.99	1	0.99	0.99
Cluster_331	100343_2_2_40	0.07	0.07	1	1	0.07	0.07	1	1	1	1	1	1	1	1	1	1	1	1	0.07	1	0.07	1	0.07	0.07	0.07	0.07	0.07	0.99	0.99	1	1	0.98	0.99	1	0.99	1	1	1	1	1	0.99	1	0.99	1	1	1	1	0.99
Cluster_332	100343_30_30_14	0.65	0.55	0.65	0.65	0.64	0.64	0.69	0.69	0.68	0.68	0.68	1	0.68	0.68	1	1	1	1	1	1	0.68	1	0.64	0.64	0.65	0.65	0.65	0.64	0.68	0.65	0.68	0.69	0.65	0.65	0.65	0.65	0.65	0.99	1	0.69	0.65	1	0.65	0.64	0.65	0.65	0.69	0.65
Cluster_333	100343_30_30_16	0.97	0.97	1	1	0.97	0.97	0.99	0.99	1	1	1	1	1	1	1	1	1	1	1	1	1	1	0.97	0.97	0.97	0.97	0.7	0.97	0.98	0.97	0.99	0.96	0.98	0.99	0.98	1	1	1	1	0.99	0.98	1	0.98	1	0.98	0.98	0.99	0.98
Cluster_334	100343_30_30_29	1	1	1	1	1	1	1	1	1	1	1	1	1	1	1	1	1	1	1	1	1	1	1	1	0.99	0.99	0.99	1	1	1	1	1	1	1	1	1	1	1	1	1	1	1	1	1	1	1	1	1
Cluster_335	100343_30_30_49	1	0.99	0.48	0.45	1	1	0.48	0.81	0.81	0.81	0.81	1	0.81	0.81	1	1	1	1	1	1	0.81	1	1	1	1	0.99	0.99	0.81	0.48	1	1	1	0.48	1	0.48	0.05	1	1	1	0.81	0.48	1	0.48	1	1	1	0.81	0.48
Cluster_336	100343_30_30_70	0.99	0.98	0.99	0.99	0.98	0.98	0.98	1	0.48	0.99	0.99	1	0.97	1	1	1	1	1	1	1	0.4	1	0.98	0.98	0.98	0.4	0.98	0.48	0.33	0.99	0.99	0.98	0.48	0.98	0.98	0.98	0.4	0.47	0.4	0.99	0.98	0.98	0.98	0.98	0	0.99	0.48	0.99
Cluster_337	100343_30_30_73	0.13	0.12	0.52	0.98	0.49	0.49	0.56	0.99	0.52	0.5	0.5	0.99	0.53	0.99	1	0.99	0.99	1	0.99	0.99	0.53	0.99	0.51	0.51	0.14	0.83	0.83	0.51	0.55	0.77	0.28	0	0.12	0.77	0.51	0.39	0.73	0.54	0	0.54	0.54	0.53	0.06	0.54	0.49	0.77	0.22	0.35
Cluster_338	100343_31_31_29	0.77	0.77	1	1	0.44	0.61	0.89	0.74	1	1	1	1	1	0.99	1	1	1	1	1	1	1	1	0.77	0.77	0.77	0.51	0.62	0.59	0.55	0.61	0.11	0.08	0.08	0.08	0.08	0.08	0.08	0.08	0.09	0.08	0.08	0.08	0.08	0.09	0.09	0.08	0.08	0.08
Cluster_339	100343_31_31_35	0.99	0.99	0.99	0.77	0	0	0.05	0.06	1	1	1	0	1	1	1	1	1	1	1	1	1	1	0.03	0.03	0	0.79	0.79	0.06	0.99	0.05	0.08	0.08	0.06	0.06	0.06	0.03	0.06	0.05	0.06	0.06	0.08	0.05	0.06	0.06	0.06	0.05	0.06	0.06
Cluster_340	100343_31_31_5	0.92	0.92	1	1	0.93	0.91	1	0.92	1	1	1	0.91	1	1	1	1	1	1	1	1	1	1	0.92	0.92	0.93	0.92	0.92	0.93	0.93	0.93	0	0	0	0	0	0	0	0	0	0	0	0	0	0	0	0	0	0
Cluster_341	100343_31_31_9	0.97	0.97	1	0.78	0.97	0	1	0.97	1	1	1	0	1	1	1	1	1	1	1	1	1	1	0.95	0.95	0.96	0.97	0.97	0	0.97	0.97	0	0	0	0	0	0	0	0	0	0	0	0	0	0	0	0	0	0
Cluster_342	100343_32_32_11	0.97	0.98	0.76	0.76	0.97	0.97	0.22	0.22	1	1	1	1	1	1	1	1	1	1	1	1	1	1	0.99	0.99	0.99	0.99	0.99	0.22	0.22	0.99	0.99	0.99	0.99	0.99	0.99	1	0.99	0.99	0.99	1	0.99	0.96	0.22	0.95	1	0.58	1	0.22
Cluster_343	100343_32_32_31	1	1	0.13	0.13	1	1	1	0.59	1	1	1	1	1	1	1	0.55	1	1	1	1	1	1	1	1	1	1	0.56	0.59	0.59	1	1	0.99	1	0.99	1	1	1	0.99	1	0.99	1	0.99	1	1	0.99	0.99	0.99	1
Cluster_344	100343_33_33_11	1	1	1	0.83	1	1	1	1	0.46	1	1	1	1	1	1	1	1	1	1	1	0.44	1	1	1	1	0.44	0.98	0.47	1	1	1	1	0.97	1	1	0.99	0.28	0.46	0.44	1	0.98	0.98	0	1	0	1	0.44	1
Cluster_345	100343_33_33_16	0	0	0	0	0.11	0.11	0.96	1	0	0	0	0.99	0	0.99	1	0.99	0.99	1	0.99	0.99	0	0.99	1	1	0	0	0	0	0	0	0	0	0	0.96	0.97	0	0	0	0	0	0	0	0	0	0	1	0	0.97
Cluster_346	100343_33_33_19	0.95	0.95	0.95	0.89	0.94	0.94	0.91	1	0	0.94	0.94	1	0.94	1	1	1	1	1	1	1	0	1	0.94	0.89	0.94	0	0.95	0	0	0.94	0.93	0.94	0.96	0.87	0.94	0.93	0	0	0	0.94	0.94	0.94	0	0.94	0	0.93	0	0.94
Cluster_347	100343_33_33_59	0.98	0.98	1	1	0.98	0.98	0.99	0.99	1	1	1	1	1	1	1	1	1	1	1	1	1	1	0.98	0.98	0.99	0.98	0.98	0.99	0.98	0.99	0.99	0.97	0.99	1	0.99	1	0.99	0.99	0.99	0.99	0.99	0.99	0.99	0.99	0.99	0.99	0.99	0.99
Cluster_348	100343_33_33_67	0.06	0.06	0	0	0.99	0	0	0	0	0	0	0	0	0	1	0	0	1	0	0	0	0	0	0.06	0	0	0	0	0	0	0	0	0	0	0	0	0	0	0	0	0	0	0	0	0	0.18	0	0
Cluster_349	100343_34_34_1	0.13	0.13	0.98	0.89	0	0	0.65	0.59	0.65	0.65	0.65	0.48	0.65	0.65	1	0.71	0.59	1	0.84	0.83	1	0.54	0.13	0.13	0.13	0.13	0.13	0.59	0.57	0.98	0.52	0.97	0.58	0.51	0.53	0.69	0.89	0.99	0.78	0.76	0.64	0.68	0.58	0.81	0.65	0.65	0.69	0.51
Cluster_350	100343_34_34_21	0.99	0.99	0.99	0.99	0.99	0.99	0.99	0.99	1	1	1	1	1	1	1	1	1	1	1	1	1	1	0.99	0.99	0.99	0.99	0.99	1	1	0.99	1	0.99	1	1	1	1	0.99	1	0.99	1	1	0.99	1	0.99	1	1	1	1
Cluster_351	100343_35_35_8	1	1	1	1	1	1	1	1	1	1	1	1	1	1	1	0.95	1	1	1	1	1	1	1	1	1	0.99	0.95	1	1	1	1	1	1	1	1	0.99	1	1	1	1	1	1	1	1	1	1	1	1
Cluster_352	100343_36_36_12	0.99	0.99	1	1	0.99	0.99	1	1	1	1	1	1	1	1	1	1	1	1	1	1	1	1	1	1	0.99	0.99	0.99	1	1	1	0.99	0.99	1	1	1	1	1	1	1	1	1	1	1	1	1	1	1	1
Cluster_353	100343_36_36_24	1	1	0.66	0.66	0.66	0.66	0.66	0.66	1	1	1	1	1	1	1	1	1	1	1	1	1	1	1	1	1	1	1	0.66	0.66	1	0.66	0.66	0.66	0.66	0.66	1	0.66	0.66	0.66	0.66	0.66	0.66	0.66	0.66	0.66	0.66	0.66	0.66
Cluster_354	100343_37_37_10	0.99	0.99	1	1	0.99	0.99	1	1	1	1	1	1	1	1	1	1	1	1	1	1	1	1	0.99	0.99	0.99	0.99	0.99	1	1	1	1	1	1	1	1	0.99	1	1	1	1	1	1	1	1	1	1	1	1
Cluster_355	100343_38_38_2	1	1	1	1	0.99	0.99	1	1	1	1	1	1	1	1	1	1	1	1	1	1	1	1	0.99	0.99	1	1	1	0.99	0.99	1	1	1	1	1	1	1	1	1	1	1	1	1	1	1	1	1	1	0
Cluster_356	100343_38_38_20	0.12	0.11	0.99	0.99	0.15	0.15	0.99	0.99	1	1	1	1	1	1	1	1	1	1	1	1	1	1	0.13	0.13	0.13	0.13	0.13	1	1	1	0.99	0.98	0.73	0.99	0.28	0.99	0.99	0.99	0.99	0.99	0.99	0.82	0.28	0.99	0.99	0.99	0.99	0.28
Cluster_357	100343_38_38_25	0.99	0.99	0.99	0.02	0.99	0.99	0.99	0.99	1	1	1	1	1	1	1	1	1	1	1	1	1	1	0.99	0.99	0.99	0.99	0.99	0.99	0.99	1	0.99	0.99	0.99	1	0.99	1	1	1	0.99	1	0.99	1	0.02	0.99	1	1	1	0.02
Cluster_358	100343_39_39_18	1	1	1	1	1	1	1	1	1	1	1	1	1	1	1	1	1	1	1	1	1	1	1	1	1	1	1	1	1	1	1	0.99	1	1	1	1	1	1	1	0.99	1	1	1	1	1	1	1	1
Cluster_359	100343_3_3_101	1	1	0.99	0.99	1	1	1	1	1	1	1	1	1	1	1	1	1	1	1	1	1	1	1	1	1	1	1	1	1	1	1	1	1	1	1	1	1	1	1	1	1	1	1	1	1	1	1	1
Cluster_360	100343_3_3_114	1	1	1	1	1	1	1	1	1	1	1	1	1	1	1	1	1	1	1	1	1	1	1	1	1	1	1	1	1	1	1	1	1	1	1	1	1	1	1	1	1	1	1	1	1	1	1	1
Cluster_361	100343_3_3_115	0.99	0.99	0.99	0.99	0.99	0.99	1	1	1	1	1	1	1	1	1	1	1	1	1	1	1	1	0.99	0.99	0.99	0.99	0.99	1	1	1	1	1	1	1	1	1	1	1	1	1	1	1	1	1	1	1	1	1
Cluster_362	100343_3_3_12	0.98	0.98	1	1	0.98	0.98	0.98	0	1	1	1	1	1	1	1	1	1	1	1	1	1	1	0.99	0.99	0.98	0.98	0.98	0.99	0.99	1	0.98	0.99	0.99	1	0.99	1	1	1	0.98	1	0.99	1	0.99	1	1	1	1	0.99
Cluster_363	100343_3_3_163	1	1	1	1	1	1	1	1	1	1	1	1	1	1	1	1	1	1	1	1	1	1	1	1	1	1	1	1	1	1	0.99	1	1	1	1	1	1	1	1	1	1	1	1	1	1	1	1	1
Cluster_364	100343_3_3_17	0.98	0.97	1	1	0.99	0.99	0.99	0.29	1	1	1	0.99	1	1	1	0.99	0.99	1	0.99	0.99	1	0.99	0.98	0.98	0.98	0.98	0.98	0.99	0.99	1	0.98	0.97	0.99	0.99	0.99	1	1	0.99	0.99	0.99	0.99	0.99	0.99	1	0.99	0.99	0.99	0.99
Cluster_365	100343_3_3_39	0.99	0.99	1	1	0.99	0.99	0.99	0	1	1	1	1	1	1	1	1	1	1	1	1	1	1	1	1	0.99	0.99	0.99	1	1	1	1	1	1	1	1	1	1	1	1	1	1	0.58	1	0.88	1	0.99	1	1
Cluster_366	100343_40_40_12	0.09	0.09	0.99	1	0.99	0.09	0.99	0.99	0.09	0.09	0.09	0.09	0.09	0.09	1	0.09	0.09	1	0.09	0.09	1	0.09	0.09	0.09	0.09	0.09	0.09	0.09	0.09	0.09	0.4	0	0.09	1	0.09	0.44	0.28	0.09	0.09	0.29	0.09	0.09	0.09	0.09	0.09	0.09	0.44	0.09
Cluster_367	100343_40_40_13	0.34	0.34	0.98	1	0.98	0.34	0.98	0.99	0.21	0.34	0.24	0.17	0.34	0.02	1	0.17	0.17	1	0.34	0.34	1	0.17	0.33	0.33	0.33	0.28	0.24	0.33	0.02	0.34	0.89	0.34	0.34	1	0.03	0.91	0.91	0.33	0.34	0.91	0.02	0.02	0.33	0.32	0.34	0.42	0.91	0.02
Cluster_368	100343_40_40_16	0.38	0.39	1	1	1	0.36	1	1	0.39	0.39	0.39	0.39	0.39	0	1	0.39	0.39	1	0.39	0.39	1	0.39	0.39	0.39	0.39	0.34	0.2	0.38	0	0.39	1	0.39	0.38	1	0	0.95	0	0.4	0.39	1	0	0	0	0.39	0.39	0.43	0.95	0
Cluster_369	100343_40_40_25	0	0	1	1	1	0	1	0	0	0	0	0	0	0	1	0	0	1	0	0	1	0	0	0	0	0	0	0	0	0	1	0.12	0	1	0	0	0	0	0	1	0	0	0	0	0	0	0	0
Cluster_370	100343_40_40_9	0.43	0.43	0.86	1	0.96	0.42	0.96	0.97	0.42	0.42	0.22	0.43	0.43	0.01	1	0.43	0.43	1	0.43	0.31	1	0.43	0.43	0.43	0.43	0.43	0.33	0.43	0.01	0.43	0.46	0.43	0.43	1	0.01	0.98	0.86	0.43	0.43	0.98	0.43	0.42	0.19	0.42	0.43	0.43	0.98	0.28
Cluster_371	100343_41_41_7	0	0	0	0	0	0	0	0	1	1	1	1	1	1	1	1	1	1	1	1	1	1	0	0	0	0	0	0	0	0	0	0	0	0	0	1	0	0	0	0	0	0	0	0	0	0	0	0
Cluster_372	100343_41_41_8	0.47	0.47	0.47	0.47	0.47	0.47	0.47	0.47	1	1	1	0.77	1	1	1	1	1	1	1	0.9	1	1	0.42	0.42	0.47	0.47	0.47	0.43	0.47	0.47	0.47	0.47	0.47	0.47	0.47	1	0.47	0.47	0.47	0.47	0.47	0.47	0.47	0.47	0.47	0.47	0.47	0.47
Cluster_373	100343_42_42_16	0.99	0.99	0.99	0.99	0.99	0.99	1	1	1	1	1	1	1	1	1	1	1	1	1	1	1	1	0.99	0.99	0.99	0.99	0.99	1	1	1	1	1	1	0.99	1	1	1	0.99	0.99	1	1	1	1	0.99	1	0.99	1	1
Cluster_374	100343_42_42_46	0.22	0.99	0.63	0.63	0.22	0.22	1	1	1	1	1	1	1	1	1	0.67	1	1	1	1	1	1	0.99	0.99	0.22	0.23	0.22	1	1	1	1	0.23	1	1	1	1	0.99	1	0.95	1	0.95	1	1	1	1	1	1	1
Cluster_375	100343_43_43_1	0	0	0	0	0	0	0	0	0	0	0	0.66	0	0	1	1	1	1	1	1	0	1	0	0	0	0	0	0	0	0	0	0	0	0	0	0	0.18	0	0	0	0	0	0	0	0	0	0	0
Cluster_376	100343_43_43_33	0.99	0.99	1	1	0.99	0.99	1	1	1	1	1	1	1	1	1	1	0.76	1	1	1	1	1	0.99	0.99	0.99	0.99	0.99	1	0.99	1	0.99	0.98	1	1	1	1	1	1	1	1	0.99	1	0.84	1	1	1	1	0.31
Cluster_377	100343_44_44_12	0	0	1	1	0.31	0.31	0.3	1	1	1	1	0.59	1	1	1	1	1	1	1	1	1	1	0	0	0	0	0	0.96	1	1	0.58	0.58	0.99	1	0.99	1	1	1	1	1	0.3	1	0.99	1	1	0.99	1	0.99
Cluster_378	100343_44_44_19	0.99	0.99	0.99	1	0.99	0.99	0.99	0.99	1	1	1	0.99	1	1	1	1	1	1	1	1	1	1	0.99	0.99	0.99	0.99	0.99	0.99	0.99	1	0.99	0.98	0.99	0.99	0.99	1	1	0.99	0.99	0.98	0.99	1	0.99	1	0.98	0.99	0.98	0.99
Cluster_379	100343_46_46_17	0.95	0.95	0.99	0.99	0.94	0.94	0.99	0.99	1	1	1	1	1	1	1	1	1	1	1	1	1	1	0.95	0.95	0.95	0.95	0.95	0.99	0.99	0.99	0.95	0.96	0.93	1	0.93	1	0.99	1	0.98	0.99	0.99	0.99	0.93	0.99	0.99	1	0.99	0.93
Cluster_380	100343_47_47_10	1	1	0.21	1	0.99	0.99	1	1	1	1	1	1	1	1	1	1	1	1	1	1	1	1	0.99	0.99	0.99	0.99	0.99	1	0.99	0.63	1	0.99	1	1	1	1	1	1	1	1	1	0.99	1	1	1	1	1	1
Cluster_381	100343_47_47_19	0.2	0.2	1	1	0.21	0.21	0.99	0.99	1	1	1	1	1	1	1	1	1	1	1	1	1	1	0.2	0.2	0.21	0.21	0.21	0.99	0.99	0.99	0.99	0.93	0.99	0.99	0.99	1	1	0.99	0.98	0.99	0.99	0.99	0.99	1	0.99	0.99	0.99	0.99
Cluster_382	100343_4_4_100	0.98	0.98	0.99	0.99	0.97	0.97	0.99	0.98	1	1	1	1	1	1	1	1	1	1	1	1	1	1	0.98	0.98	0.98	0.98	0.98	0.99	0.99	0.99	0.98	0.97	0.99	0.98	0.99	1	0.99	1	0.98	0.99	0.99	0.99	0.99	0.99	0.99	1	0.99	0.99
Cluster_383	100343_4_4_142	0.24	0.24	0.23	0.23	0.21	0.21	0.23	0.23	1	1	1	1	1	1	1	1	1	1	1	1	1	1	0.24	0.24	0.24	0.24	0.24	0.23	0.23	0.99	0.93	0.91	0.23	1	0.18	1	1	1	0.23	0.52	0.22	1	0.23	1	0.52	1	0.52	0.18
Cluster_384	100343_4_4_144	0.99	0.99	1	1	1	1	1	1	1	1	1	1	1	1	1	1	1	1	1	1	1	1	1	1	0.99	0.99	0.99	1	1	1	1	1	1	1	1	1	1	1	1	1	1	1	1	1	1	1	1	1
Cluster_385	100343_4_4_2	0	0	1	0.93	0	0	0.93	1	1	1	1	1	1	1	1	1	1	1	1	1	1	1	0	0	0	0	0	0	1	0	1	0.98	1	1	0.92	1	1	0	0	1	0.99	1	0.39	1	1	0	1	0.92
Cluster_386	100343_4_4_29	1	1	1	1	1	1	1	1	1	1	1	1	1	1	1	1	1	1	1	1	1	1	1	1	1	1	1	1	1	1	1	1	1	1	1	1	0.99	1	1	1	1	1	1	1	1	1	1	1
Cluster_387	100343_4_4_30	0.99	0.99	0.99	0.99	0.99	0.99	0.99	0.99	1	1	1	1	1	1	1	1	1	1	1	1	1	1	0.99	0.99	0.99	0.99	0.99	0.98	0.98	0.99	0.99	0.99	0.99	0.99	0.99	1	0.99	0.99	0.99	0.99	0.99	0.99	0.99	0.99	0.99	0.99	0.99	0.99
Cluster_388	100343_4_4_4	0.15	0.15	0.99	1	0	0	0.59	0.99	1	1	1	0.87	1	1	1	0.89	1	1	1	1	1	1	0.15	0.15	0.15	0.15	0.15	0.99	0.98	1	0.45	0.65	1	0.71	1	1	1	1	0.98	0.58	0.98	0.81	1	1	0.46	1	0.58	1
Cluster_389	100343_4_4_49	0.99	0.99	0.99	0.99	0.99	0.99	0.99	1	1	1	1	1	1	1	1	1	1	1	1	1	1	1	0.99	0.99	0.99	0	0.94	1	1	1	1	0.99	1	0.99	1	1	1	0.99	0.99	1	1	0.99	1	1	1	0.99	1	1
Cluster_390	100343_4_4_51	1	1	1	1	1	1	1	1	1	1	1	1	1	1	1	1	1	1	1	1	1	1	1	1	1	0.1	1	1	1	1	1	1	1	1	1	1	1	1	1	1	1	1	1	1	1	1	1	1
Cluster_391	100343_4_4_59	1	1	1	1	1	1	1	1	1	1	1	1	1	1	1	1	1	1	1	1	1	1	1	1	1	0	1	1	1	1	1	1	0.98	1	0.98	1	1	1	1	1	1	1	0.98	1	1	1	1	0.98
Cluster_392	100343_4_4_65	1	1	1	1	1	1	1	1	1	1	1	1	1	1	1	1	1	1	1	1	1	1	1	1	1	0.42	1	1	1	1	1	1	1	1	1	1	1	1	1	1	1	1	1	1	1	1	1	1
Cluster_393	100343_4_4_7	0.99	0.99	1	1	1	1	1	1	1	1	1	1	1	0.72	1	1	1	1	1	1	1	1	0.99	0.99	0.99	1	1	1	1	1	1	1	0.89	1	1	1	1	1	1	1	1	1	1	1	1	1	1	1
Cluster_394	100343_4_4_9	0.99	0.99	0.99	0.99	0.99	0.99	1	1	1	1	1	1	1	1	1	1	1	1	1	1	1	1	0.99	0.99	1	1	1	1	1	1	1	1	1	1	1	1	1	0.99	1	1	1	1	1	1	1	1	1	1
Cluster_395	100343_50_50_10	1	1	0	1	1	1	1	1	1	1	1	1	1	1	1	1	1	1	1	1	1	1	1	1	1	1	1	1	1	1	1	1	1	1	1	1	1	1	1	1	1	1	1	0	1	1	1	1
Cluster_396	100343_50_50_19	1	1	1	1	1	1	1	1	1	1	1	1	1	1	1	1	1	1	1	1	1	1	1	1	1	1	1	0.99	1	0.82	1	1	1	1	1	1	1	1	1	0.99	1	1	1	0.3	0.99	1	0.99	1
Cluster_397	100343_50_50_39	1	1	1	1	0.95	0.98	1	1	1	1	1	1	1	1	1	1	1	1	1	1	1	1	0.99	0.99	0.98	0.98	0.98	0.99	1	1	1	0.99	1	1	0.97	1	1	1	1	1	1	1	1	1	1	1	0.95	0.95
Cluster_398	100343_51_51_6	1	1	1	1	1	1	1	0.18	1	1	1	1	1	1	1	1	1	1	1	1	1	0.03	0.99	0.99	1	1	1	1	1	1	1	1	1	1	1	1	1	1	1	1	1	1	1	1	1	1	1	1
Cluster_399	100343_52_52_12	0.86	0.86	0.86	0.76	0.86	0.86	0.85	0.86	0.86	0.86	0.86	0.59	0.86	0.86	1	0.59	0.59	1	0.58	0.59	0.86	0.86	0.86	0.86	0.86	0.86	0.85	0.86	0	0.86	0	0.85	0	0.59	0	0.59	0.54	0.59	0.58	0.86	0.58	0.59	0	0.58	0.99	0.86	0.86	0
Cluster_400	100343_52_52_18	0.87	0.87	0.57	0.57	0.95	0.95	0.86	0.57	0.57	0.57	0.57	0.57	0.57	0.57	1	0.57	0.57	1	0.57	0.57	0.53	0.57	0.86	0.86	0.86	0.68	0.68	0.86	0.56	0.57	0.56	0.24	0.57	0.57	0.57	0.57	0.69	0.86	0.7	0.94	0.71	0.66	0.7	0.57	0.98	0.57	0.94	0
Cluster_401	100343_53_53_13	1	1	1	1	0.99	0.99	1	1	1	1	1	1	1	1	1	1	1	1	1	1	1	1	1	1	1	0.99	0.99	1	1	1	1	0.99	1	1	1	1	1	1	1	1	1	1	1	1	1	1	1	1
Cluster_402	100343_53_53_16	1	1	1	1	1	1	1	1	1	1	1	1	1	1	1	1	1	1	1	1	1	1	1	1	1	1	1	1	1	1	1	1	1	1	1	1	1	1	1	1	1	1	0.99	1	1	0.99	1	1
Cluster_403	100343_54_54_7	0.98	0.98	0.99	0.99	1	1	1	0.84	1	1	1	1	0	1	1	1	1	1	1	1	1	0	0.97	0.97	0.98	0.98	0.98	0.98	0.98	1	0.99	0.99	0.98	1	0.98	1	0.99	1	0.99	1	0.98	1	0.98	1	1	1	1	0.98
Cluster_404	100343_56_56_11	0	0	0	0	0	0	0.37	0.64	0.37	0.36	0.64	0.37	0.64	0	1	0.37	0.37	1	0.37	0.37	0.37	0.37	0.38	0.37	0.38	0.39	0.39	0.37	0.37	0.37	0.37	0	0	0.64	0.58	0	0.58	0.64	0.38	0.38	0	0.37	0.58	0.39	0.17	0	0	0.37
Cluster_405	100343_56_56_2	0.47	1	1	0.47	0.99	0.47	1	0.47	0.47	0.22	0.47	0.91	0.47	0.22	1	0.91	0.91	1	0.91	0.91	0.47	0.91	0.91	0.91	1	1	1	1	0.22	0.22	0.22	0.22	0.22	0.47	0.22	0.22	0.47	0.47	0.47	0.47	0.22	0.22	0.22	1	0.47	0.21	0.22	1
Cluster_406	100343_56_56_4	0.21	0.21	0.21	0.21	1	0.61	1	0.21	0.21	0.21	0.21	1	0.21	0.21	1	1	1	1	1	1	0.66	1	1	1	1	0.29	0.29	1	0.21	0.21	0.21	0.65	0.21	0.21	0.21	0.21	0.21	0.21	0.21	0.65	0.21	0.21	0.21	0.21	0.66	0.21	0.21	1
Cluster_407	100343_56_56_60	0.07	0	0	0	0.15	0	0.1	0.15	0	0	0	0	0.15	0	1	0	0	1	0.11	0.13	0.15	0	0.15	0.15	0.99	0.15	0.15	0	0.15	0.15	0	0.98	1	1	1	0	0	0	0.16	1	0.16	0	1	1	0	0.12	1	1
Cluster_408	100343_56_56_8	0.02	0.67	0.75	0.02	0.75	0.22	0.75	0.02	0.22	0.22	0.22	0.75	0.02	0	1	0.39	0.75	1	0.75	0.75	0.6	0.75	0.75	0.75	0.75	0.75	0.83	1	0.04	0	0.68	0.04	0.04	0.07	0.04	0.06	0.02	0.06	0.22	0.6	0.21	0	0.04	0.1	0.81	0.34	0.02	0.75
Cluster_409	100343_57_57_13	0.99	0.99	0.99	0.99	0.99	0.99	1	1	1	1	1	1	1	1	1	1	1	1	1	1	1	1	0.99	0.99	0.99	0.99	0.71	0.99	1	1	0.99	0.99	1	0.99	1	1	0.99	0.99	0.99	1	1	0.99	1	1	1	0.99	1	1
Cluster_410	100343_57_57_2	0.99	0.99	1	0.69	0.97	0.97	0.99	0.99	1	1	1	1	1	1	1	1	0.99	1	1	1	1	1	0.98	0.98	0.98	0.98	0.98	0.98	0.98	0.98	0.97	0.97	0.98	0.98	0.98	1	0.99	0.98	0.99	1	0.98	0.98	0.98	0.99	1	0.98	1	0.98
Cluster_411	100343_58_58_9	0.98	0.98	1	1	0.98	0.98	1	1	1	1	1	1	1	1	1	0.89	1	1	1	1	1	1	0.98	0.98	0.98	0.98	0.98	1	1	0.99	1	1	1	1	1	1	0.99	1	1	0.99	1	1	1	1	0.99	1	0.99	1
Cluster_412	100343_59_59_14	0.97	0.97	0.99	1	0.98	0.98	0.99	0.99	1	1	1	1	1	1	1	1	1	1	1	1	1	0.28	0.99	0.99	0.99	0.99	0.99	0.99	0.99	0.98	0.99	0.98	0.99	0.99	0.99	1	1	0.99	0.98	1	1	0.98	0.99	1	1	0.99	1	0.99
Cluster_413	100343_5_5_113	1	1	1	1	1	1	1	1	1	1	1	1	1	1	1	1	1	1	1	1	1	1	0.99	0.99	0.99	1	1	1	1	1	1	1	1	1	1	1	1	1	1	1	1	0.99	0.99	1	1	1	1	1
Cluster_414	100343_5_5_120	1	1	1	1	1	1	1	1	1	1	1	1	1	1	1	1	1	1	1	1	1	1	1	1	1	1	1	1	1	1	1	1	1	1	1	1	1	1	1	1	1	1	1	0.99	1	1	1	1
Cluster_415	100343_5_5_131	0.99	0.99	1	1	1	1	1	1	1	1	1	1	1	1	1	1	1	1	1	1	1	1	0.98	0.98	1	1	0.92	1	1	1	0.98	1	1	1	1	1	0.99	1	1	0.99	1	1	1	1	0.99	1	0.99	1
Cluster_416	100343_5_5_134	1	1	1	1	1	1	0.99	0.99	1	1	1	1	1	1	1	1	1	1	1	1	1	1	1	1	0.99	0.99	0.99	0.99	0.99	1	0.99	1	0.99	1	0.99	1	1	1	1	1	0.99	1	0.99	1	1	1	1	0.99
Cluster_417	100343_5_5_135	0.03	0.03	0.99	0.99	0.98	0.98	0.76	0.99	1	1	1	1	1	1	1	1	1	1	1	1	1	1	0.03	0.03	0.03	0.03	0.03	0.99	0.99	1	0.99	0.98	0.99	0.99	0.99	1	0.99	0.99	0.99	0.99	0.99	0.99	0.99	0.99	0.99	0.99	0.99	0.99
Cluster_418	100343_5_5_152	0.98	0.98	1	1	0.98	0.98	0.98	0.97	1	1	1	1	1	1	1	1	1	1	1	1	1	1	0.98	0.98	0.98	0.97	0.97	0.98	0.98	0.98	0.97	0.98	0.98	0.99	0.98	1	1	1	0.98	1	0.98	0.98	0.98	0.56	1	1	1	0.98
Cluster_419	100343_5_5_173	0.99	0.99	1	0.99	0.99	0.99	1	0.99	1	1	1	1	1	1	1	1	1	1	1	1	1	1	0.99	0.99	0.99	0.99	0.99	0.99	0.99	1	0.99	0.99	0.5	0.99	0.5	1	1	1	0.99	1	0.99	1	0.5	1	1	1	1	0.5
Cluster_420	100343_5_5_20	0.14	0.13	1	1	0.14	0.14	1	0.71	1	1	1	1	1	1	1	1	1	1	1	1	1	1	0.14	0.14	0.13	0.13	0.13	0.99	0.99	0.99	0.99	1	0.99	1	0.99	1	1	0.99	0.99	1	0.99	0.99	0.99	1	1	0.81	1	0.99
Cluster_421	100343_5_5_228	0.98	0.98	1	1	0.97	0.97	0.99	0.99	1	1	1	1	1	1	1	1	1	1	1	1	1	1	0.98	0.98	0.97	0.97	0.97	0.99	0.99	1	0.98	0.98	0.99	1	0.99	1	0.99	1	0.98	1	0.99	1	0.99	1	1	1	1	0.99
Cluster_422	100343_5_5_239	0.93	0.93	1	1	0.93	0.93	0.94	0.94	0.99	0.99	0.99	1	1	1	1	1	1	1	1	1	1	1	0.95	0.95	0.93	0.95	0.95	0.94	0.94	1	0.93	0.92	0.94	1	0.94	1	1	1	0.94	0.95	0.94	1	0.94	0.99	0.95	0.99	0.95	0.94
Cluster_423	100343_5_5_252	1	1	1	1	1	1	1	1	1	1	1	1	1	1	1	0.64	1	1	1	1	1	1	1	1	1	1	1	1	0.99	1	1	1	1	1	1	1	1	1	1	1	1	1	1	0.73	1	1	1	1
Cluster_424	100343_5_5_258	0.99	0.99	1	1	0.99	0.99	0.99	0.99	1	1	1	1	1	1	1	1	1	1	1	1	1	1	0.99	0.99	0.99	0.99	0.99	0.99	0.99	1	1	0.99	1	1	1	1	0.99	1	1	1	1	0.99	1	1	1	1	1	1
Cluster_425	100343_5_5_26	0	0	1	1	0	0	0.99	0.99	1	1	1	1	1	1	1	1	1	1	1	1	1	1	0	0	0	0	0	0.99	0.99	0.99	0.99	0.99	0.99	1	1	1	0.99	1	0.99	1	1	0.99	1	1	1	1	1	1
Cluster_426	100343_5_5_270	0.99	0.99	0.98	0.98	0.99	0.99	1	1	1	1	1	1	1	1	1	1	1	1	1	1	1	1	0.99	0.99	1	1	1	1	1	1	1	1	1	1	1	1	0.96	1	0.99	0.96	1	0.99	1	1	0.96	1	0.96	1
Cluster_427	100343_5_5_53	0.25	0.25	0.96	0.95	0.25	0.25	0.99	0.97	1	1	1	1	1	1	1	1	1	1	1	1	1	1	0.97	0.97	0.25	0.25	0.25	0.98	0.98	0.97	0.97	0.97	0.98	0.97	0.98	1	0.99	0.97	0.97	0.99	0.25	0.99	0.98	0.97	0.99	0.97	0.99	0.98
Cluster_428	100343_5_5_90	1	1	1	1	1	1	0.99	0.99	1	1	1	1	1	1	1	0.66	1	1	1	1	1	1	1	1	1	1	0.66	1	1	1	1	1	1	1	1	1	1	1	1	1	1	1	1	1	1	1	1	1
Cluster_429	100343_5_5_93	1	1	1	1	1	1	1	1	1	1	1	1	1	1	1	1	1	1	1	1	1	1	1	1	1	1	1	1	1	1	1	1	1	1	1	1	1	1	1	1	1	1	1	1	1	1	1	1
Cluster_430	100343_5_5_95	0.99	0.99	0.99	0.99	0.99	0.99	0.99	0.99	1	1	1	1	1	1	1	1	1	1	1	1	1	1	0.99	0.99	0.99	0.99	0.99	0.99	1	1	1	0.99	1	1	1	1	1	1	1	1	1	1	1	1	1	1	1	1
Cluster_431	100343_60_60_8	0.98	0.98	0.99	0.99	0.98	0.98	0.99	0.99	1	1	1	1	1	1	1	1	1	1	1	1	1	1	0.98	0.98	0.98	0.98	0.98	0.99	0.99	1	0.99	0.99	0.99	1	0.88	0.99	1	1	1	1	0.99	1	0.99	0.99	1	1	1	0.39
Cluster_432	100343_61_61_6	0	0	1	1	0	0	0	0	0.93	0.93	0.93	1	0	0.93	1	1	1	1	1	1	0	1	0	0	0	0	0	0	0	0.96	0	0	0	0	0.98	0	0.7	0	0	1	1	0	0.96	0	0	1	1	0
Cluster_433	100343_62_62_2	0.16	0.16	0	0	0.16	0.16	0	0	0	0	0	1	0	0.21	1	1	1	1	1	1	0	0.84	0.84	0.84	0.16	0.16	0.16	0	0	0	0	0.22	0	0	0	0	0	0	0	0.15	0	0.15	0	0	0.15	0	0.15	0
Cluster_434	100343_62_62_3	0	0	0	0.1	0	0	0.1	0.1	0.1	0	0.1	1	0.1	0.13	1	1	1	1	1	1	0.1	0.89	0.89	0.89	0.1	0.1	0.1	0	0	0	0	0.15	0	0.1	0	0.1	0.1	0.11	0	0	0	0.1	0	0	0.1	0.11	0.1	0
Cluster_435	100343_62_62_5	0.27	0.27	0.27	0.27	0.27	0.27	0.27	0.27	0.27	0.27	0.27	0.27	0.27	0.27	0.31	1	1	1	0.32	0.31	0.27	0.27	0.27	0.27	0.27	0.27	0.27	0.27	0.27	0.27	0.27	0.27	0.27	0.27	0.27	0.27	0.27	0.27	0.27	0.27	0.27	0.36	0.27	0.27	0.27	0.31	0.27	0.27
Cluster_436	100343_62_62_7	0	0	0	0	0	0	0	0	0	0	0	0	0	0	1	1	1	1	0.99	0.78	0	0	0	0	0	0	0	0	0	0	0	0	0	0	0	0	0	0	0	0	0	0	0	0	0	0	0	0
Cluster_437	100343_63_63_5	1	1	1	1	1	0.36	0.9	0.99	1	1	1	0.58	1	1	1	1	1	1	0.42	1	1	1	1	1	0.36	1	1	0.36	1	1	0.43	0.42	0.36	0.41	0.36	0.42	0.42	0.41	0.42	0.42	0.41	0.42	0.36	0.43	0.42	0.41	0.42	0.36
Cluster_438	100343_63_63_6	0.91	0.91	1	0.67	0.91	0	0	0.91	1	1	1	0	1	1	1	1	1	1	0.74	0.88	1	1	0.9	0.9	0	0.9	0.9	0	0.91	0.91	0.08	0.08	0	0	0	0.08	0	0	0	0	0	0	0	0	0.08	0	0	0
Cluster_439	100343_65_65_9	0	0	0.94	0	0.23	0	0	0.1	0	0	0	0	0	0	1	0	0	1	0	0	0	0	0.22	0.24	0	0	0	0	0.12	0.12	0.12	0	0	0	0	0	0.94	0.12	0.95	0	0	0	0	0.12	0	0.19	0	0
Cluster_440	100343_69_69_21	0.75	0.66	0.78	0.78	0.74	0.74	0.74	0.84	0.13	0	0	0.78	0.85	0	1	0.78	0.78	1	0.78	0.78	0.74	0.78	0.74	0.74	0.74	0.84	0.84	0	0	1	0.75	0.75	0	0	0.74	0.75	0	0	0	0.75	0.74	0.74	0.74	0.73	0.75	0	0.75	0
Cluster_441	100343_69_69_6	0	0	0	0	0	0	0.66	0	0	0	0	0	0.66	0	1	0	0	1	0	0	0.66	0	0	0	0	0	0	0	0.26	0.26	0	0	0.26	0.25	0	0	1	0.66	0.19	0	0.2	0	0	0	0.26	0.2	0	0.17
Cluster_442	100343_69_69_8	0	0	0	0	0.19	0.19	0.24	0.2	0	0	0	0	0.24	0	1	0	0	1	0	0	0.24	0	0	0	0	0	0	0	0	0	0.13	0	0.13	0.13	0	0	1	0.24	0	0.13	0	0	0	0.13	0	0	0.13	0.13
Cluster_443	100343_6_6_10	0.37	0.37	0.37	0.94	0.98	0.98	1	0.99	1	1	1	1	1	1	1	1	1	1	1	1	1	1	0.37	0.37	0.37	0.37	0.37	1	1	1	0.99	0.97	1	1	1	1	1	1	0.98	1	1	0.99	1	0.99	1	1	1	1
Cluster_444	100343_6_6_110	0.95	0.96	1	1	0.96	0.96	0.95	0.95	1	1	1	1	1	1	1	1	1	1	1	1	1	1	0.97	0.97	0.97	0.96	0.97	0.95	0.95	1	0.96	0.94	0.95	0.99	0.95	0.99	0.99	0.99	0.95	0.99	0.95	1	0.95	0.99	0.99	0.99	0.99	0.95
Cluster_445	100343_6_6_118	1	1	1	1	1	1	1	1	1	1	1	1	1	1	1	1	1	1	1	1	1	1	1	1	1	1	0.97	1	1	1	1	1	1	1	1	1	1	1	1	1	1	1	1	0.55	1	1	1	1
Cluster_446	100343_6_6_135	0.97	0.97	0.99	0.99	0.98	0.98	0.99	0.99	1	1	1	1	1	1	1	1	1	1	1	1	1	1	0.98	0.98	0.98	0.98	0.98	0.99	0.99	0.99	0.99	0.97	0.99	0.99	0.99	0.99	1	0.99	0.99	0.99	0.99	0.99	0.99	0.99	0.99	0.99	0.99	0.99
Cluster_447	100343_6_6_23	0.05	0.05	0.99	0.99	0.05	0.05	0.97	0.93	1	1	1	1	1	1	1	1	1	1	1	1	1	1	0.05	0.05	0.05	0.05	0.05	0.05	0.98	0.99	0.35	0.97	0.05	0.05	0.05	1	0.99	0.99	0.05	0.99	0.99	0.99	0.05	0.99	0.99	0.99	0.99	0.05
Cluster_448	100343_6_6_72	0.98	0.98	0.99	0.99	0.97	0.97	0.99	0.99	1	1	1	1	1	1	1	1	1	1	1	1	1	1	0.99	0.99	0.98	0.97	0.97	0.99	0.99	0.99	0.99	0.98	0.99	0.99	0.99	0.99	0.98	0.99	0.99	0.98	0.99	0.98	0.99	0.99	0.98	0.99	0.98	0.99
Cluster_449	100343_6_6_9	0.99	0.99	0.19	1	0.99	0.99	0.99	0.99	1	1	1	1	1	1	1	1	1	1	1	1	1	1	0.99	0.99	0.99	0.99	0.99	0.99	0.99	0.99	1	1	0.99	0.99	0.99	1	1	1	1	1	0.99	0.99	0.99	0.99	1	1	1	0.99
Cluster_450	100343_71_71_6	0	0	0	0	0	0	0.49	0	1	1	1	0	1	1	1	1	1	1	1	1	1	1	0	0	0	0	0	0	0	0	0	0	0	0	0	0	0	0	0	0	0	0	0	0	0	0	0	0
Cluster_451	100343_72_72_7	0.98	0.98	0.98	1	0.26	0.26	0.22	0.4	0.4	0.4	0.4	0.98	0.26	0.26	1	0.98	0.98	1	0.98	0.98	0.62	0.98	0.62	0.62	1	0.26	0.26	0.98	0.26	0.3	0.78	0.77	0.26	0.26	0.26	0.4	0.24	0.4	0.26	0.26	0.26	0.26	0.26	0.26	0.4	0.26	0.26	0.26
Cluster_452	100343_76_76_2	0.81	0.81	0.99	0.98	0.98	0.98	0.99	1	0.62	0.98	0.98	1	0.98	1	1	1	1	1	1	1	0.62	1	0.99	0.99	0.99	0.62	0.81	0.58	0.29	0.99	0.98	0.82	0.57	0.74	0.89	0.98	0.28	0.57	0.6	0.98	0.99	0.99	0	0.8	0	0.81	0.62	0.8
Cluster_453	100343_77_77_2	0	0	0	0	0	0	1	0.93	1	1	1	1	1	1	1	1	1	1	1	1	1	1	0	0	0	0.97	0.97	0	0	0	0	0	0	0.68	0	0.97	0	0	0	0	0.99	0	0	0	1	0	0	0
Cluster_454	100343_79_79_2	1	1	1	1	1	1	0	1	1	1	1	1	1	1	1	1	1	1	1	1	1	1	0	0	0	1	0	0	0	0	0.74	0.64	0	0	0.64	0	0.64	0	0.74	0	0	0	0	0	0	0	0	0
Cluster_455	100343_79_79_5	0.99	0.98	0.61	0.61	0.97	0.64	0.63	0.64	1	1	1	1	1	1	1	1	1	1	1	1	0.98	1	0.64	0.96	0.98	0.62	0.61	0.61	0.41	0.61	0.64	0.64	0.61	0.4	0.64	0.59	0.66	0.59	0.64	0.62	0.64	0.98	0.64	0.63	0.98	0.61	0.63	0.61
Cluster_456	100343_79_79_6	1	1	0	0	1	0	0	0.64	0.79	1	1	1	1	1	1	1	1	1	1	1	1	1	0	0.95	0.95	0.65	0	0	0.64	0	0.63	0.53	0	0.64	0	0.52	0.64	0.63	0.3	0.64	0	0.66	0	0.65	0.95	0.63	0.64	0
Cluster_457	100343_7_7_101	0.99	0.99	1	0.99	0.99	0.99	1	1	1	1	1	1	1	1	1	1	1	1	1	1	1	1	0.99	0.99	1	1	1	1	1	0.99	0.99	0.99	1	1	1	1	1	1	1	1	0.99	1	1	1	1	1	1	0.99
Cluster_458	100343_7_7_43	0.08	0.08	0	0	0.08	0.08	0.08	0	0.99	0.99	0.99	1	1	1	1	1	1	1	1	1	1	1	0.08	0.08	0	0.08	0.08	0	0	1	0	0	0.99	0	0.99	0.99	0	0	0	0	0	1	0.99	1	0	0	0	0.99
Cluster_459	100343_80_80_4	0.98	0.97	0.73	0.73	0.73	0.73	0	0.98	0.73	0.73	0.73	1	0.73	0.73	1	1	1	1	1	1	0.73	1	0	0	0	0.72	0	0	0	0	0.98	0.72	0	0	0.71	0	0.72	0	0.99	0	0	0	0	0	0	0	0	0
Cluster_460	100343_83_83_6	0	0	0.09	0	0	0	0	0.09	0.09	0.09	0.09	0	0.09	0.09	1	0	0	1	0	0	0.09	0	0.09	0.21	0	0	0	0	0	0	0	0.09	0.09	0.12	0.09	0	0	0.09	0.09	0.09	0.09	0	0.09	0	0.09	0.08	0	0.09
Cluster_461	100343_85_85_4	0.52	0.52	0.52	0.52	0.52	0.52	0.52	0.52	0.51	0.52	0.52	0.52	0.52	0.52	1	0.52	0.51	1	0.52	0.52	0.52	0.52	0.52	0.52	0.52	0.52	0.52	0.56	0.52	0.52	0.52	0.52	0.52	0.52	0.52	0.52	0.52	0.52	0.52	0.52	0.52	0.52	0.52	0.52	0.52	0.51	0.52	0.52
Cluster_462	100343_87_87_5	0	0	0	0	0	0	0	0	0.1	0.1	0.1	0	0	0	1	0.27	0	1	0	0	0	0	0	0	0	0	0	0.96	0	0	0	0	0	0	0	0	0	0	0	0	0	0	0	0	0	0	0	0.11
Cluster_463	100343_88_88_4	0	0	0.21	0	0	0	0	1	0	0	1	0	0	0	0	0	0	1	0	0	0	0	0	0	0	0	0	0	0	0	0	0	0.96	0.98	0	0	0	1	0	0	0.21	0.21	0	0	0	0	0	0
Cluster_464	100343_8_8_33	0.98	0.98	0.99	0.99	0.99	0.99	1	0.99	1	1	1	1	1	1	1	1	1	1	1	1	1	1	0.98	0.98	0.98	0.98	0.98	1	1	1	1	0.99	1	1	1	1	1	1	0.99	1	1	1	1	1	1	0.99	1	1
Cluster_465	100343_8_8_45	1	1	1	1	1	1	1	1	1	1	1	1	1	1	1	1	1	1	1	1	1	1	1	1	1	1	1	1	1	1	1	1	1	1	1	1	1	1	1	1	1	1	1	1	1	1	1	1
Cluster_466	100343_8_8_59	0.98	0.98	1	1	0.98	0.98	0.99	0.99	1	1	1	1	1	0.71	1	1	1	1	1	1	1	1	0.98	0.98	0.98	0.98	0.98	1	1	1	0.99	0.98	0.99	1	0.99	1	1	1	0.99	1	0.99	1	0.99	0.99	1	1	0.99	0.99
Cluster_467	100343_8_8_74	0.96	0.96	0.99	0.99	0.96	0.96	1	1	1	1	1	1	1	1	1	1	1	1	1	1	1	1	0.96	0.96	0.96	0.96	0.96	1	1	1	0.99	0.96	1	1	1	0.99	1	1	1	1	1	0.5	1	1	1	1	1	1
Cluster_468	100343_8_8_84	1	1	1	1	1	1	1	1	1	1	1	1	1	1	1	1	1	1	1	1	1	1	1	1	1	1	1	1	1	1	1	1	1	1	1	1	1	1	1	1	1	1	1	1	1	1	1	1
Cluster_469	100343_91_91_3	1	1	1	1	0.12	0	0	1	0.13	0.13	0.13	1	0	0	1	1	1	1	1	1	0.99	1	0.99	0.99	0.99	0	0	1	0	0	0.1	0.11	0.94	0	0.95	0.11	0.95	0.13	0.87	0.87	0.11	0	0.95	0.15	0.13	0.87	0	0.95
Cluster_470	100343_93_93_3	0.97	0.53	0.92	0.54	0.54	0.51	1	0.92	1	1	1	1	1	1	1	1	1	1	1	1	1	1	0.94	0.94	0.94	0.54	0.47	0.49	0.54	0.55	0.91	0.44	0.56	0.55	0.2	0.47	0.47	0.55	0	0.87	0.57	0.53	0.55	0.93	0.94	0.55	0.81	0.56
Cluster_471	100343_99_99_3	0.81	0.82	1	1	0.62	0.96	1	0.09	0.38	0.38	0.38	0.81	0.09	0.09	1	0.81	0.81	1	0.81	0.81	1	0.81	0.44	0.44	1	0.96	0.96	0.81	0.09	0.99	0.67	1	0.96	0.99	0.96	0.52	0.96	0.83	0.54	0.98	0.54	0.57	0.92	0.38	0.99	0.98	0.98	0.96
Cluster_472	100343_9_9_144	0.99	0.99	1	1	1	1	0.99	1	1	1	1	1	1	1	1	1	1	1	1	1	1	0	1	1	1	1	1	1	1	1	1	1	1	1	1	1	1	1	1	1	1	1	1	1	1	1	1	0.99
Cluster_473	100343_9_9_146	0.06	0.06	1	1	0.12	0.12	0.09	0.09	1	1	1	0.99	1	1	1	1	1	1	1	1	1	0.1	0.06	0.06	0.06	0.06	0.06	0.09	0.09	0.99	0.1	0.84	0.09	0.09	0.09	1	1	0.09	0.09	1	0.09	1	0.09	1	1	0.09	1	0.09
Cluster_474	100343_9_9_172	1	1	1	1	1	1	1	1	1	1	1	1	1	1	1	1	1	1	1	1	1	0.04	0.99	0.99	0.99	0.99	0.96	1	1	1	1	1	1	1	1	1	1	1	1	1	1	1	1	1	1	1	1	1
Cluster_475	100343_9_9_199	1	1	1	1	1	1	1	1	1	1	1	1	1	1	1	0.99	1	1	1	1	1	0.09	1	1	0.99	0.99	1	1	1	1	0.99	0.99	1	1	1	1	1	0.99	1	1	1	1	1	1	1	1	1	1
Cluster_476	100343_9_9_26	0.97	0.97	0.98	0.98	0.97	0.97	0.5	0.94	1	1	1	1	1	1	1	1	1	1	1	1	1	0.24	0.97	0.97	0.98	0.98	0.98	0.41	0.94	1	0.99	0.99	0.9	0.94	0.9	1	1	0.94	0.94	0.99	0.94	1	0.9	0.99	0.99	0.94	0.99	0.24
Cluster_477	100343_9_9_7	0.99	0.99	0.82	0.99	0.98	0.98	0.99	0.99	1	1	1	1	1	1	1	1	1	1	1	1	1	0.62	0.99	0.99	0.99	0.99	0.99	0.99	1	0.99	0.99	0.99	1	0.99	1	1	0.99	0.99	0.99	1	1	0.99	1	1	0.99	0.99	1	1
Cluster_478	100343_9_9_9	0.98	0.93	1	1	0.99	0.99	0.99	0.99	1	1	1	1	1	1	1	1	1	1	1	1	1	0.04	0.98	0.98	0.98	0.98	0.98	0.99	0.99	1	0.99	0.98	0.99	0.99	0.99	1	1	0.99	0.99	1	0.99	1	0.99	1	1	0.99	1	0.99
Cluster_479	102651_105_105_148	0.97	0.97	1	1	0.98	0.98	1	0.97	1	1	1	1	1	1	1	1	1	1	1	1	1	0.24	1	1	0.99	0.99	0.99	1	1	1	1	0.66	1	1	1	1	1	1	1	0.99	1	0.99	1	0.99	0.99	1	0.99	0.24
Cluster_480	102651_105_105_35	0.98	0.99	1	0.61	0.99	0.99	0.99	0.99	1	1	1	1	1	1	1	1	1	1	1	1	1	0.22	0.99	0.99	0.99	0.99	0.99	0.99	0.99	1	1	0.99	0.99	1	0.99	1	1	0.61	0.99	1	0.99	1	0.99	1	1	1	1	0.99
Cluster_481	102651_105_105_63	1	1	1	1	0.99	0.99	1	1	1	1	1	1	1	1	1	1	1	1	1	1	1	0	1	1	0.99	1	1	1	1	1	1	0.99	1	1	1	1	1	1	1	1	1	1	1	1	1	1	1	1
Cluster_482	102651_105_105_83	0.98	0.98	1	1	0.98	0.98	0.99	0.99	1	1	1	1	1	1	1	0.56	1	1	1	1	1	0.14	0.98	0.98	0.98	0.98	0.98	0.99	0.99	1	0.99	0.97	0.99	0.99	0.99	1	0.99	0.99	0.99	0.99	0.99	0.99	0.99	0.99	0.99	0.99	0.99	0.98
Cluster_483	102651_105_105_88	0.99	0.99	1	1	0.99	0.99	1	1	1	1	1	1	1	1	1	1	1	1	1	1	1	0	0.99	0.99	0.99	0.99	0.99	1	1	1	1	0.99	1	1	1	1	0.99	1	1	1	1	1	1	1	1	1	1	1
Cluster_484	102651_105_105_90	0.99	0.99	1	0.99	0.99	0.99	0.99	0.99	1	1	1	1	1	1	1	1	1	1	1	1	1	0.27	0.99	0.99	0.99	0.98	0.97	0.99	0.99	1	1	0.98	0.99	1	0.99	1	1	1	1	1	0.99	1	0.99	0.99	1	1	1	0.99
Cluster_485	102651_105_105_93	1	1	1	1	1	1	1	1	1	1	1	1	1	1	1	1	1	1	1	1	1	0	0.99	0.99	1	1	1	1	1	1	1	0.99	1	1	1	1	1	1	1	1	1	1	1	1	1	1	1	1
Cluster_486	102651_105_105_99	0.99	0.99	0.99	0.99	0.99	0.99	1	1	1	1	1	1	1	1	1	1	1	1	1	1	1	0.14	0.99	0.99	0.99	0.99	0.99	1	1	1	1	1	1	1	1	1	0.99	1	1	0.99	1	0.99	1	0.99	0.99	1	0.99	1
Cluster_487	102651_10_10_114	0.56	0.56	0.45	0.45	0.55	0.55	0.56	0.56	1	1	1	0.45	1	1	0.45	0.45	0.45	0.45	0.45	0.45	1	0.45	0.55	0.55	0.55	0.55	0.55	0.56	0.99	0.45	1	0.56	0.56	0.99	0.56	0.45	0.45	0.45	0.56	0.99	0.56	1	0.56	0.45	1	0.99	0.99	0.56
Cluster_488	102651_10_10_116	0	0	0	0	0	0	0	0	1	1	1	0	1	1	0	0	0	0	0	0	1	0	0	0	0	0	0	0	0.88	0	0.88	0	0	0.88	0	0	0	0	0	0.88	0	0.99	0	0	0.88	0.99	0.88	0
Cluster_489	102651_10_10_121	0.99	0.99	0.99	0.99	1	1	0.99	0.99	1	1	1	0.99	1	1	1	0.99	0.99	1	0.99	0.99	1	0.99	0.99	0.99	0.99	0.99	0.99	0.99	0.99	0.98	1	0.96	0.99	0.99	0.99	0.99	0.99	0.99	1	0.99	0.99	0.99	0.99	0.99	1	0.99	0.99	0.99
Cluster_490	102651_10_10_131	0.99	1	0.63	1	1	1	1	1	1	1	1	1	1	1	1	1	1	1	1	1	1	1	0.99	0.99	0.99	0.99	0.99	0.99	1	0.09	1	1	1	1	1	1	1	1	1	1	0.99	1	1	0.59	1	1	1	1
Cluster_491	102651_10_10_136	0.99	0.99	0.54	0.99	0.98	0.98	0.99	0.99	1	1	1	1	1	1	1	1	1	1	1	1	1	1	0.99	0.99	0.99	0.99	0.99	0.99	0.99	0.99	0.99	0.99	0.99	0.99	0.99	0.99	0.99	0.99	0.99	0.99	0.99	0.99	0.99	0.99	0.99	0.99	0.99	0.99
Cluster_492	102651_10_10_19	0.17	1	1	1	0.18	0.18	0.39	0	1	1	1	0	1	1	0	0	0	0	0	0	1	0	0.17	0.17	0.39	0.39	0.39	0.39	0	0	0	0	0	1	0	1	1	0	1	1	0	0	0	0.39	1	0	1	0.39
Cluster_493	102651_10_10_26	1	1	1	1	1	1	1	0.16	1	1	1	1	1	1	1	1	1	1	1	1	1	0.16	1	1	0.99	1	1	1	1	1	1	1	1	1	1	1	1	1	1	1	1	1	1	1	1	1	1	1
Cluster_494	102651_10_10_35	1	1	1	1	0.99	1	1	0.08	1	1	1	1	1	1	1	0.96	1	1	1	1	1	0.08	1	1	0.99	1	0.97	1	1	1	1	1	1	1	1	1	1	1	1	1	1	1	1	1	1	1	1	1
Cluster_495	102651_10_10_64	0.01	0.01	0.01	0.01	0	0	0	0	1	1	1	0	1	1	0.01	0.01	0.01	0.01	0.01	0.01	1	0.01	0	0	0	0.01	0.01	0	0.01	0	0	0	0	0	0	0	0	0	0	0	0	0.99	0	0	0	0	0	0
Cluster_496	102651_10_10_66	0	0	0	0	0	0	0	0	1	1	1	0	1	1	0	0	0	0	0	0	1	0	0	0	0	0	0	0	0	0	0	0.13	0.99	0	0	0	0	0	0	0.13	0	1	0	0	0	0	0	0.99
Cluster_497	102651_10_10_80	0.99	1	1	1	1	1	0.45	1	1	1	1	0.45	1	1	0.45	0.45	0.45	0.45	0.45	0.45	1	0.45	1	1	0.99	0.45	1	1	0.99	0.99	1	0.99	1	1	0.45	0.45	0.99	0.45	1	0.99	1	1	0.45	0.99	1	0.45	0.99	1
Cluster_498	102651_10_10_89	0.98	1	0.99	0.99	1	1	1	0.99	1	1	1	1	1	1	1	1	1	1	1	1	1	1	0.98	0.98	0.99	0.11	0.99	0.99	0.99	1	0.99	1	0.99	0.99	1	0.99	1	1	0.99	0.99	1	1	1	1	0.99	1	0.99	0.99
Cluster_499	102651_116_116_1	0.2	0.2	0.75	0.72	0.97	0.97	0.77	0.76	0.75	1	1	0.77	0.77	0.77	0.76	0.77	0.77	0.76	0.77	0.77	0.77	0.77	0.75	0.75	0.22	0.75	0.75	0.75	0.42	0.76	0.42	0	0.18	0.79	0.75	0.57	0.76	0.77	0.08	0.99	0.77	0.78	0.09	0.75	0.73	0.78	0.33	0.55
Cluster_500	102651_11_11_1	0.98	0.98	1	1	0.98	0.98	1	1	1	1	1	1	1	1	1	1	1	1	1	1	1	1	0.98	0.98	0.98	0.98	0.98	0.51	1	1	0.72	0.98	1	1	1	1	0.98	0.98	1	1	1	1	1	1	1	0.98	1	1
Cluster_501	102651_11_11_32	1	1	1	1	1	1	1	1	1	1	1	1	1	1	1	1	1	1	1	1	1	1	1	1	1	1	1	1	1	1	1	0.99	1	1	1	1	1	1	1	1	1	1	1	1	1	1	1	1
Cluster_502	102651_11_11_54	0	0	0	0	0	0	0	0	1	1	1	0	0	0	0	0	0	0	0	0	0	0	0	0	0	0	0	0	0	0	0	0	0	0	0	0	0	0	0	0	0	0	0	0	0	0	0	0
Cluster_503	102651_11_11_56	0	0	0.11	0.11	0	0	0	0	1	1	1	0.11	0.11	0.11	0.11	0.11	0.11	0.11	0.11	0.11	0.11	0	0	0	0	0	0	0	0	0	0	0.11	0	0.11	0	0.11	0.11	0.11	0	0.11	0	0.11	0	0.11	0.11	0.11	0.11	0
Cluster_504	102651_11_11_57	0	0	0	0	0	0	0	0	1	1	1	0	0	0	0	0	0	0	0	0	0	0	0.17	0.17	0.17	0.17	0.17	0	0	0	0	0	0	0	0	0	0	0	0	0	0	0	0	0	0	0	0	0
Cluster_505	102651_11_11_61	0.05	0.05	0	0	0.05	0.05	0	0	1	1	1	0	0	0	0	0	0	0	0	0	0	0	0.05	0.05	0.05	0.05	0.05	0	0	0	0.05	0.05	0	0	0	0.04	0	0.04	0.05	0	0	0	0	0	0	0.05	0.06	0
Cluster_506	102651_11_11_62	0.26	0.08	0.26	0.26	0.1	0.1	0	0.07	1	1	1	0.16	0.09	0.09	0.09	0.11	0.16	0.09	0.16	0.16	0	0.16	0	0	0.26	0.26	0.26	0	0.07	0.16	0.08	0	0.26	0.08	0.26	0	0.16	0.15	0.08	0.11	0.26	0.04	0	0	0.26	0.05	0.07	0.07
Cluster_507	102651_11_11_66	0.95	0.95	0.99	0.99	0.96	0.96	1	1	1	1	1	1	1	1	1	1	1	1	1	1	1	1	0.95	0.95	0.96	0.95	0.95	1	1	1	0.98	0.98	1	0.99	1	1	0.99	0.99	1	0.99	1	0.99	1	0.98	0.99	0.99	0.99	1
Cluster_508	102651_11_11_72	0.99	0.99	1	0.76	0.99	0.99	1	1	1	1	1	1	1	1	1	1	1	1	1	1	1	1	0.99	0.99	0.99	0.99	0.99	1	1	1	0.99	1	1	0.99	1	1	0.99	1	1	0.99	1	1	1	1	0.99	1	0.99	1
Cluster_509	102651_11_11_76	1	1	1	1	1	0.21	0.7	1	1	1	1	0.33	1	1	1	1	1	1	1	1	1	1	1	1	1	1	1	0.44	1	1	1	1	1	1	1	1	1	1	1	1	1	1	1	0.99	1	1	1	1
Cluster_510	102651_124_124_3	0.2	0.2	0	0	0.97	0.97	0	0.91	1	1	1	0	0.96	0	0	0	0	0	0	0	0.96	0	0	0.94	0.6	0.95	0.95	0.61	0	0	0.95	0	0.58	0.93	0.61	0.59	0	0	0.93	0	0	0.94	0	0	0	0.99	0.72	0.94
Cluster_511	102651_12_12_33	0.87	0.87	1	1	0.86	0.06	0	0	1	1	1	0	1	1	0	1	1	1	1	1	1	1	0	0	0	0	0	0	0	0.98	0	0	0	0	0	1	0.99	0	0	0	0	1	0	0.98	0	0	0	0
Cluster_512	102651_12_12_74	1	1	1	1	1	1	1	1	1	1	1	1	1	1	0.2	1	1	1	1	1	1	1	1	1	1	1	1	1	1	1	1	1	1	1	1	1	1	1	1	1	1	1	1	1	1	1	1	1
Cluster_513	102651_12_12_76	1	1	1	1	1	1	1	1	1	1	1	1	1	1	0.08	1	1	1	1	1	1	1	1	1	1	0.99	0.99	1	1	1	1	1	1	1	1	1	1	1	1	1	1	1	1	1	1	1	1	1
Cluster_514	102651_12_12_81	1	1	1	1	1	1	1	1	1	1	1	1	1	1	0	1	1	1	1	1	1	1	1	1	1	1	1	1	1	1	1	1	1	1	1	1	1	1	1	1	1	1	1	1	1	1	1	1
Cluster_515	102651_13_13_101	0.75	0.75	0.99	0.99	0.98	0.98	0.99	0.98	1	1	1	0.99	1	1	0.99	0.99	0.99	0.99	0.99	0.99	1	0.99	0.98	0.98	0.98	0.98	0.98	0.99	0.98	0.98	0.99	0.97	0.99	0.98	0.99	0.68	0.99	0.99	0.99	0.98	0.99	0.99	0.99	0.99	0.99	0.99	0.98	0.99
Cluster_516	102651_13_13_22	0.87	0.87	1	1	0.87	0.87	0.99	1	1	1	1	1	1	1	1	1	1	1	1	1	1	1	0.87	0.87	0.87	0.87	0.87	1	1	0.99	1	0.87	1	1	1	1	1	1	1	1	1	1	1	0.99	1	1	1	1
Cluster_517	102651_13_13_27	1	1	1	1	1	1	1	1	1	1	1	1	1	1	1	1	1	1	1	1	1	1	1	1	1	0.99	0.99	1	1	1	1	0.99	1	1	1	1	1	1	0.99	1	1	1	1	1	1	1	1	1
Cluster_518	102651_13_13_3	0.19	0.19	0.19	0.19	0.19	0.19	0.19	0.19	1	1	1	0.88	1	1	1	1	1	1	1	1	1	1	0.19	0.19	0.19	0.19	0.19	0.19	0.19	0.19	0.19	0.19	0.19	0.19	0.19	1	0.19	0.19	0.19	0.19	0.19	0.19	0.19	0.19	0.19	0.19	0.19	0.19
Cluster_519	102651_14_14_17	0.99	0.99	1	1	0.99	0.99	1	1	1	1	1	1	1	1	1	0.81	1	1	1	1	1	1	0.99	0.99	0.99	0.99	0.81	1	1	0.99	0.99	0.99	0.99	1	0.99	1	1	1	1	0.99	1	1	0.99	1	0.99	1	0.99	0.99
Cluster_520	102651_14_14_22	1	1	1	1	1	1	1	1	1	1	1	1	1	1	1	1	1	1	1	1	1	1	1	1	1	1	1	1	1	1	1	1	1	1	1	1	1	1	1	1	1	1	1	1	1	1	1	1
Cluster_521	102651_15_15_122	0.16	0.16	1	1	0.17	0.17	0	0	1	1	1	0.39	1	1	1	1	1	1	1	1	1	1	0.2	0.2	0.2	0.2	0.2	0.4	0.98	0.98	0.99	0.78	0.98	0.98	0.98	1	0.98	1	0.92	1	0.98	1	0.98	1	1	1	1	0.98
Cluster_522	102651_15_15_25	1	1	1	1	1	1	1	0.25	1	1	1	1	1	1	1	1	1	1	1	1	1	1	1	1	1	1	1	0.99	1	1	1	1	1	1	1	1	1	1	1	1	1	1	1	1	1	1	1	1
Cluster_523	102651_15_15_34	1	1	1	1	1	1	1	0	1	1	1	1	1	1	1	1	1	1	1	1	1	1	1	1	1	1	1	1	1	1	1	1	1	1	1	1	1	1	1	1	0.99	1	1	1	1	1	1	1
Cluster_524	102651_15_15_60	1	1	1	1	1	1	1	0.06	1	1	1	1	1	1	1	1	1	1	1	1	1	1	1	1	1	1	1	1	1	1	1	1	1	1	1	1	1	1	0.99	1	1	1	1	1	1	1	1	1
Cluster_525	102651_15_15_63	1	1	1	1	0.99	0.99	1	0.45	1	1	1	1	1	1	1	1	1	1	1	1	1	1	0.99	0.99	0.99	0.99	0.99	1	1	1	1	0.99	1	1	1	1	1	1	1	1	1	1	1	1	1	1	1	1
Cluster_526	102651_15_15_8	1	0.99	1	1	0.99	0.99	1	0.17	1	1	1	1	1	1	1	1	1	1	1	1	1	1	0.99	0.99	1	1	1	1	1	1	1	0.99	1	1	1	1	1	1	0.99	1	1	1	1	1	1	1	1	1
Cluster_527	102651_16_16_2	1	1	1	1	1	1	0.99	1	1	1	1	1	1	1	1	1	1	1	1	1	1	1	1	1	1	1	1	1	1	1	1	1	1	0.99	1	1	1	1	1	1	1	1	1	1	1	1	1	1
Cluster_528	102651_16_16_35	0.98	0.98	0.99	0.99	0.99	0.99	0.99	0.99	1	1	1	1	1	1	1	1	1	1	1	1	1	1	0.98	0.99	0.99	0.99	0.99	0.99	0.99	0.99	0.99	0.99	0.99	0.99	0.99	0.99	0.99	0.99	0.99	0.99	0.99	0.99	0.99	0.99	0.99	0.99	0.99	0.99
Cluster_529	102651_16_16_61	0.99	0.99	0.99	0.99	1	1	1	1	1	1	1	1	1	1	1	1	1	1	1	1	1	1	0.99	0.99	0.99	0.99	0.99	1	1	1	1	0.99	1	1	1	1	1	1	0.99	1	0.99	0.99	1	1	1	1	1	1
Cluster_530	102651_18_18_13	1	1	1	0.99	1	1	1	0.15	1	1	1	1	1	1	1	1	1	1	1	1	1	1	1	1	1	1	1	1	1	1	1	1	1	1	1	1	1	1	1	1	1	1	1	1	1	1	1	1
Cluster_531	102651_18_18_60	1	1	1	1	0.99	0.99	1	0.27	1	1	1	1	0.99	1	1	1	1	1	1	1	1	1	1	1	1	0.99	0.99	1	1	0.99	0.99	1	1	1	1	1	0.99	1	0.67	1	1	1	1	1	1	1	1	1
Cluster_532	102651_19_19_1	1	1	0.99	0.99	1	1	1	1	1	1	1	1	1	1	0.81	1	1	0.81	1	1	1	1	1	1	1	1	1	1	1	1	0.99	0.99	0.99	0.99	1	1	0.99	1	0.99	0.99	1	0.99	1	0.99	0.99	1	0.99	1
Cluster_533	102651_19_19_13	0.97	0.97	0.99	0.99	0.97	0.97	0.99	0.99	1	1	1	1	1	1	1	1	1	1	1	1	1	1	0.97	0.97	0.97	0.97	0.97	0.99	0.99	1	0.99	0.98	0.99	0.99	0.99	1	1	0.99	0.98	1	0.99	1	0.99	1	1	0.99	1	0.99
Cluster_534	102651_19_19_18	1	1	1	1	1	1	1	1	1	1	1	1	1	1	1	1	1	1	1	1	1	1	1	1	1	1	1	1	1	1	1	1	1	1	1	1	1	1	0.99	1	1	1	1	1	1	1	1	1
Cluster_535	102651_19_19_51	0.62	0.62	1	0.64	0.48	0.48	0.49	0.49	1	1	1	1	1	1	1	1	1	1	1	1	1	1	0.42	0.42	0.62	0.5	0.48	0.64	0.64	0.97	0.41	0.5	0.64	1	0.64	1	1	0.49	0.57	0.92	0.64	1	0.64	0.92	0.92	0.48	0.92	0.64
Cluster_536	102651_19_19_53	0.99	0.99	1	1	0.99	0.99	1	1	1	1	1	1	1	1	1	1	1	1	1	1	1	1	0.99	0.99	1	1	1	1	1	1	1	1	1	1	1	1	1	1	1	1	1	1	1	1	1	1	1	1
Cluster_537	102651_19_19_72	0.99	0.99	1	1	0.99	0.99	1	1	1	1	1	1	1	1	1	1	1	1	1	1	1	1	1	1	1	1	1	1	1	1	1	0.99	1	1	1	1	1	1	1	1	1	1	1	1	1	1	1	1
Cluster_538	102651_19_19_97	1	1	1	1	1	1	1	1	1	1	1	1	1	1	1	1	1	1	1	1	1	1	1	1	1	1	1	1	1	1	0.98	1	1	1	1	1	1	1	0.99	1	1	1	1	1	1	1	1	1
Cluster_539	102651_1_1_120	0	0	1	1	0.98	1	1	1	1	1	1	1	1	1	1	1	1	1	1	1	1	0	0	0	0	0	0	0.99	0.99	0.99	0	0.58	1	1	1	1	1	1	0.87	1	1	1	1	0.99	1	1	1	1
Cluster_540	102651_1_1_169	0.99	0.99	0.99	0.99	0.99	0.99	0.98	0.98	1	1	1	1	1	1	1	1	1	1	1	1	1	0.12	0.99	0.99	0.97	0.97	0.97	0.12	0.98	1	0.99	0.95	0.98	0.99	0.98	1	1	0.99	1	0.99	0.98	1	0.12	0.99	0.99	0.12	0.99	0.12
Cluster_541	102651_1_1_20	1	1	1	0.52	1	1	1	1	1	1	1	1	1	1	1	1	1	1	1	1	1	0.04	1	1	1	1	1	1	1	1	1	0.99	1	1	1	1	1	1	1	1	1	1	1	1	1	1	1	1
Cluster_542	102651_1_1_53	1	1	1	1	1	1	1	1	1	1	1	1	1	1	1	1	1	1	1	1	1	0	1	1	1	1	1	1	1	1	1	1	1	1	1	1	1	1	1	1	1	1	1	1	1	1	1	1
Cluster_543	102651_20_20_12	0.99	0.99	1	1	1	1	1	1	1	1	1	1	1	1	1	1	1	1	1	1	1	1	0.99	0.99	0.99	1	1	0.99	0.99	1	1	1	1	1	1	1	1	1	1	1	1	1	1	1	1	1	1	1
Cluster_544	102651_20_20_14	1	1	1	1	1	1	1	1	1	1	1	1	1	1	1	1	1	1	1	1	1	1	1	1	1	1	1	1	1	1	1	0.99	1	1	1	1	1	1	1	1	1	1	1	1	1	1	1	1
Cluster_545	102651_20_20_2	0.8	0.8	1	1	0.8	0.8	0.8	0.8	1	1	1	1	1	1	1	1	1	1	1	1	1	1	0.8	0.8	0.8	0.8	0.8	0.8	0.8	1	0.8	0.8	0.8	0.8	0.8	1	1	0.8	0.8	1	0.8	0.96	0.8	1	1	0.8	1	0.8
Cluster_546	102651_20_20_23	0.96	0.96	0.97	0.97	0.94	0.94	0.96	0.96	1	1	1	1	1	1	1	1	1	1	1	1	1	1	0.96	0.96	0.96	0.96	0.96	0.96	0.96	0.99	0.96	0.92	0.96	1	0.94	1	1	1	0.96	0.99	0.96	1	0.96	0.97	1	1	1	0.96
Cluster_547	102651_21_21_1	0.54	0.59	0.41	0.28	0.88	0.88	0.88	0.58	1	1	1	1	1	1	1	1	1	1	1	1	1	1	1	1	0.56	0.88	0.88	0.59	0.99	1	0.21	0.94	0.4	1	0.4	0.28	0.4	0.32	0.32	0.4	0.59	1	0.4	1	0.28	0.33	0.24	0.28
Cluster_548	102651_21_21_37	0.96	0.96	0.97	0.97	0.96	0.96	0.98	0.98	1	1	1	1	1	1	1	1	1	1	1	1	1	1	0.96	0.96	0.96	0.96	0.96	0.98	0.98	0.98	0.98	0.97	0.98	0.98	0.98	1	0.98	0.98	0.98	0.98	0.98	0.98	0.98	0.98	0.98	0.98	0.98	0.98
Cluster_549	102651_22_22_18	1	1	1	1	1	1	1	1	1	1	1	1	1	1	1	1	1	1	1	1	0	1	1	1	1	1	1	1	1	1	1	0.99	1	1	1	1	1	1	1	1	1	1	1	1	1	1	1	1
Cluster_550	102651_22_22_32	0.99	0.99	1	1	1	1	1	1	1	1	1	1	1	1	1	1	1	1	1	1	0.12	1	0.99	0.99	0.99	1	1	1	1	1	1	0.98	0.67	1	1	1	1	1	1	1	1	1	1	1	1	1	1	1
Cluster_551	102651_22_22_5	1	1	1	1	1	1	1	1	1	1	1	1	1	1	1	0.7	1	1	1	1	1	1	1	1	1	1	0.82	1	1	1	1	1	1	1	1	1	1	1	1	1	1	1	1	1	1	1	1	1
Cluster_552	102651_22_22_58	1	1	1	1	1	1	1	1	1	1	1	1	1	1	1	1	1	1	1	1	0.07	1	1	1	0.99	0.99	0.99	1	1	1	1	1	1	1	1	1	1	1	1	1	1	1	1	1	1	1	1	1
Cluster_553	102651_23_23_100	0.99	0.99	1	1	1	1	1	1	1	1	1	1	1	1	1	1	1	1	1	1	1	1	1	1	1	1	1	1	1	1	1	1	1	1	1	1	1	1	1	1	1	1	1	1	1	1	1	1
Cluster_554	102651_23_23_109	1	1	1	1	1	1	1	1	1	1	1	1	1	1	1	0.61	1	1	1	1	1	1	1	1	1	1	0.61	1	1	1	1	1	1	1	1	1	1	1	1	1	1	1	1	1	1	1	1	1
Cluster_555	102651_23_23_136	0.99	0.82	0.99	0.99	0.99	0.99	0.99	0.99	1	1	1	1	1	1	1	1	1	1	1	1	1	1	0.99	0.99	0.99	0.99	0.99	0.99	0.99	1	0.99	0.98	0.99	0.99	0.99	1	1	0.99	0.99	1	0.99	1	0.99	1	1	0.99	1	0.67
Cluster_556	102651_23_23_41	1	1	1	1	1	1	1	1	1	1	1	1	1	1	1	1	1	1	1	1	1	1	1	1	1	1	1	1	1	1	1	1	1	1	1	1	1	1	1	1	1	1	1	1	1	1	1	1
Cluster_557	102651_23_23_49	1	1	1	1	1	1	1	1	1	1	1	1	1	1	1	1	1	1	1	1	1	1	1	1	1	1	1	1	1	0.98	1	1	1	1	1	1	1	1	1	1	1	1	1	1	1	1	1	1
Cluster_558	102651_23_23_71	1	1	1	1	1	1	1	1	1	1	1	1	1	1	1	1	1	1	1	1	1	1	1	1	1	1	1	1	1	1	1	1	1	1	1	1	1	1	1	1	1	1	1	1	1	1	1	1
Cluster_559	102651_23_23_88	0.97	0.97	0.98	0.98	0.97	0.97	0.97	0.97	1	1	1	1	1	1	1	1	1	1	1	1	1	1	0.96	0.96	0.97	0.97	0.97	0.97	0.97	0.97	0.99	0.97	0.97	0.98	0.97	0.99	0.98	0.98	0.99	0.99	0.97	0.98	0.97	0.98	0.99	0.98	0.99	0.97
Cluster_560	102651_24_24_25	1	1	1	1	1	1	1	1	1	1	1	1	1	1	1	1	1	1	1	1	1	1	1	1	1	1	1	1	1	1	1	0.99	1	1	1	1	1	1	1	1	1	1	1	1	1	1	1	1
Cluster_561	102651_25_25_15	0.8	0.8	1	1	1	1	0.81	0.81	0.35	1	1	0.81	0.81	0.81	0.81	0.81	0.81	0.81	0.81	0.81	0.26	0.81	1	0.58	0.81	0.26	0.8	0.34	0.26	0.81	0.99	0.8	0.81	0.99	0.98	0.99	0	0	0.35	0.81	0.81	0.81	0	0.99	0	0.81	0.35	0.98
Cluster_562	102651_25_25_18	0	0.99	1	1	0.99	0.99	0	0	0	1	1	0	0	0	1	0	0	1	0	0	0	0	1	0	1	0	0	0	0	0	0.15	0.57	0	0	0	0	0	0	0	0.99	0.99	0.99	0	0.99	0	1	0	0
Cluster_563	102651_25_25_25	0.2	0	0.85	0.85	0.85	0.85	0.27	0.28	0	1	1	0.28	0.85	0.28	0.28	0.28	0.28	0.28	0.28	0.28	0	0.28	0.88	0.88	0	0.15	0	0	0	0.86	0.39	0.91	0	0.28	0.28	0.39	0	0.16	0	0.87	0.85	0.85	0	0.85	0	0.87	0	0.99
Cluster_564	102651_26_26_21	0.99	0.99	1	1	0.99	0.99	0.99	0.99	1	1	1	1	1	1	1	1	1	1	1	1	1	1	0.99	0.99	0.99	0.99	0.99	0.99	0.99	1	1	1	0.99	1	0.99	1	1	1	1	1	0.99	0.99	0.99	1	1	1	1	0.99
Cluster_565	102651_26_26_24	1	1	1	1	1	1	1	1	1	1	1	1	1	1	1	1	1	1	1	1	1	1	1	1	1	1	1	1	1	1	1	0.99	1	1	1	1	1	1	0.99	1	1	1	1	1	1	1	1	1
Cluster_566	102651_26_26_30	1	0.99	1	1	1	1	1	1	1	1	1	1	1	1	1	0.81	1	1	1	1	1	1	0.99	0.99	0.99	0.99	0.99	0.99	0.99	1	1	0.99	1	1	1	1	1	1	0.99	0.68	1	1	1	0.77	1	1	1	1
Cluster_567	102651_26_26_4	0.78	0.78	0.99	0.65	1	0.62	0.97	1	1	1	1	0.98	1	1	0.91	1	1	0.91	0.97	0.97	0.97	0.97	0.95	0.94	0.95	0.95	0	0	1	0	0	0	0	0	0	0	0	0	0	0	0	0	0	0	0	0	0	0
Cluster_568	102651_27_27_40	0.99	0.99	0.99	1	0.99	0.99	1	1	1	1	1	1	1	1	1	1	1	1	1	1	1	1	0.99	0.99	1	1	1	0.99	0.99	1	1	0.99	0.99	1	0.99	1	1	1	0.99	1	0.99	1	0.99	1	1	0.88	1	0.98
Cluster_569	102651_27_27_62	0.98	0.98	0.99	0.99	0.99	0.99	0.99	0.99	1	1	1	1	1	1	1	1	1	1	1	1	1	1	0.98	0.98	0.98	0.98	0.98	0.99	0.99	0.99	0.99	0.97	0.99	1	0.99	1	1	0.99	0.99	0.99	0.99	0.99	0.99	1	0.99	0.99	0.99	0.99
Cluster_570	102651_28_28_27	0.99	0.99	1	1	0.99	0.99	1	0.99	1	1	1	1	1	1	1	1	1	1	1	1	1	1	0.99	0.99	0.99	0.99	0.99	1	1	1	1	0.99	1	1	1	1	1	1	1	1	1	1	1	1	1	1	1	1
Cluster_571	102651_28_28_40	0.99	0.99	1	1	0.99	0.99	0.99	0.99	1	1	1	1	1	1	1	0.7	1	1	1	1	1	1	1	1	1	1	0.87	0.99	0.99	1	1	0.99	0.99	1	0.99	0.99	1	1	1	1	0.99	1	0.99	1	1	1	1	0.99
Cluster_572	102651_28_28_49	0.28	0.21	0.26	0.13	0.44	0.44	0.43	1	1	1	1	1	0.13	0	1	1	0.06	1	0.06	0.06	0.13	0.06	0.12	0.12	0.42	0.12	0.09	0.06	0	0.1	0	0	0.13	0.29	0.45	0.13	0.06	0.43	0.13	0.13	0.99	0.16	0.13	0.07	0.13	0.13	0.43	0.13
Cluster_573	102651_29_29_23	0.81	0.81	1	1	0.81	0	0.99	0.81	1	1	1	0	0.68	1	1	1	1	1	1	0.57	1	1	0.81	0.81	0.81	0.81	0.81	0	0.79	0.81	0	0	0	0	0	0	0	0	0	0	0	0	0	0	0	0	0	0
Cluster_574	102651_29_29_48	0.98	0.98	0.99	0.99	0.98	0.92	1	0.98	1	1	1	1	1	1	1	1	1	1	1	1	1	1	0.98	0.98	0.98	0.98	0.98	0.17	0.98	0.98	0.17	0.17	0.17	0.17	0.17	0.17	0.17	0.17	0.17	0.17	0.17	0.17	0.17	0.17	0.17	0.17	0.17	0.17
Cluster_575	102651_29_29_68	0.98	0.98	0.03	0.03	0.98	0.98	0.03	0.03	1	1	1	1	1	1	1	1	1	1	1	1	1	1	0.98	0.98	0.99	0.99	0.99	0.03	0.03	0.99	0.99	0.97	0.99	0.98	0.99	1	0.99	0.99	0.98	0.99	0.99	0.98	0.99	0.99	0.99	0.99	0.99	0.99
Cluster_576	102651_29_29_8	0.98	0.8	0.66	0.58	0.2	0.1	0.04	0.21	1	1	1	0.52	1	1	1	0.67	1	1	1	0.87	1	1	0.21	0.21	0.02	0.98	0.52	0	0	0	0	0	0	0	0	0.01	0	0.01	0	0	0	0	0	0	0	0	0	0
Cluster_577	102651_2_2_115	1	1	1	1	1	1	1	1	1	1	1	1	1	1	1	1	1	1	1	1	1	1	1	1	1	1	1	1	1	1	1	1	1	1	1	1	1	0.9	1	1	1	1	1	1	1	1	1	1
Cluster_578	102651_2_2_122	0.99	0.99	1	1	0.99	0.99	1	1	1	1	1	1	1	1	1	1	1	1	1	1	1	1	0.99	0.99	0.99	0.99	0.99	1	1	1	0.99	0.99	1	0.99	1	1	1	0.99	1	1	1	0.99	1	1	1	0.99	1	1
Cluster_579	102651_2_2_54	1	1	0.99	1	0.99	0.99	1	1	1	1	1	1	1	1	1	1	1	1	1	1	1	1	0.99	0.99	1	0.06	1	1	1	1	1	1	1	1	1	1	1	1	1	1	1	1	1	1	1	0.99	1	1
Cluster_580	102651_2_2_69	0.74	0.74	1	1	0.74	0.74	1	0.74	1	1	1	1	1	1	1	1	1	1	1	1	1	1	0.75	0.75	0.74	0.74	0.74	0.74	1	0.55	0.99	0.99	1	1	1	1	1	1	1	1	1	1	1	1	1	1	1	1
Cluster_581	102651_2_2_84	0.99	0.99	1	1	0.99	0.99	1	0.99	1	1	1	1	1	1	1	0.97	1	1	1	1	1	1	0.99	0.99	0.99	0.99	0.99	1	1	1	0.99	0.99	1	1	1	1	1	1	1	1	1	1	1	1	1	1	1	1
Cluster_582	102651_31_31_11	0.97	0.97	0.98	0.99	0.2	0.2	0.99	0.99	1	1	1	1	1	1	1	1	1	1	1	1	1	1	0.2	0.2	0.2	0.2	0.2	0.99	0.99	0.99	1	0.54	0.2	1	0.96	0.99	1	0.2	0.99	0.99	0.99	0.99	0.96	1	0.99	1	0.99	0.2
Cluster_583	102651_31_31_23	1	1	1	1	0.99	0.99	1	1	1	1	1	1	1	1	1	1	1	1	1	1	1	1	1	1	1	1	1	1	1	1	1	1	1	1	1	1	1	1	1	1	1	1	1	1	1	1	1	1
Cluster_584	102651_31_31_36	1	1	1	1	1	1	1	1	1	1	1	1	1	1	1	0.59	1	1	1	1	1	1	1	1	1	1	0.59	1	1	1	0.99	1	1	1	1	1	1	1	1	1	1	1	1	1	1	1	1	1
Cluster_585	102651_31_31_40	1	1	1	1	1	1	1	1	1	1	1	1	1	1	1	1	1	1	1	1	1	1	0.99	0.99	0.99	0.99	0.99	1	1	1	1	1	1	1	1	1	1	1	1	1	1	1	1	1	1	1	1	1
Cluster_586	102651_31_31_7	0	0	0.99	0.99	0.4	0.4	0.98	0.98	1	1	1	1	1	1	1	1	1	1	1	1	1	1	0.42	0.42	0.42	0.42	0.42	0.98	0.98	0.99	0.95	0.97	0	1	0.98	1	0.99	0.52	0.98	0.99	0.98	0.99	0.98	0.99	0.99	1	0.99	0.86
Cluster_587	102651_32_32_23	0.69	0.69	0.43	0.44	0.72	0.72	0.46	0.69	1	1	1	0.69	0.95	0	0.67	0.69	0.69	0.67	0.95	0.95	0.94	0.69	0.94	0.94	0.95	0.72	0.72	0.69	0	0.69	0.44	0.68	0.69	0.68	0	0.68	0	0.68	0.68	0.68	0	0	0	0.68	0.69	0.69	0.44	0
Cluster_588	102651_32_32_3	0.97	0.92	0.64	0.47	0.93	0.93	0.93	0.97	1	1	1	0.97	0.93	0.33	0.93	0.97	0.97	0.93	0.74	0.75	0.98	0.97	0.98	0.98	0.93	0.98	0.98	0.98	0.99	0.97	0.85	0.96	0.94	0.96	0.96	0.94	0.61	0.95	0.92	0.93	0.92	0.19	0.94	0.97	0.97	0.92	0.93	0.96
Cluster_589	102651_32_32_38	0	0	0	0	0	0	0	0	1	1	1	0	0	0	1	0	0	1	0	0	0	0	0	0	0	0	0	0	0	0	0	0	1	0	0	0	0	0.99	1	1	0	0.51	0	0	0	0	0	0
Cluster_590	102651_32_32_43	0	0	0	0	0.07	0.07	0	1	1	1	1	0	1	0	0	0	0	0	0.99	0.99	0	0	0	0	0	0	0	0	0	0	0	0	0.51	0	0.51	0.52	0.51	0	0	0	1	0	0.51	0.52	0	1	0	1
Cluster_591	102651_32_32_49	0.59	0.59	0.59	0.59	0.58	0.58	0.58	0.96	1	1	1	0.59	0.58	0	0.59	0.59	0.59	0.59	0.59	0.59	0.96	0.59	0.62	0.62	0.62	0.58	0.58	0.59	0.57	0.99	0.98	0.49	0.62	0.96	0.96	0.62	0.62	0.96	0.58	0.99	0.5	0	0.96	0.62	0.57	0.58	0.96	0.62
Cluster_592	102651_32_32_50	0.49	0.48	0.48	0.49	0.48	0.49	0.49	0.5	1	1	1	0.49	0.49	0	0.48	0.49	0.49	0.49	0.49	0.49	0.49	0.49	0.49	0.49	0.49	0.49	0.48	0.49	0.27	0.49	0.48	0.48	0.5	0.48	0.1	0.48	0.5	0.48	0.49	0.49	0.49	0	0.5	0.49	0.49	0.46	0.49	0.25
Cluster_593	102651_33_33_54	1	1	1	1	1	1	1	0.99	1	1	1	1	1	1	1	1	1	1	1	1	1	1	1	1	1	1	1	1	1	1	1	1	0.99	1	0.99	1	1	1	1	1	0.99	1	0.99	1	1	1	1	0.99
Cluster_594	102651_35_35_33	0.99	0.99	1	1	0	0	1	1	1	1	1	1	1	1	1	1	1	1	1	1	1	1	0.99	0.99	0.99	0.99	0.99	1	1	0.99	1	0	1	1	1	1	1	1	1	1	1	1	1	1	1	1	1	1
Cluster_595	102651_36_36_18	0.09	0.09	0.99	0.99	0.09	0.09	0.99	0.99	1	1	1	1	1	1	1	1	1	1	1	1	1	1	0.09	0.09	0.09	0.09	0.09	1	1	1	1	0.99	0.99	0.99	0.99	1	0.99	0.99	1	0.99	0.99	0.99	0.99	1	0.99	0.99	0.99	0.99
Cluster_596	102651_36_36_25	1	1	0.21	0.21	0.21	0.21	0.21	0.2	1	1	1	1	1	1	1	1	1	1	1	1	1	1	1	1	1	1	1	0.21	0.21	1	0.21	0.21	0.2	0.21	0.21	1	0.21	0.21	0.21	0.21	0.21	0.2	0.21	0.21	0.21	0.21	0.21	0.21
Cluster_597	102651_36_36_29	0.99	0.99	1	1	0.99	0.99	1	1	1	1	1	1	1	1	1	1	1	1	1	1	1	1	0.99	0.99	0.99	0.99	0.99	1	1	1	1	1	1	1	1	1	1	1	1	1	1	1	1	1	1	1	1	1
Cluster_598	102651_36_36_5	1	1	1	1	1	1	1	1	1	1	1	1	1	1	1	1	1	1	1	1	1	1	1	1	1	1	1	1	1	1	1	1	0.99	1	0.99	1	1	1	1	1	0.99	1	0.99	1	1	1	1	0.99
Cluster_599	102651_37_37_31	1	1	1	1	1	1	1	0	1	1	1	1	1	1	1	1	1	1	1	1	1	0	1	1	1	1	1	1	1	1	1	1	1	1	1	1	1	1	1	1	1	1	1	1	1	1	1	1
Cluster_600	102651_37_37_38	0.99	1	1	1	0.99	0.99	1	0	1	1	1	1	1	1	1	0.79	1	1	1	1	1	0	0.99	0.99	0.99	0.99	0.78	1	1	0.99	1	0.99	1	0.99	1	1	1	0.99	0.99	0.99	1	0.99	1	0.92	0.98	1	0.99	1
Cluster_601	102651_38_38_27	0.99	0.99	1	0.57	1	1	1	1	1	1	1	1	1	1	1	0.91	1	1	1	1	1	1	1	1	1	0.99	0.91	1	1	1	0.99	0.99	1	1	1	1	1	1	1	1	1	1	1	1	1	1	1	1
Cluster_602	102651_38_38_6	1	1	1	1	1	1	1	1	1	1	1	1	1	1	1	1	1	1	1	1	1	1	1	1	1	1	1	1	1	1	1	1	1	1	1	1	1	1	1	1	1	1	1	1	1	1	1	1
Cluster_603	102651_3_3_102	0.09	0.09	1	1	0.09	0.09	1	1	1	1	1	1	1	1	1	1	1	1	1	1	1	1	0.09	0.09	0.09	0.09	0.09	1	1	0.99	1	1	1	1	1	1	1	1	1	1	1	1	1	1	1	1	1	1
Cluster_604	102651_3_3_121	0.98	0.98	1	1	0.98	0.98	1	1	1	1	1	1	1	1	1	1	1	1	1	1	1	1	0.98	0.98	0.99	0.99	0.99	1	1	1	0.98	0.99	1	1	1	1	1	1	1	1	1	1	1	1	1	1	1	1
Cluster_605	102651_3_3_124	0.99	0.99	1	1	0.99	0.99	1	1	1	1	1	1	1	1	1	0.62	1	1	1	1	1	1	1	1	1	1	1	1	1	1	1	0.99	1	1	1	1	1	1	1	1	1	1	1	1	1	1	1	1
Cluster_606	102651_3_3_126	0.99	0.99	0.98	1	0.97	0.97	1	1	1	1	1	1	1	1	1	1	1	1	1	1	1	1	0.97	0.97	0.97	0.97	0.97	1	1	1	0.95	0.95	1	1	1	1	1	1	0.95	1	1	1	1	1	1	1	1	1
Cluster_607	102651_3_3_150	1	1	1	1	1	1	1	1	1	1	1	1	1	1	1	1	1	0	1	1	1	1	1	1	1	1	1	1	1	1	1	1	1	1	1	1	1	1	0.99	1	1	1	1	1	1	1	1	1
Cluster_608	102651_3_3_151	1	1	1	1	1	1	1	1	1	1	1	1	1	1	1	1	1	0	1	1	1	1	0.99	0.99	1	0.99	0.99	1	1	1	1	0.99	1	1	1	1	1	1	1	1	1	1	1	1	1	1	1	1
Cluster_609	102651_3_3_37	0	0	1	1	0	0	1	1	1	1	1	1	1	1	1	1	1	1	1	1	1	1	0	0	0	0	0	0	0	1	1	0	0	1	0	1	1	1	0.93	1	1	1	0	1	1	1	1	0
Cluster_610	102651_3_3_50	1	0.86	1	1	0.99	0.99	0.69	1	1	1	1	1	1	1	1	1	1	1	1	1	1	1	0.99	0.99	1	1	1	1	1	1	0.87	1	1	1	1	1	1	1	1	1	1	1	1	1	1	1	1	1
Cluster_611	102651_3_3_71	0.97	0.11	1	1	0.97	0.94	0.22	0.22	1	1	1	0.98	1	1	1	1	1	1	1	1	1	1	0.97	0.97	0.11	0.11	0.11	0.22	0.22	0.96	0.97	0.11	0.22	0.22	0.22	1	0.99	0.22	0.22	0.99	0.22	0.98	0.22	0.22	0.99	0.22	0.99	0.22
Cluster_612	102651_3_3_74	1	1	1	1	1	1	1	1	1	1	1	1	1	1	1	1	1	1	1	1	1	1	1	1	0.99	1	1	1	1	1	1	0.99	1	1	1	1	1	1	1	1	1	1	1	1	1	1	1	1
Cluster_613	102651_3_3_8	1	1	0.27	1	1	1	1	1	1	1	1	1	1	1	1	1	1	1	1	1	1	1	1	1	1	1	1	1	1	1	1	1	1	1	1	1	1	1	1	1	1	1	1	1	1	1	1	1
Cluster_614	102651_40_40_5	0.26	0.26	0	0	0.87	0.87	0	0.96	1	1	1	0	0.98	0	0	0	0	0	0	0	0.98	0	0	0.98	0.27	0.96	0.96	0.28	0.98	0	0.98	0	0.28	0.98	0.28	0.29	0.98	0.25	0.98	0	0	0.98	0	0.95	0	0.97	0.98	0.98
Cluster_615	102651_40_40_8	0	0	0	0.2	1	1	0	0.76	1	1	1	0	0.18	0	0	0	0	0	0	0	0.18	0	0	0.75	0	0.18	0.18	0	0.87	0.12	0.16	0	0.12	0.76	0.12	0	0.76	0.18	0.18	0	0.12	0.19	0.12	1	0	0.18	0.18	0.16
Cluster_616	102651_41_41_21	0.98	0.98	1	0.85	0.98	0.97	1	1	1	1	1	1	1	1	1	1	1	1	0.2	1	1	1	0.97	0.97	0.99	0.99	0.99	1	1	0.56	1	0.98	1	1	1	1	1	1	1	1	1	0.99	1	1	1	0.99	1	1
Cluster_617	102651_41_41_26	1	1	1	1	1	1	1	1	1	1	1	1	1	1	1	1	1	1	0	1	1	1	1	1	1	1	1	1	1	1	1	0.99	1	1	1	1	1	1	1	1	1	1	1	1	1	1	1	1
Cluster_618	102651_41_41_30	0.99	0.99	1	1	1	1	1	1	1	1	1	1	1	1	1	1	1	1	0.18	1	1	1	0.99	0.99	1	0.99	0.99	1	1	1	1	1	1	1	1	1	1	1	1	1	1	1	1	1	1	1	1	1
Cluster_619	102651_42_42_11	0	0	1	1	0	0	0	0.97	1	1	1	0	1	1	1	1	1	1	1	1	1	1	0	0	0	0	0	0	0.98	0.99	0	0	0.98	1	0.98	1	1	0.99	1	1	0	1	0.98	1	1	0.99	1	0.96
Cluster_620	102651_44_44_13	0.99	0.99	0.34	1	0.99	0.99	0.99	0.99	1	1	1	1	1	1	1	1	1	1	1	1	1	1	0.99	0.99	0.99	0.99	0.99	1	1	0.99	1	0.99	1	1	1	1	1	1	1	1	1	0.99	1	1	1	1	1	1
Cluster_621	102651_44_44_7	0.16	0.16	0	1	0.51	0.51	0.99	1	0.77	1	1	1	1	1	1	1	1	1	1	1	1	1	0.5	0.5	0.49	0.48	0.48	1	1	0.99	1	0.53	0.99	1	0.99	1	0.99	1	0.99	1	0.99	1	0.99	0.99	1	1	1	0.99
Cluster_622	102651_45_45_14	0.19	0.19	0.2	0.2	0.19	0.19	0.19	0.2	1	1	1	0.2	0.19	0.2	0.2	0.2	0.2	0.2	0.2	0.2	0.2	0.2	0.18	0.18	0.18	0.18	0.18	0.2	0.2	0.19	0.2	0.2	0.19	0.2	0.19	0.52	0.2	0.19	0.21	0.2	0.2	0.2	0.19	0.65	0.2	0.2	0.2	0.19
Cluster_623	102651_45_45_15	0.1	0.1	0.14	0.14	0.24	0.24	0.14	0.23	1	1	1	0.14	0.14	0.14	0.14	0.14	0.14	0.14	0.14	0.14	0.14	0.14	0.11	0.11	0.11	0.11	0.11	0.13	0.14	0.14	0.1	0.11	0.1	0.14	0.1	0.62	0.14	0.14	0.15	0.14	0.1	0.14	0.1	0.72	0.14	0.14	0.14	0.1
Cluster_624	102651_45_45_16	0.43	0.43	0.41	0.41	0.4	0.4	0.41	0.41	1	1	1	0.41	0.41	0.41	0.41	0.41	0.41	0.41	0.41	0.41	0.41	0.41	0.4	0.4	0.4	0.4	0.37	0.41	0.41	0.41	0.42	0.41	0.41	0.41	0.41	0.69	0.41	0.41	0.41	0.41	0.41	0.41	0.41	0.41	0.41	0.41	0.41	0.41
Cluster_625	102651_45_45_20	0.11	0.11	0.1	0.1	0.13	0.13	0.13	0.13	1	1	1	0.12	0.12	0.12	0.12	0.12	0.12	0.12	0.12	0.12	0.12	0.12	0.13	0.13	0.12	0.12	0.12	0.13	0.13	0.12	0.12	0.11	0.13	0.12	0.13	0.28	0.12	0.12	0.14	0.13	0.13	0.13	0.13	0.12	0.13	0.12	0.12	0.13
Cluster_626	102651_45_45_21	0	0	0	0	0	0	0	0.21	1	1	1	0	0	0	0	0	0	0	0	0	0	0	0.21	0	0	0	0	0	0	0.26	0.23	0	0.22	0.22	0.22	0.22	0.22	0.22	0.23	0.22	0.25	0.25	0.22	0	0	0.23	0.22	0.22
Cluster_627	102651_45_45_22	0.16	0.16	0.17	0.17	0.16	0.16	0.15	0.17	1	1	1	0.16	0.16	0.16	0.16	0.16	0.16	0.16	0.16	0.16	0.16	0.16	0.16	0.16	0.16	0.16	0.16	0.16	0.17	0.16	0.17	0.16	0.28	0.17	0.17	0.16	0.16	0.17	0.17	0.16	0.17	0.16	0.17	0.16	0.16	0.17	0.16	0.28
Cluster_628	102651_45_45_24	0.42	0.42	0.42	0.42	0.42	0.42	0.18	0.42	1	1	1	0.3	0.23	0.42	0.39	0.3	0.3	0.39	0.3	0.3	0.42	0.3	0.42	0.42	0.4	0.4	0.4	0.3	0.1	0.19	0.42	0.15	0.92	0.42	0.92	0.24	0.92	0.42	0.88	0.88	0.42	0.49	0.92	0.42	0.39	0.88	0.23	0.92
Cluster_629	102651_45_45_25	0	0.25	0.25	0	0.25	0	0.25	0.35	1	1	1	0.25	0	0	0	0.25	0.25	0	0.25	0.25	0	0.25	0.25	0.25	0.33	0.25	0.25	0	0	0.3	0	0.35	0.39	0	0.39	0	0.39	0	0.36	0.32	0	0	0.39	0.34	0	0.34	0	0.39
Cluster_630	102651_45_45_26	0.09	0.29	0.29	0.09	0.29	0.09	0.29	0.09	1	1	1	0.29	0	0	0.3	0.29	0.29	0.3	0.29	0.29	0.3	0.29	0.29	0.29	0.29	0.3	0.3	0.3	0.09	0	0.2	0	0.09	0	0.09	0	0	0.09	0	0	0.09	0	0.09	0.09	0.3	0.09	0	0.29
Cluster_631	102651_45_45_27	0	0	0	0	0	0	0	0	1	1	1	0	0	0	0	0	0	0	0	0	0	0	0	0	0	0	0	0	0	0	0	0	0	0	0	0.67	0	0	0	0	0	0	0	0	0	0	0	0
Cluster_632	102651_45_45_5	0.81	0.88	0.88	0.99	0.99	0.99	0.99	1	1	1	1	0.88	0.09	0.09	0.99	0.47	0.88	0.99	0.88	0.88	1	0.88	1	1	0.97	0.99	0.99	0.81	1	1	0.97	0.41	1	1	1	1	0.42	1	1	0.4	0.09	0.41	1	0.41	1	1	0.4	0.99
Cluster_633	102651_46_46_10	0.99	0.99	0.99	0.99	0.97	0.98	0.99	1	1	1	1	0.99	1	1	0.99	0.99	0.99	0.99	0.99	0.99	1	0.99	0.99	0.99	0.99	0.99	0.99	1	0.99	0.99	0.99	0.99	0.97	0.99	0.99	0.99	0.99	0.99	0.99	0.99	0.99	0.99	0.97	1	0.99	0.99	0.99	0.99
Cluster_634	102651_46_46_19	0.98	0.98	0.99	0.98	0.98	0.98	0.99	1	1	1	1	0.97	1	1	0.99	0.97	0.97	0.99	0.97	0.97	1	0.97	0.97	0.97	0.98	0.98	0.98	0.98	0.98	0.99	0.99	0.97	0.97	0.98	0.97	0.97	0.98	0.97	0.98	0.98	0.98	0.99	0.97	0.99	0.97	0.97	0.98	0.97
Cluster_635	102651_46_46_30	0.82	0.82	0.66	0.82	0.82	0.82	0.66	0.82	1	1	1	0.82	1	1	0.82	0.82	0	0.82	0.82	0.82	1	0.82	0.82	0.82	0.82	0.82	0.65	0.82	0.82	0.66	0.82	0.81	0.82	0.81	0.82	0.82	0.82	0.82	0.82	0.82	0.82	0.82	0.82	0.82	0.82	0.82	0.82	0.82
Cluster_636	102651_46_46_31	0.09	0.08	0.08	0.09	0.09	0.09	0.08	0.08	1	1	1	0.09	1	1	0.09	0.09	0.07	0.09	0.09	0.09	1	0.09	0.09	0.09	0.1	0.09	0.09	0.09	0.09	0.08	0.2	0.09	0.08	0.28	0.08	0.09	0.09	0.55	0.09	0.09	0.55	0.08	0.08	0.09	0.08	0.08	0.42	0.08
Cluster_637	102651_47_47_17	1	1	0.97	0.9	0.96	0.96	0.99	0.97	1	1	1	0.6	1	1	1	0.6	0.6	1	0.6	0.6	1	0.97	1	1	1	1	0.99	0.97	0	0.97	0	0.98	0	0.6	0	0.61	0.53	0.6	0.6	0.96	0.6	0.6	0	0.61	0.86	0.96	0.96	0
Cluster_638	102651_47_47_19	0.99	0.99	0.98	0.4	0.5	0.99	0.99	0.99	1	1	1	0.4	1	1	1	0.4	0.41	1	0.41	0.4	1	1	0.99	1	1	0.99	0.97	0.98	0.06	0.99	0.06	0.98	0.06	0.41	0.06	0.41	0.37	0.97	0.41	0.97	0.41	0.17	0.36	0.4	0.63	0.96	0.97	0.06
Cluster_639	102651_4_4_107	0	0	1	1	0	0	0.95	0.96	1	1	1	1	1	1	1	0.53	1	1	1	1	1	1	0	0	0	0	0	0	0	1	0	0.95	0.16	0.96	0.16	1	0.96	0.99	0.16	0.99	0.16	0.99	0.16	1	0.99	0.99	0.99	0.16
Cluster_640	102651_4_4_110	0	0	0.84	0.84	0	0	0.97	0.97	1	1	1	1	1	1	1	1	1	1	1	1	1	1	0	0	0	0	0	0	0	0.97	0	0.96	0.07	0.98	0	1	0.99	0.87	0.06	0.97	0.07	0.99	0.07	1	0.97	0.97	0.97	0.07
Cluster_641	102651_4_4_118	0.99	0.99	0.86	1	0.99	0.99	0.99	0.99	1	1	1	1	1	1	1	1	1	1	1	1	1	1	0.99	0.99	0.99	0.99	0.99	0.99	0.99	0.99	0.99	0.99	0.99	0.99	0.99	1	0.99	0.99	0.99	1	0.99	0.99	0.99	1	1	0.99	1	0.99
Cluster_642	102651_4_4_136	1	1	1	1	0.99	0.99	1	1	1	1	1	1	1	1	1	1	1	1	1	1	1	1	1	1	1	1	1	1	1	1	0.99	1	1	1	1	1	1	1	1	1	1	1	1	1	1	1	1	1
Cluster_643	102651_4_4_137	0.99	1	1	1	1	1	1	1	1	1	1	1	1	1	1	1	1	1	1	1	1	1	1	1	0.99	0.99	0.99	0.99	0.99	0.99	1	0.99	0.99	1	0.99	1	1	1	1	1	0.99	0.99	0.99	1	1	1	1	0.99
Cluster_644	102651_4_4_142	1	1	1	1	1	1	1	1	1	1	1	1	1	1	1	1	1	1	1	1	1	1	0.99	0.99	0.99	0.37	0.99	1	1	1	0.99	0.99	1	1	1	1	1	1	1	1	1	1	1	1	1	1	1	1
Cluster_645	102651_4_4_146	0.99	0.99	1	1	0.99	0.99	0.99	0.99	1	1	1	1	1	1	1	1	1	1	1	1	1	1	0.99	0.98	0.99	0.12	0.99	1	1	1	1	0.99	1	1	0.99	1	1	1	1	1	1	1	0.99	1	1	1	1	1
Cluster_646	102651_4_4_191	0	0	0.99	0.99	0	0	0	0.98	1	1	1	0	1	1	1	1	1	1	1	1	1	1	0	0	0	0	0	0	0.98	0.98	0.98	0.97	0	0.98	0	0.99	0.98	0.96	0.98	0.98	0.98	0.98	0	0.98	0.98	0.98	0.98	0
Cluster_647	102651_4_4_2	0.18	0.18	0.18	0.13	0.2	0.2	0.13	0.69	1	1	1	1	0.22	1	1	1	1	1	1	1	1	0.22	0.23	0.21	0.18	0.13	0.16	0.69	0.69	0.99	0.65	0.75	0.21	0.13	0.21	1	1	0.2	0.13	0.22	0.69	0.22	0.21	0.2	0.13	0.99	0.13	0.21
Cluster_648	102651_4_4_225	1	1	1	1	1	1	0.11	0.11	1	1	1	1	1	1	1	1	1	1	1	1	1	1	1	1	1	1	1	0.11	1	1	1	1	1	1	1	1	1	1	1	1	1	1	1	1	1	1	1	1
Cluster_649	102651_4_4_23	0.99	0.99	1	1	0.99	0.99	1	1	1	1	1	1	0.11	1	1	1	1	1	1	1	1	0.11	0.99	0.99	0.99	0.99	0.99	1	1	1	1	0.99	1	1	1	1	1	1	1	1	1	1	1	1	1	1	1	1
Cluster_650	102651_4_4_248	1	1	1	1	1	1	1	0.43	1	1	1	1	1	1	1	1	1	1	1	1	1	1	1	1	1	1	1	1	1	1	1	1	1	1	1	1	1	1	1	1	1	1	1	1	1	1	1	1
Cluster_651	102651_4_4_253	0.97	0.97	0.96	0.96	0.97	0.97	1	0	1	1	1	1	1	1	1	1	1	1	1	1	1	1	0.97	0.97	0.97	0.97	0.97	0.99	0.99	1	0.99	0.97	0.97	1	0.97	1	1	1	0.99	1	0.99	1	0.97	1	1	1	1	0.97
Cluster_652	102651_4_4_288	0.99	0.99	1	1	0.55	0.56	1	0.56	1	1	1	1	1	1	1	1	1	1	1	1	1	1	0.56	0.56	0.56	0.56	0.32	1	1	1	1	0.99	0.99	1	0.99	1	1	1	1	0.99	1	1	0.99	1	1	1	1	0.99
Cluster_653	102651_4_4_301	1	1	1	1	1	1	1	0	1	1	1	1	1	1	1	1	1	1	1	1	1	1	1	1	1	1	1	1	1	1	1	1	1	1	1	1	0.99	1	1	1	1	1	1	1	1	1	1	1
Cluster_654	102651_4_4_318	1	1	1	1	1	1	1	0	1	1	1	1	1	1	1	1	1	1	1	1	1	1	1	1	1	1	1	1	1	1	1	1	1	1	1	1	1	1	0.82	1	1	1	1	1	1	1	1	1
Cluster_655	102651_4_4_39	1	1	1	1	1	1	1	0.99	1	1	1	1	1	1	1	1	1	1	1	1	1	1	0.99	0.99	0.99	0.99	0.99	1	1	1	1	1	1	1	1	1	1	1	1	1	1	1	1	1	1	1	1	1
Cluster_656	102651_4_4_40	1	1	1	1	1	1	1	1	1	1	1	1	1	1	1	1	1	1	1	1	1	1	1	1	1	1	1	1	1	1	1	1	1	1	1	1	1	1	1	1	1	1	1	1	1	1	1	1
Cluster_657	102651_4_4_44	0	0	1	1	0.99	0.99	0.99	0.99	1	1	1	1	1	1	1	1	1	1	1	1	1	1	0	0	0	0	0	1	1	1	1	0.98	1	0.99	1	1	1	0.99	1	1	1	1	1	1	1	0.99	1	1
Cluster_658	102651_4_4_55	1	1	1	1	1	1	1	1	1	1	1	1	1	1	1	1	1	1	1	1	1	1	1	1	1	1	1	1	1	1	1	1	1	1	1	1	1	1	1	1	1	1	1	1	1	1	1	1
Cluster_659	102651_50_50_1	0.99	0.99	1	1	0.98	0.98	0.98	1	1	1	1	1	1	1	1	1	1	1	1	1	1	1	0.99	0.99	0.99	0.98	0.98	0.98	1	1	1	0.99	0.9	1	0.9	0.98	1	1	0.98	0.99	1	1	0.9	0.99	1	0.99	0.99	0.9
Cluster_660	102651_50_50_29	0.1	0.1	0.61	0	0.74	0.74	0.74	0.71	1	1	1	0.1	0.81	0	0.83	0.1	0.1	0.83	0.1	0.1	0.81	0.1	0.74	0.08	0.81	0.54	0.73	0	0	0.59	0	0.6	0	0	0.6	0.59	0.6	0	0	0.77	0	0	0	0	0.6	0	0.77	0
Cluster_661	102651_50_50_30	0.76	0.76	0.76	0.73	0.76	0.76	0.75	0.76	1	1	1	0.76	0.77	0.75	0.73	0.76	0.76	0.73	0.76	0.76	0.77	0.76	0.76	0.75	0.76	0.7	0.7	0.75	0.13	0.72	0.72	0.78	0.75	0.7	0.76	0.78	0.77	0.78	0.45	0.71	0.77	0.77	0.76	0.76	0.78	0.75	0.75	0.75
Cluster_662	102651_50_50_41	0.67	1	0.67	0.67	0.98	0.97	1	1	1	1	1	0.97	0.99	0.99	0.97	0.97	0.97	0.97	0.97	0.97	0.99	0.97	1	1	0.97	1	0.98	1	0.67	1	0.64	0.39	0	0	0.66	0.66	0	0.43	0	0.63	0.66	0.66	0.66	0.63	0.63	0.7	0.43	0
Cluster_663	102651_52_52_10	0.42	0.42	0.25	0.25	1	1	1	1	1	1	1	0.25	0.25	0.25	0.25	0.18	0.25	0.25	0.25	0.25	1	0.25	1	1	0.42	1	1	0.42	0.25	0.25	0.25	0.5	0.43	0.73	0.52	1	0.52	1	1	0.25	0.25	1	0.52	1	0.25	1	0.43	0.25
Cluster_664	102651_52_52_2	0.76	0.76	0.76	0.41	0.78	0.78	0.71	0.68	1	1	1	0.76	0	0	0.41	0.76	0.76	0.41	0.76	0.76	0.81	0.76	0.81	0.81	0.81	0.78	0.78	0.76	0.98	0.41	0.73	0.77	0.79	0.77	0.78	0.78	0.79	0.81	0.98	0.97	0	1	0.79	0.78	0.41	0.98	0.97	0.41
Cluster_665	102651_53_53_15	0	0.24	0	0	0.24	0	1	0	1	1	1	1	1	1	1	1	1	1	1	1	1	1	0.24	0	0	0.08	0	0	0	0.74	0	0	0.19	0	0.24	0	0	0	0	0	0.24	0	0.24	0	0	0	0	0.24
Cluster_666	102651_55_55_14	0.69	0.71	1	1	0.72	0.99	0.95	0.99	1	1	1	1	1	1	1	1	1	1	1	1	1	1	0.7	0.69	0.71	0.99	0.99	0.49	0	1	0.29	0.71	0	1	0	1	0	0.99	1	0.99	1	1	0	1	1	1	0.99	0
Cluster_667	102651_55_55_17	0.98	0.99	1	0.99	0.97	0.99	0.98	1	1	1	1	1	0.99	1	1	1	1	0.94	1	1	0.99	1	0.99	0.98	0.99	0.96	0.97	0.98	0	0.99	0.93	0.99	0	0.99	0.11	0.97	0.07	0.99	0.99	0.99	1	0.5	0	1	0.99	0.99	0.94	0
Cluster_668	102651_57_57_17	1	1	1	1	1	0	1	1	1	1	1	0	0	0	0	0	0	0	0	0	0	0	1	1	1	1	0.99	0	0	1	1	0	0	1	0	0.99	0	0	0	1	0	0	0	1	1	1	0.98	0
Cluster_669	102651_5_5_103	0.99	0.99	1	0.97	0.99	0.98	1	1	1	1	1	1	1	1	1	1	1	1	0.19	1	0.19	1	0.99	0.99	0.99	0.99	0.99	1	1	0.99	0.99	1	1	1	0.99	1	1	1	1	1	0.99	1	1	1	1	1	1	1
Cluster_670	102651_5_5_134	1	1	1	1	1	1	1	1	1	1	1	1	1	1	1	0.57	1	1	0.18	1	0.18	1	1	1	1	1	1	1	1	1	1	1	1	1	1	1	1	1	1	1	1	1	1	1	1	1	1	1
Cluster_671	102651_5_5_138	0.89	0.89	1	1	0.26	0.26	0.26	0	1	1	1	1	1	1	1	1	1	1	0.24	1	0.26	1	0.26	0.26	0.89	0.26	0.26	0.89	0	1	0	0.24	0	1	0.26	1	1	1	0.89	1	0	1	0.26	1	1	1	1	0
Cluster_672	102651_5_5_150	1	1	1	0.98	0.99	0.99	1	1	1	1	1	1	1	1	1	1	1	1	0	1	0	1	0.99	0.99	0.99	0.99	0.99	1	1	1	0.99	0.98	0.99	1	0.99	1	1	1	1	1	1	1	0.99	1	1	1	1	0.99
Cluster_673	102651_5_5_164	1	1	1	1	0.99	0.99	1	1	1	1	1	1	1	1	1	1	1	1	0.04	1	0.04	1	0.99	0.99	0.99	0.99	0.99	1	1	1	1	1	1	1	1	1	1	1	1	1	1	1	1	1	1	1	1	1
Cluster_674	102651_5_5_204	1	1	1	1	1	1	1	1	1	1	1	1	1	1	1	1	1	1	0.28	1	0.28	1	1	1	1	1	1	1	1	1	1	1	1	1	1	1	1	1	1	1	1	1	1	1	1	1	1	1
Cluster_675	102651_5_5_205	1	1	1	1	1	1	1	1	1	1	1	1	1	1	1	1	1	1	0	1	0	1	1	1	1	1	1	1	1	1	1	0.99	1	1	1	1	1	1	1	1	1	1	1	1	1	1	1	1
Cluster_676	102651_5_5_209	0.97	0.97	1	1	0.99	0.99	0.99	0.99	1	1	1	1	1	1	1	1	1	1	0.47	1	0.47	1	0.96	0.96	0.97	0.98	0.98	0.99	0.99	0.99	0.99	0.99	0.99	0.99	0.99	0.84	1	0.99	0.99	1	0.99	0.99	0.99	1	1	0.99	1	0.99
Cluster_677	102651_5_5_214	0.99	0.99	1	1	1	1	0.99	0.99	1	1	1	1	1	1	1	1	1	1	0.26	1	0.26	1	0.99	0.99	1	1	1	0.99	0.99	1	1	0.98	1	1	1	0.99	1	1	0.99	1	1	1	1	1	1	1	1	1
Cluster_678	102651_5_5_23	1	1	1	1	1	1	1	1	1	1	1	1	1	1	1	1	1	1	0	1	1	1	1	1	1	1	1	0.99	1	1	1	1	1	1	1	1	1	1	1	1	1	1	1	1	1	1	1	1
Cluster_679	102651_5_5_230	0.84	0.99	1	1	0.99	0.99	1	1	1	1	1	1	1	1	1	1	1	1	0	1	0	1	0.99	0.99	0.99	0.99	0.99	1	1	1	0.99	0.98	1	1	1	1	1	1	1	1	1	1	1	1	1	1	1	1
Cluster_680	102651_5_5_3	1	1	1	1	1	1	1	1	1	1	1	1	1	0.04	1	1	1	1	0.04	1	1	1	1	1	1	1	1	1	1	1	1	1	1	1	1	1	1	1	1	1	1	1	1	1	1	1	1	1
Cluster_681	102651_5_5_33	0.97	0.97	0.98	0.98	0.97	0.97	0.98	0.97	1	1	1	1	1	1	1	0.98	1	1	0	1	1	1	0.97	0.97	0.97	0.97	0.96	0.98	0.98	0.98	0.98	0.97	0.98	0.98	0.98	1	1	0.98	0.98	1	0.98	1	0.98	1	1	0.98	1	0.98
Cluster_682	102651_60_60_7	1	1	1	1	1	1	1	1	1	1	1	1	1	1	1	1	1	1	1	1	1	1	1	1	1	1	1	1	1	1	1	1	1	1	1	1	1	1	1	1	1	1	1	1	1	1	1	1
Cluster_683	102651_62_62_1	0.18	0.18	0	0	0.37	0.37	0.41	0.41	0.63	1	0.98	0.63	0.63	0.63	0.63	0.63	0.63	0.61	0.63	0.63	0.63	0.63	0.63	0.63	0.4	0.41	0.41	0.4	0.4	0.4	0.41	0.63	0	0.41	0	0	0	0.63	0.4	0.63	0.37	0.4	0	0.61	0.31	0	0	0.41
Cluster_684	102651_62_62_10	0	0	0	0	0	0	0	0	1	1	1	0.51	1	1	1	1	1	1	1	1	1	1	0	0	0	0	0	0	0	0	0	0	0	0	0	0	0	0.99	0	0	0	0	0	0	0	0	0	0
Cluster_685	102651_62_62_4	0.09	0.09	0.07	0.07	0.07	0.1	0.92	0.09	1	1	1	1	1	1	1	0.99	1	1	1	1	1	1	1	1	1	0.07	0.07	0.09	0.07	0.09	0	1	0.07	0.07	0.07	0.07	0	0.99	0.07	1	0.07	0	0.07	0.99	0.07	0.07	0.07	0.07
Cluster_686	102651_63_63_4	0.03	0.03	0.38	0.06	0.04	0.04	0.9	0.63	1	1	1	0.98	1	1	1	0.52	1	1	1	1	1	1	0.03	0.03	0.03	0.03	0.03	0.04	0.05	0.83	0.25	0.72	0.88	0.98	0.88	1	0.98	0.98	0.53	0.89	0.88	0.36	0.88	0.05	0.89	0.98	0.89	0.05
Cluster_687	102651_66_66_3	0.88	0	0	0	0	0	0	0	1	1	1	0	0	0	0	0	0	0	0	0	0	0	0	0	0	0	0	0.08	0	0.62	0	0	0	0	0	0	0	0	0	0.58	0	0	0	0	0	0.07	0	0
Cluster_688	102651_68_68_2	1	0.3	0.11	0.11	0.98	0.28	1	0.3	1	1	1	1	1	1	1	1	1	1	1	1	1	1	0.99	0.99	1	1	1	0.98	0.98	0.3	0.3	0.3	0	0	0	0	0.29	0.3	0.29	0.3	0.3	0	0	0.99	0.99	0.29	0.3	0
Cluster_689	102651_68_68_6	0.43	0.43	0.4	0.4	0	0	1	0.39	1	1	1	0.4	1	1	1	1	1	1	1	1	1	1	0.43	0.43	0.43	0.43	0.43	1	0.37	0.4	0	0.37	0	0	0	0.37	0.4	0.37	0	0.4	0.37	0	0	0	0	0.37	0.4	0
Cluster_690	102651_6_6_116	0.99	0.99	1	1	0.99	0.99	1	1	1	1	1	1	1	1	1	1	1	1	1	1	1	1	0.99	0.99	0.99	0.99	0.99	1	1	1	1	0.99	1	1	1	1	1	1	1	1	1	1	0.99	1	1	1	1	1
Cluster_691	102651_6_6_124	0.98	0.98	1	0.93	0.97	0.97	0.99	0.99	1	1	1	1	1	1	1	1	1	1	1	1	1	1	0.98	0.98	0.98	0.98	0.98	0.99	0.99	0.37	0.98	0.99	0.99	0.99	0.99	1	1	0.99	0.99	1	0.99	1	0.99	1	1	0.99	1	0.99
Cluster_692	102651_6_6_142	1	1	1	0.99	0.99	0.99	1	1	1	1	1	1	1	1	1	1	1	1	1	1	1	1	0.99	0.99	1	0.99	0.99	1	1	0.99	0.99	0.99	1	1	1	1	1	1	0.99	1	1	0.99	1	1	1	1	1	1
Cluster_693	102651_6_6_167	1	1	1	1	1	1	0.99	0.99	1	1	1	1	1	1	1	1	1	1	1	1	1	1	1	1	1	1	1	0.99	0.99	1	0.99	0.99	1	1	1	1	1	1	1	1	1	1	1	1	1	1	1	1
Cluster_694	102651_6_6_2	0.99	0.99	0.99	0.99	0.99	0.99	0.99	0.99	1	1	1	1	1	1	1	1	1	1	1	1	1	1	0.98	0.98	0.99	0.99	0.99	0.99	0.99	1	0.99	0.97	0.99	1	0.99	1	1	1	0.99	1	0.99	1	0.99	1	1	1	1	0.58
Cluster_695	102651_6_6_200	0.28	0.28	0.99	0.99	0.28	0.28	0.66	0.9	1	1	1	0.31	0.74	1	1	1	1	1	1	1	0.74	1	0.28	0.28	0.27	0.28	0.28	0.7	0.9	0.72	0.9	0.89	0.91	0.99	0.91	0.67	0.99	0.5	0.91	1	0.9	0.49	0.91	0.99	1	0.49	1	0.91
Cluster_696	102651_6_6_208	1	1	1	1	1	1	1	1	1	1	1	1	1	1	1	1	1	1	1	1	1	1	1	1	1	0.99	0.99	1	1	1	1	1	1	1	1	1	1	1	1	1	1	0.99	1	1	1	1	1	1
Cluster_697	102651_6_6_211	0	0	1	0.54	0	0	0.89	0.89	1	1	1	0	1	1	1	1	1	1	1	1	1	1	0	0	0	0	0	0	0.9	0.98	0.88	0.87	0.89	0.9	0.89	0.82	0.97	0.9	0.89	1	0.9	1	0.89	0.97	1	0.9	1	0.89
Cluster_698	102651_6_6_215	0.99	0.99	1	1	0.99	0.99	0.99	0.99	1	1	1	1	1	1	1	1	1	1	1	1	1	1	0.99	0.99	0.98	0.99	0.99	0.99	0.99	1	0.99	0.99	0.99	1	0.99	1	1	0.99	0.99	1	0.99	1	0.99	1	1	0.99	1	0.99
Cluster_699	102651_6_6_235	0.99	0.99	1	1	0.98	0.98	0.99	0.99	1	1	1	1	1	1	1	1	1	1	1	1	1	1	0.98	0.98	0.98	0.97	0.97	0.99	0.99	1	0.98	0.98	0.99	0.99	0.99	1	1	0.97	0.98	1	0.99	1	0.98	0.97	1	0.97	1	0.99
Cluster_700	102651_6_6_242	0.99	0.99	1	1	0.96	0.96	0.99	0.99	1	1	1	1	1	1	1	1	1	1	1	1	1	1	0.97	0.97	0.99	0.97	0.97	0.98	0.99	1	0.99	0.95	0.99	1	0.99	1	0.99	0.98	1	0.99	0.99	0.99	0.99	1	0.99	0.99	0.99	0.99
Cluster_701	102651_6_6_253	0.99	0.99	1	1	0.99	0.99	1	1	1	1	1	1	1	1	1	1	1	1	1	1	1	1	0.99	0.99	0.99	0.99	0.99	0.98	0.98	0.99	0.98	1	0.99	0.99	0.99	1	1	1	0.99	1	0.99	1	0.99	1	1	1	1	0.99
Cluster_702	102651_6_6_257	0.97	0.98	0.99	0.99	0.98	0.98	0.98	0.98	1	1	0.99	1	1	1	1	1	1	1	1	1	1	1	0.98	0.98	0.97	0.98	0.98	0.99	0.99	1	1	0.97	0.98	1	0.98	1	0.98	0.98	0.99	1	0.98	0.98	0.98	1	1	0.97	1	0.98
Cluster_703	102651_6_6_265	0.99	0.99	0.98	0.98	0.99	0.99	0.99	0.99	1	1	1	1	1	1	1	1	1	1	1	1	1	1	0.99	0.99	0.99	0.99	0.99	0.99	0.99	0.99	0.98	0.98	0.99	0.99	0.99	0.6	0.99	0.99	1	0.99	0.98	0.99	0.99	0.99	0.99	0.99	0.99	0.99
Cluster_704	102651_6_6_31	0.98	0.24	0.99	0.99	0.98	0.98	0.69	0.69	1	1	1	1	1	1	0.99	1	1	0.99	1	1	1	1	0.98	0.98	0.1	0.84	0.84	0.69	0.69	1	0.99	0.98	0.98	1	0.98	0.99	1	0.93	0.69	1	0.74	1	0.98	0.99	1	0.93	1	0.98
Cluster_705	102651_6_6_38	1	1	1	1	1	1	1	1	1	1	1	1	1	1	1	1	1	1	1	1	1	1	1	1	1	1	1	1	1	1	1	1	1	1	1	1	1	1	1	1	1	1	1	1	1	1	1	1
Cluster_706	102651_6_6_4	0.98	0.98	1	1	0.98	0.92	0.99	0.99	1	1	1	1	1	1	1	1	1	1	1	1	1	1	0.99	0.98	0.99	0.99	0.99	0.81	0.64	1	0.99	0.98	0.99	1	0.99	1	1	1	0.66	0.99	0.99	1	0.99	1	0.99	0.99	0.99	0.99
Cluster_707	102651_6_6_67	0.99	0.99	1	1	0.67	0.67	1	0.99	1	1	1	1	1	1	1	1	1	1	1	1	1	1	1	1	0.99	0.99	0.99	1	1	1	1	0.99	1	1	1	0.67	1	1	1	1	1	1	1	1	1	0.73	1	1
Cluster_708	102651_6_6_80	1	1	1	1	0.99	0.99	1	1	1	1	1	1	1	1	1	1	1	1	1	1	1	1	1	1	1	1	1	0.88	1	0.88	1	0.71	1	1	1	0.74	1	1	1	1	1	1	1	1	1	1	1	1
Cluster_709	102651_70_70_2	0.48	0.48	0.48	0.48	0.48	0.48	0.48	0.48	1	1	1	0.48	0.48	1	0.48	0.48	0.48	0.48	0.48	0.48	0.48	0.48	0.48	0.48	0.48	0.48	0.48	0.48	0.48	0.48	0.48	0.48	0.48	0.48	0.48	0.48	0.48	0.48	0.48	0.48	0.48	0.48	0.48	0.48	0.48	0.48	0.48	0.48
Cluster_710	102651_70_70_4	0.55	0.55	0.54	0.54	0.55	0.55	0.55	0.54	1	1	1	0.55	0.55	1	0.55	0.55	0.55	0.55	0.55	0.55	0.55	0.55	0.55	0.55	0.55	0.1	0.55	0.54	0.55	0.55	0.55	0.55	0.55	0.55	0.55	0.54	0.55	0.55	0.54	0.55	0.55	0.55	0.55	0.55	0.55	0.55	0.55	0.55
Cluster_711	102651_72_72_4	0	0	0	0	0	0	0	0	0	1	1	0	0	0	0	0	0	0	0	0	0	0	0	0	0	0	0	0	0	0	0	0.05	0	0	0.05	0	0.05	0	0	0	0	0	0	0	0	0	0	0
Cluster_712	102651_74_74_7	0	0	0	0	0	0	1	0.52	1	1	1	1	1	1	1	1	1	1	1	1	1	1	0	0	0	0	0	0	0	0	0	0	1	0	0	0	0	0	0	0	0	0	0	0	0	0	0	0
Cluster_713	102651_75_75_1	0.71	0.71	1	1	0.62	0.71	1	1	1	1	1	1	1	1	1	1	1	1	1	0.98	1	1	0.71	0.71	0.68	0.7	0.62	0.92	0.96	0.98	0.62	0.92	0.96	0.9	0.88	0.78	0.96	0.9	0.92	0.71	1	0.66	1	0.98	0.63	0.86	0.6	0.92
Cluster_714	102651_75_75_2	0.97	0.97	1	1	0.97	0.97	0.98	0.98	1	1	1	1	1	1	1	1	1	1	1	1	1	1	0.97	0.97	0.97	0.97	0.97	0.99	0.99	1	0.99	0.98	0.99	0.99	0.99	1	1	0.99	0.99	0.99	0.99	1	0.99	1	0.99	0.99	0.99	0.99
Cluster_715	102651_75_75_3	0.99	0.99	1	1	0.99	0.99	1	1	1	1	1	1	1	1	1	1	1	1	1	1	1	1	0.99	0.99	0.99	0.99	0.99	1	1	1	1	0.98	1	1	1	1	1	1	1	1	1	1	1	1	1	1	1	1
Cluster_716	102651_76_76_1	0	0	0.43	0.41	0.38	0.38	1	1	0.96	1	0.97	0.46	0.46	0.46	0.43	0.46	0.46	0.43	0.46	0.46	0.46	0.46	0.44	0.44	0.14	0.44	0.44	0.46	0.39	0.46	0.37	0	0	0.45	0.44	0.43	0.46	0.44	0	0.46	0.44	0.46	0	0.43	0.46	0.46	0.45	0.44
Cluster_717	102651_79_79_2	0.12	0.13	0.02	0.02	0.02	0.06	0.02	0.02	0.02	1	0.02	0.02	0.02	0.02	0.02	0.02	0.02	0.02	0.02	0.02	0.02	0.02	0.12	0.13	0.02	0.02	0.02	0.02	0.51	0.3	0.02	0.15	0.02	0.15	0.13	0.02	0.02	0.02	0.15	0.02	0.02	0.13	0.13	0.15	0.02	0.15	0.02	0.02
Cluster_718	102651_79_79_3	0	0	0	0	0	0	0.07	0.09	0	1	0	0.07	0	0	0	0.07	0.07	0	0.07	0.07	0	0.07	0.07	0.07	0.15	0	0	0	0	0	0	0	0.11	0	0.11	0	0	0	0	0	0	0	0.11	0	0.13	0	0	0
Cluster_719	102651_79_79_4	0.19	0.19	0	0	0	0	0	0	0	1	0	0	0	0	0	0	0	0	0	0	0	0	0.19	0.19	0	0	0	0	0.85	0.85	0	0	0	0.2	0	0	0	0	0.25	0	0	0.23	0	0	0	0.25	0	0
Cluster_720	102651_7_7_117	0.98	0.98	0.99	0.05	0.98	0.98	0.99	0.99	1	1	1	1	1	1	1	1	1	1	1	1	1	1	0.98	0.98	0.98	0.98	0.98	0.99	0.99	1	0.98	0.99	0.99	0.99	0.99	1	0.99	0.99	0.98	0.99	0.99	0.99	0.99	0.99	0.99	0.99	0.99	0.99
Cluster_721	102651_7_7_28	1	1	1	1	1	1	1	1	1	1	1	1	1	1	1	1	1	1	1	1	1	1	1	1	1	1	1	1	1	1	1	1	1	1	1	1	1	1	1	1	1	1	1	1	1	1	1	1
Cluster_722	102651_7_7_47	1	1	1	1	1	1	1	1	1	1	1	1	1	1	1	0.91	1	1	1	1	1	1	1	1	1	1	0.91	1	1	1	1	1	1	1	1	1	1	1	1	1	1	1	1	1	1	1	1	1
Cluster_723	102651_7_7_57	1	1	0.61	1	1	1	1	1	1	1	1	1	1	1	1	1	1	1	1	1	1	1	1	1	1	1	1	1	1	1	1	1	1	1	1	1	1	1	1	1	1	1	1	1	1	1	1	1
Cluster_724	102651_7_7_66	0.88	0.88	0.99	0.89	0.98	0.95	0.99	0.99	1	1	1	1	1	1	1	1	1	1	1	1	1	1	0.88	0.88	0.88	0.88	0.88	0.99	0.99	0.99	0.65	0.97	0.99	0.99	0.99	0.99	0.99	0.99	0.98	0.99	0.99	0.99	0.99	0.99	0.99	0.99	0.99	0.99
Cluster_725	102651_7_7_77	1	1	0.99	0.99	0.99	0.99	1	1	1	1	1	1	1	1	1	1	1	1	1	1	1	1	0.99	0.99	0.99	0.99	0.99	1	1	1	0.99	1	0.99	1	0.99	1	1	0.99	0.98	1	1	1	0.99	0.99	1	0.99	0.99	0.99
Cluster_726	102651_7_7_84	0.98	0.98	1	1	0.98	0.98	0.99	0.99	1	1	1	0.99	1	1	1	0.99	0.99	1	0.99	0.99	1	0.99	0.98	0.98	0.98	0.98	0.98	0.99	0.99	0.99	0.98	0.97	0.99	0.99	0.99	1	1	0.99	0.99	0.99	0.99	0.99	0.99	1	0.99	0.98	0.99	0.99
Cluster_727	102651_80_80_6	0	0	0	0	0	0	0	1	1	1	1	0	0	0	0	0	0	0	0	0	0	0	0	0	0	0	0	0	0	0	0	0	0	0	0	0	0	0	0	0	0	0	0	0	0	0	1	0
Cluster_728	102651_83_83_5	0	0	0	0	0	0	0	0	1	1	1	0	0	0	0	0	0	0	0	0	0	0	0	0	0	0	0	0	0	0	0	0	0	0	0	0	0	0	0	0	0.07	0	0	0	0	0	0	0
Cluster_729	102651_84_84_5	0.84	0.99	0.91	0.99	0.56	0.58	0.59	0.19	0.78	1	0.92	0.99	0.92	1	0.98	0.99	0.92	0.98	0.92	0.92	0.92	0.99	0.58	0.58	0.81	0.82	0.82	0.57	0.83	0.99	0.73	1	0.88	0.83	0.66	0.88	0.99	0.99	0.57	0.99	0.88	0.82	0.88	0.99	0.58	1	0.62	0.88
Cluster_730	102651_88_88_15	0.33	0.33	1	1	0.34	0.34	0.98	0.98	1	1	1	1	1	1	1	1	1	1	1	1	1	1	0.34	0.34	0.34	0.34	0.34	0.98	0.98	0.75	1	0.95	0.98	1	0.98	1	1	1	0.99	1	0.98	0.99	0.98	0.99	1	0.64	1	0.98
Cluster_731	102651_88_88_4	0	0	0.99	0.99	0	0	1	1	1	1	1	0.98	1	1	1	1	1	1	1	1	1	1	0	0	0	0	0	0	1	0.99	0.98	0	0.78	1	0.78	1	0.99	1	0	0.99	1	0.99	0	1	0.99	1	0.99	0.78
Cluster_732	102651_88_88_70	0	0	0	0	0	0	0.69	0	1	1	1	1	1	1	1	1	1	1	1	1	1	1	0	0	0	0	0	0	0	0	0	0	0	0	0	0	0	0.98	0	0	0	0	0	0	0	0.98	0	0
Cluster_733	102651_8_8_2	1	1	1	1	1	1	1	0.79	1	1	1	1	1	1	1	1	1	1	1	1	1	1	0.99	0.99	0.97	1	1	1	0.89	1	0.75	1	1	1	0.85	0.89	1	1	1	1	1	1	1	0.99	1	1	1	0.91
Cluster_734	102651_8_8_23	0.99	0.99	1	0.11	0.99	0.99	0.99	1	1	1	1	1	1	1	1	1	1	1	1	1	1	1	0.98	0.98	0.98	0.98	0.98	1	1	1	0.99	0.99	1	1	1	1	1	1	1	1	1	1	1	1	1	1	1	1
Cluster_735	102651_8_8_25	1	1	1	0.09	1	1	1	1	1	1	1	1	1	1	1	1	1	1	1	1	1	1	1	1	1	1	0.77	1	1	1	0.99	0.99	0.99	1	1	1	1	1	1	1	1	1	1	1	1	1	1	1
Cluster_736	102651_8_8_7	0.98	0.98	0.99	0.99	0.98	0.98	0.99	0.99	1	1	1	1	1	1	1	1	1	1	1	1	1	1	0.98	0.98	0.98	0.98	0.98	0.99	0.99	0.99	0.99	0.98	0.99	0.99	0.99	1	0.99	0.99	0.99	0.99	0.99	0.99	0.99	0.99	0.99	0.99	0.99	0.99
Cluster_737	102651_95_95_2	0	0	0	0	0.93	0.93	0.56	0	1	1	1	1	0.97	1	0.99	0.99	1	0.99	1	1	1	1	0.95	0.95	0	0	0	0	0	0	0	0.93	0	0	0	0	0	0.93	0	0.95	0.93	0	0	0.96	0	0	0	0
Cluster_738	102651_99_99_19	0.25	0.24	0	0	0.24	0.24	0.24	0.24	1	1	0.99	0.24	0.25	0.19	0.21	0.24	0.24	0.21	0.24	0.24	0.24	0.24	0.24	0.24	0.24	0.24	0.24	0.25	0	0.23	0.19	0.2	0.24	0.19	0	0.86	0	0.21	0.2	0.21	0	1	0.23	0.21	0.25	0.24	0.19	0
Cluster_739	102651_99_99_3	0.23	0.23	0.23	0.23	0.23	0.23	0.23	0.23	1	1	1	0.23	0.23	0.95	0.23	0.23	0.23	0.23	0.23	0.23	0.23	0.23	0.23	0.23	0.23	0.23	0.23	0.23	0.23	0.23	0.23	0.23	0.23	0.23	0.23	0.23	0.23	0.23	0.23	0.23	0.23	0.23	0.23	0.23	0.23	0.23	0.23	0.23
Cluster_740	102651_99_99_31	0.99	0.99	1	0.99	0.99	0.99	1	1	1	1	1	1	1	1	1	1	1	1	1	1	1	1	0.99	0.99	0.99	0.99	0.99	1	1	1	0.99	0.99	1	1	1	1	0.73	0.78	0.98	1	1	1	1	1	1	1	1	1
Cluster_741	102651_99_99_7	0	0	0	0	0	0	0	0	1	1	1	0	0	1	0	0	0	0	0	0	0	0	0	0	0	0	0	0	0	0	0	0	1	0	0	0	0	0	0	0	0	0	0	0	0	0	0	0
Cluster_742	102651_99_99_9	0.52	0	0	0	0	0	0	0	1	1	1	0	0	1	0	0	0	0	0	0	0	0	0	0	0	0	0	0.3	0	0	0	0.23	1	0	0	0	0	0	0	0	0	0	0	0	0	0	0	0
Cluster_743	102651_9_9_19	0.99	0.99	0.98	0.98	0.98	0.98	0.97	0.97	1	1	1	1	1	1	1	1	1	1	1	1	0.99	1	0.99	0.99	0.99	0.99	0.99	0.98	0.98	0.98	1	0.99	0.98	0.97	0.98	1	0.98	0.98	0.98	0.98	0.98	0.9	0.98	0.99	0.98	0.98	0.98	0.98
Cluster_744	102651_9_9_23	1	1	1	1	1	1	1	1	1	1	1	1	1	1	1	1	1	1	1	1	1	1	1	1	1	1	1	1	1	1	0.99	1	1	1	1	1	1	1	0.99	1	1	1	1	1	1	0.99	1	1
Cluster_745	102651_9_9_40	0.98	0.99	0.99	0.99	0.98	0.98	0.98	0.98	1	1	1	1	1	1	1	1	1	1	1	1	1	1	0.99	0.99	0.99	0.99	0.99	0.4	1	1	1	0.98	0.99	1	0.99	1	1	1	0.99	1	1	0.99	0.99	1	1	1	1	0.99
Cluster_746	102651_9_9_78	0.99	0.99	0.99	1	0.99	0.99	0.99	0.99	1	1	1	1	1	1	1	1	1	1	1	1	1	0.93	1	1	1	1	1	0.99	0.99	1	0.99	0.97	0.99	1	0.99	1	1	1	1	1	0.99	1	0.99	0.99	1	1	1	0.99
Cluster_747	102712_100_100_14	0.98	0.99	0.47	0.47	1	1	1	0.64	1	1	1	1	0.99	0	0.99	0.62	1	0.99	1	0.99	0.98	1	0.98	0.98	1	1	0.93	0.98	0	0.98	0.47	0.99	0.99	1	0	0.99	0	0.99	1	0.99	0	0	0.99	1	0.99	0.99	0.47	0
Cluster_748	102712_100_100_18	0.89	1	0	0	0.41	0.41	0.41	0.89	1	1	1	1	0.43	0	0.85	1	1	0.85	0.41	0.41	0.85	1	0.85	0.85	0.46	1	1	0.89	0.5	0.89	0	0.5	0.46	0.5	0	0.5	0	0.94	0.5	0.5	0.5	0	0.5	0.5	0.89	0.46	0	0.46
Cluster_749	102712_101_101_4	0.91	0.9	0.1	0.1	0.78	0.78	0.78	0.78	1	0	0.78	0	0	0	0	0	0	0	0.77	0.77	0	0	0	0.09	0	0.78	0.78	0	0	0	0	0.92	1	0.22	0	0	0.1	0	0.97	0.78	0	0.1	0.22	0.1	0.97	0	0	0
Cluster_750	102712_104_104_2	0.17	0.17	1	1	0	0	0.99	0.99	1	1	1	1	1	1	1	1	1	0.99	1	1	1	1	0.17	0.17	0.17	0.17	0.17	0.69	0.25	0.26	0.25	0.26	0.25	0.25	0.26	0.93	1	0.26	0.26	1	0.26	1	0.25	1	1	0.26	1	0.25
Cluster_751	102712_10_10_3	0.94	0.94	1	1	1	1	1	1	1	1	1	1	1	1	1	1	1	1	1	1	1	1	0.94	0.94	0.94	0.94	0.94	1	1	1	0.91	1	1	1	1	1	1	1	0.99	1	1	1	1	1	1	1	1	1
Cluster_752	102712_10_10_30	0.99	0.99	0	1	0.99	0.99	1	1	1	1	1	1	1	1	1	1	1	1	1	1	1	1	0.99	0.99	0.99	0.99	0.99	1	1	0.1	1	1	1	1	1	1	0.99	1	1	0.99	1	0.99	1	0	0.99	1	0.99	1
Cluster_753	102712_10_10_31	0.99	0.98	0.27	1	0.99	0.99	1	1	1	1	1	1	1	1	1	1	1	1	1	1	1	1	0.96	0.96	0.96	0.96	0.96	1	1	0.26	0.96	0.97	1	0.97	1	1	0.96	0.97	1	0.96	1	0.96	1	0.09	0.96	0.97	0.96	1
Cluster_754	102712_10_10_36	0.99	0.99	1	1	0.99	0.99	1	0.99	1	1	1	1	1	1	1	1	1	1	1	1	1	1	0.99	0.99	0.99	0.99	0.99	1	1	1	1	0.99	1	0.99	1	1	1	1	1	1	1	1	1	1	1	1	1	1
Cluster_755	102712_114_114_3	0.94	0.4	0.26	0	0.28	0.26	0.3	0	1	0	0	0	0	0	0	0	0	0	0	0	1	0	0	0.3	0.92	0.26	0	0	0	0.92	0.07	0.07	0.07	0	0.07	0	0.07	0	0	0.07	0	0	0.07	0	0	0	0	0
Cluster_756	102712_115_115_3	0.99	0.99	0.99	0.99	0.98	0.99	0.99	0.99	1	1	1	1	1	1	1	1	1	1	1	1	1	1	0.29	0.99	0.99	0.99	0	0.36	0	0.37	0	0	0	0	0	0.17	0	0	0	0	1	0.36	0	0.99	0.99	0	0	0
Cluster_757	102712_11_11_103	0.99	0.99	1	1	1	1	1	1	1	1	1	1	1	1	1	1	1	1	1	1	1	1	1	1	1	1	1	0.99	1	1	1	0.99	1	1	1	1	1	1	1	1	1	1	1	1	1	1	1	1
Cluster_758	102712_11_11_112	1	1	1	1	1	1	1	1	1	1	1	1	1	1	1	1	1	1	1	1	1	1	1	1	1	1	1	1	1	1	1	1	1	1	1	1	1	1	1	1	1	1	1	1	1	1	1	1
Cluster_759	102712_11_11_144	1	1	1	1	1	1	1	1	1	1	1	1	1	1	1	1	1	1	1	1	1	1	1	1	1	1	1	1	1	1	1	1	1	1	1	1	1	1	1	1	1	1	1	1	1	1	1	1
Cluster_760	102712_11_11_145	1	1	1	1	1	1	1	1	1	1	1	1	1	1	1	1	1	1	1	1	1	1	1	1	1	1	1	1	1	1	1	1	1	1	1	1	1	1	1	1	1	1	1	1	1	1	1	1
Cluster_761	102712_11_11_157	1	1	0.48	1	1	1	1	1	1	1	1	1	1	1	1	1	1	1	1	1	1	1	1	1	1	1	1	1	1	0.57	1	1	1	1	1	1	1	1	1	1	1	1	1	1	1	1	1	1
Cluster_762	102712_11_11_168	0.99	0.99	1	1	1	1	1	1	1	1	1	1	1	1	1	1	1	1	1	1	1	1	0.99	0.99	0.99	0.99	0.99	1	0.99	1	1	1	1	1	1	1	1	1	1	1	1	1	1	1	1	1	1	1
Cluster_763	102712_11_11_178	0.98	0.98	1	1	0.99	0.99	0.98	0.98	1	1	1	1	1	1	1	1	1	1	1	1	1	1	0.98	0.98	0.98	0.98	0.98	1	1	0.99	1	0.99	1	1	1	1	0.99	1	1	1	1	1	1	1	1	1	1	1
Cluster_764	102712_11_11_184	0.99	0.99	0.99	0.99	0.99	0.99	0.99	0.99	1	1	1	1	1	1	1	1	1	1	1	1	1	1	0.99	0.99	0.99	0.99	0.99	1	1	0.99	1	0.99	1	0.99	1	1	0.99	0.99	0.99	0.99	0.99	0.99	1	1	0.99	0.99	0.99	1
Cluster_765	102712_11_11_189	0.99	0.99	1	1	0.99	0.99	1	1	1	1	1	1	1	1	1	1	1	1	1	1	1	1	0.99	0.99	1	1	1	1	1	1	0.99	1	1	1	1	1	1	1	1	1	1	1	1	1	1	1	1	1
Cluster_766	102712_11_11_232	0.97	0.97	1	1	0.97	0.97	0.96	0.96	1	1	1	1	1	1	1	1	1	1	1	1	1	1	0.97	0.97	0.97	0.97	0.97	0.97	0.97	0.98	0.97	0.93	0.97	0.99	0.97	1	0.99	0.98	0	0.99	0.97	0.99	0.97	0.98	0.99	0.98	0.99	0.97
Cluster_767	102712_11_11_246	0	0	0.97	0.97	0	0	0.94	0.94	1	1	0.98	1	1	0.97	1	1	1	1	1	1	1	0.98	0	0	0	0	0	0.94	0.94	0.97	0.97	0	0.94	0.97	0.94	0.97	0.95	0.97	0.94	0.97	0.94	1	0.94	0.97	0.97	0.97	0.97	0.94
Cluster_768	102712_11_11_251	1	1	1	1	1	1	1	1	1	1	1	1	1	1	1	1	1	1	1	1	1	1	1	1	1	1	1	1	1	1	1	1	1	1	1	1	1	1	1	1	1	1	1	1	1	1	1	1
Cluster_769	102712_11_11_263	0.98	0.98	0.99	0.99	0.99	0.99	0.98	0.98	1	1	1	1	1	1	1	1	1	1	1	1	1	1	0.98	0.98	0.98	0.98	0.98	0.98	0.98	1	1	0.98	0.99	1	0.99	1	1	1	1	1	0.99	1	0.99	1	1	1	1	0.99
Cluster_770	102712_11_11_65	0.97	0.97	1	1	0.99	0.99	0.99	0.99	1	1	1	1	1	1	1	1	1	1	1	1	1	1	0.99	0.97	1	1	1	0.99	0.99	1	1	0.99	0.99	1	0.99	0	1	1	1	1	0.99	0.98	0.99	1	1	1	1	0.99
Cluster_771	102712_11_11_66	0.98	0.98	0.99	0.99	0.68	0.68	0.99	0.99	1	1	1	1	0.99	1	1	1	1	1	1	1	1	1	0.98	0.98	1	1	1	0.99	0.99	0.99	0.99	0.98	0.99	0.99	0.99	0.68	0.99	1	0.99	0.99	0.98	0.99	0.99	0.99	0.99	1	0.99	0.99
Cluster_772	102712_11_11_70	0.98	0.98	1	1	0.99	0.99	0.99	1	1	1	1	1	1	1	1	1	1	1	1	1	1	1	0.98	0.98	0.98	0.98	0.98	1	1	1	1	0.98	1	1	1	0.2	1	1	1	1	1	1	1	1	1	1	1	1
Cluster_773	102712_11_11_85	0.98	0.98	1	1	0.98	0.98	0.99	0.99	1	1	1	1	1	1	1	1	1	1	1	1	1	1	0.98	0.98	0.98	0.98	0.98	0.99	0.99	0.99	0.99	0.97	0.99	0.99	0.99	1	0.99	0.99	0.99	1	0.99	1	0.99	1	1	0.99	1	0.99
Cluster_774	102712_11_11_94	0.99	0.99	0.99	0.99	0.98	0.98	0.53	0.97	1	1	1	1	1	1	1	1	1	1	1	1	1	1	0.99	0.99	0.99	0.99	0.99	0.99	0.99	0.99	0.99	0.99	0.99	0.99	0.99	1	0.99	0.99	0.99	1	0.99	0.99	0.99	0.99	1	0.99	1	0.99
Cluster_775	102712_12_12_107	0.2	0.2	0.2	0.2	0	0	0.2	0.22	1	1	1	1	1	1	1	1	1	1	1	1	1	1	0	0	0	0	0	0.19	0.22	0.2	0	0.2	0.21	0.21	0.2	0.2	0.2	0.2	0.2	0.2	0.2	0.22	0.2	0.21	0.2	0.2	0.2	0.21
Cluster_776	102712_12_12_51	0.99	0.99	1	1	0.99	0.99	1	1	1	1	1	1	1	1	1	1	1	1	1	1	1	1	0.99	0.99	0.99	0.99	0.99	1	1	1	0.99	0.99	1	1	1	1	1	1	1	1	1	1	1	1	1	1	1	1
Cluster_777	102712_12_12_79	0.99	0.99	1	1	1	1	1	1	1	1	1	1	1	1	1	1	1	1	1	1	1	1	1	1	1	1	1	1	1	1	1	1	1	1	1	1	1	1	1	1	1	1	1	1	1	1	1	1
Cluster_778	102712_12_12_90	1	1	1	1	1	1	1	1	1	1	1	1	1	1	1	1	1	1	1	1	1	1	1	1	0.99	0.99	0.99	1	1	1	1	1	1	1	1	1	1	1	1	1	1	1	1	1	1	1	1	1
Cluster_779	102712_12_12_96	1	1	1	1	1	1	1	1	1	1	1	1	1	1	1	1	1	1	1	1	1	1	1	1	1	1	1	1	1	1	1	1	1	1	1	1	0.99	1	1	1	1	1	1	1	1	1	1	1
Cluster_780	102712_13_13_16	0.97	0.97	0.98	0.98	0.97	0.97	0.98	0.94	1	1	1	1	1	1	1	1	1	1	1	1	1	1	0.97	0.97	0.97	0.97	0.53	0.98	0.98	1	0.98	0.97	0.98	0.99	0.98	1	1	0.99	0.98	1	0.98	1	0.98	1	1	0.99	0.99	0.98
Cluster_781	102712_13_13_21	0.98	0.98	1	1	0.98	0.98	1	1	1	1	1	1	1	1	1	1	1	1	1	1	1	1	0.98	0.98	0.98	0.98	0.98	1	1	1	1	1	1	1	1	1	1	1	1	1	1	1	1	1	1	1	1	1
Cluster_782	102712_13_13_36	0	0	0	0	0	0	0	0	1	1	1	0	0	0	0	0	0	0	0	0	0	0	0	0	0	0	0	0	0	0	0	0	0	0	0	0	0	0	0	0	0	0	0	0	0	0	0	0
Cluster_783	102712_13_13_46	0.41	0.41	0	0	0.97	0.97	0	0.98	1	1	1	0	0.96	0	0	0	0	0	0	0	0.96	0	0	0.99	0.76	0.99	0.99	0.66	0	0	0.99	0	0.77	0.98	0.79	0.76	0	0	1	0	0	0.97	0	0	0	0.97	0.99	0.95
Cluster_784	102712_13_13_51	0.64	0.64	0.45	0.45	1	1	0.45	1	1	1	1	0.44	1	0.44	0.44	0.44	0.44	0.44	0.44	0.44	1	0.44	0.45	1	0.85	0.99	0.99	0.78	0	0.45	1	0.45	0.82	0.99	0.85	0.85	0.37	0	0.99	0.45	0.45	0.99	0	0.97	0	1	0.99	1
Cluster_785	102712_13_13_59	0	0	0	0	0	0	0	0	1	1	1	0	0	0	0	0	0	0	0	0	0	0	0	0	0	0	0	0	0	0	0	0	0	0	0	0	0	0	0	0	0	0	0	0	0	0	0	0.95
Cluster_786	102712_13_13_63	0	0	0	0	1	1	0	0.99	1	0.97	1	0	0.99	0	0	0	0	0	0	0	0.99	0	0	0.99	0	1	1	0	0.99	0	0.99	0	0	0.99	0	0	0.99	0	0.99	0	0	1	0	0.97	0	1	0.99	1
Cluster_787	102712_13_13_76	1	1	1	1	1	1	1	1	1	1	1	1	1	1	1	1	1	1	1	1	1	1	1	1	1	1	1	1	1	1	1	1	1	1	1	1	1	1	1	1	1	1	1	1	1	1	1	1
Cluster_788	102712_13_13_79	0.99	0.99	1	1	0.99	0.99	1	0.95	1	1	1	1	1	1	1	1	1	1	1	1	1	1	0.99	0.99	0.99	0.99	0.99	1	1	1	1	1	1	1	1	1	1	1	1	1	1	1	1	1	1	1	1	1
Cluster_789	102712_14_14_2	0.93	0.93	1	1	0.92	0.92	0.98	0.98	1	1	1	1	1	1	1	1	1	1	1	1	1	1	0.93	0.93	0.93	0.93	0.93	0.98	0.98	1	0.99	0.95	0.98	1	0.98	1	1	1	1	1	0.98	1	0.98	1	1	1	1	0.98
Cluster_790	102712_14_14_26	0	0	0	0	0	0	0	0	1	1	1	0	0	0	0	0	0	0	0	0	0	0	0	0	0	0	0	0	0	0	0	0	0	0.26	0.26	0	0.26	0	0	0	0	0	0.26	0	0	0	0	0
Cluster_791	102712_14_14_31	0	0	0	0	0	0	0	0	1	1	1	0	0	0	0	0	0	0	0	0	0	0	0	0	0	0	0	0	0	0	0	0	0	0	0	0	0	0	0	0	0	0	0	0	0	0	0	0
Cluster_792	102712_14_14_7	0.9	0.89	1	1	0.9	0.9	1	1	1	1	1	1	1	1	1	1	1	1	1	1	1	1	0.9	0.9	0.9	0.9	0.9	1	1	0.99	1	0.91	0.99	0.99	0.99	1	0.99	0.99	0.99	0.99	1	1	0.99	0.99	0.99	0.99	0.99	0.99
Cluster_793	102712_14_14_80	0.97	0.97	0.98	0.99	0.97	0.97	0.99	0.99	1	1	1	1	1	1	1	0.75	1	1	1	1	1	1	0.97	0.97	0.97	0.97	0.64	1	1	1	0.99	0.99	0.99	1	1	1	0.99	0.99	0.99	1	1	1	1	0.99	1	0.99	1	1
Cluster_794	102712_15_15_105	0	0	0	0	0	0	0	0	1	1	1	0	1	0.99	0	0	0	0	0	0	1	0	0	0	0	0	0	0	0	0	0	0	0	0.98	0	0	0	0	0	0	0	0.98	0	0	0.98	0.99	0	0
Cluster_795	102712_15_15_119	0.17	0.17	0.15	0.15	0.14	0.14	0.14	0.14	1	1	1	0.15	1	1	0.15	0.15	0.15	0.15	0.15	0.15	1	0.15	0.14	0.14	0.14	0.14	0.14	0.14	0.99	0.15	1	0.15	0.14	1	0.14	0.15	0.15	0.14	0.15	0.99	0.14	0.99	0.14	0.15	0.99	0.99	0.99	0.14
Cluster_796	102712_15_15_145	1	1	1	1	1	1	1	1	1	1	1	1	1	1	1	1	1	1	1	1	1	1	0.99	0.99	0.99	0.99	0.99	1	1	1	1	1	1	1	1	1	1	1	1	1	1	1	1	1	1	1	1	1
Cluster_797	102712_15_15_27	0.99	1	1	1	0.99	0.99	0.99	0.09	1	1	1	1	1	1	1	1	1	1	1	1	1	0.09	0.99	0.99	0.99	0.99	0.99	1	1	1	1	1	1	1	1	1	1	1	1	1	1	1	1	1	1	0.99	1	1
Cluster_798	102712_15_15_43	0.22	0.88	0.48	0.48	0	0	0.35	0.79	1	1	1	0.18	1	1	0.79	0.59	0.59	0.79	0.58	0.59	0.99	0.18	0.39	0.39	0.19	0.26	0.26	0	0.54	1	0.47	0.88	0.52	1	1	0.99	0.59	0.53	0.42	1	1	0.99	1	0.83	1	0.59	1	0.88
Cluster_799	102712_15_15_53	0.98	0.99	0.98	0.98	0.98	0.98	0.99	0.99	1	1	1	0.98	0.99	0.99	0.98	0.98	0.98	0.98	0.98	0.98	0.99	0.03	0.98	0.98	0.97	0.97	0.97	0.98	0.98	0.99	0.98	0.99	0.99	0.98	0.99	0.98	0.98	0.98	0.98	0.99	0.98	0.99	0.99	0.98	1	0.98	0.99	0.99
Cluster_800	102712_15_15_60	0	0	0	0	0	0	0	0	1	1	1	0	1	1	0	0	0	0	0	0	1	0	0.08	0.08	0	0	0	0	0	0	0.08	0	0	0	0	0	0	0	0	0.02	0	1	0	0	0	0	0.02	0
Cluster_801	102712_15_15_61	0	0	0	0	0	0	0	0	1	1	1	0	1	1	0	0	0	0	0	0	1	0	0	0	0	0	0	0	0	0	0	0	0.06	0	0.06	0	0	0	0	0	0	0.99	0.06	0	0	0	0	0.06
Cluster_802	102712_15_15_9	1	1	1	1	1	1	1	0.16	1	1	1	1	1	1	1	1	1	1	1	1	1	0.16	1	1	1	1	0.87	1	1	1	1	1	1	1	1	1	1	1	1	1	1	1	1	1	1	1	1	1
Cluster_803	102712_15_15_94	0.96	0.97	0.97	0.97	0.97	0.97	0.97	0.97	1	1	1	0.97	1	1	0.97	0.97	0.97	0.97	0.97	0.97	1	0.97	0.97	0.97	0.97	0.06	0.97	0.97	0.99	0.91	0.91	0.99	0.99	0.99	0.97	0.97	0.97	0.97	0.99	0.99	0.97	0.99	0.97	0.97	0.99	1	0.99	0.99
Cluster_804	102712_16_16_29	1	1	1	1	1	1	1	1	1	1	1	1	1	1	1	1	1	1	1	1	1	1	1	1	1	1	1	1	1	1	1	1	1	1	1	1	1	1	1	1	1	1	1	1	1	1	1	1
Cluster_805	102712_16_16_62	1	1	1	1	1	1	1	1	1	1	1	1	1	1	1	1	1	1	1	1	1	1	0.99	0.99	1	0.99	0.99	1	1	1	1	1	1	1	1	0.99	1	1	1	1	1	1	1	1	1	1	1	1
Cluster_806	102712_16_16_63	0.99	0.99	1	1	0.99	0.99	0.99	0.99	1	1	1	1	1	1	1	1	1	1	1	1	1	1	0.99	0.99	0.99	0.99	0.99	1	1	0.99	0.99	0.99	0.99	1	0.99	1	1	1	1	0.99	0.99	0.99	0.99	1	1	1	1	0.99
Cluster_807	102712_17_17_49	0.99	0.99	1	1	0.99	0.99	0.99	0.99	1	1	1	1	1	1	1	1	1	1	1	1	1	1	0.99	0.99	0.99	0.99	0.99	0.99	0	1	0.99	0.99	0	1	0	1	0.99	0.99	1	1	0	1	0	1	1	1	1	0
Cluster_808	102712_18_18_43	0.98	0.98	1	1	0.98	0.98	1	1	1	1	1	1	1	1	1	1	1	1	1	1	1	1	0.98	0.98	0.98	0.98	0.98	0.98	0.98	1	0.98	0.98	0.98	1	0.98	1	1	1	0.98	1	0.98	1	0.98	1	1	1	1	0.98
Cluster_809	102712_18_18_49	1	1	1	1	0.99	0.99	1	1	1	1	1	1	1	1	1	0.58	1	1	1	1	1	1	1	1	1	1	1	1	1	1	1	1	1	1	1	1	1	1	1	1	1	1	1	1	1	1	1	1
Cluster_810	102712_18_18_53	0.99	0.99	1	1	0.99	0.99	1	1	1	1	1	1	1	1	1	1	1	1	1	1	1	1	0.99	0.99	0.98	0.98	0.98	0.98	0.98	0.99	0.99	0.99	0.99	1	0.99	1	0.99	1	0.99	1	0.98	1	0.99	1	1	1	1	0.99
Cluster_811	102712_18_18_76	1	1	1	1	1	1	0.99	0.99	1	1	1	1	1	1	1	1	1	1	1	1	1	1	1	1	1	1	1	1	1	1	1	1	1	1	1	1	1	1	1	1	1	1	1	1	1	1	1	1
Cluster_812	102712_19_19_1	1	1	1	1	1	1	1	0.51	1	1	1	1	1	1	1	1	1	1	1	1	1	1	1	1	1	1	1	1	1	1	1	1	1	1	1	1	1	1	1	1	1	0.98	1	1	1	1	1	1
Cluster_813	102712_19_19_10	0.99	0.99	1	1	0.98	0.98	0.99	0.18	1	1	1	1	1	1	1	1	1	1	1	1	1	1	0.99	0.99	0.99	0.99	0.99	0.48	0.48	1	1	0.99	0.47	1	0.47	1	1	1	0.98	1	0.48	1	0.47	1	1	0.88	1	0.47
Cluster_814	102712_19_19_112	1	1	1	1	1	1	0.98	0	1	1	1	1	1	1	1	1	1	1	1	1	1	1	1	1	0.99	0.99	0.99	0.98	0.98	1	1	0.98	0.97	1	0.97	1	1	1	1	1	0.98	1	0.97	1	1	1	1	0.97
Cluster_815	102712_19_19_127	1	1	1	1	1	1	1	0.61	1	1	1	1	1	1	1	1	1	1	1	1	1	1	1	1	0.99	1	1	1	1	1	1	1	1	0.99	1	1	1	0.99	1	1	1	1	1	1	1	0.99	1	0.96
Cluster_816	102712_19_19_130	0	0	1	1	0.99	0.99	0.98	0	1	1	1	1	1	1	1	0.75	1	1	1	1	1	1	0	0	0	0	0	0.98	0.98	1	0.97	0.99	0.98	0.99	0.98	1	1	0.99	0.99	1	0.98	1	0.98	1	1	0.99	1	0.98
Cluster_817	102712_19_19_15	1	1	1	1	1	1	1	0.22	1	1	1	1	1	1	1	1	1	1	1	1	1	1	1	1	1	1	1	1	1	1	1	1	1	1	1	0.99	1	1	1	1	1	1	1	1	1	1	1	1
Cluster_818	102712_19_19_65	1	1	1	1	1	1	1	0.18	1	1	1	1	1	1	1	1	1	1	1	1	1	1	1	1	1	1	1	1	1	1	1	1	1	1	1	1	1	1	1	1	1	1	1	1	1	1	1	1
Cluster_819	102712_19_19_83	0.98	0.98	0.99	0.99	0.98	0.97	0.99	0.09	1	1	1	1	1	1	1	0.52	1	1	1	1	1	1	0.99	0.99	0.99	0.99	0.99	0.99	0.99	0.99	0.98	0.55	0.99	0.99	0.99	1	0.99	0.99	0.99	1	0.99	1	0.99	0.99	1	0.98	1	0.99
Cluster_820	102712_19_19_85	0.98	0.98	0.98	0.98	0.99	0.99	0.99	0.12	1	1	1	1	1	1	1	1	1	1	1	1	1	1	0.99	0.99	0.99	0.99	0.99	0.99	0.99	0.98	0.98	0.99	0.99	0.98	0.99	1	0.98	0.98	0.71	1	0.99	1	0.99	0.98	1	0.98	1	0.99
Cluster_821	102712_1_1_103	1	1	1	1	1	1	1	1	1	1	1	1	1	1	1	1	1	1	1	1	1	1	1	1	1	1	1	1	1	1	1	1	1	1	1	1	1	1	1	1	1	1	1	1	1	1	1	1
Cluster_822	102712_1_1_108	1	1	0.99	0.86	0.99	0.99	0.99	0.99	1	1	1	1	1	1	1	1	1	1	1	1	1	1	0.99	0.99	1	1	1	0.99	0.99	1	1	0.99	0.99	0.99	0.99	1	1	0.99	1	0.99	0.99	1	0.99	1	0.99	0.99	0.99	0.99
Cluster_823	102712_1_1_118	1	1	1	1	1	1	1	1	1	1	1	1	1	1	1	1	1	1	1	1	1	1	1	1	1	1	1	1	1	1	1	1	1	1	1	1	1	1	1	1	1	1	1	1	1	1	1	1
Cluster_824	102712_1_1_204	1	1	0.55	1	1	1	0.08	0.08	1	1	1	1	1	1	1	1	1	1	1	1	1	1	1	1	1	1	1	0.08	1	1	1	1	1	1	1	1	1	1	1	1	1	1	0.65	1	1	1	1	1
Cluster_825	102712_1_1_215	1	1	1	1	1	1	0.42	0.42	1	1	1	1	1	1	1	1	1	1	1	1	1	1	1	1	0.99	1	1	0.42	1	1	1	1	0.99	1	0.91	1	1	1	1	1	1	1	0.99	1	1	1	1	0.99
Cluster_826	102712_1_1_241	0.99	0.99	0.99	0.99	0.99	0.99	1	0.13	1	1	1	1	1	1	1	1	1	1	1	1	1	1	0.99	0.99	0.99	0.99	0.99	0.99	0.99	1	0.99	0.99	0.99	0.99	0.99	1	1	0.99	0.99	0.99	0.99	1	0.99	0.99	0.99	0.99	0.99	0.99
Cluster_827	102712_1_1_273	0.97	0.97	1	1	0.97	0.97	1	0.59	1	1	1	1	1	1	1	1	1	1	1	1	1	1	0.99	0.99	0.97	0.97	0.97	0.99	0.99	1	0.99	1	1	1	1	1	1	1	0.99	1	1	1	1	0.97	1	1	1	1
Cluster_828	102712_1_1_38	0.54	0.54	1	0.98	0.98	0.98	0.99	0.99	1	1	1	1	1	1	1	1	1	1	1	1	1	1	0.55	0.55	0.98	0.98	0.98	0.99	0.99	1	0.99	0.98	0.99	1	0.99	1	1	0.99	1	1	0.99	1	0.99	1	1	0.99	1	0.99
Cluster_829	102712_1_1_39	0.99	0.99	1	1	0.99	0.99	0.47	0	1	1	1	1	1	1	1	1	1	1	1	1	1	1	0.99	0.99	1	1	1	0.47	0.47	1	1	0.99	0.47	1	0.47	1	1	1	0	1	0.47	1	0.47	0.47	1	1	1	0.47
Cluster_830	102712_1_1_5	1	1	1	1	1	1	1	1	1	1	1	1	0.23	1	1	1	1	1	1	1	1	0.23	1	1	1	1	1	1	1	1	1	1	1	1	1	1	1	1	1	1	1	1	1	1	1	1	1	1
Cluster_831	102712_1_1_74	1	1	1	1	1	1	1	1	1	1	1	1	1	1	1	0.59	1	1	1	1	1	1	0.99	0.99	1	1	0.6	1	1	1	1	1	1	1	1	1	1	1	1	1	1	0.99	1	1	1	1	1	1
Cluster_832	102712_20_20_46	1	1	1	1	1	1	1	0.16	1	1	1	1	1	1	1	1	1	1	1	1	1	1	1	1	0.99	0.99	0.99	1	1	1	1	1	0.99	1	0.99	1	1	1	1	1	0.99	1	0.99	1	1	1	1	0.99
Cluster_833	102712_20_20_73	0.99	0.99	0.99	0.99	1	0.51	1	0.02	1	1	1	1	1	1	1	1	1	1	1	1	1	1	1	1	1	0.02	0.02	1	1	1	1	0.99	1	1	1	1	1	1	1	1	1	1	1	1	1	1	1	1
Cluster_834	102712_20_20_88	0.99	0.99	1	1	0.99	0.99	1	0	1	1	1	1	1	1	1	1	1	1	1	1	1	1	0.99	0.99	1	0.99	0.99	1	1	1	0.99	0.99	1	1	1	1	0.53	1	1	1	1	1	1	1	1	1	1	1
Cluster_835	102712_21_21_4	0.9	1	1	1	1	1	1	1	1	1	1	1	1	1	1	1	1	1	1	1	1	1	1	1	1	1	1	1	1	1	1	1	1	1	0.31	1	1	1	1	1	0.96	1	0.31	1	1	1	1	0.31
Cluster_836	102712_22_22_102	1	1	1	1	1	1	1	1	1	1	1	1	1	1	1	1	1	1	1	1	1	1	1	1	1	1	1	1	1	0.99	1	1	1	1	1	1	1	1	1	1	1	1	1	1	1	1	1	1
Cluster_837	102712_22_22_112	0	0.05	0.05	0.05	0	0	0.32	0.05	1	1	1	0.19	1	1	1	0.26	0.26	1	0.26	0.26	1	0.26	0.05	0.05	0	0	0	0.05	0.05	0.05	0.04	0	0.05	0.05	0.05	1	0.04	0.05	0.05	0.05	0.05	0.05	0.05	0.05	0.05	0.05	0.05	0.05
Cluster_838	102712_22_22_118	0	0	0	0	0	0	0	0	1	1	1	0.87	1	1	1	1	1	1	1	1	1	1	0	0	0	0	0	0	0	0	0	0	0	0	0	1	0	0	0	0	0	0	0	0	0	0	0	0
Cluster_839	102712_22_22_2	1	1	0.99	0.39	0.99	0.59	0.57	0.99	1	1	1	0.24	1	1	1	1	1	1	1	1	1	1	1	1	1	0.89	0.89	0	0.99	0.89	0	0	0	0	0	0	0	0	0	0	0	0	0	0	0	0	0	0
Cluster_840	102712_22_22_20	1	1	1	1	0.99	0.99	0.99	0.99	1	1	1	1	1	1	1	0.57	1	1	1	1	1	1	1	1	1	1	1	1	1	0.99	1	1	0.99	1	1	1	1	1	1	1	1	1	1	1	1	1	1	1
Cluster_841	102712_22_22_37	0.99	0.99	0.99	0.99	0.98	0.98	1	1	1	1	1	0.99	1	1	0.99	0.99	0.99	0.99	0.99	0.99	1	0.99	0.97	0.97	0.96	0.97	0.97	0.99	0.98	0.99	0.98	0.98	0.99	0.99	1	0.07	0.98	1	1	1	1	0.98	1	0.99	0.99	1	1	1
Cluster_842	102712_22_22_43	1	1	1	1	1	1	1	1	1	1	1	1	1	1	1	1	1	1	1	1	1	1	1	1	1	1	1	1	1	1	1	1	1	1	1	0.1	1	1	1	1	1	1	1	1	1	1	1	1
Cluster_843	102712_22_22_46	0.97	0.97	0.97	0.97	0.97	0.97	0.99	0.97	1	1	1	0.97	1	1	0.97	0.97	0.97	0.97	0.97	0.97	1	0.97	0.97	0.97	0.97	0.97	0.97	0.97	0.97	0.99	1	0.99	1	0.99	1	0	1	0.99	0.97	0.97	1	1	1	0.99	0.97	0.97	0.97	1
Cluster_844	102712_22_22_55	1	1	1	1	1	1	1	1	1	1	1	0.99	1	1	0.99	0.99	0.99	0.99	0.99	0.99	1	0.99	1	1	0.99	1	1	1	1	0.99	1	0.99	1	1	1	1	1	1	1	1	1	1	1	1	1	1	1	1
Cluster_845	102712_22_22_97	1	1	0.99	0.99	1	1	1	1	1	1	1	1	1	1	1	1	1	1	1	1	1	1	1	1	1	1	1	1	1	1	1	1	1	0.99	1	1	1	0.99	1	1	1	1	1	0.99	1	1	1	1
Cluster_846	102712_22_22_98	0.99	0.99	0.89	0.67	0.49	0.99	0.9	1	1	1	1	1	1	1	0.59	1	1	0.59	1	1	1	1	0.59	0.49	0.99	0.99	0.99	1	1	1	1	0.98	1	0.99	1	1	0.99	1	0.99	1	1	1	1	1	1	1	1	1
Cluster_847	102712_23_23_18	0.99	1	0.99	0.99	1	1	0.99	0.99	1	1	1	1	1	1	0.18	1	1	1	1	1	1	1	1	1	1	1	1	1	1	0.99	0.99	0.99	0.99	0.99	0.99	1	0.99	0.99	0.99	1	0.99	0.99	0.99	1	1	0.99	1	0.99
Cluster_848	102712_23_23_30	1	0.99	1	1	0.99	0.99	0.97	1	1	1	1	1	1	1	0.08	1	1	1	1	1	1	1	1	1	1	1	1	1	1	1	1	0.99	1	1	1	0.99	1	1	1	1	1	1	1	1	1	1	1	1
Cluster_849	102712_23_23_65	1	1	1	1	1	1	1	1	1	1	1	1	1	1	0.09	1	1	1	1	1	1	1	1	1	1	1	1	1	1	1	1	1	1	1	1	1	1	1	1	1	1	1	1	1	1	1	1	1
Cluster_850	102712_24_24_41	0.99	0.99	1	1	1	1	1	1	1	1	1	1	1	1	1	1	1	1	1	1	1	1	1	1	1	1	1	1	1	1	1	0.99	0.99	1	0.99	1	1	1	0.99	1	1	1	0.99	0.96	1	1	1	0.99
Cluster_851	102712_24_24_44	1	1	1	1	1	1	1	1	1	1	1	1	1	1	1	1	1	1	1	1	1	1	1	1	1	1	1	1	1	1	1	1	1	1	1	1	1	1	1	1	1	1	1	1	1	1	1	1
Cluster_852	102712_24_24_48	1	1	1	1	1	1	1	1	1	1	1	1	1	1	1	1	1	1	1	1	1	1	1	1	1	1	1	1	1	1	1	1	1	1	1	1	1	1	1	1	1	1	1	1	1	1	1	1
Cluster_853	102712_25_25_39	0.95	0.95	0.99	0.99	0.96	0.96	1	1	1	1	1	1	1	1	1	1	1	1	1	1	0	1	0.98	0.98	0.96	0.95	0.95	0.99	0.99	0.99	0.98	0.96	0.99	0.99	0.99	1	1	0.99	0.99	0.99	0.99	0.99	0.99	0.99	0.99	0.99	0.99	0.99
Cluster_854	102712_25_25_44	0.98	0.98	0.99	0.99	0.99	0.99	0.99	0.99	1	1	1	0.99	0.99	0.99	0.99	0.82	0.99	0.99	0.99	0.99	0.38	0.99	0.99	0.99	0.98	0.99	0.99	0.99	0.99	0.99	0.99	0.98	0.99	0.99	0.98	0.99	0.99	0.99	0.99	0.99	0.99	0.99	0.98	0.99	0.99	0.99	0.99	0.99
Cluster_855	102712_25_25_49	0.99	0.99	0.99	0.99	0.98	0.98	0.99	0.99	1	1	1	1	1	1	1	1	1	1	1	1	0	1	0.98	0.98	0.99	0.99	0.99	0.99	0.99	0.99	0.98	0.99	0.99	0.99	0.99	1	0.99	1	1	0.99	0.99	0.99	0.99	1	0.99	1	0.99	0.99
Cluster_856	102712_25_25_54	1	1	0.99	1	1	1	1	1	1	1	1	1	1	1	1	1	1	1	1	1	0.3	1	1	1	0.99	0.99	0.99	0.99	0.99	1	0.99	0.98	0.99	1	0.99	1	1	1	0.98	1	0.99	1	0.99	1	1	1	1	0.99
Cluster_857	102712_25_25_66	0.97	0.97	1	1	0.97	0	1	1	1	1	1	1	1	1	1	1	1	1	1	1	0	1	0.97	0.94	0.97	0.97	0.97	1	1	0.99	0.99	0.96	1	0.99	1	1	0.99	1	0.97	0.99	1	0.99	1	1	0.99	1	0.99	0
Cluster_858	102712_25_25_71	0.97	0.97	1	0.7	0.97	0.97	0.17	0.72	1	1	1	1	1	1	1	1	1	1	1	1	0.09	1	0.97	0.97	0.97	0.97	0.97	0.09	1	1	0.97	0.94	1	0.98	1	1	1	1	0.98	1	0.99	1	1	0.99	1	1	1	1
Cluster_859	102712_25_25_9	1	1	1	1	1	1	1	1	1	1	1	1	1	1	1	1	1	1	1	1	1	1	1	1	1	1	1	1	1	1	1	1	1	1	1	1	1	1	1	1	1	1	1	1	1	1	1	1
Cluster_860	102712_26_26_37	0	0	0.86	0.7	0.05	0.05	0.7	0.7	1	1	1	0.37	1	1	1	1	1	1	1	1	1	1	0	0	0	0	0	0.08	0.99	0.69	0.99	0.92	0.98	0.99	0.98	0.86	1	0.86	0.96	0.99	0.7	0.99	0.98	0.86	0.99	0.85	0.99	0.98
Cluster_861	102712_26_26_41	1	1	0.99	1	1	1	1	0.99	1	1	1	1	1	1	1	1	1	1	1	1	1	1	1	1	1	1	1	1	1	1	1	1	1	1	1	1	1	1	1	1	1	1	1	1	1	1	1	1
Cluster_862	102712_27_27_46	0.97	0.97	0.97	0.97	0.96	0.96	0.98	0.98	1	1	1	1	1	1	1	0.95	1	1	1	1	1	1	0.96	0.96	0.97	0.97	0.97	0.99	0.99	1	0.98	0.96	0.99	0.99	0.99	1	1	0.99	0.98	0.99	0.99	0.99	0.99	1	0.99	0.99	0.99	0.99
Cluster_863	102712_28_28_107	0.49	0.49	0	0.48	0.49	0.99	0.48	0.48	1	1	1	0.48	0.48	0.48	0.48	0.48	0.48	0.48	0.48	0.48	0.48	0.48	0.49	0.49	0.99	0.47	0.47	0.48	0.48	0.48	0.48	0.5	0.48	0.48	0.48	0.48	0.48	0.99	0.46	0.48	0.48	0.48	0.48	0.48	0.48	0.48	0.48	0.48
Cluster_864	102712_28_28_108	0.99	0.99	0.47	0.32	0.51	1	0.35	0.47	1	1	1	0.47	0.36	0.47	0.47	0.47	0.47	0.47	0.47	0.47	0.36	0.47	0.47	0.47	0.96	0.35	0.47	1	0.35	0.32	0.35	0.35	0.54	0.46	0.53	0.52	0.32	1	0.99	0.32	0.47	0.47	0.09	0.32	0.08	0.51	0.52	0.36
Cluster_865	102712_28_28_16	0.17	0.17	0.17	1	0.84	0.84	0.17	0.17	1	1	1	0.17	0.73	0.73	0.17	0.17	0.17	0.17	0.17	0.17	0.73	0.17	0.68	0.69	0.8	0.45	0.45	0.8	0.17	0.77	0.17	0.83	0.17	0.17	0.17	0.77	0.17	0.17	0.84	0.17	0.17	0.95	0.17	0.17	0.17	0.45	0.17	0.17
Cluster_866	102712_28_28_4	0.32	0.32	0.32	0.32	0.31	0.31	0.32	0.32	1	1	1	0.32	0.32	0.99	0.32	0.32	0.32	0.32	0.32	0.32	0.32	0.32	0.32	0.32	0.32	0.32	0.32	0.32	0.32	0.32	0.32	0.32	0.32	0.32	0.32	0.32	0.32	0.32	0.32	0.32	0.32	0.31	0.32	0.32	0.32	0.32	0.32	0.32
Cluster_867	102712_28_28_71	0.99	0.98	0.78	0	0.83	0.99	0.79	0.88	1	1	1	0.87	0.87	0.89	0.87	0.87	0.87	0.87	0.87	0.87	0.87	0.87	0.87	0.87	1	0.32	0.83	0.99	0.88	0.78	0.78	0.24	1	0.78	0.86	1	0.78	0.88	0.46	0.86	0.87	0.88	0.86	0.89	0.3	0.85	0.12	0.86
Cluster_868	102712_28_28_74	0.67	0.3	0.29	0.19	0.77	0.19	0.31	0.39	1	1	0.73	0.19	0.28	0.19	0.19	0.19	0.19	0.19	0.19	0.19	0.19	0.19	0.37	0.2	0.77	0.19	0.34	0.68	0.39	0.3	0.19	0.27	0.31	0.3	0.31	0.77	0.08	0.78	0.24	0.19	0.19	0.39	0.31	0.74	0.04	0.62	0.3	0.31
Cluster_869	102712_28_28_76	0.98	0.54	0.54	0.55	0.99	0.68	0.54	0.68	1	1	1	0.55	0.67	0.55	0.55	0.55	0.55	0.55	0.55	0.55	0.68	0.55	0.54	0.68	0.99	0.68	0.68	0.97	0	0.55	0.68	0.54	0.71	0.69	0.71	0.98	0.34	0.99	0.69	0.55	0.55	0.68	0	0.68	0	0.89	0.99	0.69
Cluster_870	102712_28_28_79	0	0	0	0	0	0	0	0	1	1	1	0	0	0	0	0	0	0	0	0	0	0	0	0	0	0	0	0	0.08	0	0	0	0	0	0	0	0	0	0	0	0	0	0	0	0	0	0	0
Cluster_871	102712_28_28_93	0.07	0.29	0	0	0	0	0	0	1	1	1	0	0	0	0	0	0	0	0	0	0	0	0	0	0	0	0	0	0	0	0	0	0	0	0	0	0	0	0	0	0	0	0	0.1	0	0	0.07	0
Cluster_872	102712_28_28_94	0.05	0.24	0.04	0.04	0.04	0.04	0.04	0.04	1	1	1	0.04	0.04	0.04	0.04	0.05	0.05	0.04	0.05	0.05	0.04	0.05	0.04	0.04	0.04	0.04	0.04	0.04	0.04	0.04	0.04	0.05	0.04	0.05	0.04	0.04	0.04	0.04	0.05	0.05	0.04	0.04	0.04	0.13	0.06	0.06	0.07	0.04
Cluster_873	102712_28_28_95	0.17	0.42	0	0	0	0.09	0	0.07	1	1	1	0	0.08	0.08	0	0	0	0	0	0	0.06	0	0	0	0	0	0	0.06	0	0.16	0	0	0	0.16	0	0	0.05	0.16	0	0.05	0.06	0.07	0	0	0	0.16	0.06	0
Cluster_874	102712_29_29_13	0.06	0.06	0.07	0.07	0.06	0.06	0.07	0.07	1	0.07	0.07	0.07	0.07	0.07	0.07	0.05	0.07	0.07	0.07	0.07	0.07	0.07	0.07	0.07	0.07	0.07	0.07	0.07	0.07	0.06	0.07	0.05	0.07	0.07	0.07	0.07	0.07	0.07	0.07	0.07	0.07	0.07	0.07	0.07	0.07	0.07	0.07	0.07
Cluster_875	102712_29_29_14	0	0	0	0	0	0	0	0	1	0	0	0	0	0	0	0	0	0	0	0	0	0	0	0	0	0	0	0	0	0	0	0	0	0	0	0	0	0	0	0	0	0	0	0	0	0	0	0
Cluster_876	102712_29_29_15	0	0	0	0	0	0	0	0	1	0	0	0	0	0	0	0	0	0	0	0	0	0	0	0	0	0	0	0	0	0	0	0	0	0	0	0	0	0	0	0	0	0	0	0	0	0	0	0
Cluster_877	102712_29_29_16	0	0	0	0	0	0	0	0	1	0	0	0	0	0	0	0	0	0	0	0	0	0	0	0	0	0	0	0	0	0	0	0	0	0	0	0	0	0	0	0	0	0	0	0	0	0	0	0
Cluster_878	102712_29_29_17	0	0	0	0	0	0.06	0.06	0	1	0	0.06	0.06	0.06	0.06	0	0.06	0.06	0.06	0.06	0.06	0	0.06	0	0.06	0.11	0.06	0	0	0	0	0	0.07	0	0	0	0	0.07	0	0	0	0	0	0	0	0.06	0	0.06	0
Cluster_879	102712_29_29_18	0.11	0.1	0.1	0.1	0.12	0.1	0.13	0	1	0.1	0.1	0	0.1	0.1	0.1	0.1	0.1	0.1	0.1	0.1	0.14	0.1	0	0.13	0.11	0	0	0	0	0.1	0.11	0.11	0	0	0	0.1	0	0	0	0.1	0.1	0	0	0	0.1	0	0.1	0
Cluster_880	102712_29_29_19	0	0	0	0	0	0	0	0	1	0	0	0	0	0	0	0	0	0	0	0	0	0	0	0	0	0	0	0	0	0	0	0	0	0	0	0	0	0	0	0	0	0	0	0	0	0	0	0
Cluster_881	102712_29_29_21	0.08	0.07	0.08	0.08	0.05	0.08	0.08	0.31	1	0.08	0.08	0.08	0.08	0.08	0.08	0.08	0.08	0.08	0.08	0.08	0.08	0.08	0.08	0.08	0.08	0.08	0.08	0.08	0	0.08	0.05	0.05	0.05	0.08	0	0.08	0.08	0.08	0.08	0.08	0.08	0.06	0.08	0.08	0.08	0.08	0.07	0.14
Cluster_882	102712_29_29_25	0	0	0	0	0	0	0	0	1	0	0	0	0	0	0	0	0	0	0	0	0	0	0	0	0	0	0	0	0	0	0	0	0	0	0	0	0	0	0	0	0	0	0	0	0	0	0	0
Cluster_883	102712_29_29_29	0	0	0.13	0.13	0	0	0	0.15	1	0.13	0.13	0.13	0.13	0.13	0.13	0.13	0.13	0.13	0.13	0.13	0.13	0	0	0	0	0	0	0.13	0.13	0	0	0	0.15	0	0.15	0.13	0.13	0	0	0.13	0.15	0	0.15	0	0.13	0	0.13	0.15
Cluster_884	102712_29_29_31	0	0	0.13	0.13	0	0	0.13	0.13	1	0.13	0.13	0.13	0.13	0.13	0.13	0.13	0.13	0.13	0.13	0.13	0.13	0	0	0	0.13	0	0	0.13	0.13	0.13	0.13	0	0.13	0.13	0.13	0.13	0.13	0.13	0.13	0.13	0.13	0.13	0.13	0.13	0.13	0.13	0.13	0.13
Cluster_885	102712_29_29_32	0	0	0	0	0	0	0	0.25	1	0	0	0	0	0	0	0	0	0	0	0	0	0	0	0	0	0	0	0	0	0	0	0	0	0	0	0	0	0	0	0	0	0	0	0	0	0	0	0
Cluster_886	102712_29_29_34	0	0	0	0	0	0	0	0.22	1	0	0	0	0	0	0	0	0	0	0	0	0	0	0.13	0.13	0	0	0	0	0	0	0	0	0	0	0	0	0	0	0	0	0	0	0	0	0	0	0	0
Cluster_887	102712_29_29_35	0.02	0.02	0.02	0.02	0.02	0.02	0.02	0.12	1	0.02	0.02	0.02	0.02	0.02	0.02	0.02	0.02	0.02	0.02	0.02	0.02	0.02	0.02	0.02	0.02	0.02	0.02	0.02	0.02	0.02	0.02	0.02	0.02	0.02	0.02	0.02	0.02	0.02	0.02	0.02	0.02	0.02	0.02	0.02	0.02	0.02	0.02	0.02
Cluster_888	102712_29_29_36	0.09	0.09	0	0.08	0.09	0.09	0.08	0.29	1	0.08	0.08	0.08	0.08	0.08	0.08	0.08	0.08	0.08	0.08	0.08	0.08	0.08	0.09	0.09	0.09	0.09	0.09	0.08	0.08	0.08	0	0.09	0.08	0.09	0.08	0.08	0.08	0.09	0.08	0.08	0.08	0.08	0.08	0.09	0.08	0.09	0.08	0.08
Cluster_889	102712_29_29_37	0.08	0.08	0.08	0.08	0.08	0.08	0	0.24	1	0.08	0.08	0.08	0.08	0.08	0.08	0.08	0.08	0.08	0	0.08	0.08	0.08	0.08	0.08	0.08	0.08	0.08	0.08	0.08	0.08	0.08	0	0.08	0.08	0.08	0.08	0.08	0.08	0.08	0.08	0.08	0.08	0.08	0.08	0.08	0.08	0.08	0.08
Cluster_890	102712_29_29_40	0	0	0.15	0.15	0	0	0.15	0	1	0.15	0.15	0.15	0.15	0.15	0.15	0.15	0.15	0.15	0.15	0.15	0.15	0.15	0.15	0.15	0.16	0.15	0.15	0	0	0.15	0.15	0	0	0.15	0	0.15	0.15	0.15	0.15	0.15	0	0.15	0	0.15	0.15	0.15	0.15	0
Cluster_891	102712_29_29_41	0	0	0	0	0	0	0	0	1	0	0	0	0	0	0	0	0	0	0	0	0	0	0	0	0	0	0	0	0	0	0	0	0	0	0	0	0	0	0	0	0	0	0	0	0	0	0	0
Cluster_892	102712_2_2_106	0.98	0.98	1	0.93	0.98	0.98	1	0.99	1	1	1	1	1	1	1	1	1	1	1	1	1	1	0.98	0.98	0.99	0.99	0.99	0.99	1	0.99	1	0.98	1	1	1	1	1	1	1	1	1	1	1	1	1	0.99	1	1
Cluster_893	102712_2_2_111	0.99	0.99	1	1	0.99	0.99	1	1	1	1	1	1	1	1	1	1	1	1	1	1	1	1	0.98	0.98	0.99	0.99	0.99	1	1	1	1	0.99	1	1	1	1	1	1	1	1	1	1	1	1	1	1	1	1
Cluster_894	102712_2_2_120	1	1	1	0.63	1	1	1	1	1	1	1	1	1	1	1	1	1	1	1	1	1	1	1	1	1	1	1	1	1	1	1	1	1	1	1	1	1	1	1	1	1	1	1	1	1	1	1	1
Cluster_895	102712_2_2_125	0.89	0.89	1	1	0.89	0.89	1	1	1	1	1	1	1	1	1	1	1	1	1	1	1	1	0.89	0.89	0.88	0.88	0.88	1	1	1	0.99	0.99	1	1	1	1	1	1	1	1	1	0.99	1	0.99	1	1	1	1
Cluster_896	102712_2_2_151	1	1	0.88	1	1	1	1	1	1	1	1	1	1	1	1	1	1	1	1	1	1	1	1	1	1	0.99	0.99	1	1	1	1	1	1	1	1	1	1	1	1	1	1	1	1	1	1	1	1	1
Cluster_897	102712_2_2_165	0.99	0.99	0.99	0.99	0.99	0.99	0.99	0.99	1	1	1	1	1	1	1	1	1	1	1	1	1	1	0.99	0.99	0.99	0.99	0.99	0.99	0.99	0.99	0.98	0.99	0.99	0.99	0.99	1	0.99	0.99	0.99	0.98	0.99	1	0.99	0.98	0.98	0.99	0.98	0.99
Cluster_898	102712_2_2_172	1	1	0.99	0.99	1	1	0.99	0.99	1	1	1	1	1	1	1	1	1	1	1	1	1	1	1	1	1	1	1	0.99	0.99	0.99	1	0.99	0.99	1	0.99	1	1	1	0.99	1	0.99	1	0.99	0.99	1	1	1	0.99
Cluster_899	102712_2_2_183	1	1	1	1	1	1	1	1	1	1	1	1	1	1	1	1	1	1	1	1	1	1	1	1	1	1	1	1	1	1	1	1	1	1	1	1	1	1	1	1	1	1	1	1	1	1	1	1
Cluster_900	102712_2_2_203	0	0.22	0	0	0	0	0	0	1	0	0	0	0	0	0	0	0	0	0	0	0.37	0	0	0	0.37	0	0	0	0	0	0	0	0	0	0	0	0	0.37	0	0	0	0.36	0.38	0	0	0	0	0
Cluster_901	102712_2_2_204	0	0	0	0	0	0	0	0	1	0	0	0	0	0	0	0	0	0	0	0	0	0	0	0	0	0	0	0	0	0.05	0	0.05	0	0	0	0	0	0.11	0	0	0	0	0.05	0	0	0	0	0
Cluster_902	102712_2_2_205	0	0	0	0	0	0	0	0	1	0	0	0	0	0	0	0	0	0	0	0	0	0	0	0	0	0	0	0	0	0	0	0	0	0	0	0	0	0	0	0	0	0	0	0	0	0	0	0
Cluster_903	102712_2_2_206	0	0.65	0	0	0.18	0	0	0.66	1	0	0	0	0	0	0.03	0	0	0.03	0	0	0.13	0	0	0.19	0.08	0.18	0.18	0	0	0	0	0	0	0	0	0	0	0	0.19	0	0	0	0.18	0.19	0.19	0.03	0	0
Cluster_904	102712_2_2_207	0	0.21	0	0	0.88	0	0	0.21	1	0	0	0.04	0	0	0	0.04	0.04	0	0.04	0.04	0.5	0.04	0.19	0.29	0.22	0.75	0.71	0	0	0	0	0	0.25	0	0.25	0	0	0.22	0.16	0	0.25	0.46	0.58	0.36	0.36	0	0	0.25
Cluster_905	102712_2_2_216	0.02	0.02	0.02	0.02	0.98	0.02	0	0.02	1	0.02	0.02	0.02	0.02	0.02	0.02	0.02	0.02	0.02	0.02	0.02	1	0.02	0.02	0.28	0.97	0.02	0.02	0.02	0.02	0.02	0.02	0.02	0.77	0.02	0.02	0.02	0.02	0.02	0.02	0.02	0.02	0.28	0.02	0.52	0.52	0.02	0.02	0.02
Cluster_906	102712_2_2_217	0.12	0	0.12	0	1	0	0	0	1	0	0	0	0	0	0	0	0	0	0	0	1	0	0	0	0	0	0	0	0	0	0	0	0.04	0	0	0	0	0	0	0	0.12	0	0	0.96	0.95	0	0	0
Cluster_907	102712_2_2_68	0.97	0.97	1	1	0.97	0.97	1	1	1	1	1	1	1	1	1	1	1	1	1	1	1	1	0.97	0.97	0.97	0.97	0.97	0.98	0.98	1	0.94	0.96	0.98	0.98	0.98	1	0.98	0.98	1	0.94	0.98	0.97	0.98	0.98	0.94	0.98	0.94	0.98
Cluster_908	102712_2_2_72	0.96	0.96	0.98	0.98	0.81	0.81	0.98	0.99	1	1	1	1	1	1	1	1	1	1	1	1	1	1	0.97	0.97	0.97	0.97	0.97	0.99	0.99	0.99	0.98	0.77	0.99	0.99	0.99	1	1	0.99	0.99	0.98	0.99	1	0.92	1	0.98	0.99	0.98	0.99
Cluster_909	102712_2_2_97	0.98	0.98	0.99	0.99	0.97	0.97	0.99	0.99	1	1	1	1	1	1	1	1	1	1	1	1	1	1	0.97	0.97	0.97	0.96	0.96	0.99	0.99	0.99	0.98	0.97	0.99	0.99	0.99	1	0.99	0.99	0.99	0.99	0.99	0.99	0.99	1	0.99	0.99	0.99	0.99
Cluster_910	102712_2_2_98	0	0	1	1	0.85	0.85	0.88	0.88	1	1	1	1	1	1	1	1	1	1	1	1	1	1	0	0	0	0	0	0.88	0.88	1	0.79	0.91	0.88	0.92	0.88	1	0.96	0.92	0.87	1	0.88	0.96	0.88	1	1	0.92	1	0.88
Cluster_911	102712_30_30_26	0	0.88	1	1	0	0	0	1	1	1	1	0.88	0	0	1	0.88	0	1	0	0	0	0	0	0	0	0	0	0.87	0	0	0	0	0	0	0	0	0	0	0	0	0.88	0	0	0	0	0	0	0
Cluster_912	102712_30_30_54	1	0.95	1	1	1	1	1	1	1	1	1	1	1	1	1	1	1	1	1	1	1	1	1	1	1	1	1	1	1	1	1	0.99	1	1	1	1	0.97	1	1	1	1	1	1	1	1	1	1	1
Cluster_913	102712_30_30_68	0.98	0.98	1	1	0.99	0.98	1	1	1	1	1	1	1	1	1	1	1	1	1	1	1	1	0.98	0.98	0.99	0.98	0.98	1	1	1	0.98	0.99	1	1	1	1	1	1	1	1	1	1	1	1	1	1	1	1
Cluster_914	102712_30_30_9	0.35	0.35	0.49	0.78	0.5	0.36	0.5	0.48	1	1	1	0.48	0.55	0.48	0	0.48	0.48	0	0.48	0.48	0.5	0.48	0.9	0.9	0.92	0.49	0	0.49	0.5	0.69	0.48	0	0.56	0.48	0.48	0.54	0.5	0.98	0.48	0.53	0.88	0.48	0.48	0.5	0.92	0.48	0.53	0.56
Cluster_915	102712_31_31_28	0.97	0.97	1	1	0.97	0.89	0.99	0.97	1	1	1	1	1	1	1	1	1	1	1	1	1	1	0.97	0.97	0.97	0.97	0.97	0.97	0.97	0.97	0.37	0.37	0.36	0.36	0.36	0.15	0.34	0.36	0.34	0.34	0.34	0.34	0.36	0.34	0.34	0.36	0.34	0.36
Cluster_916	102712_31_31_29	0.99	0.99	1	1	0.99	0.5	1	0.99	1	1	1	0.5	1	1	1	1	1	1	1	1	1	1	0.99	0.99	0.99	0.99	0.99	0.46	0.99	0.99	0.37	0.37	0.26	0.26	0.26	0.26	0.26	0.18	0.26	0.26	0.26	0.26	0.26	0.26	0.26	0.26	0.26	0.26
Cluster_917	102712_33_33_24	1	1	1	1	1	1	1	1	1	1	1	1	1	1	1	1	1	1	1	1	1	1	1	1	1	1	1	1	1	1	1	1	1	1	1	1	1	1	1	1	1	1	1	1	1	1	1	1
Cluster_918	102712_33_33_29	0.98	0.98	1	1	0.98	0.98	1	0.99	1	1	1	1	1	1	1	1	1	1	1	1	1	1	0.98	0.98	0.98	0.98	0.98	0.99	0.99	1	0.99	1	1	1	1	1	1	1	1	1	1	0.99	1	0.99	1	1	1	1
Cluster_919	102712_33_33_30	1	1	1	1	1	1	1	1	1	1	1	1	1	1	1	0.94	1	1	1	1	1	1	1	1	1	1	1	1	1	1	1	1	1	1	1	1	1	1	1	1	1	1	1	1	1	1	1	1
Cluster_920	102712_34_34_23	0.99	0.99	1	1	1	1	1	1	1	1	1	1	1	1	1	1	1	1	1	1	1	1	0.99	0.99	0.99	0.99	0.99	0.99	0.99	1	1	1	1	1	1	1	0.99	1	0.99	0.99	1	1	0.64	1	0.99	1	0.99	1
Cluster_921	102712_35_35_35	0.59	0.59	0.59	0.59	0.59	0.59	0.59	0.33	1	0.97	1	0.59	0.59	0.89	0.59	0.59	0.59	0.59	0.59	0.59	0.59	0.59	0.59	0.59	0.59	0.59	0.59	0.59	0.59	0.59	0.59	0.59	0.59	0.59	0.59	0.59	0.59	0.59	0.59	0.59	0.59	0.59	0.59	0.59	0.59	0.59	0.59	0.59
Cluster_922	102712_36_36_12	1	1	1	1	1	1	1	1	1	1	1	1	1	1	1	0.56	1	1	1	1	1	1	1	1	1	1	1	1	1	1	1	1	1	1	1	1	1	1	1	1	1	1	1	1	1	1	1	1
Cluster_923	102712_36_36_25	1	1	1	1	1	1	1	1	1	1	1	1	1	1	1	1	1	1	1	1	1	1	1	1	1	1	1	1	1	1	1	1	1	1	1	1	1	1	1	1	1	1	1	1	1	1	1	1
Cluster_924	102712_39_39_37	1	1	1	0.91	1	1	1	0	1	1	1	1	1	1	1	0.91	1	1	1	1	1	0	1	1	1	1	0.93	1	1	1	1	1	1	0.99	1	1	1	1	1	1	1	1	1	1	1	1	1	1
Cluster_925	102712_39_39_7	0.99	0.99	1	1	0.99	0.99	1	0	1	1	1	1	1	1	1	1	1	1	1	1	1	0	0.99	0.99	0.99	0.99	0.99	1	1	1	0.99	0.99	0.99	0.99	0.99	1	0.99	0.99	0.98	0.99	0.99	1	0.99	0.99	0.99	1	0.99	0.99
Cluster_926	102712_3_3_132	1	1	1	1	1	1	1	1	1	1	1	1	1	1	1	1	1	1	0.05	1	0.05	1	1	1	1	1	1	1	1	1	1	1	1	1	1	1	1	1	1	1	1	1	1	1	1	1	1	1
Cluster_927	102712_3_3_146	0.99	0.99	0.99	0.99	0.99	0.99	0	1	1	1	1	1	1	1	1	1	1	1	0	1	1	1	0.99	0.99	0.99	0.99	0.99	1	1	1	1	1	1	1	1	1	1	1	1	1	1	1	1	1	1	1	1	1
Cluster_928	102712_3_3_164	1	1	1	1	1	1	0.12	1	1	1	1	1	1	1	1	1	1	1	0.12	1	1	1	1	1	1	1	1	1	1	1	1	1	1	1	1	1	1	1	1	1	1	1	1	0.97	1	1	1	1
Cluster_929	102712_3_3_166	1	1	1	1	1	1	0.17	1	1	1	1	1	1	1	1	1	1	1	0.17	1	1	1	1	1	1	1	1	1	1	1	1	0.99	1	1	1	1	1	1	1	1	1	1	1	1	1	1	1	1
Cluster_930	102712_3_3_176	0.12	0.12	1	0.99	0.12	0.12	0.13	0.59	1	1	1	1	1	1	1	1	1	1	0.12	1	1	1	0.12	0.12	0.12	0.12	0.12	0.99	1	1	0.99	0.98	1	1	1	1	0.99	1	0.99	0.22	1	1	1	1	1	1	1	1
Cluster_931	102712_3_3_209	0.99	0.99	1	1	0.99	0.99	0.99	0.99	1	1	1	0.99	1	1	0.99	0.99	0.99	0.99	0.09	0.99	1	0.99	0.99	0.99	0.99	0.99	0.99	0.99	0.99	1	0.96	0.95	0.99	1	0.99	1	1	1	0.99	1	0.99	1	0.99	1	1	1	1	0.99
Cluster_932	102712_3_3_3	0	0.21	0	0	0	0	0	0	1	0	0	0	0	0	0	0	0	0	0	0	0	0	0	0	1	0	0	0.22	0	0.22	0	0	0	0	0	0	0	0	0	0	0	0	0	0	0	0	0	0
Cluster_933	102712_3_3_53	1	1	1	1	1	1	1	1	1	1	1	1	1	1	1	1	1	1	0.49	1	0.49	1	1	1	1	1	1	1	1	1	1	1	1	1	1	1	1	1	1	1	1	1	1	1	1	1	1	1
Cluster_934	102712_3_3_59	0.99	0.99	1	1	0.99	0.99	1	1	1	1	1	1	1	1	1	1	1	1	0.25	1	0.25	1	1	1	1	1	1	1	1	0.99	1	1	1	1	1	1	1	1	1	1	1	1	1	1	1	1	1	1
Cluster_935	102712_3_3_76	1	1	1	1	1	0.99	1	1	1	1	1	1	1	1	1	1	1	1	0	1	0	1	1	1	1	1	1	1	1	1	1	1	0.97	1	0.97	1	1	1	1	1	1	1	0.97	1	1	1	1	0.97
Cluster_936	102712_3_3_89	0.99	1	1	1	1	1	1	1	1	1	1	1	1	1	1	1	1	1	0.12	1	0.12	1	1	1	1	1	1	1	1	1	1	1	1	1	1	1	1	1	1	1	1	1	1	1	1	1	1	0.99
Cluster_937	102712_40_40_24	0.92	0.92	0.02	0.02	0.87	0.87	0.02	0.02	1	1	1	1	1	1	1	1	1	1	1	1	1	1	0.9	0.9	0.9	0.9	0.9	0.02	0.02	0.93	0.9	0.89	0.92	0.98	0.92	1	0.93	0.98	0.95	0.93	0.91	0.95	0.92	0.99	0.93	0.98	0.93	0.92
Cluster_938	102712_40_40_32	0.95	0.95	0	0	0.96	0.96	0.97	0.11	1	1	1	1	1	1	1	1	1	1	1	1	1	1	0.96	0.96	0.96	0.96	0.96	0.12	0.12	1	0.97	0.96	0.98	0.97	0.98	1	0.97	0.97	0.97	0.97	0.96	0.97	0.98	1	0.97	0.97	0.97	0.98
Cluster_939	102712_40_40_5	0.87	0.86	0.87	0.87	0.87	0.87	0.25	0	1	1	1	1	1	1	1	1	1	1	1	1	1	1	0.87	0.87	0.87	0.86	0.86	0.88	0	0.87	0.86	0.86	0.5	0.88	0.5	0.88	0.87	0.88	0.87	0.87	0.88	0.87	0	0.87	0.87	0.88	0.87	0.17
Cluster_940	102712_41_41_15	0.99	0.99	1	1	0.99	0.99	1	1	1	1	1	1	1	1	1	0.72	1	1	1	1	1	1	0.99	0.99	0.98	0.98	0.98	1	1	1	1	0.98	1	1	1	1	1	1	0.98	1	0.99	1	1	1	1	1	1	1
Cluster_941	102712_42_42_13	1	1	1	1	1	1	1	1	1	1	1	1	1	1	1	1	1	1	0	1	1	1	1	1	1	1	1	1	1	1	1	1	1	1	1	1	1	1	1	1	1	1	1	1	1	1	1	1
Cluster_942	102712_43_43_20	1	1	1	0.83	1	1	1	1	1	1	1	1	1	1	1	1	1	1	1	1	1	1	1	1	1	1	1	1	1	1	1	1	0.83	1	1	1	1	1	1	1	1	1	1	1	1	1	1	1
Cluster_943	102712_44_44_10	0	0	0	0	0	0	0	0	1	1	1	0	1	1	0	0	0	0	0	0	1	0	0	0	0	0	0	0	0	0	0	0	0	0	0	0	0	0	0	0	0	0	0	0	0	0	0	0
Cluster_944	102712_44_44_6	0	0	0	0	0.47	0	0	0	1	1	1	0	1	1	0	0	0	0	0	0	1	0	0	0	0.42	0	0	0	0	0	0	0	0	0	0	0	0.45	0	0	0	0	0	0	0.45	0	0	0.45	0
Cluster_945	102712_44_44_7	0.09	0.09	0.09	0.09	0.09	0.09	0.08	0.08	1	1	1	0.09	1	1	0.09	0.09	0.09	0.09	0.09	0.09	1	0.09	0.09	0.09	0.09	0.09	0.09	0.08	0.08	0.09	0.09	0.09	0.08	0.08	0.08	0.09	0.09	0.08	0.08	0.09	0.08	0.09	0.08	0.08	0.09	0.08	0.09	0.08
Cluster_946	102712_45_45_16	0.95	0.95	0.99	0.99	0.97	0.97	0.18	0.18	1	1	1	1	1	1	0.54	1	1	0.54	1	1	1	0.15	0.97	0.97	0.97	0.97	0.97	0.19	0.19	1	0.18	0.95	0.18	0.19	0.18	1	0.99	0.19	0.19	0.99	0.18	1	0.18	0.99	0.99	0.19	0.99	0.18
Cluster_947	102712_45_45_26	0	0.36	0.97	0.97	0.37	0.37	0.36	1	1	1	1	0.36	1	0	0.35	0.36	0	0.35	0	0	1	0	0	0	0.34	0	0	0	0	0.46	0	0.66	0.99	0	0.99	1	0	1	0.99	1	0.66	0	0.99	0.42	1	1	0.36	0.99
Cluster_948	102712_45_45_8	0	0	1	1	0	0	1	1	1	1	1	1	1	1	1	1	1	1	1	1	1	0	0	0	0.2	0	0	1	1	1	1	0	1	0	1	1	1	0	0.2	1	1	1	1	1	1	0.17	1	1
Cluster_949	102712_46_46_10	0.22	0.22	0.83	0.83	0.85	0.85	0.83	0.83	1	1	1	0.83	0.83	0.83	0.83	0.83	0.83	0.83	0.83	0.83	0.83	0.25	0.24	0.24	0.22	0.22	0.22	0.83	0.83	0.83	0.22	0.75	0.83	0.83	0.83	0.83	0.83	0.83	0.83	0.83	0.81	0.83	0.83	0.83	0.83	0.83	0.83	0.83
Cluster_950	102712_46_46_14	0	0	0	0	0	0	0	0	1	1	1	0	0	0	0	0	0	0	0	0	0	0	0	0	0	0	0	0	0	0	0	0	0	0	0	0	0	0	0	0	0	0	0	0	0	0	0	0
Cluster_951	102712_46_46_20	0.11	0.11	0.11	0.11	0.11	0.11	0	0.1	1	1	1	0.11	0.11	0.11	0.11	0.11	0.11	0.11	0.11	0.11	0.11	0.11	0.11	0.11	0.11	0.11	0.11	0	0.11	0.11	0.11	0.11	0.11	0.11	0	0.32	0.11	0.11	0.11	0.11	0.1	0.11	0	0.11	0.11	0.11	0.11	0.11
Cluster_952	102712_46_46_24	0.16	0.16	0.16	0.16	0.16	0.16	0.14	0.16	1	1	1	0.14	0.14	0.15	0.16	0.16	0.16	0.14	0.14	0.14	0.16	0.16	0.16	0.16	0.14	0.16	0.16	0.14	0.26	0.14	0.35	0.35	0.35	0.35	0.35	0.36	0.35	0.36	0.35	0.34	0.35	0.35	0.35	0.34	0.34	0.35	0.34	0.35
Cluster_953	102712_46_46_6	0	0	0.49	0.49	0	0	0	0	1	1	1	0.49	0.49	0.49	0.49	0.49	0.49	0.49	0.49	0.49	0.49	0.49	0	0	0	0	0	0.49	0	0.49	0.49	0	0	0.49	0	0.49	0.48	0.49	0.49	0.49	0	0.49	0	0.49	0.49	0.49	0.49	0
Cluster_954	102712_46_46_7	0	0	0.86	0.86	0	0	0	0.21	1	1	1	0.86	0.86	0.86	0.86	0.86	0.86	0.86	0.86	0.86	0.86	0.86	0	0	0	0	0	0.86	0	0.86	0.86	0	0	0.86	0	0.96	0.86	0.96	0.86	0.86	0	0.86	0	0.86	0.86	0.86	0.86	0
Cluster_955	102712_47_47_11	0.97	0.97	0.97	1	0.99	0.95	1	0.95	1	1	1	0.65	1	1	0.96	0.65	0.65	0.96	0.65	0.65	1	0.97	1	0.97	1	1	0.92	0.99	0	0.91	0.24	0.91	0	0.69	0	0.65	0.11	0.64	0.67	0.91	0.69	0.42	0	0.64	0.69	0.91	0.91	0
Cluster_956	102712_49_49_2	1	1	1	0.99	1	1	1	0.99	1	1	1	1	1	1	1	1	1	1	1	1	1	1	0.99	0.99	0.99	0.99	0.99	1	1	1	0.99	0.99	1	1	1	1	1	1	1	1	1	1	1	0.65	1	1	1	1
Cluster_957	102712_4_4_105	0.23	0.23	1	1	0.23	0.23	0.99	0.23	1	1	1	1	1	1	1	1	1	1	1	1	1	1	0.23	0.23	0.23	0.23	0.23	1	1	0.99	1	0.99	1	1	1	0.99	1	1	0.99	0.99	1	1	1	1	0.99	1	0.99	1
Cluster_958	102712_4_4_117	1	1	1	1	0.99	0.99	1	1	1	1	1	1	1	1	1	1	1	1	1	1	1	1	1	1	1	1	1	1	1	1	0.23	1	1	1	1	1	1	1	1	1	1	1	1	1	1	1	1	1
Cluster_959	102712_4_4_121	1	1	1	1	1	1	1	1	1	1	1	1	1	1	1	0.83	1	1	1	1	1	1	1	1	1	1	0.85	1	1	1	1	1	1	1	1	1	1	1	1	1	1	1	1	1	1	1	1	1
Cluster_960	102712_4_4_122	1	1	1	1	1	1	1	1	1	1	1	1	1	1	1	1	1	1	1	1	1	1	1	1	1	1	1	1	1	1	1	1	0.7	1	1	1	1	1	1	1	1	1	1	1	1	1	1	1
Cluster_961	102712_4_4_167	0.99	0.99	0.99	0.99	0.99	0.99	0.99	0.99	1	1	1	1	1	1	1	1	1	1	1	1	1	1	0.99	0.99	0.99	0.99	0.99	0.98	0.98	0.99	0.99	0.98	0.98	0.99	0.98	1	0.99	0.99	0.98	0.99	0.98	0.99	0.98	0.99	0.99	0.99	0.99	0.98
Cluster_962	102712_4_4_173	0.98	0.98	1	1	0.97	0.97	1	1	1	1	1	1	1	1	1	1	1	1	1	1	1	1	0.98	0.98	0.98	0.98	0.98	0.99	0.99	0.99	1	1	0.99	0.99	0.99	1	1	0.99	1	1	0.99	1	0.99	1	1	0.99	1	0.99
Cluster_963	102712_4_4_66	0.99	0.99	0.99	0.99	0.99	0.99	0.99	0.99	1	1	1	1	1	1	1	0.77	1	1	1	1	1	1	0.99	0.99	0.98	0	0.98	0.99	0.99	0.99	0.99	0.98	1	0.98	1	1	0.99	0.98	1	1	0.99	1	1	0.98	1	0.98	1	1
Cluster_964	102712_4_4_71	0.08	0	0	0	0	0	0.05	0.05	1	0	0.05	0	1	0	0	0	0	0	0	0	0	0	0	0	0.06	0	0	0	0.05	0.05	0.06	0.06	0.07	0.05	0.05	0.05	0.06	0.05	0.05	0.05	0.05	0.05	0.05	0.05	0.05	0.05	0.05	0.05
Cluster_965	102712_4_4_91	0.99	0.99	1	1	0.98	0.98	1	0.99	1	1	1	1	1	1	1	0.67	1	1	1	1	1	1	0.99	0.99	0.99	0.99	0.68	1	1	0.99	0.99	0.98	1	1	1	1	1	1	1	1	1	1	1	1	1	1	1	0.99
Cluster_966	102712_50_50_6	1	1	1	1	1	1	1	1	1	1	1	1	0.33	1	1	1	1	1	1	1	1	0.33	1	1	1	1	1	1	1	1	1	1	0.99	1	0.99	1	1	1	1	1	1	1	0.99	1	1	1	1	0.99
Cluster_967	102712_52_52_9	0.15	1	1	1	0.16	0.16	0	0	1	1	1	1	0.15	1	1	1	1	1	1	1	0.15	1	0.15	0.15	0.15	0.15	0.15	0.99	0.99	0.99	0.15	1	0.15	0	0.97	1	1	1	0.98	0.99	0.15	0.15	0.15	1	0.15	1	0.15	0.15
Cluster_968	102712_53_53_5	0.99	1	1	1	1	1	1	1	1	1	1	1	1	1	1	1	1	1	1	1	1	1	1	1	1	1	1	1	1	1	1	1	1	1	1	1	1	1	0.99	1	1	1	1	1	1	1	1	1
Cluster_969	102712_53_53_7	0.99	0.99	1	1	0.99	0.99	1	1	1	1	1	1	1	1	1	1	1	1	1	1	1	1	1	1	0.99	0.99	0.99	1	1	1	1	0.99	1	1	1	1	1	1	1	1	1	1	1	1	1	1	1	1
Cluster_970	102712_53_53_8	1	1	1	1	0.99	0.99	1	1	1	1	1	1	1	1	1	1	1	1	1	1	1	1	1	1	1	1	1	1	1	1	1	0.99	1	0.99	1	1	1	0.99	0.99	1	1	1	1	1	1	0.99	1	1
Cluster_971	102712_54_54_14	0	0	0	0	0	0	0	0	1	0	0	0	0	0	0	0	0	0	0	0	1	0	0	0	0	0	0	0	0	0	0	0	0	0	0	0	0	0	0	0	0	0	0	0	0	0	0	0
Cluster_972	102712_54_54_16	1	0	0	0	0	0	0	0	1	0	0	0	0	0	0	0	0	0	0	0	0.82	0	0	0	0	0	0	0	0	0	0	0	0	0	0	0	0	1	0	0	0	1	0	0	0	0	0	0
Cluster_973	102712_54_54_17	0.16	0.16	0.15	0.15	0.14	0.14	0.13	0.14	1	0.14	0.14	0.14	0.14	0.14	0.14	0.14	0.14	0.14	0.14	0.14	0.14	0.14	0.16	0.16	0.14	0.14	0.14	0.13	0.14	0.14	0.13	0.14	0.15	0.11	0.09	0.07	0.14	0.14	0.15	0.14	0.14	0.08	0.15	0.14	0.06	0.14	0.06	0.09
Cluster_974	102712_54_54_25	0.32	0.22	0.33	0.33	0.57	0.23	0.23	0.22	1	0.23	0.23	0.42	0.23	0	0.22	0.42	0.42	0.22	0.42	0.42	0.56	0.42	0.23	0.39	0.58	0.22	0	0	0	0.14	0	0	0.22	0	0.11	0.22	0	0.23	0.22	0.22	0.23	0	0.22	0.6	0.38	0.21	0.23	0.22
Cluster_975	102712_54_54_26	0	0	0	0	0	0	0	0	1	0	0	0	0	0	0	0	0	0	0	0	0	0	0	0	0	0	0	0	0	0	0	0	0	0	0	0	0	0	0	0	0	0	0	0	0	0	0	0
Cluster_976	102712_54_54_27	0.22	0.27	0.43	0.2	0.18	0.22	0.28	0.38	1	0.28	0.28	0.28	0.28	0.28	0.28	0.28	0.28	0.28	0.28	0.28	0.62	0.28	0.21	0.21	0.19	0.22	0	0.21	0	0.23	0	0	0	0.3	0	0	0	0.45	0	0	0	0	0	0.22	0.4	0.36	0	0
Cluster_977	102712_54_54_6	0.09	0	0	0	0	0	0	0	1	0	0	0	0	0	0	0	0	0	0	0	0.98	0	0	0	0	0	0	0	0	0	0	0	0	0	0	0	0	0	0	0	0	0.62	0	0	0.62	0	0	0
Cluster_978	102712_54_54_7	0	0	0	0	0	0	0	0	1	0	0	0	0	0	0	0	0	0	0	0	1	0	0	0	0	0	0	0	0	0	0	0	0	0	0	0	0	1	0	0	0	0	0	1	0	0	0	0
Cluster_979	102712_56_56_2	0	0	0	0	0	0	0	0	1	1	1	0	0	0	0	0	0	0	0	0	0	0	0	0	0	0	0	0	0	0	0	0	0	0.44	0	0	0	0	0.63	0.63	0	0.95	0	0	0	0	0.63	0
Cluster_980	102712_56_56_6	0	0	0	0	0	0	0	0	1	1	1	0	0.08	0	0	0	0	0	0	0	1	0	1	1	0	0	0	0	0	0	0	0	0	0	0	0	0	0	0	0	0	0	0	0	0.09	0	0	0
Cluster_981	102712_57_57_1	0	0.95	0	0	1	1	1	1	1	1	1	1	1	0	1	1	1	1	1	1	1	1	1	1	1	1	1	1	0	0	1	0	1	1	0	0	0	1	1	0	0	0	0	0	0.69	0	0	0
Cluster_982	102712_58_58_10	0.07	0.07	0	0	0.96	0.96	0.29	0.07	1	1	1	0.99	1	1	1	1	1	1	1	1	1	1	0.99	0.99	0.28	0	0	0.22	0	0.22	0	0.99	0	0	0	0	0	0.99	0	0.99	0.96	0.21	0	0.79	0	0	0	0
Cluster_983	102712_58_58_12	0.17	0.17	0.12	0.12	0.96	0.96	0.82	0.18	1	1	1	0.99	0.98	1	0.99	0.87	0.99	0.99	0.99	0.99	1	0.99	0.96	0.96	0.75	0.12	0.12	0.26	0.12	0.26	0.12	0.92	0.12	0.12	0.12	0.43	0.12	0.91	0.12	0.96	0.96	0.28	0.12	0.82	0.12	0.12	0.12	0.12
Cluster_984	102712_5_5_130	0	0	0.99	0.99	0	0	1	0.99	1	1	1	1	1	1	1	1	1	1	1	1	1	1	0.02	0.02	0.02	0.02	0.02	0.23	0	0.99	0.99	0	0	0.99	0	1	0.99	0.99	0.99	0.99	0.99	0.99	0	0.99	0.99	0.99	0.99	0
Cluster_985	102712_5_5_161	0.98	0.98	0	1	0.99	0.99	0.99	1	1	1	1	1	1	1	1	1	1	1	1	1	1	1	0.99	0.99	0.98	0.98	0.98	0.99	0.99	0.99	0.99	0.98	0.99	1	0.99	1	1	1	1	0.99	0.99	0.99	0.99	1	0.99	1	0.99	0.99
Cluster_986	102712_5_5_73	0.54	0.54	1	1	0.54	0.54	0.99	0.99	1	1	1	1	1	1	1	1	1	1	1	1	1	1	0.54	0.54	0.54	0.54	0.54	0.99	0.99	1	0.99	0.99	0.99	0.99	0.99	1	0.99	0.99	0.99	1	0.99	1	0.99	1	1	0.99	1	0.99
Cluster_987	102712_5_5_74	0.99	0.99	1	1	0.99	0.99	1	0.99	1	1	1	1	1	1	1	1	1	1	1	1	1	1	0.98	0.98	0.98	1	1	1	1	1	1	0.98	1	0.99	1	1	1	0.99	1	1	1	1	1	1	1	0.99	1	1
Cluster_988	102712_5_5_78	0.98	0.98	0.89	0.98	0.98	0.98	0.98	0.98	1	1	1	1	1	1	1	1	1	1	1	1	1	1	0.98	0.98	0.98	0.98	0.98	0.98	0.98	0.97	0.98	0.98	0.98	0.98	0.98	1	0.98	0.98	0.98	0.98	0.98	0.98	0.98	0.98	0.98	0.98	0.98	0.98
Cluster_989	102712_64_64_10	0.49	0.49	0.98	0.49	0.98	0.48	0.98	0.48	1	0.47	0.48	0.49	0.48	0.16	0.49	0.49	0.49	0.49	0.49	0.49	0.47	0.49	0.47	0.47	0.98	0.48	0.48	0.49	0.48	0.47	0.47	1	1	0.48	0.48	0.47	0.47	0.99	0.48	0.47	0.99	0.16	0.48	0.46	0.46	0.48	0.47	0.48
Cluster_990	102712_65_65_1	0.35	0.35	0.35	0.35	0.35	0.35	0.35	0.35	1	1	1	0.35	0.35	1	0.35	0.35	0.35	0.35	0.35	0.35	0.35	0.35	0.35	0.35	0.35	0.35	0.35	0.35	0.35	0.35	0.35	0.35	0.35	0.35	0.35	0.35	0.35	0.35	0.35	0.35	0.35	0.35	0.35	0.35	0.35	0.35	0.35	0.35
Cluster_991	102712_68_68_10	0	0	0	0	0.98	0.9	0.38	0	1	1	1	0	0	0	0	0	0	0	0	0	0.97	0	0.97	0.97	0	0.61	0.66	0	0.74	0.45	0.92	0.93	1	0.91	0.99	0.98	0.97	0	0	0	1	0.97	0.99	0	0.74	0	0	0.97
Cluster_992	102712_6_6_113	1	1	1	1	1	1	1	1	1	1	1	1	1	1	1	0.54	1	1	1	1	1	0	1	1	1	1	1	1	1	1	1	1	1	1	1	1	1	1	1	1	1	1	1	1	1	1	1	1
Cluster_993	102712_6_6_170	0.99	0.99	0.99	0.99	0.99	0.99	0.99	0.99	1	1	1	1	1	1	1	1	1	1	1	1	1	0.35	0.99	0.99	0.99	0.99	0.72	0.33	0.99	0.99	1	0.98	0.99	0.99	0.99	1	1	0.99	1	0.99	0.99	1	0.35	0.99	0.99	0.36	0.99	0.35
Cluster_994	102712_6_6_178	0.99	0.99	0.99	0.99	0.99	0.99	1	0.99	1	1	1	1	1	1	1	1	1	1	1	1	1	0	0.99	0.99	0.99	0.99	0.99	1	1	0.98	0.99	0.99	1	0.99	1	1	1	0.99	0.99	0.99	1	1	1	0.99	0.99	0.99	0.99	0
Cluster_995	102712_6_6_18	0.98	0.98	1	1	0.99	0.99	1	1	1	1	1	1	1	1	1	0.62	1	1	1	1	1	0	0.99	0.99	0.99	0.99	0.99	0.99	1	1	0.99	1	1	1	1	1	1	1	0.99	1	1	1	1	1	1	1	1	1
Cluster_996	102712_6_6_183	0.99	0.99	0.99	0.99	0.99	0.99	0.29	0.99	1	1	1	1	1	1	1	1	1	1	1	1	1	0.29	0.99	0.99	0.99	0.99	0.99	0.99	0.99	1	1	0.99	0.99	1	0.29	1	0.99	0.99	0.29	1	0.99	1	0.29	0.99	1	0.99	1	0.99
Cluster_997	102712_6_6_189	0.99	0.99	0.99	0.99	0.99	0.99	0	0.99	1	1	1	1	1	1	1	1	1	1	1	1	1	0	0.99	0.99	0.99	0.99	0.99	0.99	0.99	0	0.99	0.9	0.99	0.99	0	0.71	0.99	1	0	0.99	0.99	1	0	0.99	0.99	0.99	0.99	0.99
Cluster_998	102712_6_6_195	0.1	0.1	0.97	0.97	0.1	0.1	0	0.98	1	1	1	1	1	1	1	1	1	1	1	1	1	0.1	0.1	0.1	0.1	0.1	0.1	0.98	0.98	0.1	0.98	0.1	0.97	0.98	0.97	1	0.98	0.98	0.1	0.99	0.97	0.98	0.97	0.98	0.99	0.98	0.99	0.97
Cluster_999	102712_6_6_26	0.71	0.97	0.99	0.99	0.98	0.98	0.99	0.99	1	1	1	1	1	1	1	1	1	1	1	1	1	0.17	0.98	0.98	0.98	0.98	0.98	0.99	0.99	0.99	0.99	0.98	0.99	0.99	0.99	1	0.99	0.99	0.99	0.99	0.99	1	0.99	0.99	0.99	0.98	0.99	0.99
Cluster_1000	102712_6_6_58	0.12	0.12	0.99	0.99	0.09	0.09	0.09	0.09	1	1	1	1	1	1	1	1	1	1	1	1	1	0.12	0.09	0.09	0.12	0.09	0.09	0.12	0.09	0.99	0.11	0.98	0.09	0.11	0.09	0.99	0.99	0.11	0	0.99	0.09	0.99	0.09	0.99	0.99	0.11	0.99	0.09
Cluster_1001	102712_6_6_62	0.99	0.99	1	1	0.99	0.99	0.99	0.99	1	1	1	1	1	1	1	1	1	1	1	1	1	0	0.99	0.99	0.99	0.99	0.99	0.99	0.99	0.99	1	0.99	0.99	0.99	0.99	1	0.99	0.99	0.99	1	0.99	0.99	0.99	1	1	0.99	1	0.99
Cluster_1002	102712_6_6_63	1	1	1	1	1	0.99	0.99	0.99	1	1	1	1	1	1	1	1	1	1	1	1	1	0.12	1	1	1	1	0.64	0.99	0.99	1	1	0.99	0.99	1	0.99	1	1	1	1	0.99	0.99	1	0.99	1	1	0.99	0.99	0.99
Cluster_1003	102712_6_6_65	1	1	1	1	1	1	1	1	1	1	1	1	1	1	1	1	1	1	1	1	1	0	1	1	1	1	1	1	1	1	0.99	1	1	1	1	1	1	1	1	1	1	1	1	1	1	1	1	1
Cluster_1004	102712_6_6_66	0.99	0.99	1	1	0.99	0.99	1	1	1	1	1	1	1	1	1	1	1	1	1	1	1	0.17	0.99	0.99	0.99	0.99	0.99	1	1	1	1	0.99	1	1	1	1	1	1	1	1	1	1	1	1	1	1	1	1
Cluster_1005	102712_71_71_6	0.29	0.29	1	1	0.21	0.21	0.1	1	1	1	1	1	0.12	0.21	0.29	1	1	0.29	1	1	0.21	1	1	1	0.29	0.21	0.21	0.29	0.07	0.64	0.41	0.28	0.25	0.21	0.24	1	0.25	1	0.25	0.25	0.21	0.21	0.24	0.21	1	0.25	0.11	0.25
Cluster_1006	102712_71_71_9	0	0	0	0	0	0	0	1	1	1	1	0	1	0	0	0	0	0	0.6	0.6	0	0	0	0	0	0	0	0	0	0	0	0	0	0	0	0	0	0	0	0	1	0	0	0	0	0.6	0	0.6
Cluster_1007	102712_73_73_3	0.97	0.89	0.27	0.27	0.9	0.27	1	0.94	1	1	1	1	1	1	1	1	1	1	1	1	1	1	0	0	0	0.27	0.27	0.9	0.27	0.97	0	0	0	0	0	0.27	0	0.27	0	0	0	0.9	0	0	0.27	0	0	0
Cluster_1008	102712_75_75_4	0	1	1	0.98	1	0.26	0.56	1	1	1	1	0.29	0.99	0	0.99	0.99	0.99	0.99	0.99	0.99	0.99	1	1	0.99	0.99	0	0	0	0	0.98	0	0	0	0	0	0	0	0	0	0	0	0	0	0	0	0	0	0
Cluster_1009	102712_7_7_20	0.99	0.99	0.96	0.96	0.98	0.98	0.99	0.98	1	1	1	1	1	1	1	0.57	1	1	1	1	1	1	0.99	0.99	0.99	0.99	0.56	0.99	0.99	0.99	0.56	0.97	0.98	0.99	0.98	0.57	1	0.99	0.99	0.99	0.99	0.58	0.98	0.99	0.99	0.99	0.99	0.98
Cluster_1010	102712_7_7_29	1	1	1	1	1	1	1	1	1	1	1	1	1	1	1	1	1	1	1	1	1	1	1	1	1	1	1	1	1	1	1	1	1	1	1	1	1	1	0.99	1	1	1	1	1	1	1	1	1
Cluster_1011	102712_7_7_69	1	1	1	1	1	1	1	1	1	1	1	1	1	1	1	1	1	1	1	1	1	1	1	1	1	1	1	1	1	0.99	1	1	0.99	1	0.99	1	1	1	1	1	1	1	0.99	1	1	1	1	0.99
Cluster_1012	102712_7_7_76	1	1	1	1	1	1	1	1	1	1	1	1	1	1	1	1	1	1	1	1	1	1	1	1	1	1	1	1	1	1	1	1	1	1	1	1	1	1	1	1	1	1	1	1	1	1	1	1
Cluster_1013	102712_7_7_82	0.99	0.99	1	1	0.99	0.99	1	1	1	1	1	1	1	1	1	1	1	1	1	1	1	1	0.99	0.99	0.99	0.99	0.99	1	1	1	0.99	0.98	1	1	1	1	1	1	1	1	0.99	1	1	1	1	1	1	1
Cluster_1014	102712_7_7_97	1	1	1	1	1	1	1	1	1	1	1	1	1	1	1	1	1	1	0.99	0.99	1	1	1	1	1	1	1	1	1	1	1	1	1	1	1	1	1	1	1	1	1	1	1	1	1	1	1	1
Cluster_1015	102712_84_84_3	0.66	0	0	0	0.13	0.13	0.9	0	1	1	1	1	1	1	1	1	1	1	1	1	1	1	0.12	0.12	0	0	0	0.13	0.13	0	0.13	0	0.13	0	0.13	0.11	0	0.9	0	0	0.7	0	0.13	0	0	0.9	0	0.13
Cluster_1016	102712_8_8_1	0.03	0.03	0.97	0.98	0.12	0.12	0.76	0.93	1	1	1	1	1	0.97	0.99	0.38	1	0.99	1	1	0.99	1	0.02	0.02	0.02	0.02	0.02	0.9	0.69	0.98	0.71	0.77	0.97	0.82	0.78	0.78	0.99	0.98	0.53	0.91	0.98	0.47	0.98	0.98	0.54	0.83	0.41	0.78
Cluster_1017	102712_8_8_109	0.99	0.99	1	0.82	0.97	0.97	0.99	0.99	1	1	1	1	1	1	1	1	1	1	1	1	1	1	0.97	0.97	0.99	0.99	0.99	0.99	0.99	1	0.99	0.97	0.99	0.99	0.99	1	0.99	0.99	0.99	1	0.99	1	0.99	1	1	0.99	1	0.99
Cluster_1018	102712_8_8_121	0.97	0.97	0.99	0.16	0.97	0.97	0.99	0.99	1	1	1	1	1	1	1	1	1	1	1	1	1	1	0.97	0.97	0.97	0.97	0.97	0.97	0.97	0.98	0.98	0.97	0.99	0.99	0.99	1	1	0.99	0.99	1	0.99	0.99	0.99	0.16	1	0.98	1	0.99
Cluster_1019	102712_8_8_22	1	1	1	1	1	1	1	1	1	1	1	1	1	1	1	1	1	1	1	1	1	1	1	1	1	1	1	1	0.99	1	1	1	1	1	1	1	1	1	1	0.99	1	1	1	1	1	1	0.99	1
Cluster_1020	102712_8_8_27	0.97	0.97	1	1	0.97	0.97	0.99	0.99	1	1	1	1	1	1	1	1	1	1	1	1	1	1	0.98	0.98	0.97	0.97	0.97	0.99	0.99	0.99	0.98	0.99	0.99	1	0.99	1	1	0.98	1	1	0.99	1	0.99	1	1	0.98	1	0.99
Cluster_1021	102712_8_8_64	1	1	1	1	1	1	1	0.99	1	1	1	1	1	1	1	1	1	1	1	1	1	1	1	1	1	1	1	0.99	0.99	1	1	1	0.98	1	0.98	1	1	1	1	1	0.99	1	0.98	1	1	1	1	0.98
Cluster_1022	102712_8_8_80	0.13	0.13	1	1	0.14	0.14	0.99	0.99	1	1	1	1	1	1	1	1	1	1	1	1	1	1	0.14	0.14	0.14	0.14	0.14	0.99	0.99	1	0.99	0.13	0.99	1	0.99	1	0.99	1	0.99	1	0.99	1	0.99	0.99	1	0.72	1	0.99
Cluster_1023	102712_8_8_9	0.97	0.97	1	1	0.99	0.99	0.98	0.57	1	1	1	1	1	1	1	1	1	1	1	1	1	1	0.97	0.97	0.97	0.97	0.97	0.97	0.97	1	0.67	0.99	0.97	1	0.97	1	1	1	1	1	0.97	1	0.97	1	1	1	1	0.97
Cluster_1024	102712_8_8_99	0.99	0.99	1	1	1	1	1	1	1	1	1	1	1	1	1	1	1	1	1	1	1	1	1	1	0.99	0.99	0.99	1	1	1	1	1	1	1	1	1	1	1	1	1	1	1	1	1	1	1	1	1
Cluster_1025	102712_94_94_2	0	0.98	0.97	0.93	1	1	1	1	1	1	1	0.98	1	1	0.98	0.98	0.98	0.98	0.98	0.98	1	0.98	0.87	0.87	0	0.93	0.93	0	0.97	0.98	0.42	0.98	0	0.42	0.82	0	0.96	0	0.96	0.84	0.98	0.88	0.82	0.97	0	0.98	0.98	0
Cluster_1026	102712_94_94_3	0	1	0.97	0.97	1	1	1	1	1	1	0.97	0.57	1	1	0.55	0.57	0.57	0.55	0.57	0.57	1	0.57	0.57	0.57	0	0.85	0.85	0	0.23	0.97	0	0.97	0.2	0	0.31	0	0.97	0	0.89	0.55	0.55	0.56	0.31	0.97	0	0.97	0.55	0
Cluster_1027	102712_96_96_6	0	0.97	0.78	0.97	0.56	0.8	0.97	0.79	1	1	1	0	0.8	0	0.97	0	0	0.97	0	0	0.98	0	0.98	0.98	0.97	0.97	0.97	0.97	0.6	0.78	0.78	0.79	0	0.97	0	0.78	0.97	0.97	0.97	0.78	0.79	0.97	0	0.78	0.78	0.97	0.78	0
Cluster_1028	102712_9_9_102	0.99	0.99	0.99	0.99	0.99	0.99	0.99	0.99	1	1	1	1	1	1	1	1	1	1	1	1	1	1	0.99	0.99	0.99	0.99	0.99	0.99	0.99	1	0.99	0.99	0.99	0.99	0.99	1	0.99	0.99	0.99	1	0.99	0.99	0.99	0.99	1	0.99	1	0.99
Cluster_1029	102712_9_9_12	1	1	1	1	1	1	1	1	1	1	1	1	1	1	1	1	1	1	1	1	1	1	1	1	0.99	0.99	0.99	1	1	1	1	1	1	1	1	1	1	1	1	1	1	1	1	1	1	1	1	1
Cluster_1030	102712_9_9_21	1	1	1	1	1	1	1	1	1	1	1	1	1	1	1	1	1	1	1	1	1	1	1	1	1	1	1	1	1	1	1	1	1	1	1	1	1	1	1	1	1	1	1	1	1	1	1	1
Cluster_1031	102712_9_9_77	1	1	1	1	1	1	1	1	1	1	1	1	1	1	1	1	1	1	1	1	1	1	1	1	1	1	1	1	1	1	1	1	1	1	1	1	1	1	1	1	1	1	1	1	1	1	1	1
Cluster_1032	102712_9_9_80	1	1	1	1	1	1	1	1	1	1	1	1	1	1	1	0.72	1	1	1	1	1	1	1	1	1	1	0.72	1	1	1	1	0.99	1	1	1	1	1	1	1	1	1	1	1	1	1	1	1	1
Cluster_1033	102771_104_104_3	0	0	0	0	0.86	0.42	0	0	1	1	1	0	0.87	0	0	0	0	0	0	0	0.87	0	0	0	0	0.86	0.86	0	0	0	0	0	0	0.85	0	0	0	0	0	0	0	0	0	0.94	0	0	0.87	0
Cluster_1034	102771_10_10_10	0.66	0.55	0.66	0.66	0.65	0.65	0.83	0.83	1	1	1	0.66	1	1	0.66	0.66	0.66	0.66	0.66	0.66	1	0.66	0.65	0.65	0.66	0.66	0.66	0.66	0.83	0.66	0.92	0.84	0.66	0.66	0.66	0.66	0.66	0.66	0.66	0.82	0.66	0.66	0.66	0.66	0.66	0.66	0.82	0.66
Cluster_1035	102771_10_10_46	1	1	1	1	1	1	1	1	1	1	1	1	1	1	1	1	1	1	1	1	1	1	1	1	1	0.99	0.99	1	1	1	1	1	1	0.99	1	0.99	1	0.99	1	1	1	1	1	1	1	1	1	1
Cluster_1036	102771_10_10_50	0.99	0.99	0.99	0.99	1	1	1	1	1	1	1	1	1	1	1	0.65	1	1	1	1	1	1	1	1	1	1	0.65	1	1	1	1	1	1	1	1	1	1	1	1	1	1	1	0.68	1	1	1	1	1
Cluster_1037	102771_10_10_52	0.99	0.97	1	1	0.99	0.99	0.99	0.99	1	1	1	0.99	1	1	0.99	0.99	0.99	0.99	0.99	0.99	1	0.99	0.99	0.99	0.99	0.99	0.99	0.83	0.98	0.99	0.99	1	0.99	0.99	0.99	0.99	0.99	0.99	1	1	0.99	1	0.99	1	1	0.98	1	0.82
Cluster_1038	102771_10_10_9	0.98	0.98	0.42	0.99	0.99	0.99	1	1	1	1	1	1	1	1	1	1	1	1	1	1	1	1	0.98	0.98	0.98	0.98	0.98	0.99	0.98	0.99	0.99	0.98	0.99	0.99	0.99	0.99	0.99	0.98	0.99	0.99	0.99	0.99	0.98	0.99	0.99	0.99	0.99	0.99
Cluster_1039	102771_10_10_96	1	1	1	1	1	1	1	1	1	1	1	1	1	1	1	1	1	1	1	1	1	1	1	1	1	1	1	1	1	1	1	1	1	1	1	1	1	1	1	1	1	1	1	1	1	1	1	1
Cluster_1040	102771_116_116_3	0.67	0.67	0	0	0	0	0	0.67	1	1	1	0.29	0	0	0	0.67	0.67	0	0.67	0.67	0	0.67	0	0	0	0.67	0.67	0.67	0	0	0	0	0	0	0	0.67	0	0.67	0.6	0	0.6	0	0	0.67	0.11	0.6	0	0.67
Cluster_1041	102771_118_118_5	0	0.98	0.42	0.42	0.98	0.98	0.98	0.98	0.98	1	1	0	0.99	0	0.98	0	0	0.98	0.99	0.99	0.98	0	0.97	0.97	0.99	0.75	0.98	0.98	0	0.97	0.42	0.98	0.97	0.59	0.7	0.88	0.88	0.98	0.96	0.99	0.98	0	0.98	0.88	0	0.99	0.98	0.99
Cluster_1042	102771_11_11_21	0.99	0.99	0.99	0.99	0.98	0.98	0.99	0.99	1	1	1	1	1	1	1	1	1	1	1	1	1	1	0.97	0.97	0.99	0.99	0.99	0.92	0.99	0.99	0.99	0.97	0.99	0.99	0.99	1	0.99	0.99	0.99	1	0.99	0.99	0.99	1	1	0.99	1	0.99
Cluster_1043	102771_11_11_42	0.96	0.96	0.97	0.97	0.96	0.96	0.97	0.97	1	1	1	1	1	1	1	1	1	1	1	1	1	1	0.98	0.98	0.97	0.98	0.98	0.97	0.97	0.97	0.98	0.95	0.97	0.98	0.97	1	0.97	0.98	0.97	0.97	0.97	0.97	0.97	0.97	0.97	0.98	0.97	0.97
Cluster_1044	102771_11_11_60	1	1	0	0.98	1	1	1	1	1	1	1	1	1	1	1	1	1	1	1	1	1	1	1	1	1	1	1	1	1	0	1	0.99	1	1	1	1	1	1	1	1	1	1	1	0	1	1	1	1
Cluster_1045	102771_12_12_11	0.99	0.99	1	1	0.99	0.99	1	1	1	1	1	1	1	1	1	1	1	1	1	1	1	1	0.99	0.99	0.99	0.99	0.99	1	1	1	0.99	0.99	1	1	1	1	1	1	1	1	1	1	1	1	1	1	1	1
Cluster_1046	102771_12_12_24	0.99	0.99	1	1	0.99	0.99	0.99	0.99	1	1	1	1	1	1	1	0.5	1	1	1	1	1	1	0.99	0.99	0.99	0.99	0.51	0.99	0.99	1	0.99	0.98	0.99	1	0.99	1	0.99	1	0.99	0.99	0.99	1	0.99	1	0.99	1	0.99	0.99
Cluster_1047	102771_12_12_42	0	0	0.66	0.82	0	0	0.4	0.71	1	1	1	0.04	0.63	1	1	1	1	1	1	1	0.63	1	0	0	0	0	0	0	0.93	0.93	0.84	0.81	0.06	0.88	0.06	1	0.89	0.77	0.88	0.65	0.93	0.66	0.06	0.66	0.66	0.88	0.66	0.06
Cluster_1048	102771_12_12_55	0	0	0	0	0	0	0	0	1	1	1	0	0	0	0	0	0	0	0	0	0	0	0	0	0	0	0	0	0	0	0	0	0	0	0	0	0	0	0	0	0	0	0	0	0	0	0	0
Cluster_1049	102771_12_12_59	0.22	0.02	0.21	0.21	0.03	0.03	0.02	0.02	1	1	1	0.06	0.02	0.02	0.02	0.06	0.06	0.02	0.06	0.06	0.02	0.06	0.02	0.02	0.22	0.22	0.22	0.02	0.02	0.05	0.02	0.02	0.07	0.02	0.06	0.02	0.07	0.06	0.02	0.02	0.06	0.02	0.06	0.02	0.21	0.02	0.02	0.02
Cluster_1050	102771_12_12_60	0.12	0	0.05	0.05	0	0	0	0	1	1	1	0.07	0.07	0.07	0.07	0.07	0.07	0.07	0	0.07	0	0.07	0	0	0	0	0	0	0	0	0.14	0	0.06	0.14	0.06	0	0	0	0.06	0.05	0.14	0	0	0	0.09	0	0	0
Cluster_1051	102771_139_139_115	1	1	1	1	1	1	1	1	1	1	1	1	1	1	1	1	1	1	1	1	1	1	1	1	1	1	1	1	1	1	1	1	1	1	1	1	1	1	1	1	1	1	1	1	1	1	1	1
Cluster_1052	102771_139_139_119	0.98	0.98	1	1	0.97	0.97	1	1	1	1	1	1	1	1	1	1	1	1	1	1	1	1	0.98	0.98	0.98	0.98	0.98	1	1	1	0.98	0.98	1	1	1	1	0.99	1	0.99	1	1	1	1	1	1	1	1	1
Cluster_1053	102771_139_139_131	1	1	1	1	0.99	0.99	1	1	1	1	1	1	1	1	1	1	1	1	1	1	1	1	1	1	1	1	1	1	1	1	1	1	1	1	1	1	1	1	1	1	1	1	1	1	1	1	1	1
Cluster_1054	102771_139_139_139	0.99	0.99	1	1	0.98	0.98	0.99	0.99	1	1	1	1	1	1	1	1	1	1	1	1	1	1	0.98	0.98	0.99	0.99	0.99	0.99	0.99	1	0.99	0.98	0.99	1	0.99	0.99	1	1	1	1	0.99	1	0.99	1	1	1	1	0.99
Cluster_1055	102771_139_139_172	1	1	1	1	1	1	1	1	1	1	1	1	1	1	1	1	1	1	1	1	1	1	1	1	1	1	1	1	1	1	1	1	1	1	1	1	1	1	1	1	1	1	1	1	1	1	1	1
Cluster_1056	102771_139_139_178	0.99	0.99	1	1	0.99	0.99	0.99	0.99	1	1	1	1	1	1	1	1	1	1	1	1	1	1	0.99	0.99	0.99	0.99	0.99	0.99	1	1	1	0.99	0.99	1	0.99	1	1	1	0.99	1	0.99	1	0.99	1	1	1	1	0.99
Cluster_1057	102771_139_139_27	0.14	0.14	0.98	0.98	0	0	0.99	0.99	1	1	1	1	1	1	1	1	1	1	1	1	1	1	0.14	0.14	0.14	0.14	0.14	0	0	0.99	0.99	0	0	1	0	1	0.98	0.98	0.99	0.98	0.99	0.99	0	0.99	0.98	0.98	0.98	0
Cluster_1058	102771_139_139_78	0.98	0.98	1	1	0.98	0.98	1	1	1	1	1	1	1	1	1	1	1	1	1	1	1	1	0.25	0.25	0.98	0.98	0.98	0.39	1	1	0.98	0.98	1	1	1	1	1	1	1	0.99	1	1	1	1	0.99	1	0.99	1
Cluster_1059	102771_139_139_90	0.96	0.96	0.99	0.99	0.94	0.94	0.99	0.99	1	1	1	0.92	1	1	1	1	1	1	1	1	1	1	0.05	0.05	0.95	0.97	0.97	0.05	0.99	0.76	0.57	0.94	0.99	0.99	0.99	0.99	0.99	0.99	0.95	0.99	0.99	0.99	0.99	0.55	0.99	0.99	0.99	0.99
Cluster_1060	102771_139_139_94	0.99	0.99	1	1	1	1	1	1	1	1	1	1	1	1	1	1	1	1	1	1	1	1	0.99	0.99	0.99	0.99	0.99	1	1	1	1	0.99	1	1	1	1	0.99	1	1	0.99	1	1	1	1	0.99	1	0.99	1
Cluster_1061	102771_13_13_11	0	0	0	0	0	0	0	0	1	1	1	0	1	1	0	0	0	0	0	0	1	0	0	0	0	0	0	0	0	0	0	0	0	0	0	0	0	0.02	0.02	0	0.02	0.78	0	0	0	0	0	0
Cluster_1062	102771_13_13_3	1	1	1	0.92	1	1	1	1	1	1	1	0	1	1	1	0	0	1	0	0	1	0	1	1	1	0	1	0.14	1	1	1	1	1	1	1	1	0.99	0.14	1	1	0.99	1	0.14	0.99	1	1	1	1
Cluster_1063	102771_13_13_40	0.99	1	1	1	0.99	0.99	1	0.14	1	1	1	1	1	1	1	1	1	1	1	1	1	0.14	0.99	0.99	1	0.99	0.99	1	1	1	1	1	1	0.99	1	1	1	1	0.84	1	1	1	1	1	1	1	1	1
Cluster_1064	102771_140_140_4	0.84	0.76	0.76	0	0.78	0.78	0.76	0.99	0.83	1	1	0.83	0.84	0.83	0.83	0.83	0.83	0.83	0.83	0.83	0.83	0.83	0.83	0.83	0.84	0.28	0.75	0.83	0.97	0.71	0.71	0.23	0.83	0.71	0.83	0.84	0.76	0.82	0.45	0.83	0.83	0.99	0.83	0.99	0.28	0.97	0.11	0.83
Cluster_1065	102771_141_141_30	0.97	0.97	0	0	0.76	0.74	0	0	1	1	1	0	0	0	0	0	0	0	0	0	0	0	0	0	0.98	0	0	0.74	0	0	0	0	0.76	0	0.71	0.97	0	0.77	0.99	0	0	0	0	0	0	0.91	0.76	0
Cluster_1066	102771_141_141_48	0.99	0.99	0.99	0.99	0.98	0.98	0.99	0.99	1	1	1	1	1	1	1	1	1	1	1	1	1	1	0.99	0.99	1	0.98	0.98	0.99	0.99	1	0.99	0.99	0.99	1	0.99	1	1	1	0.99	1	0.99	1	0.99	0.77	1	0.99	1	0.99
Cluster_1067	102771_141_141_52	1	1	1	1	0.99	0.99	0.99	0.99	1	1	1	1	1	1	1	1	1	1	1	1	1	1	0.99	0.99	0.99	0.99	0.99	1	0.99	0.99	0.99	0.99	1	1	1	1	1	1	1	1	1	0.99	1	0.99	1	1	1	1
Cluster_1068	102771_141_141_9	0.95	0.95	0.11	0.11	0.96	0.19	0.11	0.19	1	1	1	0.11	0.19	0.11	0.11	0.11	0.11	0.11	0.11	0.11	0.19	0.11	0.11	0.2	0.96	0.19	0.19	0.94	0.11	0.11	0.2	0.11	0.18	0.2	0.18	0.95	0.11	0.11	0.18	0.11	0.11	0.2	0.11	0.11	0.11	0.74	0.94	0.19
Cluster_1069	102771_14_14_10	0.98	0.98	1	1	0.98	0.98	0.99	0.99	1	1	1	1	1	1	0.17	1	1	1	1	1	1	1	0.99	0.99	0.99	0.99	0.99	0.99	0.99	0.99	1	0.98	0.99	0.99	0.99	1	0.99	0.99	0.99	0.99	0.99	0.99	0.99	0.99	0.99	0.99	0.99	0.99
Cluster_1070	102771_14_14_29	0.98	0.98	1	0.99	0.98	0.98	0.99	0.99	1	1	1	1	1	1	0	1	1	1	1	1	1	1	0.98	0.98	0.98	0.98	0.98	0.99	0.99	1	0.98	0.76	0.99	0.98	0.99	1	1	1	0.99	1	0.99	1	0.99	0.98	1	1	1	0.99
Cluster_1071	102771_14_14_46	1	1	1	1	1	1	1	1	1	1	1	1	1	1	0.07	1	1	1	1	1	1	1	1	1	1	1	1	1	1	1	1	1	1	1	1	1	1	1	1	1	1	1	1	1	1	1	1	1
Cluster_1072	102771_14_14_69	0.99	0.99	1	1	0.99	0.99	1	1	1	1	1	1	1	1	0.43	1	1	1	1	1	1	1	1	1	1	1	1	1	1	1	1	1	0.98	1	0.98	1	1	1	1	0.99	0.98	1	0.98	1	0.99	1	0.99	0.98
Cluster_1073	102771_14_14_8	0.99	0.99	1	1	0.99	0.99	1	1	1	1	1	1	1	1	0.16	1	1	1	1	1	1	1	1	1	0.99	0.99	0.99	1	1	1	1	0.99	1	1	1	1	1	1	1	1	1	1	1	1	1	1	1	1
Cluster_1074	102771_15_15_32	0.99	0.99	1	1	0.99	0.99	1	1	1	1	1	1	1	1	1	1	1	1	1	1	1	1	0.99	0.99	0.99	0.99	0.99	1	1	1	1	0.99	1	1	1	1	1	1	1	1	0.99	1	1	1	1	1	1	1
Cluster_1075	102771_15_15_48	1	1	1	1	1	1	1	1	1	1	1	1	1	1	1	0.95	1	1	1	1	1	1	1	1	1	1	0.97	1	1	1	1	1	1	1	1	1	1	1	1	1	1	1	1	1	1	1	1	1
Cluster_1076	102771_15_15_49	0.98	0.98	1	1	0.98	0.98	1	1	1	1	1	1	1	1	1	1	1	1	1	1	1	1	0.98	0.98	0.98	0.98	0.98	1	1	1	1	0.98	1	1	1	1	1	1	1	1	1	1	1	1	1	1	1	1
Cluster_1077	102771_15_15_58	0.98	0.98	0.99	0.99	0.98	0.98	0.99	0.99	1	1	1	1	1	1	1	1	1	1	1	1	1	1	0.98	0.98	0.98	0.98	0.98	0.99	0.99	1	1	0.98	1	0.99	1	1	0.99	0.99	0.99	1	0.99	0.99	1	0.99	1	0.99	1	1
Cluster_1078	102771_15_15_8	1	1	1	1	1	1	1	1	1	1	1	1	1	1	1	1	1	1	1	1	1	1	1	1	1	1	1	1	1	1	1	1	1	1	1	1	1	1	1	1	1	1	1	1	1	1	1	1
Cluster_1079	102771_16_16_21	0.97	0.97	1	1	0.96	0.96	1	1	1	1	1	1	1	1	1	1	1	1	1	1	1	1	0.98	0.98	0.97	0.97	0.97	1	1	1	0.99	0.97	0.98	1	0.98	1	0.99	1	0.97	1	1	0.99	0.98	0.99	1	1	1	0.98
Cluster_1080	102771_16_16_31	1	1	1	1	1	1	1	1	1	1	1	1	1	1	1	1	1	1	1	1	1	1	1	1	1	0.99	0.99	0.99	0.99	1	1	0.99	0.98	1	0.98	1	1	1	1	1	1	1	0.98	1	1	1	1	0.98
Cluster_1081	102771_17_17_33	0.99	0.99	1	1	0.99	0.99	1	0.99	1	1	1	1	1	1	1	1	1	1	1	1	1	1	0.99	0.99	0.99	0.99	0.99	0.99	1	1	1	1	1	1	1	0.99	1	1	1	1	1	1	1	1	1	1	1	1
Cluster_1082	102771_17_17_38	1	1	1	1	1	1	1	1	1	1	1	1	1	1	1	1	1	1	1	1	1	1	1	1	1	1	1	1	1	1	1	1	1	1	1	1	1	1	1	1	1	1	1	1	1	1	1	1
Cluster_1083	102771_17_17_4	1	1	1	1	0.99	0.99	1	1	1	1	1	1	1	1	1	0.76	1	1	1	1	1	1	1	1	1	1	1	1	1	1	1	1	1	1	1	1	1	1	1	1	1	1	1	0.81	1	1	1	1
Cluster_1084	102771_17_17_61	0.99	1	1	1	1	1	1	1	1	1	1	1	1	1	1	1	1	1	1	1	1	1	1	1	1	1	1	1	1	1	1	1	1	1	1	1	1	1	1	1	1	1	1	1	1	1	1	1
Cluster_1085	102771_18_18_25	1	1	1	1	1	1	1	1	1	1	1	1	1	1	1	1	1	1	1	1	1	1	1	1	1	1	1	1	1	1	1	1	1	1	1	1	1	1	1	1	1	1	1	1	1	1	1	1
Cluster_1086	102771_18_18_32	1	1	1	1	1	1	1	1	1	1	1	1	1	1	1	1	1	1	1	1	1	1	1	1	1	1	0.64	1	1	1	1	1	1	1	1	1	1	1	1	1	1	1	1	1	1	1	1	1
Cluster_1087	102771_18_18_68	0	0	0	0	0	0	0.95	0	1	1	1	0.44	1	1	1	1	1	1	1	1	1	1	0	0	0	0	0	0	0	0	0	0	1	0	0	0	0	0.95	0	0	0	0	0	0	0	0.95	0	0.99
Cluster_1088	102771_19_19_18	0.85	0.85	0.92	0.92	0.85	0.85	0.85	0.85	1	1	1	0.85	1	1	0.85	0.85	0.85	0.85	0.85	0.85	1	0.85	0.85	0.85	0.84	0.21	0.84	0.92	0.88	0.96	0.89	0.85	0.88	0.88	0.85	0.85	0.84	0.85	0.92	0.88	0.85	1	0.85	0.85	0.88	0.85	0.88	0.88
Cluster_1089	102771_19_19_3	0.99	0.99	1	1	0.99	0.99	0.29	0.87	1	1	1	0.29	1	1	0.29	0.29	0.29	0.29	0.29	0.29	1	0.29	0.99	0.99	0.99	0.28	0.99	0.29	0.99	1	0.99	0.99	0.99	0.99	0.2	0.29	0.29	0.29	0.99	0.99	0.87	0.99	0.29	0.99	1	0.29	0.99	0.99
Cluster_1090	102771_19_19_33	0	0	0	0	0	0	0	0	1	1	1	0	1	0.98	0	0	0	0	0	0	1	0	0	0	0	0	0	0	0	0	0	0	0	0.98	0	0	0	0	0	0	0	0.98	0	0	0.97	1	0	0
Cluster_1091	102771_19_19_40	0.08	0.08	0.08	0.08	0.08	0.08	0.08	0.08	1	1	1	0.11	1	1	0.11	0.09	0.11	0.11	0.11	0.11	0.99	0.11	0.08	0.08	0.08	0.08	0.08	0.08	0.99	0.11	1	0.11	0.08	1	0.08	0.11	0.08	0.08	0.08	0.99	0.08	1	0.08	0.08	1	1	0.99	0.08
Cluster_1092	102771_19_19_41	0.26	0.26	0.12	0.12	0.26	0.26	0.25	0.26	1	1	1	0.28	1	1	0.12	0.28	0.28	0.12	0.28	0.28	1	0.12	0.26	0.26	0.26	0.26	0.26	0.28	1	0.12	1	0.26	0.26	1	0.25	0.12	0.12	0.12	0.26	1	0.26	1	0.25	0.12	1	1	1	0.26
Cluster_1093	102771_19_19_46	0.35	0.35	0.35	0.35	0.35	0.35	0.35	0.35	1	1	1	0.35	1	1	0.35	0.35	0.35	0.35	0.35	0.35	1	0.35	0.35	0.35	0.34	0.35	0.33	0.34	1	0.35	1	0.35	0.35	1	0.35	0.35	0.35	0.35	0.35	1	0.35	1	0.34	0.35	1	1	1	0.34
Cluster_1094	102771_19_19_54	0.99	0.99	0.99	0.99	0.99	0.99	0.99	0.99	1	1	1	0.99	1	1	1	0.99	0.99	1	0.99	0.99	1	0.99	0.99	0.99	0.99	0.99	0.99	0.99	0.99	0.99	0.99	0.99	0.99	0.99	0.99	0.99	0.99	0.99	0.98	0.99	0.99	0.99	0.99	0.99	1	0.99	0.99	0.99
Cluster_1095	102771_19_19_79	0.98	0.99	1	1	0.98	0.98	0.99	0.99	1	1	1	1	1	1	1	1	1	1	1	1	1	1	0.98	0.98	0.98	0.98	0.98	0.99	0.99	1	0.99	0.98	0.99	0.99	0.99	0.99	1	0.99	0.98	1	0.99	1	0.99	0.99	1	0.99	1	0.99
Cluster_1096	102771_19_19_84	1	1	1	1	1	1	1	1	1	1	1	1	1	1	1	1	1	1	1	1	1	1	1	1	1	1	1	1	1	1	1	1	1	1	1	1	1	1	1	1	1	1	1	1	1	1	1	1
Cluster_1097	102771_19_19_88	0.98	0.99	1	1	0.99	0.99	1	1	1	1	1	1	1	1	1	1	1	1	1	1	1	1	0.98	0.98	0.97	0.98	0.98	1	1	1	1	0.98	1	1	0.99	1	1	1	1	1	1	1	0.99	1	1	1	1	1
Cluster_1098	102771_19_19_97	1	1	1	1	1	1	1	1	1	1	1	1	1	1	1	1	1	1	1	1	1	1	1	1	1	1	1	1	1	1	1	1	1	1	1	1	1	1	1	1	1	1	1	1	1	1	1	1
Cluster_1099	102771_1_1_117	0.99	0.99	0.98	0.98	0.99	0.99	1	1	1	1	1	1	1	1	1	1	1	1	1	1	1	0.1	0.99	0.99	0.99	0.99	0.99	1	1	1	1	0.99	1	1	1	0.77	1	0.99	1	0.99	1	1	1	1	0.99	0.99	0.99	1
Cluster_1100	102771_1_1_138	0	0	1	1	0	0	1	1	1	1	1	1	1	1	1	1	1	1	1	1	1	0	0	0	0	0	0	1	1	0	0.99	0.99	1	1	1	1	1	1	0.99	1	1	1	1	1	1	1	1	1
Cluster_1101	102771_1_1_144	0.99	0.99	1	1	1	1	1	1	1	1	1	1	1	1	1	1	1	1	1	1	1	0	0.99	0.99	0.99	0.99	0.99	1	0.99	1	1	0.99	1	1	1	0.99	1	1	1	1	1	1	1	1	1	1	1	1
Cluster_1102	102771_1_1_160	0.99	0.99	1	1	0.99	0.99	0.38	0.99	1	1	1	1	1	1	1	1	1	1	1	1	1	0.39	0.99	0.99	0.99	0.99	0.99	0.38	0.99	1	0.99	0.99	0.98	1	0.38	1	1	1	0.99	1	0.98	1	0.24	1	1	1	1	0.38
Cluster_1103	102771_1_1_198	0.29	0.29	0.29	0.29	0.29	0.29	0.29	0.29	1	1	1	0.29	0.99	0.29	0.29	0.29	0.29	0.29	0.29	0.29	0.29	0.29	0.29	0.29	0.29	0.29	0.29	0.32	0.98	0.32	0.29	0.29	0.98	0.43	0.97	0.98	0.29	0.98	0.29	0.99	0.98	0.29	0.98	0.44	0.98	0.99	0.29	0.97
Cluster_1104	102771_1_1_54	1	1	1	1	1	1	1	1	1	1	1	1	1	1	1	1	1	1	1	1	1	0	1	1	1	1	1	1	1	1	1	1	0.99	1	0.99	1	1	1	1	1	1	1	0.99	1	1	1	1	0.99
Cluster_1105	102771_1_1_56	1	1	1	1	1	1	1	1	1	1	1	1	1	1	1	0.51	1	1	1	1	1	0.09	0.99	0.99	0.99	0.99	0.99	1	1	1	1	1	0.99	1	0.99	1	1	1	1	1	1	1	0.99	1	1	1	1	0.99
Cluster_1106	102771_1_1_78	1	1	1	1	1	1	1	1	1	1	1	1	1	1	1	1	1	1	1	1	1	0.06	1	1	1	1	1	1	1	1	1	1	0.99	1	1	1	1	1	1	1	1	1	1	1	1	1	1	1
Cluster_1107	102771_1_1_82	0.99	0.99	1	1	0.99	0.99	1	1	1	1	1	1	1	1	1	1	1	1	1	1	1	0	0.99	0.99	0.99	0.99	0.99	1	1	0.99	1	1	1	1	1	1	1	1	0.99	1	1	1	1	1	1	0.99	1	1
Cluster_1108	102771_21_21_1	0.99	0.99	0.99	0.99	0.99	0.99	1	1	1	1	1	1	1	1	1	1	1	1	1	1	1	1	0.99	0.99	0.99	0.99	0.99	0.99	1	1	1	0.99	0.99	0.99	0.99	0.99	0.99	0.99	0.99	0.99	1	0.99	0.99	1	1	0.99	0.99	0.99
Cluster_1109	102771_21_21_44	1	1	1	1	1	1	1	1	1	1	1	1	1	1	1	1	1	1	1	1	1	1	1	1	1	1	1	1	1	1	1	1	1	1	1	1	1	1	1	1	1	1	1	1	1	1	1	1
Cluster_1110	102771_22_22_23	0	0	0.68	0.68	0.67	0.67	0	0.22	0.22	1	1	0.19	0.67	0	0	0.19	0.19	0	0.19	0.19	0.22	0.19	0.68	0.68	0	0	0	0.22	0	0.67	0.67	0.66	0	0.22	0	0.99	0	0.19	0	0.67	0.66	0.68	0	0.67	0.19	0.59	0.22	0.67
Cluster_1111	102771_22_22_24	0	0	0	0	0	0	0	0	0	1	1	0	0	0	0	0	0	0	0	0	0	0	0	0	0	0	0	0	0	0	0	0	0	0	0	0	0	0	0	0	0	0	0	0	0	0	0	0
Cluster_1112	102771_22_22_33	0	0	0.72	0	0.72	0.72	0	0	0	1	1	0	0.72	0	0	0	0	0	0	0	0	0	0.72	0	0.72	0	0	0	0	0.72	0	0	0	0	0	0	0	0	0	0.7	0	0	0	0.72	0	0	0	0.69
Cluster_1113	102771_22_22_55	0.98	0.98	1	1	0.97	0.97	1	1	1	1	1	1	1	1	1	1	1	1	1	1	1	1	0.98	0.98	0.98	0.98	0.98	1	1	1	0.98	0.98	1	1	1	1	1	1	1	1	1	1	1	1	1	1	1	1
Cluster_1114	102771_23_23_16	0.96	0.96	0.95	0.96	0.95	0.94	1	1	1	1	1	0.71	1	1	1	0.71	0.71	1	0.71	0.71	1	0.94	0.96	0.96	1	0.96	0.94	0.94	0.12	0.94	0.12	0.94	0.12	0.68	0.63	0.71	0.13	0.71	0.71	0.94	0.7	0.6	0.12	0.68	0.68	0.94	0.94	0.12
Cluster_1115	102771_23_23_17	0.83	0.83	0.83	0.82	0.95	0.94	1	0.98	1	1	1	0.59	1	1	0.98	0.59	0.59	0.98	0.58	0.59	1	0.82	0.98	0.98	1	0.83	0.82	0.94	0	0.81	0.38	0.95	0	0.59	0.12	0.58	0	0.48	0.57	0.82	0.58	0.58	0	0.59	0.58	0.82	0.82	0
Cluster_1116	102771_23_23_7	0.39	0.44	1	1	0.99	0.99	1	1	1	1	1	0.18	1	1	1	0.39	0.39	1	0.39	0.39	1	1	1	1	1	1	1	1	0	1	0.2	0.17	0.44	0.2	0.44	0.18	0	0.18	0	0.18	0.3	0	0.44	0	0.16	0	0.17	0.3
Cluster_1117	102771_23_23_83	0.98	0.98	1	1	0.98	0.98	1	1	1	1	1	1	1	1	1	1	1	1	1	1	1	1	0.98	0.98	0.98	0.98	0.98	1	1	1	0.98	0.98	1	1	1	1	1	1	1	0.99	1	1	1	1	0.99	1	0.99	1
Cluster_1118	102771_24_24_24	0.24	0.24	1	1	0.24	0.24	1	1	1	1	1	1	1	1	1	1	1	1	1	1	1	1	0.24	0.24	0.24	0.24	0.24	1	1	0.99	1	0.24	1	0.99	1	1	0.99	0.99	1	0.99	1	1	1	1	0.99	0.99	0.99	1
Cluster_1119	102771_24_24_46	0	0	1	1	0	0	0.21	1	1	1	1	0	0	0	1	0	0	1	0	0	0	0	0	0	0	0	0	0.21	0.21	0	0	0	0.21	0	0.21	0	0	0	0	0	0.21	0	0.21	0	0	0	0	0.21
Cluster_1120	102771_24_24_50	0.27	0.3	0.98	0.98	0.98	0.98	0.97	0.97	0.97	1	1	0.98	0.65	0	0.99	0.98	0	0.99	0	0	0.97	0	0.94	0.94	0.96	0.3	0	0	0	0	0	0	0.97	0	0.2	0.98	0	0.97	0.97	0.97	0.98	0	0.97	0.26	0.96	0.96	0.97	0.97
Cluster_1121	102771_25_25_2	1	1	1	1	0.99	0.99	1	0	1	1	1	1	1	1	1	1	1	1	1	1	1	1	1	1	1	1	1	1	1	1	1	1	1	1	1	1	1	1	1	1	1	1	1	1	1	0.99	1	1
Cluster_1122	102771_25_25_21	1	1	0	0	1	1	0	0	1	1	1	1	1	1	1	1	1	1	1	1	1	1	0.99	0.99	0.99	0.99	0.99	0	0	1	1	1	0.99	1	0.99	1	1	1	1	1	1	1	0.99	1	1	1	1	0.99
Cluster_1123	102771_25_25_28	0.99	0.99	0.07	0.07	0.99	0.99	1	0.4	1	1	1	1	1	1	1	1	1	1	1	1	1	1	0.99	0.99	0.99	0.99	0.99	0.4	0.4	1	0.99	1	0.99	1	1	1	1	1	1	1	1	1	1	1	1	1	1	1
Cluster_1124	102771_25_25_36	0.95	0.95	0	0	0.95	0.95	0.98	0.07	1	1	1	1	1	1	1	1	1	1	1	1	1	1	0.95	0.95	0.95	0.95	0.95	0.07	0.07	0.97	1	0.93	0.94	0.98	0.94	1	0.98	0.98	0.98	0.98	1	0.98	0.94	1	0.98	0.98	0.98	0.94
Cluster_1125	102771_25_25_39	0.08	0.63	0.8	0.74	0.08	0.08	0.99	0.51	1	1	1	0.15	1	1	1	1	1	1	1	1	1	1	0.08	0.08	0.08	0	0	0.38	0	0.79	0.08	0.09	0	0	0	0	0.08	0	0.08	0.08	0	0	0	0	0.08	0	0.08	0
Cluster_1126	102771_25_25_4	0.98	0.98	0.99	0.99	0.98	0.98	0.99	0	1	1	1	1	1	1	1	1	1	1	1	1	1	1	0.98	0.98	0.98	0.98	0.98	0.99	0	0.99	1	0.98	0.82	0.99	0.82	1	0.99	0.99	0.99	0.98	0.99	0.99	0	0.99	0.99	0.99	0.98	0.73
Cluster_1127	102771_25_25_43	0.97	0.97	1	1	0.96	0.96	1	0.95	1	1	1	0.46	1	1	1	1	1	1	1	1	1	1	0.97	0.97	0.97	0.97	0.97	0	0.97	0.96	0	0	0	0	0	0	0	0	0	0	0	0	0	0	0	0	0	0
Cluster_1128	102771_25_25_51	0.94	0.94	1	1	0.95	0.38	0.79	0.96	1	1	1	0.39	1	1	0.92	1	1	0.79	0.26	1	1	1	0.95	0.95	0.4	0.95	0.95	0.38	0.81	0.95	0.36	0.39	0.39	0.39	0.39	0.38	0.26	0.38	0.38	0.38	0.37	0.24	0.36	0.39	0.39	0.39	0.36	0.39
Cluster_1129	102771_25_25_63	0.98	0.98	1	1	0.98	0.56	1	0.98	1	1	1	0.9	1	1	1	1	1	1	1	1	1	1	0.98	0.98	0.98	0.98	0.98	0.98	0.98	0.97	0	0	0	0	0	0	0	0	0	0	0	0	0	0	0	0	0	0
Cluster_1130	102771_25_25_76	0.73	0.73	0.99	0.99	0.73	0.73	1	0.72	1	1	1	1	1	1	0.99	1	1	0.99	1	1	1	1	0.72	0.73	0.71	0.72	0.72	0.72	0.7	0.71	0.07	0.06	0.07	0.08	0.08	0.09	0.08	0.09	0.08	0.09	0.09	0.08	0.08	0.09	0.08	0.09	0.08	0.07
Cluster_1131	102771_25_25_78	1	1	1	1	1	0.54	1	1	1	1	1	1	1	1	1	1	1	1	1	1	1	1	1	1	1	1	1	1	1	1	0.24	0.24	0	0	0	0	0	0	0	0	0.24	0	0	0	0	0	0	0
Cluster_1132	102771_26_26_10	0.99	0.49	1	1	0.27	0.27	1	1	1	1	1	1	1	1	1	0.85	1	1	1	1	1	1	0.27	0.27	0.27	0.27	0.27	1	1	1	1	0.27	0.27	0.99	1	1	1	0.27	1	0.99	1	1	1	0.99	1	0.99	1	0.27
Cluster_1133	102771_26_26_13	0.98	0.98	1	1	0.99	0.99	0.99	0.99	1	1	1	1	1	1	1	1	1	1	1	1	1	1	0.98	0.98	0.98	0.98	0.98	0.99	0.99	1	0.98	0.98	0.99	0.98	0	1	1	0.98	0.99	1	0.99	1	0	0.98	1	0.98	1	0.99
Cluster_1134	102771_26_26_27	1	1	1	0.66	1	1	1	1	1	1	1	1	1	1	1	1	1	1	1	1	1	1	1	1	1	1	1	1	1	1	1	1	1	1	1	1	1	1	1	1	1	1	1	1	1	1	1	1
Cluster_1135	102771_26_26_8	0.96	0.97	0.98	0.98	0	0	0.98	0.98	1	1	1	1	1	1	1	1	1	1	1	1	1	1	0	0	0	0	0	0.98	0.98	0.98	0.97	0.14	0	0.98	0.98	1	0.99	0	0.97	0.99	0.98	1	0.98	1	0.99	0.98	0.99	0
Cluster_1136	102771_27_27_108	0.99	0.99	0.99	0.99	0.99	0.99	1	1	1	1	1	1	1	1	1	1	1	1	1	1	1	1	0.99	0.99	1	1	1	1	1	1	1	0.82	1	1	1	1	1	1	1	1	1	0.99	1	1	1	1	1	1
Cluster_1137	102771_27_27_136	0.98	0.78	0.99	0.99	0.99	0.99	0.99	0.99	1	1	1	1	1	1	1	1	1	1	1	1	1	1	0.99	0.99	0.99	0.99	0.99	0.99	0.99	0.99	0.99	0.99	0.99	0.99	0.99	1	1	0.99	0.99	0.99	0.99	0.99	0.99	1	0.99	0.99	0.99	0.54
Cluster_1138	102771_27_27_163	0.96	0.96	0.92	0.92	0.95	0.95	0.97	0.97	1	1	1	1	1	1	1	0.6	1	1	1	1	1	1	0.96	0.96	0.97	0.97	0.97	0.97	0.97	0.9	0.97	0.94	0.97	0.97	0.97	1	0.97	0.97	0.98	0.98	0	0.97	0.97	0.99	0.92	0.97	0.98	0.97
Cluster_1139	102771_27_27_165	1	1	1	0.98	1	1	0	0	1	1	1	1	1	1	1	1	1	1	1	1	1	1	1	1	1	1	1	0.97	1	1	0.97	1	0	0	0	1	1	0	0	1	0	1	0	1	1	0	1	0
Cluster_1140	102771_27_27_181	0.95	0.95	0.95	0.95	0.96	0.96	0.95	0.95	1	1	1	0.99	1	1	1	0.99	0.99	1	0.99	0.99	1	0.99	0.95	0.95	0.95	0.95	0.95	0.93	0.95	0.95	0.94	0.92	0.95	0.99	0.95	1	0.98	0.95	0.98	0.95	0.95	0.99	0.95	0.95	0.95	0.95	0.95	0.95
Cluster_1141	102771_27_27_199	0.42	0.47	0.42	0.74	0.51	0.51	0.4	0.58	0.51	1	1	0	0.5	0	0	0	0	0	0	0	0.5	0	0.43	0.58	0.43	0.5	0.5	0	0.6	0.37	0.52	0.47	0	0.58	0.42	0.4	0.58	0.5	0.5	0.43	0	0.53	0	0.69	0	0.5	0.69	0.58
Cluster_1142	102771_27_27_41	1	1	1	1	0.99	0.99	1	1	1	1	1	1	1	1	1	1	1	1	1	1	1	1	1	1	1	1	1	1	1	1	1	0.99	1	1	1	1	1	1	1	1	1	1	1	1	1	1	1	1
Cluster_1143	102771_27_27_66	1	1	1	1	1	1	1	1	1	1	1	1	1	1	1	1	1	1	1	1	1	1	1	1	0.99	1	1	1	1	1	1	0.75	1	1	1	1	1	1	1	1	1	1	1	1	1	1	1	1
Cluster_1144	102771_27_27_75	1	1	1	1	1	1	1	1	1	1	1	1	1	1	1	1	1	1	1	1	1	1	0.99	0.99	1	1	1	1	1	0.99	0.98	0.99	1	1	1	1	1	1	1	1	1	1	1	1	1	1	1	1
Cluster_1145	102771_27_27_87	1	1	1	1	0.99	0.99	1	1	1	1	1	1	1	1	1	1	1	1	1	1	1	1	0.99	0.99	1	1	1	0.99	1	1	1	1	1	1	1	1	1	1	1	1	1	1	1	1	1	1	1	1
Cluster_1146	102771_27_27_97	0.97	0.97	1	1	0.97	0.97	1	1	1	1	1	1	1	1	1	1	1	1	1	1	1	1	0.97	0.97	0.97	0.97	0.97	1	1	1	1	0.94	1	1	1	1	1	1	1	1	1	1	1	1	1	1	1	1
Cluster_1147	102771_28_28_14	1	0.99	0.99	1	1	1	1	1	0	1	1	1	1	1	1	1	0	1	1	1	1	1	1	1	1	0.99	0.99	1	1	0.99	0.99	0.99	0.99	1	0.99	1	1	1	0.99	1	1	1	0.99	1	1	1	1	0.99
Cluster_1148	102771_28_28_28	0.99	0.99	0.04	0.58	0.99	0.99	0.05	0.99	0.04	1	1	1	1	1	1	1	0.04	1	1	1	1	1	1	1	0.99	0.99	0.99	0.99	0.99	0.04	0.99	0.98	0.99	0.99	0.99	1	1	0.99	0.99	1	1	0.99	0.99	0.99	0.99	1	1	0.99
Cluster_1149	102771_28_28_42	0.31	0.31	0.99	0.99	0.31	0.27	0.99	0.99	1	1	1	0.69	1	1	1	1	1	1	1	1	1	1	0.31	0.31	0.31	0.31	0.31	0.31	0.99	0.99	0.99	0.99	0.31	0.99	0.99	0.99	0.99	0.99	0.99	0.99	0.99	0.99	0.99	0.99	0.99	0.99	0.99	0.99
Cluster_1150	102771_28_28_45	0.45	0.45	0.93	0.93	0.45	0.45	0.98	0.81	1	1	1	1	1	1	1	1	1	1	1	1	1	1	0.45	0.45	0.43	0.37	0.45	0.99	0.99	0.99	0.99	0.87	0.99	0.93	0.42	1	0.93	0.93	0.99	1	0.69	1	0.42	0.99	0.88	0.93	1	0.45
Cluster_1151	102771_2_2_129	0.36	0.36	0.98	0.99	0.36	0.36	0.99	0.99	1	1	1	1	1	1	1	1	1	1	0.36	1	0.36	1	0.36	0.36	0.36	0.36	0.36	0.99	0.99	0.98	0.99	0.99	1	0.99	1	1	0.99	0.99	0.99	0.99	1	0.99	1	0.99	0.99	0.99	0.99	1
Cluster_1152	102771_2_2_163	0.98	0.98	0.99	0.99	0.98	0.98	0.99	0.99	1	1	1	1	1	1	1	1	1	1	0.31	1	0.31	1	0.98	0.98	0.98	0.98	0.98	0.98	0.98	0.98	0.99	0.98	0.98	0.99	0.98	1	0.98	0.99	0.98	1	0.98	0.99	0.98	1	1	0.99	1	0.98
Cluster_1153	102771_2_2_179	0.98	0.98	0.98	0.99	0.97	0.97	1	1	1	1	1	1	1	1	1	1	1	1	0.06	1	0.06	1	0.97	0.97	0.97	0.97	0.97	0.99	0.99	0.98	1	0.99	0.99	1	0.99	1	1	1	0.99	0.99	0.99	1	0.99	1	0.99	1	0.99	0.99
Cluster_1154	102771_2_2_19	1	1	1	1	1	1	1	1	1	1	1	1	1	1	1	1	1	1	0.15	1	1	1	1	1	1	1	1	1	1	1	1	1	1	1	1	1	1	1	1	1	1	1	1	1	1	1	1	1
Cluster_1155	102771_2_2_203	0.98	0.98	1	1	0.98	0.98	1	1	1	1	1	1	1	1	1	0.84	1	1	0.08	1	0.08	1	0.98	0.98	0.98	0.98	0.82	1	1	1	1	0.98	1	1	1	1	1	1	1	1	1	1	1	1	1	1	1	1
Cluster_1156	102771_2_2_245	0.83	0.83	1	1	0.8	0.8	0.98	0.98	1	1	1	1	1	1	1	0.95	1	1	1	1	1	1	0.8	0.8	0.8	0.8	0.72	0.98	0.98	1	0.92	0.86	0.98	0.99	0.98	1	0.99	0.99	0.98	0.99	0.98	0.98	0.98	1	0.99	0.99	0.98	0.98
Cluster_1157	102771_2_2_37	1	1	1	1	1	1	1	1	1	1	1	1	1	1	1	1	1	1	0.04	1	1	1	1	1	1	1	1	1	1	1	1	1	1	1	1	1	1	1	1	1	1	1	1	1	1	1	1	1
Cluster_1158	102771_2_2_47	0.14	0.14	1	1	0.14	0.14	0.14	1	1	1	1	1	1	1	1	1	1	1	0.14	1	1	1	0.14	0.14	0.14	0.14	0.14	1	1	1	1	1	1	1	1	1	1	1	1	1	1	1	1	1	1	1	1	1
Cluster_1159	102771_2_2_63	0.99	0.99	1	1	0.99	0.99	0.2	1	1	1	1	1	1	1	1	1	1	1	0.2	1	1	1	0.99	0.99	0.99	0.99	0.99	1	1	1	0.99	0.99	0.99	1	0.99	1	0.99	1	0.99	1	0.99	1	0.99	1	1	1	1	0.99
Cluster_1160	102771_2_2_68	0.98	0.98	0.99	0.99	0.98	0.98	0	0.99	1	1	1	1	1	1	1	0.9	1	1	0	1	1	1	0.98	0.98	0.98	0.98	0.89	0.99	0.99	1	0.99	0.98	0.99	1	0.99	1	1	1	0.99	1	0.99	1	0.99	1	1	1	1	0.99
Cluster_1161	102771_2_2_82	0.54	0.9	0.21	0.2	0.22	0.22	0.23	0.2	0.24	1	1	1	0.99	1	1	1	1	1	0.23	1	0.54	1	0.24	0.23	0.19	0.21	0.21	0.21	0.2	0.23	0.26	0.21	0.22	0.24	0.18	0.24	0.27	0.54	0.19	0.23	0.54	0.21	0.21	0.89	0.2	0.21	0.26	0.23
Cluster_1162	102771_2_2_83	0.07	0.07	0	0	0	0	0	0	0	1	1	0.99	1	1	1	1	1	1	0	1	0	1	0.07	0.07	0.07	0.07	0	0	0	0	0.07	0	0	0	0	0	0	0	0	0	0	0	0	0	0	0	0	0
Cluster_1163	102771_2_2_84	0	0.31	0	0	0	0	0	0	0	1	1	1	1	1	1	1	1	1	0	1	0	1	0	0	0	0	0	0	0	0	0	0	0	0	0	0	0	0	0	0	0	0	0	0	0	0	0	0
Cluster_1164	102771_2_2_87	0	0.69	0	0	0	0	0	0	0	1	1	1	1	1	1	1	1	1	0	1	0	1	0	0	0	0	0	0	0	0	0	0	0	0	0	0	0	0	0	0	0	0	0	0	0	0	0	0
Cluster_1165	102771_30_30_28	1	1	1	1	1	1	1	1	1	1	1	1	1	1	1	1	1	1	1	1	0.09	1	1	1	1	0.99	0.99	1	1	1	1	1	1	1	1	1	1	1	1	1	1	1	1	1	1	1	1	1
Cluster_1166	102771_30_30_29	1	1	1	1	1	1	1	1	1	1	1	1	1	1	1	1	1	1	1	1	0.09	1	1	1	1	1	1	1	1	1	1	1	1	1	1	1	1	1	1	1	1	1	1	1	1	1	1	1
Cluster_1167	102771_30_30_38	0.99	0.99	0.99	0.99	1	1	0.99	0.99	1	1	1	1	1	1	1	1	1	1	1	1	0.71	1	1	1	1	0.99	0.99	0.98	0.98	0.99	1	0.99	0.98	0.99	0.98	1	0.99	0.99	0.99	0.99	0.98	0.99	0.98	0.99	0.99	0.99	0.99	0.98
Cluster_1168	102771_30_30_64	0.16	0.16	0.99	0.99	0.15	0.15	0.58	0.53	1	1	1	1	1	1	1	1	1	1	1	1	0.29	1	0.16	0.16	0.16	0.16	0.16	0.49	0.58	0.99	0.96	0.28	0.58	0.96	0.58	1	0.99	1	0.54	0.59	0.53	0.99	0.58	1	0.99	0.97	0.59	0.47
Cluster_1169	102771_31_31_10	0.41	0.41	0.98	0.98	0.41	0.41	0.99	0.99	1	1	1	1	1	1	1	1	1	1	1	1	1	1	0.41	0.41	0.41	0.41	0.41	0.41	0.99	0.98	0.99	0.97	0.99	0.98	0.99	1	0.99	0.98	0.99	0.99	0.99	0.99	0.99	0.98	0.99	0.98	0.99	0.99
Cluster_1170	102771_31_31_32	0.98	0.98	1	1	0.99	0.98	0.98	0.98	1	1	1	1	1	1	1	1	1	1	1	1	1	1	0.57	0.57	0.99	0.97	0.97	0.98	0.98	1	1	0.98	0.98	1	0.98	1	1	1	0.97	1	0.98	1	0.98	1	1	1	1	0.98
Cluster_1171	102771_33_33_1	0.97	0.97	1	1	0.96	0.96	0.99	0.74	1	1	1	1	1	1	1	1	1	1	1	1	1	0	0.98	0.98	0.97	0.97	0.97	0.99	0.99	0.97	0.99	0.96	0.99	0.99	0.99	1	0.99	0.99	0.99	1	0.99	1	0.99	1	1	0.99	1	0.99
Cluster_1172	102771_35_35_12	0.98	0.98	1	1	0.99	0.99	1	1	1	1	1	1	1	1	1	1	1	1	1	1	1	1	0.99	0.99	0.99	0.99	0.99	1	1	1	1	0.99	1	1	1	1	1	1	1	1	1	1	1	1	1	0.77	1	1
Cluster_1173	102771_36_36_14	0.1	0.1	0.13	0.13	0.1	0.1	0.13	0.1	1	1	1	0.99	0.99	0.99	0.99	0.72	0.99	0.99	0.99	0.99	0.99	0.99	0.1	0.1	0.1	0.1	0.1	0.13	0.13	0.99	0.98	0.98	0.13	0.13	0.13	0.99	0.13	0.13	0.13	0.14	0.13	0.99	0.1	0.14	0.14	0.13	0.14	0.13
Cluster_1174	102771_36_36_19	0.98	0.85	0.94	0.99	0.98	0.98	0.99	0.05	1	1	1	1	1	1	1	1	1	1	1	1	1	1	0.98	0.98	0.97	0.97	0.97	0.99	0.99	0.99	0.24	0.97	0.99	0.99	0.78	1	1	1	0.99	0.99	0.99	0.99	0.24	0.99	0.99	1	0.99	0.99
Cluster_1175	102771_36_36_25	0.99	0.99	0.99	0.99	0.99	0.99	0.98	0.63	1	1	1	1	1	1	1	0.98	1	1	1	1	1	1	0.99	0.99	0.99	0.99	0.98	0.99	0.99	0.99	0.99	0.95	0.99	1	0.99	1	0.99	0.99	0.99	1	0.99	0.99	0.99	1	1	0.99	1	0.99
Cluster_1176	102771_36_36_47	0.7	0.7	0.99	0.98	0.98	0.98	1	0.65	1	1	1	1	1	1	1	1	1	1	1	1	1	1	0.97	0.97	0.97	0.97	0.97	1	1	0.99	0.99	0.97	1	0.99	0.99	1	0.98	1	0.99	0.99	1	0.99	1	0.99	0.99	1	0.99	1
Cluster_1177	102771_36_36_49	0.99	0.99	0.99	0.99	0.98	0.98	0.99	0	1	1	1	1	1	1	1	1	1	1	1	1	1	1	0.99	0.99	0.98	0.98	0.98	0.99	0.99	1	0.99	0.99	0.99	1	0.99	1	1	1	0.99	0.99	0.99	1	0.99	1	0.99	1	0.99	0.99
Cluster_1178	102771_36_36_81	0.99	0.99	1	1	0.99	0.99	1	0.14	1	1	1	1	1	1	1	1	1	1	1	1	1	1	0.99	0.99	0.99	0.99	0.99	1	1	1	0.99	0.97	1	1	1	1	1	1	1	1	1	1	1	1	1	1	1	1
Cluster_1179	102771_37_37_2	0.99	0.98	0.99	0.99	0.99	0.99	0.99	0.99	1	1	1	1	1	1	1	0.84	1	1	1	1	1	1	0.98	0.98	0.98	0.98	0.83	0.99	0.99	0.99	0.99	0.99	0.99	0.99	0.99	1	0.99	1	1	1	0.99	0.99	0.99	0.99	1	1	1	0.99
Cluster_1180	102771_38_38_15	0.16	0.16	0.16	1	0.97	0.97	0.16	0.16	1	1	1	0.16	0.7	0.7	0.16	0.16	0.16	0.16	0.16	0.16	0.7	0.16	0.93	0.97	0.96	0.7	0.7	0.68	0.16	0.97	0.16	0.94	0.16	0.16	0.16	0.78	0.16	0.16	0.96	0.16	0.16	0.53	0.16	0.16	0.16	0.93	0.16	0.16
Cluster_1181	102771_38_38_24	0.19	0	0	0	0	0	0	0	1	1	1	0	0	1	0	0	0	0	0	0	0	0	0	0	0	0	0	0.07	0	1	0	0	1	0	0	0	0	0	0	0	0	0	0	0	0	0	0	0
Cluster_1182	102771_38_38_26	0.91	0.3	0.3	0.3	0	0	0	0	1	1	1	0	0	0.99	0	0	0	0	0	0	0.3	0	0	0	0	0	0	0.91	0	0.77	0	0	0.99	0	0	0	0.62	0	0	0.62	0	0	0	0	0	0.3	0	0.21
Cluster_1183	102771_39_39_31	0.98	0.98	1	1	0.98	0.98	0.97	0.96	1	1	1	1	1	1	1	0.58	1	1	1	1	1	1	0.96	0.96	0.98	0.98	0.57	0.96	0.97	0.99	0.99	0.96	0.98	1	0.98	1	0.99	1	0.96	0.99	0.96	1	0.98	0.99	0.99	1	0.57	0.98
Cluster_1184	102771_39_39_32	1	1	1	1	1	1	1	1	1	1	1	1	1	1	1	1	1	1	1	1	1	1	1	1	1	1	1	1	1	1	1	1	1	1	1	1	1	1	1	1	1	1	1	1	1	1	1	1
Cluster_1185	102771_39_39_45	0.29	0.29	0.29	0.51	1	1	0.34	0.79	1	1	1	0	0.34	0	0	0	0	0	0	0	0.34	0	0.29	0.79	0.29	0.34	0.34	0	0.77	0.27	0.38	0.34	0	0.79	0.29	0.3	0.79	0.34	0.34	0.29	0	0.36	0	1	0	0.34	0.47	0.39
Cluster_1186	102771_3_3_12	0.98	0.98	0.98	0.98	0.97	0.97	0.98	0.98	1	1	1	1	1	1	1	1	1	1	1	1	1	1	0.98	0.98	0.98	0.98	0.79	0.98	0.98	1	0.98	0.98	0.98	1	0.98	0.99	0.99	0.99	0.99	0.98	0.98	0.98	0.98	0.98	0.98	1	0.98	0.98
Cluster_1187	102771_3_3_125	1	1	1	1	1	1	0.99	0.31	1	1	1	1	1	1	1	1	1	1	1	1	1	1	1	1	1	1	1	1	1	1	1	1	1	1	1	1	1	0.88	1	1	1	1	1	1	1	1	1	1
Cluster_1188	102771_3_3_130	0.98	0.98	0.99	0.99	0.98	0.98	0.99	0.06	1	1	1	1	1	1	1	1	1	1	1	1	1	1	0.98	0.98	0.98	0.98	0.98	0.99	0.99	0.99	0.98	0.98	0.99	0.99	0.99	1	0.99	0.99	1	0.99	0.99	0.99	0.99	0.99	0.99	0.99	0.99	0.99
Cluster_1189	102771_3_3_4	1	1	1	1	0.99	0.99	1	1	1	1	1	1	1	1	1	1	1	1	1	1	1	1	0.99	0.99	1	1	1	0.99	1	1	0.99	0.99	1	1	1	1	1	1	1	1	0.99	1	1	1	1	1	1	1
Cluster_1190	102771_3_3_83	1	1	1	0.81	1	1	1	1	1	1	1	1	1	1	1	1	1	1	1	1	1	1	1	1	0.99	0.99	0.99	1	1	0.73	1	1	1	1	1	1	1	1	1	1	1	1	1	0.65	1	1	1	1
Cluster_1191	102771_3_3_9	0.99	0.99	0.99	1	0.98	0.98	0.99	0.99	1	1	1	1	1	1	1	1	1	1	1	1	1	1	0.99	0.99	0.99	0.99	0.99	0.93	1	1	1	0.99	1	1	1	1	1	1	1	0.99	1	1	1	1	1	1	0.99	1
Cluster_1192	102771_3_3_90	1	1	0.99	0.99	1	1	1	1	1	1	1	1	1	1	1	1	1	1	1	1	1	1	1	1	1	1	1	1	1	1	1	1	1	1	1	1	1	1	1	1	1	1	1	1	1	0.99	1	1
Cluster_1193	102771_40_40_19	1	1	1	1	1	1	1	1	1	1	1	1	1	1	1	1	1	1	0.19	1	1	1	1	1	1	1	1	1	1	0.29	1	1	1	1	1	1	1	1	1	1	1	1	1	1	1	1	1	1
Cluster_1194	102771_40_40_2	0.56	0.57	0.5	0.11	0.54	0.5	0.15	0.55	1	1	1	1	1	1	1	1	1	1	1	1	1	1	0.56	0.44	0.52	0.11	0.13	0.23	0.56	0.12	0.13	0.14	0.95	0.16	0.58	0.18	0.13	0.57	0.23	0.95	0.57	0.5	0.26	0.55	0.13	0.5	0.37	0.26
Cluster_1195	102771_41_41_123	0	0	1	1	0	0	0	0.63	1	1	1	0.83	1	1	1	1	1	1	1	1	1	1	0	0	0	0	0	0	0.67	1	0.67	0.67	0	1	0	1	0.55	1	0.98	1	0.67	1	0	0.95	1	1	1	0
Cluster_1196	102771_41_41_149	0.99	0.99	1	1	0.98	0.99	1	0.99	1	1	1	1	1	1	1	1	1	1	1	1	1	1	0.99	0.99	0.99	0.15	0.99	0.99	0.99	1	1	0.99	1	1	1	1	1	1	1	1	1	1	1	1	1	1	1	1
Cluster_1197	102771_41_41_173	1	1	0.99	0.99	1	1	1	1	1	1	1	1	1	1	1	1	1	1	1	1	1	1	1	1	1	0	1	1	1	1	1	1	1	1	1	1	1	1	1	1	1	1	1	1	1	1	1	1
Cluster_1198	102771_41_41_185	1	1	1	1	1	1	1	1	1	1	1	1	1	1	1	1	1	1	1	1	1	1	1	1	1	0.05	1	1	1	1	1	1	0.58	1	0.58	1	1	1	1	0.05	1	1	0.58	1	0.05	0.99	0.05	0.58
Cluster_1199	102771_41_41_190	1	1	1	1	1	1	1	1	1	1	1	1	1	1	1	1	1	1	1	1	1	1	1	1	1	0.54	1	1	1	1	1	1	1	1	1	1	1	1	1	1	1	1	1	1	1	1	1	1
Cluster_1200	102771_41_41_238	0.61	0.85	0.84	1	1	1	1	1	1	1	1	1	1	1	1	1	1	1	1	1	1	1	1	1	1	1	1	1	1	1	1	1	1	0.91	1	1	1	1	1	1	1	1	1	1	1	1	1	1
Cluster_1201	102771_41_41_245	0.97	0.97	1	1	0.98	0.98	0.99	0.99	1	1	1	1	1	1	1	1	1	1	1	1	1	1	0.97	0.97	0.97	0.97	0.97	1	1	0.99	1	0.4	0.99	0.99	0.99	1	0.99	0.99	0.99	0.99	0.99	0.99	0.99	1	0.99	0.99	0.99	0.99
Cluster_1202	102771_41_41_248	0.98	0.98	1	1	0.99	0.99	1	1	1	1	1	1	1	1	1	1	1	1	1	1	1	1	1	1	1	1	1	1	1	1	1	0.29	1	1	1	1	1	1	1	1	1	0.99	1	1	1	1	1	1
Cluster_1203	102771_41_41_263	0.99	0.99	1	1	0.99	0.99	0.99	0.99	1	1	1	1	1	0.99	1	1	1	1	1	1	1	1	0.99	0.99	0.99	0.99	0.99	1	1	1	0.99	1	0.99	1	0.99	1	1	0.99	0.99	0.99	0.99	1	0.99	1	0.99	0.99	0.99	0.99
Cluster_1204	102771_41_41_29	1	1	1	1	0.81	1	1	0.65	1	1	1	1	1	1	1	1	1	1	1	1	1	1	1	1	1	1	1	1	1	1	1	1	0.99	1	1	1	1	0.93	1	1	1	1	1	1	1	1	1	1
Cluster_1205	102771_41_41_299	1	1	0.99	0.99	1	1	1	1	1	1	1	1	1	1	1	1	1	1	1	1	1	1	1	1	1	1	1	1	1	1	1	1	1	1	1	1	0.99	1	1	1	1	1	1	1	1	1	1	1
Cluster_1206	102771_41_41_316	1	1	1	1	1	1	1	1	1	1	1	1	0	1	1	1	1	1	1	1	1	0	0.96	0.96	1	1	1	1	1	1	1	1	1	1	1	1	1	1	1	1	1	1	1	1	1	1	1	1
Cluster_1207	102771_41_41_325	0	0	0	0	0	0	0	0.98	1	1	1	0	0	1	1	1	1	1	1	1	1	0	0	0	0	0	0	0	0.99	0.68	0.81	0.75	0	0	0	1	0.88	0	0	0	0.99	0	0	0	0	0.99	0	0
Cluster_1208	102771_41_41_58	0.19	0.19	1	1	0.2	0.2	1	0.2	1	1	1	1	1	1	1	1	1	1	1	1	1	1	0.2	0.2	0.2	0.2	0.18	1	1	1	1	1	1	1	1	0.99	1	1	1	1	0.99	1	1	0.99	1	1	1	1
Cluster_1209	102771_41_41_69	0.98	0.98	0.99	0.99	0.97	0.97	0.99	0.21	1	1	1	1	1	1	1	1	1	1	1	1	1	1	0.98	0.98	0.98	0.98	0.59	0.98	0.98	1	0.98	0.96	0.97	1	0.97	1	1	1	0.99	0.99	0.98	1	0.68	0.99	0.99	0.99	0.99	0.97
Cluster_1210	102771_42_42_20	0.99	0.99	1	1	0.99	0.99	1	1	1	1	1	1	1	1	1	1	1	1	1	1	1	0.04	0.99	0.99	0.99	0.99	0.99	1	1	1	1	1	1	1	1	1	1	1	1	1	1	0.99	1	1	1	1	1	1
Cluster_1211	102771_42_42_4	0.99	1	1	1	1	1	1	1	1	1	1	1	1	1	1	1	1	1	1	1	1	0.34	1	1	1	1	1	1	1	1	1	0.99	0.99	1	0.99	1	1	1	1	1	1	1	0.99	1	1	1	1	0.99
Cluster_1212	102771_44_44_1	0.64	0.63	0.98	0.63	0.3	0.3	0.98	0.45	1	0.99	1	0.63	0.3	0.41	0.38	0.63	0.63	0.38	0.63	0.63	0.3	0.63	0.45	0.45	1	0.45	0.45	0.63	0.6	0.98	0.6	0.76	0.63	0.86	0.63	0.45	0.63	0.61	0.78	0.98	0.98	0.6	0.63	0.3	0	0.61	0.85	0.63
Cluster_1213	102771_44_44_10	0.58	0.58	0.58	0.58	0.6	0.6	0.6	0.25	1	1	1	0.58	0	0	0.58	0.58	0.58	0.58	0.58	0.58	0.58	0.58	0.58	0.58	0.58	0.6	0.6	0.58	0	0.62	0.63	0.13	0	0.61	0.62	0	0.62	0	0.59	0	0.63	0	0.62	0.48	0.38	0	0	0.62
Cluster_1214	102771_44_44_11	0	0	0.8	0.8	0.8	0.8	0.8	0.8	1	1	1	0.8	0.8	0.8	0.8	0.8	0.8	0.8	0.8	0.8	0.8	0	0	0	0	0	0	0.8	0.8	0.8	0	0.63	0.8	0.81	0.8	0.79	0.8	0.8	0.8	0.8	0.8	0.8	0.8	0.8	0.8	0.8	0.8	0.8
Cluster_1215	102771_44_44_13	0	0	0.41	0.41	0.28	0.36	0.45	0.45	1	1	1	0.44	0.44	0.44	0.44	0.44	0.44	0.44	0.44	0.44	0.44	0	0	0	0	0	0	0.46	0.46	0.44	0	0.43	0.41	0.43	0.41	0.44	0.44	0.41	0.41	0.41	0.41	0.44	0.41	0.44	0.43	0.41	0.41	0.41
Cluster_1216	102771_44_44_14	0.1	0.1	0.78	0.78	0.36	0.78	0.78	0.78	1	1	1	0.78	0.78	0.78	0.78	0.78	0.78	0.78	0.78	0.78	0.78	0.1	0.1	0.1	0.1	0.1	0.1	0.78	0.78	0.78	0.1	0.59	0.78	0.78	0.78	0.78	0.78	0.78	0.78	0.78	0.78	0.78	0.78	0.78	0.78	0.78	0.78	0.78
Cluster_1217	102771_44_44_15	0	0	0.81	0.81	0.8	0.8	0.81	0.81	1	1	1	0.81	0.81	0.81	0.81	0.81	0.81	0.81	0.81	0.81	0.81	0	0	0	0	0	0	0.8	0.8	0.81	0	0.55	0.81	0.81	0.81	0.81	0.8	0.81	0.7	0.81	0.81	0.8	0.81	0.81	0.81	0.81	0.81	0.81
Cluster_1218	102771_44_44_20	0.42	0.42	0.42	0.42	0.44	0.44	0.42	0.43	1	1	1	0.42	0.42	0.42	0.42	0.42	0.42	0.42	0.42	0.42	0.42	0.42	0.45	0.45	0.45	0.45	0.45	0.43	0.43	0.42	0.42	0.43	0.43	0.42	0.43	0.76	0.41	0.42	0.42	0.42	0.42	0.42	0.43	0.78	0.42	0.42	0.42	0.43
Cluster_1219	102771_44_44_21	0	0	0	0	0	0	0	0	1	1	1	0	0	0	0	0	0	0	0	0	0	0	0	0	0	0	0	0	0	0	0	0	0	0	0	0.23	0	0	0	0	0	0	0	0.16	0	0	0	0
Cluster_1220	102771_45_45_17	0.99	0.99	0.95	0.99	1	1	0.95	1	1	1	1	0.99	1	1	0.99	0.54	0.99	0.99	0.99	0.99	1	0.99	0.98	0.98	0.99	0.99	0.99	0.98	0.99	0.95	0.98	0.98	0.99	0.96	0.99	1	0.99	0.98	0.99	0.99	1	1	0.99	1	0.99	0.98	0.99	0.99
Cluster_1221	102771_45_45_19	0.99	0.99	0.93	1	1	1	0.93	1	1	1	1	1	1	1	1	1	1	1	1	1	1	1	1	1	1	0.99	0.99	0.99	0.99	0.93	0.99	0.99	0.99	0.99	0.99	0.99	0.99	0.99	0.99	0.98	0.99	0.99	0.99	0.99	0.99	0.99	0.99	0.99
Cluster_1222	102771_45_45_41	0.99	0.91	0.99	0.99	0.99	1	1	1	0.99	0.99	1	0.65	1	0.98	1	0.98	0.65	1	0.65	0.64	1	1	1	1	0.4	0.97	0.97	1	0.99	0.99	0.97	0.4	0.99	0.97	1	0.39	0.99	0.4	0.99	0.99	0.99	0.99	1	0.99	0.4	0.99	0.98	1
Cluster_1223	102771_45_45_46	0.99	0.06	0.94	0.94	1	1	1	1	1	1	1	0.06	1	1	0.06	0.06	0.06	0	0.06	0.06	1	0.06	0.06	0.06	0.06	0.06	0.06	1	0.06	1	0.06	0.06	0.06	0.06	0.06	0.06	0.06	0.06	0.06	0.06	0.06	0.06	0.06	0.06	0.06	0.06	0.06	0.06
Cluster_1224	102771_45_45_49	0.95	0.97	0.96	0.97	1	1	0.99	1	1	1	1	0.96	1	1	0.96	0.97	0.96	0.96	0.96	0.96	1	0.97	0.97	0	0	0.96	0.96	0.95	0.98	0.96	0.31	0	0.97	0.31	0.96	0	0.96	0	0.96	0.97	0.98	0.98	0.96	0.97	0	0.97	0.97	0.97
Cluster_1225	102771_45_45_8	0	0	0	0	0	0	0	0	1	1	1	0	1	1	0	0	0	0	0	0	1	0	0	0	0	0	0	0	0	0	0	0	0.07	0.07	0.07	0	0.07	0.07	0.07	0	0.07	0.07	0.07	0	0	0.07	0	0.07
Cluster_1226	102771_46_46_10	1	1	1	1	1	1	1	1	1	1	1	1	1	1	1	1	1	1	1	1	1	1	1	1	1	1	1	1	1	1	1	1	1	1	1	1	1	1	1	1	1	1	1	1	1	1	1	1
Cluster_1227	102771_46_46_17	1	1	1	1	1	1	1	1	1	1	1	1	1	1	1	1	1	1	1	1	1	1	1	1	1	1	1	1	1	1	1	0.51	1	1	1	1	1	1	1	1	1	1	1	1	1	1	1	1
Cluster_1228	102771_48_48_10	0	0	1	1	0	0	0.92	0.98	1	1	1	1	1	1	1	1	1	1	1	1	1	1	0	0	0	0	0	0.99	0.99	1	0.89	0.87	0.99	1	0.99	1	1	1	1	1	0	1	0.99	1	1	0.92	1	0.99
Cluster_1229	102771_48_48_19	0	0	1	1	0	0	0	1	1	1	1	0.99	1	1	0.99	0.99	0.99	0.99	0.99	0.99	1	0.99	0	0	0	0	0	0	0	1	0	0.99	0	0	0	1	1	0	0	0.98	0	0.98	0	1	0.98	1	0.98	0
Cluster_1230	102771_49_49_28	0.12	0.12	0.99	0.99	1	1	1	1	1	1	1	1	1	0.99	0.99	1	1	0.99	1	1	1	0.9	0.99	0.99	1	0.97	0.97	0.53	0.12	0.73	0.11	0.11	0.11	0.11	0.05	0.11	0.59	0.11	0.05	0.11	0.11	0	0.05	0.12	0.11	0.11	0.11	0.11
Cluster_1231	102771_49_49_5	0.82	0.82	0.83	0.82	0.99	0.99	1	0.98	1	1	1	0.82	0.98	1	0.89	0.82	0.82	0.89	0.82	0.82	0.98	0.82	1	1	0.98	0.91	0.96	0.96	0.34	0.98	0.97	0.8	0.87	0.34	0.86	0.77	0.81	0.97	0.85	0.9	0.82	0.82	0.82	0.82	0.87	0.96	0.9	0.87
Cluster_1232	102771_4_4_3	1	1	1	1	1	1	1	0.53	1	1	1	1	1	1	1	1	1	1	1	1	1	1	1	1	1	1	1	1	1	1	0.99	1	1	1	1	1	1	1	1	1	1	1	1	1	1	1	1	1
Cluster_1233	102771_4_4_4	0.99	0.99	1	1	0.99	0.99	1	0	1	1	1	1	1	1	1	1	1	1	1	1	1	1	0.99	0.99	0.99	0.99	0.99	1	1	1	1	0.99	1	1	1	1	1	1	0.94	1	0.98	1	1	1	1	1	1	1
Cluster_1234	102771_4_4_59	0.99	0.99	1	1	0.99	0.99	1	0.09	1	1	1	1	1	1	1	1	1	1	1	1	1	1	1	1	1	1	1	0.99	0.99	1	1	0.99	0.99	1	0.99	1	1	0.99	0.99	1	0.99	1	0.99	1	1	0.99	1	0.99
Cluster_1235	102771_4_4_69	1	1	1	1	1	1	1	0.03	1	1	1	1	1	1	1	1	1	1	1	1	1	1	1	1	1	1	1	1	1	1	1	1	1	1	1	1	1	1	1	1	1	1	1	1	1	1	1	1
Cluster_1236	102771_4_4_89	0.99	0.99	1	1	0.99	0.99	1	0.07	1	1	1	1	1	1	1	1	1	1	1	1	1	1	0.99	0.99	0.99	0.99	0.99	1	1	1	0.99	0.98	0.99	1	0.99	1	0.99	1	1	1	1	1	0.99	1	1	1	1	0.99
Cluster_1237	102771_50_50_9	0	0	1	0	0.16	0	0.05	0.11	1	1	1	0	0	1	0	0	0	0	0	0	0.05	0	0	0	0	0.99	0.99	0.19	1	0	0	0.13	1	0.18	1	0.76	1	1	1	0.82	0.19	0.18	1	0.1	0	0.99	1	1
Cluster_1238	102771_51_51_25	1	1	1	1	1	1	1	1	1	1	1	1	1	1	1	1	1	1	1	1	1	1	1	1	1	1	1	1	1	1	1	1	1	1	1	1	1	1	1	1	1	1	1	1	1	1	1	1
Cluster_1239	102771_54_54_6	0.04	0.04	0.04	0.04	0.04	0.04	0.04	0.04	1	1	1	0.04	0.04	0.04	0.04	0.04	0.04	0.04	0.04	0.04	1	0.04	1	1	0.04	0.04	0.04	0.04	0.04	0.04	0.04	0.06	0.04	0.04	0.04	0.04	0.04	0.04	0.04	0.21	0.04	0.04	0.04	0.04	0.04	0.04	0.21	0.04
Cluster_1240	102771_56_56_15	0.15	0.15	0.97	0.97	0.97	0.15	0.15	0	1	1	1	0.96	1	0.97	0.96	0.96	0	0.96	0	0	0	0	1	1	0.15	0	0	0	0	0.15	0.15	0.61	0.15	0.15	0.15	1	0	1	0	0.15	1	0.15	0	0.15	0	0.15	0	0.15
Cluster_1241	102771_56_56_20	0.87	0.31	1	0.66	0.87	0	0.87	0.87	1	1	1	0	0	0	0	0	0	0	0	0	0	0	0.87	0.87	0.31	0.87	0.87	0	0	0.31	0.87	0	0.86	0.87	0	0.85	0.21	0.31	0	0.86	0	0.66	0	0.87	0.86	0.87	0.86	0.56
Cluster_1242	102771_58_58_2	0	0	0	0	0.06	0.06	0	0	1	1	1	0	0	1	0.99	0	0	0.99	0	0	0	0	0.05	0.05	0	0	0	0	0	0	0	0.06	0.98	0	0	0.99	0	0	0.99	0	0.98	0.98	0	0	0	0	0	0.98
Cluster_1243	102771_58_58_4	0.28	0.28	0.29	0.29	0.29	0.29	0.29	0.29	1	1	1	0.29	0.29	1	1	0.29	0.29	1	0.29	0.29	0.29	0.29	0.29	0.29	0.29	0.29	0.29	0.29	0.29	0.29	0.29	0.28	0.99	0.29	0.31	1	0.29	0.29	1	0.29	1	1	0.29	0.29	0.29	0.29	0.29	0.99
Cluster_1244	102771_59_59_5	0.13	0.13	0	0	0.19	0.23	0.9	0.13	1	1	1	1	1	1	1	1	1	1	1	1	1	1	0.75	0.99	0.99	0	0	0.21	0	0.21	0	0.99	0	0	0	0	0	1	0	0.99	0.19	0.23	0	0.99	0	0	0	0
Cluster_1245	102771_59_59_8	0	0	0	0	0.98	0.98	0	0	1	1	1	0.99	0.99	1	1	0.99	1	1	1	1	1	1	0.99	0.99	0	0	0	0.2	0	0.2	0	0.99	0	0	0	0	0.09	0.99	0	0.99	0.99	0.19	0	0.41	0	0	0	0
Cluster_1246	102771_5_5_114	1	1	1	0.09	1	1	1	1	1	1	1	1	1	1	1	1	1	1	1	1	1	1	1	1	1	1	1	1	1	1	1	1	1	1	1	1	1	1	1	1	1	1	1	1	1	1	1	1
Cluster_1247	102771_5_5_16	1	1	1	1	1	1	1	1	1	1	1	1	1	1	1	1	1	1	1	1	1	1	1	1	1	1	1	1	1	1	1	1	1	1	1	1	1	1	1	1	1	1	1	1	1	1	1	1
Cluster_1248	102771_5_5_63	0.99	0.99	1	1	0.99	0.99	0.99	1	1	1	1	1	1	1	1	1	1	1	1	1	1	1	0.99	0.99	0.98	0.98	0.98	0.75	0.75	1	0.99	1	1	1	1	1	0.99	1	1	1	1	1	1	1	1	1	1	1
Cluster_1249	102771_5_5_65	1	1	1	1	1	1	1	1	1	1	1	1	1	1	1	1	1	1	1	1	1	1	1	1	1	1	1	1	1	1	1	1	1	1	1	1	1	1	1	1	1	1	1	1	1	1	1	1
Cluster_1250	102771_5_5_82	1	1	1	1	1	1	1	1	1	1	1	1	1	1	1	1	1	1	1	1	1	1	1	1	1	1	1	1	1	1	1	1	1	1	1	1	1	1	1	1	1	1	1	1	1	1	1	1
Cluster_1251	102771_63_63_3	0.34	0.34	0.34	0.34	0.34	0.34	0.34	0.34	1	1	1	0.34	0.34	0.99	0.34	0.34	0.34	0.34	0.34	0.34	0.34	0.34	0.34	0.34	0.34	0.34	0.34	0.34	0.34	0.34	0.34	0.34	0.34	0.34	0.34	0.34	0.34	0.34	0.34	0.34	0.34	0.34	0.34	0.34	0.34	0.34	0.34	0.34
Cluster_1252	102771_64_64_4	0	0	0	0	0	0	0	0	1	1	1	0	0	0	0	0	0	0	0	0	0	0	0	0	0	0	0	0	0	0	0	0	0	0	0	0	0	0	0	0	0	0	0	0	0	0	0	0
Cluster_1253	102771_65_65_4	0	0	0.88	0.88	0.89	0.89	1	0.89	1	1	1	1	1	1	1	1	1	1	1	1	1	1	0.9	0.9	0.89	0.89	0.89	0.98	0	0.9	0	0	0	0	0	0	0	0	0	0	0	0	0	0.89	0	0	0	0
Cluster_1254	102771_66_66_1	0.24	0.24	0.24	0.24	0.99	0.92	0.24	0.5	1	1	1	0.24	0.92	0.92	0.94	0.24	0.24	0.94	0	0.24	0.59	0.24	0.59	0.59	0.24	0.94	0.59	0.94	0.58	0.24	0.58	0.59	0.59	0.91	0.59	0.86	0.47	0.59	0.24	0.24	0.59	0.84	0.59	0.24	0.59	0.91	0.24	0.59
Cluster_1255	102771_66_66_4	0	0	0	0	0	0	0	0	1	1	1	0	0	0	0	0	0	0	0	0	0	0	0	0	0	0	0	0	0	0.07	0	0	0	0	0	0	0	0	0	0	0	0	0	0	0	0	0	0
Cluster_1256	102771_67_67_3	0.14	0.14	0.14	0.14	0.14	0.14	0.13	0.13	1	1	1	0.13	0.13	1	0.13	0.13	0.13	0.13	0.13	0.13	0.13	0.13	0.14	0.14	0.14	0	0.14	0.13	0.13	0.13	0.14	0.13	0.13	0.13	0.13	0.14	0.13	0.13	0.13	0.13	0.13	0.13	0.13	0.13	0.13	0.13	0.13	0.13
Cluster_1257	102771_68_68_3	0	0	0	0	0.06	0.06	0	0	0	1	1	0	0	0	0	0	0	0	0	0	0	0	0	0	0	0	0	0	0	0	0	0.08	0	0.06	0.08	0	0.08	0	0	0	0	0	0	0	0	0	0	0
Cluster_1258	102771_68_68_4	0	0	0	0	0.08	0.08	0	0	0	1	1	0	0	0	0	0	0	0	0	0	0	0	0	0	0	0	0	0	0	0.07	0	0.07	0	0.08	0.07	0	0.07	0	0	0	0	0	0	0	0	0	0	0
Cluster_1259	102771_69_69_7	0.99	0.99	0.99	0.99	0.99	0.99	0.66	0.99	1	1	1	1	1	1	1	1	1	1	1	1	1	1	0.99	0.99	0.99	0.99	0.99	0.99	0.99	1	0.99	0.97	0.99	0.99	0.99	1	0.99	0.99	0.99	0.99	0.99	0.99	0.99	0.99	0.99	0.99	0.99	0.99
Cluster_1260	102771_6_6_12	0.99	0.99	1	1	1	1	1	1	1	1	1	1	1	1	1	1	1	1	1	1	1	1	0.99	0.99	1	0.99	0.93	1	1	0.74	1	1	0.99	1	0.99	1	1	1	1	1	0.99	1	0.99	1	1	1	1	0.99
Cluster_1261	102771_6_6_132	0.57	0.57	0.83	0.78	0.97	0	0.36	1	1	1	1	0	1	1	1	1	1	1	1	0.19	1	1	0.52	0.52	0.57	0	0.57	0	0.58	1	0.51	0.97	0.51	0.51	0.51	1	0.51	0.51	0.51	1	0.51	0.51	0.51	0.51	1	0.51	1	0.51
Cluster_1262	102771_6_6_169	0.12	0.12	0.99	0.99	0	0	0.96	0.59	1	1	1	0.49	1	1	0.58	0.52	0.79	0.58	0.49	0.52	0.65	0.79	0.12	0.12	0.12	0.12	0.12	0.58	0.86	0.64	0.71	0.97	0.99	0.53	0.7	0.65	0.99	0.64	0.58	0.7	0.99	0.51	0.7	1	0.99	0.6	0.7	0.63
Cluster_1263	102771_6_6_3	1	1	1	1	1	1	1	1	1	1	1	1	1	1	1	1	1	1	1	1	1	1	1	1	1	1	1	1	1	1	1	0.91	1	1	1	1	1	1	1	1	1	1	1	1	1	1	1	1
Cluster_1264	102771_6_6_34	1	1	1	1	1	1	1	1	1	1	1	1	1	1	1	1	1	1	1	1	1	1	1	1	1	0.99	0.99	0.99	0.99	1	1	1	1	1	1	1	1	1	1	1	1	1	1	1	1	1	1	1
Cluster_1265	102771_6_6_48	0.98	0.43	0.99	0.99	0.99	0.99	0.99	0.99	1	1	1	1	1	1	1	1	1	1	1	1	1	1	0.99	0.99	0.98	0.99	0.99	0.99	0.99	1	0.99	0.97	0.99	0.98	0.99	1	0.99	0.98	1	1	0.99	0.98	0.99	0.99	1	0.98	1	0.99
Cluster_1266	102771_6_6_5	1	1	1	1	1	1	1	1	1	1	1	1	1	1	1	1	1	1	1	1	0.99	1	1	1	1	1	1	0.99	1	1	1	1	1	1	1	1	1	1	1	1	1	1	1	1	1	1	1	1
Cluster_1267	102771_6_6_50	0.99	0.99	0.99	0.99	0.99	0.99	1	1	1	1	1	1	1	1	1	1	1	1	1	1	1	1	0.99	0.99	0.99	0.99	0.99	1	1	1	0.65	0.99	1	1	1	1	1	1	0.99	1	1	1	1	1	1	1	1	1
Cluster_1268	102771_6_6_52	1	1	1	1	1	1	1	1	1	1	1	1	1	1	1	0.84	1	1	1	1	1	1	1	1	1	1	0.85	1	1	1	1	1	1	1	0.52	1	1	1	1	1	1	1	1	1	1	1	1	1
Cluster_1269	102771_6_6_68	1	1	0.98	0.98	1	1	1	0.99	1	1	1	1	1	1	1	1	1	1	1	1	1	1	1	1	0.99	1	1	1	1	1	0.42	1	1	1	1	1	1	1	1	1	1	1	1	1	1	1	1	1
Cluster_1270	102771_70_70_6	0	0	0	0	0	0	1	0.39	1	1	1	1	1	1	1	1	1	1	1	1	1	1	0	0	0	0	0	0	0	0	0	0	0.97	0	0	0	0	0	0	0	0	0	0	0	0	0.09	0	0
Cluster_1271	102771_77_77_10	0.34	1	0.97	0.97	0.98	0.98	0.97	0.98	1	1	1	0.99	0.98	0.97	0.98	0.99	0.34	0.98	0.34	0.34	0.97	0.34	1	1	0.98	1	0.34	0.34	0.34	0.34	0.34	0.97	0.98	0.34	0.98	1	0.34	1	0.34	0.99	1	0.34	0.98	0.34	0.99	0.34	1	0.98
Cluster_1272	102771_79_79_3	0	0	0	0	0	0	0	0	1	1	1	0	0.76	0	0	0	0	0	0	0	0.76	0	0	0	0.76	0	0	0.2	0	0	0	0	0	0	0.72	0.7	0	0	0	0	0	0	0	0.23	0	0	0	0.96
Cluster_1273	102771_7_7_38	0.99	1	1	1	0.97	0.97	1	1	1	1	1	1	1	1	1	1	1	1	1	1	1	1	1	1	1	1	1	1	1	1	1	1	1	1	1	1	0.99	1	0.99	0.99	1	1	1	1	0.99	1	0.99	1
Cluster_1274	102771_7_7_41	0.99	0.99	1	1	0.99	0.99	1	1	1	1	1	1	1	1	1	1	1	1	1	1	1	1	0.99	0.99	0.99	0.99	0.99	1	1	1	1	1	1	1	1	1	1	1	0.74	1	1	1	1	1	1	1	1	1
Cluster_1275	102771_7_7_68	0.98	0.98	0.99	0.99	0.97	0.97	0.99	0.99	1	1	1	1	1	1	1	1	1	1	1	1	1	1	0.97	0.97	0.96	0.96	0.96	0.99	0.99	1	0.99	0.97	0.99	0.99	0.99	1	0.99	1	0.99	0.98	0.99	0.98	0.99	0.92	0.98	0.99	0.98	0.99
Cluster_1276	102771_7_7_71	0.99	1	1	1	0.99	1	1	1	1	1	1	1	1	1	1	1	1	1	1	1	1	1	1	1	0.87	0.99	0.99	1	1	1	1	1	1	1	1	1	1	1	0.99	1	1	1	1	1	1	1	1	1
Cluster_1277	102771_80_80_3	0	0.18	0.22	0	1	1	0.22	0.07	1	1	1	0.22	0	0	0.21	0.14	0.22	0.21	0.22	0.22	0.15	0.22	0.22	0.22	0.75	0.22	0.19	0.21	0.13	0	0.22	0.02	0.1	0.16	0.1	0.02	0.05	0.13	1	0.15	0.69	0.02	0.1	0.1	0.18	0.69	0.05	0.22
Cluster_1278	102771_82_82_6	0	0	0.5	0.5	0.5	0.5	0.5	0	1	1	1	1	1	1	1	1	1	1	1	1	0.99	1	0	0.85	0.85	0.5	0.5	0	0.5	0	0	0	0.17	0	0	0.5	0	0.5	0	1	1	0.17	0	0.48	0.5	0	1	0
Cluster_1279	102771_86_86_4	0	0	0	0	0	0	0	0	1	1	1	0	0	0	0	0	0	0	0	0	0	0	0	0	0	0	0	0	0	0	0	0	0	0	0	0	0	0	0	0	0	0	0	0	0	0	0	0
Cluster_1280	102771_8_8_11	0.99	0.99	1	1	0.97	0.97	1	1	1	1	1	1	1	1	1	1	1	1	1	1	1	1	0.98	0.98	0.98	0.98	0.98	1	1	0.98	0.99	0.98	0.99	1	0.99	1	1	1	0.99	1	1	1	0.99	1	1	1	1	0.99
Cluster_1281	102771_8_8_14	0.47	0.47	1	1	0.47	0.47	0.43	0.99	1	1	1	1	1	1	1	1	1	1	1	1	1	1	0.47	0.47	0.45	0.39	0.47	0.99	0.99	0.95	1	0.47	0.99	1	0.99	1	1	0.83	0.99	1	0.99	1	0.99	1	1	1	1	0.99
Cluster_1282	102771_8_8_52	1	1	0.96	1	1	1	1	1	1	1	1	1	1	1	1	1	1	1	1	1	1	1	1	1	1	1	1	1	1	1	1	1	1	1	1	1	1	1	1	1	1	1	1	1	1	1	1	1
Cluster_1283	102771_8_8_53	0.98	0.98	1	1	1	1	1	1	1	1	1	1	1	1	1	1	1	1	1	1	1	1	1	1	0.98	1	1	1	1	1	1	1	1	1	1	1	1	1	1	1	0.97	1	1	1	1	1	1	1
Cluster_1284	102771_8_8_69	1	1	1	1	0.99	0.99	0.99	0.99	1	1	1	1	1	1	1	1	1	1	1	1	1	1	0.99	0.99	1	1	0.99	0.99	1	1	1	0.99	0.99	1	0.99	0.74	1	1	0.99	1	1	1	0.99	1	1	1	1	0.99
Cluster_1285	102771_8_8_8	0.99	0.99	1	1	0.99	0.99	1	0.99	1	1	1	1	1	1	1	1	1	1	1	1	1	1	0.99	0.99	0.99	0.99	0.99	1	1	1	1	1	1	1	1	1	1	1	1	1	1	0.99	1	1	1	1	1	1
Cluster_1286	102771_9_9_114	1	1	1	1	1	1	1	1	1	1	1	1	1	1	1	1	1	1	1	1	1	1	0.99	1	1	1	1	1	1	1	1	1	1	1	1	1	1	1	1	1	1	1	1	1	1	1	1	1
Cluster_1287	102771_9_9_121	0.98	0.98	1	1	0.98	0.98	1	1	1	1	1	1	1	1	1	1	1	1	1	1	1	1	0.98	0.98	0.98	0.98	0.98	1	1	1	1	1	1	1	1	1	1	1	1	1	1	1	1	0.69	1	1	1	1
Cluster_1288	102771_9_9_16	0.98	0.98	0.39	1	0.98	0.98	0.99	0.98	1	1	1	1	1	1	0.59	1	1	0.59	1	1	1	1	0.45	0.45	0.98	0.98	0.98	0.99	0.99	0.99	0.99	0.98	0.99	0.99	0.99	1	0.21	1	0.96	1	0.98	1	0.99	1	0.59	0.29	1	0.99
Cluster_1289	102771_9_9_191	1	1	0.99	0.99	0.99	0.99	0.99	0.99	1	1	1	1	1	1	1	1	1	1	1	1	1	1	1	1	0.99	0.99	0.99	0.99	0.99	0.99	0.98	0.99	0.99	0.99	0.99	1	0.99	0.99	0.99	0.99	0.99	0.99	0.99	0.99	0.99	0.99	0.99	0.99
Cluster_1290	102771_9_9_234	0.98	0.98	1	1	0.98	0.98	0.99	0.99	1	1	1	1	1	1	1	1	1	1	1	1	1	1	0.99	0.99	0.97	0.98	0.98	0.99	0.99	1	0.99	0.99	0.98	1	0.98	1	1	1	0.95	1	0.99	1	0.98	1	1	1	1	0.98
Cluster_1291	102771_9_9_245	0	0	0.98	0.98	0	0	0.96	0.96	1	1	1	1	1	1	1	1	1	1	1	1	1	1	0	0	0	0	0	0.96	0.96	0.98	0.95	0	0.96	0.98	0.69	0.98	0.97	0.98	0.98	0.96	0.95	0.98	0.69	0.98	0.96	0.98	0.96	0.96
Cluster_1292	102771_9_9_25	0.08	0.08	1	1	0.08	0.08	1	1	1	1	1	1	1	1	1	1	1	1	1	1	1	1	0.08	0.08	0.15	0.15	0.15	1	1	0.75	1	0.99	0.94	1	0.94	1	1	1	1	1	1	1	0.94	1	1	0.98	1	0.94
Cluster_1293	102771_9_9_259	1	1	1	1	1	1	1	1	1	1	1	1	1	1	1	1	1	1	1	1	1	1	1	1	1	1	1	1	1	1	1	1	1	1	1	1	1	1	1	1	1	1	1	1	1	1	1	1
Cluster_1294	102771_9_9_263	0.99	0.99	1	1	0.99	0.99	1	1	1	1	1	1	1	1	1	1	1	1	1	1	1	1	1	1	1	1	1	1	1	1	1	1	1	1	1	1	1	1	1	1	1	1	1	1	1	1	1	1
Cluster_1295	102771_9_9_44	0.51	0.52	1	1	0.52	0.52	0.52	0.52	1	1	1	1	1	1	1	1	1	1	1	1	1	1	0.52	0.52	0.52	0.51	0.51	0.52	0.52	1	0.99	0.1	0.52	0.99	0.52	1	0.99	1	0.56	1	0.52	1	0.52	1	1	0.98	1	0.52
Cluster_1296	102771_9_9_52	0.33	0.33	0.98	0.98	0.33	0.33	0.99	0.99	1	1	1	1	1	1	1	1	1	1	1	1	1	1	0.33	0.33	0.33	0.33	0.33	0.99	0.99	0.99	0.99	0.99	0.99	0.99	0.99	1	1	1	0.99	0.99	0.99	1	0.99	0.99	0.99	0.75	0.99	0.99
Cluster_1297	103338_11_11_32	1	1	1	1	1	1	1	1	1	1	1	1	1	1	1	1	1	1	1	1	1	1	1	1	1	1	1	1	1	1	1	1	1	1	1	1	1	1	1	1	1	1	1	1	1	1	1	1
Cluster_1298	103338_11_11_33	1	1	1	1	1	1	1	1	1	1	1	1	1	1	1	1	1	1	1	1	1	1	1	1	1	1	1	1	1	1	1	1	1	1	1	1	1	1	0.99	1	1	1	1	1	1	1	1	1
Cluster_1299	103338_11_11_55	0	0	0	0	0	0	0.22	1	0	0	0	0	0	0	0	0	0	0	0	0	0	0	0	0	0	0	0	0.65	1	0	0	0	0	0	0	0	0	0	0	0	0	0	0	0	0	0	0	0
Cluster_1300	103338_11_11_58	0	0	0	0	0	0	1	1	0	0	0	0	0	0	0	0	0	0	0	0	0	0	0	0	0	0	0	1	1	0	0	0	0	0	0	0	0	0	0	0	0	0	0	0	0	0	0	0
Cluster_1301	103338_13_13_94	0.76	0.51	0.79	0.78	0	0	0.97	1	0.73	0.73	0.73	0.74	0.51	0.73	0	0.74	0.74	0	0.74	0.74	0.79	0.74	0.74	0.74	0.26	0.63	0.63	0.78	0.64	0.78	0.78	0.64	0.73	0.78	0.77	0	0.84	0	0.81	0.82	0.93	0.52	0.77	0.14	0.3	0.51	0.56	0.71
Cluster_1302	103338_14_14_47	0	0	0	0	0	0	0.19	1	0	0	0	0	0	0	0	0	0	0	0	0	0	0	0	0	0	0	0	0.6	1	0	1	0.97	1	1	1	0	0	1	1	1	1	0	1	0	1	1	1	1
Cluster_1303	103338_14_14_48	0.14	0.14	0.12	0	0.14	0.14	0	1	0	0	0	0	0	0	0	0	0	0	0	0	0	0	0	0	0	0	0	0.2	1	0.15	1	0.97	1	1	1	0	0	1	0.98	1	1	0	1	0	1	1	1	1
Cluster_1304	103338_15_15_13	0	0.63	0	0	0	0	0	1	0	0	0	0	0	0	0	0	0	0	0	0	0	0	0.43	0	0	0	0	0	0	0	0	0	0.58	0	0.58	0	0	0	0	0	0.58	0	0.58	0	0	0	0	0.58
Cluster_1305	103338_15_15_15	0.36	0.4	0.4	0.4	0.4	0.4	0.37	1	0.39	0.39	0.39	0.41	0.4	0.39	0.36	0.41	0.41	0.36	0.41	0.41	0.4	0.41	0.41	0.39	0.32	0.4	0.4	0.4	0.42	0.39	0.4	0.4	0.41	0.4	0.4	0.32	0.41	0.31	0.4	0.4	0.42	0.4	0.4	0.37	0.31	0.4	0.41	0.41
Cluster_1306	103338_15_15_16	0.22	0.22	0.22	0.22	0.22	0.22	0.22	1	0.22	0.22	0.22	0.22	0.22	0.22	0.22	0.22	0.22	0.22	0.22	0.22	0.22	0.22	0.62	0.22	0.22	0.22	0.22	0.22	0.22	0.22	0.22	0	0.22	0.22	0.22	0.22	0.22	0.22	0.22	0.22	0.62	0.22	0.22	0.22	0.22	0.22	0.22	0.62
Cluster_1307	103338_15_15_19	0	0	0	0	0	0	0	1	0	0	0	0	0	0	0	0	0	0	0	0	0	0	0.28	0	0	0	0	0	0	0	0	0	0	0	0	0	0	0	0	0	0.98	0	0	0	0	0	0	0.98
Cluster_1308	103338_15_15_3	0	0	0	0	0	0	0.97	1	0	0	0	0	0	0	0	0	0	0	0	0	0	0	0	0	0	0	0	0	0	0	1	0	0.97	0.97	0.97	1	0.98	1	0	1	1	0	0.97	0	0.97	1	1	0.97
Cluster_1309	103338_15_15_5	0	0	0	0	0	0	0	1	0	0	0	0	0	0	0	0	0	0	0	0	0	0	0	0	0	0	0	0	0	0.26	0	0	0	0.26	0	0.09	0	0	0	0	0	0	0	0	0	0	0	0
Cluster_1310	103338_16_16_115	0	0	0	0	0	0	0	1	0	0	0	0	0	0	0	0	0	0	0	0	0	0	0	0	0	0	0	0	0	0	0	0	0	0	0	0	0	0	0	0	0	0	0	0.06	0	0	0	0
Cluster_1311	103338_16_16_116	0	0	0	0	0	0	0	1	0	0	0	0	0	0	0	0	0	0	0	0	0	0	0	0	0	0	0	0	0	0.07	0	0	0	0	0	0	0	0	0	0	0	0	0	0	0	0	0	0
Cluster_1312	103338_16_16_117	0.36	0.36	0.48	0.48	0.54	0.54	0.38	1	0.36	0.27	0.27	0.38	0.88	0.27	0.27	0.38	0.38	0.27	0.38	0.38	0.9	0.38	0.36	0.56	0.36	0.56	0.56	0.87	0.49	0.35	0.89	0.81	0.48	0.48	0.36	0.59	0.48	0.48	0.54	0.48	0.48	0.48	0.48	0.48	0.48	0.56	0.48	0.48
Cluster_1313	103338_16_16_118	0.95	0.95	0.97	1	0.98	0.98	1	1	1	1	1	1	1	1	1	1	1	1	0	1	1	1	0.93	0.93	0.98	0.98	0.98	1	1	1	1	0.99	1	1	1	1	0.98	1	1	1	1	1	1	1	1	1	1	1
Cluster_1314	103338_20_20_24	0.64	0.64	0.64	0.64	0.64	0.64	0.64	1	0.64	0.64	0.64	0.64	0.64	0.64	0.64	0.64	0.64	0.64	0.64	0.64	0.64	0.64	0.64	0.64	0.64	0.64	0.64	0.64	0.64	0.64	0.64	0.64	0.63	0.64	0.64	0.64	0.64	0.64	0.64	0.64	0.64	0.63	0.64	0.64	0.64	0.64	0.64	0.64
Cluster_1315	103338_20_20_25	0	0	0	0	0	0	0	1	0	0	0	0	0	0	0	0	0	0	0	0	0	0	0	0	0	0	0	0	0	0	0.07	0.07	0	0	0	0	0.07	0	0.07	0	0	0	0	0	0	0	0	0
Cluster_1316	103338_20_20_26	0	0	0	0	0	0	0	1	0	0	0	0	0	0	0	0	0	0	0	0	0	0	0	0	0	0	0	0	0	0	0	0	0	0	0	0	0	0	0	0	0	0	0	0	0	0	0	0
Cluster_1317	103338_20_20_27	0	0	0	0	0	0	0	1	0	0	0	0	0	0	0	0	0	0	0	0	0	0	0	0	0	0	0	0	0	0	0	0	0	0	0	0	0	0	0	0	0	0	0	0	0	0	0	0
Cluster_1318	103338_20_20_28	0	0	0	0	0	0	0	1	0	0	0	0	0	0	0	0	0	0	0	0	0	0	0	0	0	0	0	0	0	0	0	0	0	0	0	0	0	0	0	0	0	0	0	0	0	0	0	0
Cluster_1319	103338_20_20_29	0	0	0	0	0	0	0	1	0	0	0	0	0	0	0	0	0	0	0	0	0	0	0	0	0	0	0	0	0	0	0	0	0	0	0	0	0	0	0	0	0	0	0	0	0	0	0	0
Cluster_1320	103338_20_20_30	0.11	0.11	0.11	0.11	0	0.11	0.1	1	0.11	0.11	0.11	0.11	0.11	0.11	0.11	0.11	0.11	0.11	0.11	0.11	0.11	0.11	0.11	0.11	0.11	0.11	0.1	0.1	0.1	0	0.1	0	0.11	0.11	0.11	0.11	0.11	0.11	0.1	0.11	0.11	0.1	0.11	0.1	0.11	0.11	0.11	0.11
Cluster_1321	103338_20_20_31	0	0	0	0	0	0	0	1	0	0	0	0	0	0	0	0	0	0	0	0	0	0	0	0	0	0	0	0	0	0	0	0	0	0	0	0	0	0	0	0	0	0	0	0	0	0	0	0
Cluster_1322	103338_20_20_32	0.02	0.02	0.02	0.02	0.02	0.02	0.02	1	0.18	0.02	0.02	0.02	0.02	0.02	0.02	0.02	0.02	0.02	0.02	0.02	0.02	0.02	0.02	0.02	0.02	0.02	0.02	0.02	0.02	0.02	0.02	0.02	0.01	0.03	0.02	0.02	0.02	0.02	0.02	0.02	0.02	0.02	0.02	0.02	0.02	0.03	0.02	0.01
Cluster_1323	103338_20_20_33	0	0	0	0	0	0	0	1	0.18	0	0	0	0	0	0	0	0	0	0	0	0	0	0	0	0	0	0	0	0	0	0	0	0	0	0.12	0	0.12	0	0	0	0	0	0.12	0.11	0	0	0	0.12
Cluster_1324	103338_20_20_34	0.07	0.07	0.07	0.07	0.08	0.08	0.07	1	0.24	0.07	0.07	0.07	0.07	0.07	0.07	0.07	0.07	0.07	0.07	0.07	0.07	0.07	0.08	0.08	0.08	0	0.08	0.07	0.07	0.07	0	0.07	0.07	0.07	0.07	0.07	0.07	0.07	0.07	0.07	0.07	0.07	0.07	0.07	0.07	0.07	0.07	0.07
Cluster_1325	103338_20_20_35	0	0	0	0	0	0	0	1	0.29	0	0	0	0	0	0	0	0	0	0	0	0	0	0	0	0	0	0	0	0	0	0	0	0	0	0	0	0	0	0	0	0	0	0	0	0	0	0	0
Cluster_1326	103338_20_20_36	0.03	0.03	0.03	0.03	0.03	0.03	0.03	1	0.13	0.03	0.03	0.03	0.03	0.03	0.03	0.03	0.03	0.03	0.03	0.03	0.03	0.03	0.03	0.03	0.03	0.03	0.02	0.03	0.03	0.03	0.03	0.03	0.03	0.03	0.03	0.03	0.03	0.03	0.03	0.03	0.03	0.03	0.03	0.03	0.03	0.03	0.03	0.03
Cluster_1327	103338_20_20_37	0.13	0.13	0.13	0.13	0.13	0.13	0.13	1	0.22	0.13	0.13	0.13	0.13	0.13	0.13	0.13	0.13	0.13	0.13	0.13	0.13	0.13	0.13	0.13	0.13	0.13	0.13	0.13	0.13	0.13	0.13	0	0.13	0.13	0.13	0.13	0.13	0.13	0.13	0.13	0.13	0.13	0.13	0.13	0.13	0.13	0.13	0.13
Cluster_1328	103338_20_20_38	0	0	0	0	0	0	0	1	0.16	0	0	0	0	0	0	0	0	0	0	0	0	0	0	0	0	0	0	0	0	0	0	0	0	0	0	0	0	0	0	0	0	0	0	0	0	0	0	0
Cluster_1329	103338_20_20_39	0	0	0	0	0.1	0	0	1	0.26	0	0	0	0	0	0	0	0	0	0	0	0.1	0	0	0	0	0	0	0	0	0	0	0	0	0	0	0	0	0	0	0	0	0	0	0	0	0	0	0
Cluster_1330	103338_20_20_40	0	0	0	0	0	0	0	1	0	0	0	0	0	0	0	0	0	0	0	0	0	0	0	0	0	0	0	0	0	0	0	0	0	0	0	0	0	0	0	0	0	0	0	0	0	0	0	0
Cluster_1331	103338_20_20_41	0.03	0.03	0.03	0.03	0	0	0.03	1	0.06	0.03	0.03	0.03	0.03	0.03	0.03	0.03	0.03	0.03	0.03	0.03	0.03	0.03	0	0	0	0	0	0.03	0.03	0.03	0.03	0.04	0.03	0.03	0.03	0.03	0.03	0.03	0.03	0.03	0.03	0.03	0.03	0.03	0.03	0.03	0.03	0.03
Cluster_1332	103338_20_20_42	0	0	0	0	0	0	0	1	0	0	0	0	0	0	0	0	0	0	0	0	0	0	0	0	0	0	0	0	0	0	0	0	0	0	0	0	0	0	0	0	0	0	0	0	0	0	0	0
Cluster_1333	103338_20_20_43	0	0	0	0	0	0	0	1	0	0	0	0	0	0	0	0	0	0	0	0	0	0	0	0	0	0	0	0	0	0	0	0	0	0	0	0	0	0	0	0	0	0	0	0	0	0	0	0
Cluster_1334	103338_20_20_44	0.06	0.06	0	0	0	0.06	0.06	1	0.19	0	0	0.06	0.06	0	0	0.06	0.06	0	0.06	0.06	0.06	0.06	0	0	0	0	0	0.06	0	0.06	0	0	0	0	0	0	0	0	0	0	0	0	0	0	0	0	0	0
Cluster_1335	103338_20_20_45	0.06	0.06	0.06	0.06	0.03	0.06	0.06	1	0.19	0.05	0.05	0	0.05	0.05	0.05	0	0	0.05	0	0	0.05	0.05	0.06	0.06	0.05	0.06	0.06	0.06	0	0.06	0.07	0.06	0	0	0	0	0	0.06	0	0.06	0	0	0	0	0.05	0.06	0.06	0.1
Cluster_1336	103338_20_20_46	0	0	0	0	0	0	0	1	0	0	0	0	0	0	0	0	0	0	0	0	0	0	0	0	0	0	0	0	0	0	0	0	0	0	0	0	0	0	0	0	0	0	0	0	0	0	0	0
Cluster_1337	103338_20_20_47	0.05	0.05	0.05	0.05	0.04	0.05	0.05	1	0.3	0.05	0.05	0.05	0.05	0.04	0.05	0.05	0.05	0.05	0.05	0.05	0.05	0.05	0.05	0.05	0.05	0.05	0.05	0.05	0	0.05	0.05	0.04	0.05	0.05	0	0.04	0.06	0.05	0.05	0.05	0.05	0.03	0.05	0.05	0.05	0.05	0.05	0.12
Cluster_1338	103338_20_20_48	0.09	0.09	0.11	0.11	0.1	0.11	0.11	1	0.27	0.11	0.11	0.11	0.11	0.11	0.11	0.11	0.11	0.11	0.11	0.11	0.11	0.11	0.11	0.11	0.09	0.11	0.11	0.09	0.11	0.11	0.11	0.09	0.11	0.1	0.11	0.11	0.11	0.11	0.1	0.11	0.11	0.11	0.11	0.11	0.11	0.1	0.11	0.09
Cluster_1339	103338_20_20_49	0	0	0	0	0	0	0	1	0	0	0	0	0	0	0	0	0	0	0	0	0	0	0	0	0	0	0	0	0	0	0	0	0	0	0	0	0	0	0	0	0	0	0	0	0	0	0	0
Cluster_1340	103338_20_20_50	0.16	0.16	0.16	0.16	0.16	0.16	0.16	1	0.16	0.16	0.16	0.16	0.16	0.16	0.16	0.16	0.16	0.16	0.16	0.16	0.16	0.16	0.16	0.16	0.16	0.16	0.16	0.16	0.16	0.16	0.16	0.25	0.26	0.16	0.26	0.16	0.26	0.16	0.16	0.16	0.16	0.16	0.26	0.16	0.16	0.16	0.16	0.26
Cluster_1341	103338_20_20_51	0	0	0	0	0	0	0	1	0	0	0	0	0	0	0	0	0	0	0	0	0	0	0	0	0	0	0	0	0	0	0	0	0.14	0	0	0	0	0	0	0	0	0	0	0	0	0	0	0
Cluster_1342	103338_20_20_52	0	0	0	0	0	0	0	1	0	0	0	0	0	0	0	0	0	0	0	0	0	0	0	0	0	0	0	0	0	0.11	0	0	0	0.08	0	0	0	0.06	0.08	0	0	0.08	0	0.06	0	0.08	0	0
Cluster_1343	103338_20_20_53	0	0	0	0	0	0	0	1	0	0	0	0	0	0	0	0	0	0	0	0	0	0	0	0	0	0	0	0	0	0	0	0	0	0	0	0	0	0	0	0	0	0	0	0	0	0	0	0
Cluster_1344	103338_20_20_54	0	0	0	0	0	0	0	1	0	0	0	0	0	0	0	0	0	0	0	0	0	0	0	0	0	0	0	0	0	0	0	0	0	0	0	0	0	0	0	0	0	0	0	0	0	0	0	0
Cluster_1345	103338_20_20_55	0	0	0	0	0	0	0	1	0	0	0	0	0	0	0	0	0	0	0	0	0	0	0	0	0	0	0	0	0	0	0	0	0	0	0	0	0	0	0	0	0	0	0	0	0	0	0	0
Cluster_1346	103338_20_20_56	0	0	0	0	0	0	0	1	0	0	0	0	0	0	0	0	0	0	0	0	0	0	0	0	0	0	0	0	0	0	0	0	0	0	0	0	0	0	0	0	0	0	0	0	0	0	0	0
Cluster_1347	103338_20_20_57	0	0	0	0	0	0	0	1	0	0	0	0	0	0	0	0	0	0	0	0	0.09	0	0	0	0	0	0	0	0	0	0	0	0	0	0	0	0	0	0	0	0	0	0	0	0	0	0	0
Cluster_1348	103338_20_20_58	0	0	0	0	0	0	0	1	0	0	0	0	0	0	0	0	0	0	0	0	0	0	0	0	0	0	0	0	0	0	0	0	0	0	0	0	0	0	0	0	0	0	0	0	0	0	0	0
Cluster_1349	103338_20_20_59	0	0	0.08	0	0.08	0	0	1	0.07	0	0	0	0	0	0.08	0	0	0.08	0	0	0	0	0.08	0.08	0	0	0	0	0.09	0.09	0.09	0	0	0.07	0	0	0.09	0.09	0.08	0	0	0	0	0.09	0	0.09	0	0
Cluster_1350	103338_21_21_10	0.52	0.52	0.52	0.52	0.52	0.52	0.54	1	0.39	0.39	0.39	0.52	0.52	0.5	0.54	0.52	0.52	0.54	0.52	0.52	0.52	0.52	0.52	0.52	0.55	0.52	0.52	0.51	0	0.52	0.51	0	0.51	0.52	0.52	0.55	0.54	0.52	0.52	0.56	0.51	0.51	0.52	0.55	0.53	0.52	0.55	0.51
Cluster_1351	103338_21_21_29	0.73	1	1	1	1	1	1	1	1	1	1	1	1	1	1	1	1	1	1	1	1	1	1	1	1	1	1	1	1	1	1	1	1	1	1	1	1	1	1	1	1	1	1	1	1	1	1	1
Cluster_1352	103338_24_24_49	0.57	0.57	0.48	0.48	0.57	0.57	0.5	1	0.75	0.75	0.75	0.41	0.75	0.75	0.41	0.41	0.41	0.41	0.41	0.41	0.75	0.41	0.4	0.4	0.48	0.48	0.48	0.71	0.5	0.39	0.41	0.41	0.48	0.4	0.48	0.39	0.39	0.4	0.41	1	0.5	0.41	0.48	0.42	0.41	0.39	1	0.48
Cluster_1353	103338_24_24_6	0.41	0.41	1	0.76	0.42	0.42	1	1	1	1	1	1	1	1	1	1	1	1	1	1	1	1	0.42	0.42	0.41	0.4	0.4	0.42	1	0.42	1	0.41	0.87	1	0.87	1	0.99	0.99	0.41	0.99	0.41	1	0.87	1	1	0.42	0.99	0.87
Cluster_1354	103338_25_25_67	0	0	0	0	0.05	0.05	0	1	0	0.04	0.04	0.04	0.04	0.04	0.04	0.04	0.04	0.04	0	0.04	0	0.04	0	0	0	0	0	0	0.3	0	0.29	0	0.28	0.07	0	0	0	0	0.23	0.3	0.07	0	0	0	0	0	0.3	0.28
Cluster_1355	103338_25_25_69	0.11	0.04	0.11	0.11	0.16	0.16	0.04	1	0.04	0.04	0.04	0.04	0.04	0.04	0.04	0.04	0.04	0.04	0.04	0.04	0.04	0.04	0.04	0.04	0.11	0.11	0.11	0.04	0.26	0.04	0.04	0.04	0.04	0.16	0.04	0.04	0.16	0.04	0.26	0.16	0.16	0.04	0.04	0.04	0.11	0.04	0.04	0.04
Cluster_1356	103338_25_25_70	0.07	0	0.07	0.07	0.05	0.05	0	1	0	0	0	0	0	0	0	0	0	0	0	0	0	0	0	0	0.07	0	0.07	0	0.11	0	0	0	0	0.05	0	0	0.06	0	0.11	0.06	0.06	0	0	0	0.07	0	0	0
Cluster_1357	103338_28_28_23	0	0	0.88	0.88	0	0	0.98	1	1	0.95	0.95	1	1	1	1	1	1	1	1	1	0	1	0	0	0	0	0	1	0	0.88	0.75	0.51	1	0.88	1	1	0.88	0.88	0.97	1	1	0.88	1	0.88	1	0.88	1	1
Cluster_1358	103338_28_28_61	0.19	0.2	0	0.1	0.63	0.63	1	1	0.22	0.22	0.22	0.1	0.22	0.22	0.1	0.1	0.1	0.1	0.1	0.1	0.22	0.1	0.2	0.2	0.2	0.63	0.58	0.22	1	0.99	0.08	0.31	0.22	0.1	0.22	0.22	1	0.22	0.22	0.22	0.63	1	0.22	1	0.1	0.22	0.22	0.22
Cluster_1359	103338_28_28_63	0.28	0.28	0	0.21	0.95	0.95	1	1	0.21	0	0.21	0.21	0.21	0.21	0.21	0.21	0.21	0.21	0.21	0.21	0.21	0.21	0.28	0.28	0.28	0.95	0.95	0.28	1	1	0.21	0.62	0.21	0	0.21	0.28	1	0	0.21	0	0.97	1	0.21	1	0.21	0	0.21	0.21
Cluster_1360	103338_28_28_82	1	1	0.42	0.25	1	1	1	1	0.27	0.27	0.27	0.42	0.42	0.51	0.99	0.42	0.42	0.99	0.42	0.42	0.42	0.42	0.5	0.42	0.42	0.42	0.42	0.99	0.51	0.42	0.42	0.99	0.42	0.26	0.98	0.42	0.99	0.99	0.99	0.99	0.42	0.42	0.42	0.42	0.42	1	0.99	0.42
Cluster_1361	103338_2_2_144	0	0	0	0	0	0	0	1	0	0	0	0	0	0	0	0	0	0	0	0	0	0	0	0	0	0	0.06	0.98	0.99	0	0.15	0.78	0	0	0	0	0	0	0	0	0.98	0	0	0	0	0	0	0
Cluster_1362	103338_2_2_68	0.39	0.3	0.63	0.62	0.61	0.61	1	1	0.63	0.63	0.63	0.63	0.63	0.63	0.63	0.63	0.63	0.63	0.63	0.63	0.63	0.63	0.4	0.4	0.61	0.61	0.61	0.29	1	0.63	0.05	0.59	0.7	0.63	0.7	0.63	0.63	0.63	0.05	0.63	1	0.63	0.7	0.63	0.63	0.63	0.63	0.7
Cluster_1363	103338_31_31_20	0	0	0	0	0	0	0	1	0	0	0	0	0	0	0	0	0	0	0	0	0	0	0	0	0	0	0	0	0	0	0	0	0	0	0	0	0	0	0	0	0	0	0	0	0	0	0	0
Cluster_1364	103338_31_31_21	0.16	0.16	0.16	0.16	0.16	0.16	0.16	1	0.16	0.16	0.16	0.16	0.16	0.16	0.16	0.16	0.16	0.16	0.16	0.16	0.16	0.16	0.16	0.16	0.16	0.16	0.16	0.16	0.16	0.16	0.16	0.16	0.16	0.16	0.16	0.16	0.16	0.16	0.16	0.16	0.16	0.16	0.16	0.16	0.16	0.16	0.16	0.16
Cluster_1365	103338_31_31_22	0.08	0.08	0.08	0.08	0.08	0.08	0.08	1	0.08	0.08	0.08	0.08	0.08	0.08	0.08	0.08	0.08	0.08	0.08	0.08	0.08	0.08	0.08	0.08	0.08	0.08	0.08	0.08	0.08	0.08	0.08	0.08	0.08	0.08	0.08	0.08	0.08	0.08	0.08	0.08	0.08	0.08	0.08	0.08	0.08	0.08	0.08	0.08
Cluster_1366	103338_31_31_23	0.21	0.21	0.21	0.21	0.2	0.2	0.21	1	0.21	0.21	0.21	0.21	0.21	0.21	0.21	0.21	0.21	0.21	0.21	0.21	0.21	0.21	0.19	0.19	0.19	0.19	0.19	0.21	0.21	0.2	0.2	0.19	0.19	0.21	0.21	0.21	0.21	0.19	0.21	0.21	0.21	0.2	0.21	0.21	0.21	0.21	0.21	0.19
Cluster_1367	103338_31_31_24	0.34	0.34	0.34	0.34	0.34	0.34	0.34	1	0.34	0.34	0.34	0.34	0.34	0.34	0.34	0.34	0.34	0.34	0.34	0.34	0.34	0.34	0.34	0.34	0.34	0.34	0.34	0.34	0.24	0.34	0.34	0.34	0.24	0.34	0.24	0.34	0.34	0.34	0.34	0.34	0.24	0.34	0.24	0.34	0.34	0.34	0.34	0.24
Cluster_1368	103338_31_31_25	0.41	0.41	0.41	0.41	0.41	0.41	0.41	1	0.4	0.4	0.4	0.41	0.4	0.4	0.4	0.41	0.41	0.4	0.41	0.41	0.4	0.41	0.4	0.4	0.4	0.4	0.4	0.41	0.04	0.41	0.4	0.41	0.04	0.41	0.04	0.41	0.4	0.41	0.41	0.41	0.04	0.4	0.04	0.41	0.41	0.41	0.41	0.04
Cluster_1369	103338_31_31_26	0	0	0	0	0	0	0	1	0	0	0	0	0	0	0	0	0	0	0	0	0	0	0	0	0	0	0	0	0	0	0	0	0	0	0	0	0	0	0	0	0	0	0	0	0	0	0	0
Cluster_1370	103338_31_31_27	0.32	0.32	0.31	0.31	0.31	0.31	0.31	1	0.31	0.31	0.31	0.31	0.31	0.31	0.31	0.3	0.31	0.31	0.31	0.31	0.31	0.31	0.32	0.32	0.31	0.31	0.31	0.31	0.31	0.31	0.31	0.3	0.31	0.31	0.31	0.31	0.31	0.31	0.38	0.31	0.31	0.38	0.31	0.32	0.31	0.31	0.31	0.31
Cluster_1371	103338_31_31_28	0.25	0.25	0.24	0.24	0.24	0.24	0.24	1	0.24	0.24	0.24	0.24	0.24	0.24	0.24	0.24	0.24	0.24	0.24	0.24	0.24	0.24	0.25	0.25	0.24	0.24	0.24	0.24	0.24	0.24	0.24	0.24	0.24	0.24	0.24	0.24	0.24	0.24	0.24	0.24	0.24	0.24	0.24	0.24	0.24	0.24	0.24	0.24
Cluster_1372	103338_31_31_29	0.18	0.18	0.18	0.18	0.18	0.18	0.18	1	0.18	0.18	0.18	0.18	0.18	0.18	0.18	0.18	0.18	0.18	0.18	0.18	0.18	0.18	0.18	0.18	0.18	0.18	0.18	0.18	0.18	0.18	0.18	0.18	0.18	0.18	0.18	0.18	0.19	0.18	0.18	0.18	0.18	0.18	0.18	0.18	0.18	0.18	0.18	0.18
Cluster_1373	103338_31_31_30	0.22	0.22	0.22	0.22	0.22	0.22	0.23	1	0.22	0.22	0.22	0.22	0.22	0.22	0.28	0.22	0.22	0.28	0.22	0.22	0.22	0.22	0.23	0.23	0.22	0.22	0.22	0.23	0.22	0.18	0.23	0.23	0.23	0.23	0.23	0.22	0.22	0.22	0.23	0.22	0.23	0.22	0.23	0.18	0.22	0.22	0.22	0.23
Cluster_1374	103338_31_31_31	0.22	0.22	0.22	0.22	0.22	0.22	0.22	1	0.22	0.22	0.22	0.26	0.22	0.22	0.42	0.26	0.26	0.42	0.26	0.26	0.18	0.22	0.22	0.22	0.22	0.22	0.22	0.26	0.22	0.22	0.22	0.22	0.22	0.22	0.22	0.22	0.22	0.22	0.54	0.22	0.22	0.22	0.22	0.22	0.22	0.26	0.22	0.22
Cluster_1375	103338_31_31_32	0.15	0.15	0.15	0.15	0.15	0.15	0.15	1	0.15	0.15	0.15	0.15	0.15	0.15	0.12	0.15	0.15	0.15	0.15	0.15	0.15	0.15	0.15	0.15	0.15	0.15	0.15	0.15	0.15	0.15	0.15	0.15	0.15	0.15	0.15	0.15	0.15	0.15	0.68	0.15	0.15	0.15	0.15	0.15	0.15	0.15	0.15	0.15
Cluster_1376	103338_31_31_33	0.5	0.49	0.5	0.5	0.5	0.5	0.5	1	0.5	0.5	0.5	0.5	0.5	0.5	0.5	0.5	0.5	0.5	0.5	0.5	0.5	0.5	0.5	0.5	0.5	0.5	0.5	0.5	0.5	0.5	0.5	0.5	0.5	0.49	0.5	0.5	0.5	0.5	0.5	0.5	0.5	0.5	0.5	0.5	0.5	0.5	0.5	0.5
Cluster_1377	103338_31_31_34	0.16	0.16	0.16	0.16	0.16	0.16	0.16	1	0.16	0.16	0.16	0.16	0.16	0.16	0.16	0.16	0.16	0.16	0.16	0.16	0.16	0.16	0.16	0.16	0.16	0.16	0.16	0.16	0.16	0.16	0.16	0.16	0.16	0.16	0.16	0.16	0.16	0.16	0.16	0.16	0.16	0.16	0.16	0.16	0.16	0.16	0.16	0.16
Cluster_1378	103338_31_31_35	0.05	0	0	0	0	0	0	1	0	0	0	0	0	0	0	0	0	0	0	0	0	0	0	0	0	0	0	0	0	0	0	0	0	0	0	0	0	0	0	0	0	0	0	0	0	0	0	0
Cluster_1379	103338_31_31_36	0.59	0.59	0.6	0.6	0.59	0.59	0.6	1	0.59	0.59	0.59	0.59	0.59	0.59	0.59	0.59	0.59	0.59	0.59	0.59	0.59	0.59	0.59	0.59	0.59	0.17	0.59	0.6	0.6	0.6	0.59	0.59	0.6	0.59	0.6	0.59	0.59	0.59	0.6	0.6	0.6	0.6	0.6	0.59	0.6	0.59	0.6	0.6
Cluster_1380	103338_31_31_37	0	0	0	0	0	0	0	1	0	0	0	0	0	0	0	0	0	0	0	0	0	0	0	0	0	0	0	0	0	0	0	0	0	0	0	0	0	0	0	0	0	0	0	0	0	0	0	0
Cluster_1381	103338_31_31_38	0	0	0	0	0	0	0	1	0	0	0	0	0	0	0	0	0	0	0	0	0	0	0	0	0	0	0	0	0	0	0	0	0	0	0	0.04	0	0	0	0	0	0	0	0	0	0	0	0
Cluster_1382	103338_32_32_24	0.71	0.66	1	0.99	1	0.71	1	1	0.7	0.71	0.71	0.71	0.71	0.05	0.99	0.58	0.71	0.99	0.71	0.71	1	0.71	0.71	0.71	0.71	0.71	0.52	0.71	0	0.71	1	0.7	0.71	1	0.52	1	0	0.7	0.7	1	0	0.05	0.7	0.7	0.71	0.71	0.54	0
Cluster_1383	103338_32_32_43	0	0	0	0	0	0	0	1	0	0	0	0	0	0	0	0	0	0	0	0	0	0	0	0	0	0	0	0	0	0	0	0	0	0	0	0	0	0	0	0	0	0	0	0	0	0	0	0
Cluster_1384	103338_32_32_9	0	0	1	1	1	0	1	1	0.85	0	0	0	0	0	1	0	0	1	0	0	1	0	0	0	1	0	0	0	0	0	0.84	0	0	0.84	1	0	0	0.85	0.85	0.84	0	0	1	0	0	0	0.84	0
Cluster_1385	103338_34_34_7	1	1	1	1	1	1	1	1	1	1	1	1	1	1	1	1	1	1	1	1	1	1	1	1	1	1	1	1	1	1	1	1	1	1	1	1	1	1	1	1	1	1	1	1	1	1	1	1
Cluster_1386	103338_36_36_16	0.03	0.03	0.03	0.03	0.03	0.03	0.03	1	0.03	0.03	0.03	0.03	0.03	0.03	0.03	0.03	0.03	0.03	0.03	0.03	0.03	0.03	0.03	0.03	0.03	0.03	0.03	0.03	0.03	0.03	0.03	0.03	0.03	0.03	0.03	0.03	0.03	0.03	0.03	0.03	0.03	0.03	0.03	0.03	0.03	0.03	0.03	0.03
Cluster_1387	103338_36_36_17	0.03	0.03	0.03	0.03	0.03	0.03	0.03	1	0.03	0.03	0.03	0.03	0.03	0.03	0.03	0.03	0.03	0.03	0.03	0.03	0.03	0.03	0.03	0.03	0.03	0.03	0.03	0.03	0.03	0.03	0.03	0.03	0.03	0.03	0.03	0.03	0.03	0.03	0.03	0.03	0.03	0.03	0.03	0.03	0.03	0.03	0.03	0.03
Cluster_1388	103338_36_36_18	0	0	0	0	0	0	0	1	0	0	0	0	0	0	0	0	0	0	0	0	0	0	0	0	0	0	0	0	0	0	0	0	0	0	0	0	0	0	0	0	0	0	0	0	0	0	0	0
Cluster_1389	103338_36_36_19	0	0	0.03	0.03	0.02	0	0.03	1	0.03	0.03	0.03	0.03	0.03	0.03	0.03	0.03	0.03	0.03	0.03	0.03	0.03	0.03	0	0	0	0	0	0.03	0.03	0.03	0	0.03	0.03	0.03	0.03	0.03	0.03	0.03	0.03	0.03	0.03	0.03	0.03	0.03	0.03	0.03	0.03	0.03
Cluster_1390	103338_36_36_24	0	0	0	0	0	0	0	1	0	0	0	0	0	0	0	0	0	0	0	0	0	0	0	0	0	0	0	0	0	0	0	0	0.3	0	0.3	0.74	0	0	0	0	0	0.3	0.3	0	0	0	0.74	0.3
Cluster_1391	103338_36_36_26	0	0	0	0	0	0	0	1	0	0	0	0	0	0	0	0	0	0	0	0	0	0	0	0	0.84	0	0	0	0	0	0	0	0.12	0	0.12	0	0	0	0	0	0	0	0.12	0	0.51	0	0	0
Cluster_1392	103338_36_36_31	0	0	0	0	0	0	0	1	0.17	0.17	0.17	0	0	0	0	0	0	0	0	0	0.17	0	0.17	0.17	0	0	0	0	0	0	0	0	0.16	0.16	0.16	0	0.16	0	0	0	0	0.16	0.16	0.19	0.16	0	0	0.15
Cluster_1393	103338_36_36_5	0	0	0	0	0	0	0	1	0	0	0	0	0	0	0	0	0	0	0	0	0	0	0	0	0	0	0	0	0	0	0	0	0	0	0	0	0	0	0	0	0	0	0	0	0	0	0	0
Cluster_1394	103338_3_3_174	0.35	0.35	0.35	0.35	0.35	0.35	1	1	0.35	0.35	0.35	0.35	0.35	0.35	0.35	0.35	0.35	0.35	0.35	0.35	0.35	0.35	0.35	0.35	0.35	0.35	0.35	1	0.99	0.35	0.35	0.35	1	0.35	1	0.35	0.35	0.35	0.35	0.35	1	0.35	1	0.35	0.35	0.35	0.35	1
Cluster_1395	103338_3_3_189	0.63	0.63	0.55	0.56	0.69	0.69	1	1	0.54	0.54	0.54	0.56	0.56	0.56	0.56	0.56	0.56	0.56	0.56	0.56	0.56	0.56	0.68	0.68	0.69	0.69	0.69	1	1	0.56	0.56	0.73	1	0.56	0.99	0.56	0.9	0.56	0.78	0.78	1	0.78	0.99	0.56	0.78	0.56	0.78	1
Cluster_1396	103338_40_40_22	0.75	0.56	0.95	0.92	0.79	0.79	0.74	1	0	0.83	0.83	1	0.79	1	1	1	1	1	1	1	0	1	0.93	0.93	0.79	0	0.93	0	0.43	0.79	0.78	0.79	0.93	0.87	0.79	0.78	0	0	0	0.8	0.95	0.95	0	0.79	0	0.75	0	0.79
Cluster_1397	103338_40_40_28	0.48	0.48	1	0.63	0.54	0.49	0.35	1	0.49	0.49	0.49	1	0.34	1	1	1	1	1	1	1	0.34	1	1	1	0.49	0.33	1	0.53	0.35	0.33	0.34	0.35	1	0.99	1	0.53	0.33	0.49	0.48	0.33	1	1	0.09	0.33	0.09	0.53	0.53	0.35
Cluster_1398	103338_40_40_6	0.98	0.98	0.96	0.96	0.98	0.98	0.98	1	0.34	0.98	0.98	1	0.99	1	1	1	1	1	1	1	0.3	1	0.96	0.98	0.96	0.3	0.56	0.34	0	0.96	0.98	0.97	0.96	0.96	0.98	0.98	0	0	0.3	0.96	0.94	0.96	0	0.98	0	0.98	0.32	0.98
Cluster_1399	103338_41_41_10	0.98	0.98	1	1	0.97	0.97	1	1	0.14	0.14	0.14	0.14	0.14	0.14	0.14	0.14	0.14	0.14	0.14	0.14	0.14	0.14	0.96	0.96	0.96	0.96	0.96	1	1	1	0.98	0.95	1	0.99	1	0.14	1	0.99	0.27	0.99	0.99	1	1	0.14	0.99	0.99	0.99	1
Cluster_1400	103338_41_41_11	0.94	0.94	1	1	0.95	0.95	1	1	0	0	0	0	0	0	0	0	0	0	0	0	0	0	0.95	0.95	0.94	0.94	0.94	1	1	1	0.99	0.94	1	1	1	0	1	1	0	1	1	1	1	0	1	1	1	1
Cluster_1401	103338_41_41_18	0.55	0.55	0	0.96	0.59	0.37	0.98	1	0	0	0	0	0	0	0	0	0	0	0	0	0	0	0.59	0.59	0.59	0.59	0.59	0	1	0.96	0.93	0	0.56	0.96	0.56	0	0.96	0.96	0.96	0.96	0.56	0.96	0.56	0	0.96	0.96	0.96	0.56
Cluster_1402	103338_41_41_8	0.94	0.94	0.93	0.93	0.95	0.95	1	1	0.47	0.47	0.48	0.47	0.47	0.47	0.47	0.47	0.47	0.47	0.47	0.47	0.47	0.47	0.94	0.94	0.95	0.95	0.95	1	1	0.93	0.96	0.95	0.97	0.98	0.99	0.47	0.93	0.98	0.98	0.98	0.99	0.93	0.99	0.47	0.98	0.98	0.98	0.99
Cluster_1403	103338_42_42_8	0.99	0.99	0.11	0.56	0.99	0.99	1	1	1	1	1	0.99	1	1	0.99	0.99	0.99	0.99	0.99	0.99	1	0.99	0.99	0.99	0.99	0.99	0.99	1	1	0.11	0.99	0.99	0.99	0.99	0.99	1	0.99	0.99	1	0.98	0.99	0.98	0.99	0.93	0.99	0.73	0.97	0.99
Cluster_1404	103338_45_45_8	0.94	0.93	0.97	0.97	0.97	0.25	0.97	1	1	1	1	0.23	0.25	0.25	0.96	0.23	0.23	0.96	0.23	0.23	0.25	0.25	0.97	0.97	0.94	0.96	0.94	0.25	0	0.96	0.94	0.25	0	0.96	0	0.96	0	0.22	0.23	0.98	0.24	0.17	0	0.96	0.98	0.92	0.57	0
Cluster_1405	103338_46_46_13	0	0	0	0	0	0	0	1	0.34	0.34	0.53	0	0.53	0	0.53	0	0	0.53	0	0	0.52	0	0	0	0.31	0	0	0	0.56	0.54	0	0.56	0.52	0.53	0.51	0	0.52	0.53	0.51	0.29	0.51	0	0.51	0.29	0.52	0.51	0	0.5
Cluster_1406	103338_46_46_18	0.21	0.21	0.21	0.16	0.15	0.15	0.21	1	0.23	0.23	0.23	0.23	0.15	0.15	0.16	0.23	0.23	0.16	0.23	0.23	0.22	0.23	0.23	0.23	0.99	0.14	0.14	0.21	0.11	0	0.14	0.2	0.62	0.14	0.31	0.11	0.62	0.14	0.62	0.62	0.14	0.23	0.31	0.29	0.14	0.62	0.18	0.62
Cluster_1407	103338_46_46_21	0.42	0.43	0.66	0.67	0.36	0.65	0.66	1	0.52	0.52	0.52	0.43	0.09	0.09	0.67	0.43	0.43	0.67	0.43	0.43	0.66	0.43	0.39	0.39	0.66	0.65	0.65	0.42	0.09	0.67	0.43	0.66	0.65	0.46	0.65	0.62	0.66	0.66	0.2	0.65	0.2	0.43	0.65	0.17	0.51	0.64	0.64	0.65
Cluster_1408	103338_46_46_30	0.36	0.36	0.52	0.33	0.43	0.56	0.34	1	0.34	0.34	0.34	0.54	0.34	0.33	0.34	0.54	0.54	0.34	0.54	0.54	0.34	0.54	0.32	0.32	0.54	0.28	0.33	0.53	0.31	0.53	0.14	0	0	0	0.1	0.1	0	0	0	0.11	0	0	0.11	0	0	0	0.1	0
Cluster_1409	103338_47_47_14	0	0	0	0	0	0	0	1	0	0	0	0	0	0	0	0	0	0	0	0	0	0	0	0	0	0	0	0	0	0	0	0	0	0	0	0	0	0	0	0	0	0	0	0	0	0	0	0
Cluster_1410	103338_47_47_15	0	0	0	0	0	0	0	1	0.04	0.04	0.04	0	0	0	0	0	0	0	0	0	0	0	0	0	0	0	0	0	0	0.04	0.06	0.06	0.04	0.04	0	0	0	0	0.04	0.04	0.04	0	0	0	0	0.04	0.04	0
Cluster_1411	103338_47_47_16	0	0	0	0	0	0	0	1	0	0	0	0	0	0	0	0	0	0	0	0	0	0	0	0	0	0	0	0	0	0	0	0	0	0	0	0	0	0	0	0	0	0	0	0	0	0	0	0
Cluster_1412	103338_47_47_24	0	0	0	0	0	0	0	1	0	0	0	0	0	0	0	0	0	0	0	0	0	0	0	0	0	0	0	0	0	0	0	0	0	0	0	0	0	0	0	0	0	0	0	0	0	0	0	0
Cluster_1413	103338_47_47_25	0	0	0	0	0	0	0	1	0	0	0	0	0	0	0	0	0	0	0	0	0	0	0	0	0	0	0	0	0	0	0	0	0	0	0	0	0	0	0	0	0	0	0	0	0	0	0	0
Cluster_1414	103338_48_48_12	0.92	0.92	0	0	0	0.9	0.6	1	0	0	0	0.72	0.95	0	0	0.89	0.72	0	0.95	0.72	0.95	0.95	0	0	0	0	0	0.95	0	0.98	0	0	0	0	0	0	0	0	0	0	0	0	0	0	0	0	0	0
Cluster_1415	103338_48_48_4	0.97	0.97	0.11	0.1	0.06	0.83	0.98	1	0.11	0.11	0.11	0.46	0.84	0.06	0.1	0.43	0.84	0.1	0.84	0.84	0.84	0.84	0.11	0.1	0.8	0.1	0.1	0.97	0	0.98	0.11	0.05	0	0.11	0.06	0.06	0.02	0.06	0.06	0.1	0.13	0.04	0.02	0.11	0.1	0.11	0.09	0.02
Cluster_1416	103338_49_49_9	0.6	0.79	0.67	0.67	0.58	0.58	0.79	1	0.6	0.6	0.6	0.6	0.6	0.6	0.8	0.6	0.6	0.8	0.6	0.6	0.6	0.6	0.53	0.53	0.46	0.6	0.6	0.6	0.6	0.44	0.51	0.79	0.6	0.64	0.5	0.45	0.6	0.51	0.67	0.66	0.81	0.67	0.6	0.64	0.45	0.67	0.67	0.6
Cluster_1417	103338_4_4_1	0.22	0.34	0.36	0.36	0.34	0.24	0.36	1	0.34	0.34	0.34	0.34	0.34	0.22	0.34	0.34	0.34	0.34	0.34	0.34	0.34	0.34	0.34	0.34	0.34	0.23	0.23	0.15	0.22	0.29	0	0	0	0	0	0	0	0	0	0	0	0	0	0	0	0	0	0
Cluster_1418	103338_50_50_1	0.74	0.31	0	0	0.19	0.19	0	1	0.31	0	0	0	0	0	0	0	0	0	0	0	0.31	0	0	0	0	0	0	0.31	0	0.31	0	0	0.31	0	0	0	0	0	0.29	0	0.28	0	0	0	0	0.29	0	0
Cluster_1419	103338_50_50_2	0	0	0	0	0	0	0.53	1	0.53	0.53	0.53	0.53	0.53	0.53	0.53	0.53	0.53	0.53	0.53	0.53	0.53	0.53	0	0	0	0	0	0	0	0	0	0	0.54	0	0	0	0	0	0	0	0	0	0	0	0	0	0	0
Cluster_1420	103338_50_50_3	0	0	0	0	0	0	0.37	1	0.37	0.37	0.37	0.37	0.37	0.37	0.37	0.37	0.37	0.37	0.37	0.37	0.37	0.37	0	0	0	0	0	0	0	0	0	0	0.37	0	0	0	0	0	0	0	0	0	0	0	0	0	0	0
Cluster_1421	103338_50_50_5	1	0.21	0.19	0	1	0.26	1	1	0.22	0.22	0.22	0.22	0	0	0.23	0.22	0.22	0.23	0.22	0.22	0.47	0.22	0.26	0.26	0.26	0.26	0.26	0	0	0.41	0	0.43	0	0.19	0.23	0.43	0	0	0.19	0.23	0.25	0.19	0.21	0	0.99	0	0.23	0
Cluster_1422	103338_51_51_10	0.22	0.52	0.56	0.56	0.55	0.55	0.56	1	0.56	0.56	0.56	0.56	0.92	0.22	0.56	0.56	0.22	0.56	0.22	0.22	0.22	0.22	0.56	0.56	0.92	0.56	0.17	0.56	0.22	0.55	0.22	0.22	0.22	0.22	0.55	0.22	0.22	0.42	0.22	0.25	0.56	0.22	0.22	0.22	0.22	0.22	0.56	0.22
Cluster_1423	103338_51_51_11	0.19	1	1	0.91	0.33	0.2	0.38	1	0.33	0.33	0.33	0.33	0.33	0.2	0.33	0.33	0.33	0.33	0.33	0.33	0.33	0.33	0.33	0.33	0.33	0.2	0.15	0.1	0.2	0.7	0	0	0	0	0	0	0	0	0	0	0	0	0	0	0	0	0	0
Cluster_1424	103338_52_52_14	0	0	0	0	0	0	0	1	0	0	0	0	0	0	0	0	0	0	0	0	0	0	0	0	0	0	0	0	0	0	0	0	0	0	0	0	0	0	0	0	0	0	0	0	0	0	0	0
Cluster_1425	103338_54_54_7	0.18	0.18	0.12	0.12	0.18	0.18	1	1	0.2	0.2	0.2	0.2	0.2	0.2	0.2	0.17	0.2	0.2	0.2	0.2	0.2	0.2	0.18	0.18	0.18	0.18	0.18	1	1	0.18	0.18	0.18	1	0.19	1	0.19	0.19	1	1	0.18	1	0.19	1	0.19	0.18	1	0.18	1
Cluster_1426	103338_56_56_9	0.61	0.61	0.7	0.7	0.61	0.61	0.7	1	0.7	0.7	0.7	0.7	0.7	0.7	0.7	0.7	0.7	0.7	0.7	0.7	0.7	0.7	0.61	0.61	0.61	0.61	0.61	0.7	0.7	0.7	0.7	0.7	0.7	0.7	0.7	0.7	0.69	0.7	0.7	0.7	0.7	0.7	0.61	0.7	0.7	0.7	0.7	0.7
Cluster_1427	103338_58_58_1	0.11	0.11	0.26	0.26	0.1	0.1	0.88	1	0.23	0.23	0.23	0.23	0.22	0.23	0.23	0.23	0.23	0.23	0.23	0.23	0.23	0.23	0.11	0.11	0.11	0.11	0.11	0.23	0.23	0.26	0.23	0.23	0.23	0.23	0.23	0.23	0.26	0.18	0.23	0.26	0.21	0.19	0.23	0.26	0.26	0.17	0.26	0.23
Cluster_1428	103338_58_58_5	0.48	0.49	0.48	0.5	0.49	0.49	0.51	1	0.5	0.5	0.5	0.48	0.5	0.5	0.5	0.48	0.48	0.5	0.48	0.48	0.55	0.48	0.48	0.48	0.51	0.49	0.49	0.5	0.47	0.48	0.47	0.48	0.48	0.47	0.49	0.47	0.5	0.47	0.48	0.48	0.48	0.47	0.5	0.48	0.14	0.48	0.49	0.5
Cluster_1429	103338_59_59_8	0	0	0	0	0	0	0	1	0	0	0	0	0	0	0	0	0	0	0	0	0	0	0	0	0	0	0	0	1	0	0	0	0	0	0	0	0	0	0	0	0	0	0	0.13	0	0	0	0
Cluster_1430	103338_5_5_53	1	1	1	1	1	1	1	1	1	1	1	1	1	1	1	1	1	1	1	1	1	0	1	1	1	1	1	1	1	0.99	1	1	1	1	1	1	1	1	1	1	1	1	1	1	1	1	1	1
Cluster_1431	103338_60_60_5	0	0	0	0	0	0	0	1	0	0	0	0	0	0	0	0	0	0	0	0	0	0	0	0	0.44	0	0	0	0	1	0	0	0	0	0	0	0	0.28	0	0	0	0	0.31	0	0	0	0	0
Cluster_1432	103338_60_60_6	0.6	0.66	0.6	0.6	0	0.59	0.6	1	0	0	0	0.6	0.6	0	0.73	0.6	0.6	0.48	0.6	0.6	0.6	0.6	0	0	0.73	0	0	0.65	0	1	0	0	0	0	0	0	0	0.59	0	0	0	0	0	0	0	0	0	0
Cluster_1433	103338_60_60_7	0.7	0.7	0.71	0.71	0.52	0.7	0.71	1	0.71	0.7	0.7	0.72	0.72	0.71	0.69	0.72	0.72	0.69	0.72	0.72	0.72	0.72	0.71	0.71	0.71	0.71	0.71	0.71	0.52	1	0.59	0.59	0.59	0.53	0.12	0.42	0.42	0.68	0	0.71	0.52	0.54	0.52	0.56	0.59	0.53	0.71	0.59
Cluster_1434	103338_61_61_6	0	0	0	0	0	0	0	1	0	0	0	0	0	0	0.97	0	0	0.97	0	0	0	0	0	0	0	0	0	0	0	0	0	0	0	0	0	0	0	0	0	0	0	0	0	0	0	0	0	0
Cluster_1435	103338_62_62_11	0.19	0.61	0.61	0.61	0.61	0.26	0.61	1	0.61	0.61	0.61	0.61	0.61	0.2	0.61	0.61	0.61	0.61	0.61	0.61	0.61	0.61	0.61	0.61	0.61	0.21	0.18	0.12	0.19	0.51	0	0	0	0	0	0	0	0	0	0	0	0	0	0	0	0	0	0
Cluster_1436	103338_62_62_9	0.97	0.97	0.37	0.37	0.38	0.38	0.62	1	0.27	0.27	0.27	0.37	0	0	0.37	0.37	0.37	0.37	0.37	0.37	0.37	0.37	0.37	0.37	0.37	0.38	0.38	0.37	0	0.67	0.66	0.22	0	0.42	0.66	0	0.66	0	0.62	0.44	0.66	0	0.66	0.63	0.35	0	0	0.66
Cluster_1437	103338_63_63_4	0.02	0.02	0.02	0.02	0.98	0.98	1	1	0.02	0.02	0.02	0.02	0.02	0.02	0.02	0.02	0.02	0.02	0.02	0.02	0.02	0.02	0.02	0.02	0.02	0.02	0.02	1	1	0	0.02	0.02	1	0.02	1	0.02	0.02	1	0.99	0.02	1	0.02	1	0.02	0.02	1	0.02	1
Cluster_1438	103338_66_66_10	0	0	0	0	0	0	0.15	1	0	0	0	0	0	0	0	0	0	0	0	0	0	0	0	0	0	0	0	0.15	0.15	0	0	0	0.15	0	0.15	0	0	0	0	0	0.15	0	0.15	0.98	0	0	0	0.15
Cluster_1439	103338_66_66_13	0.24	0.23	0.32	0.32	0.1	0.12	0.15	1	0.2	0.15	0.15	0.15	0.15	0.15	0.15	0.15	0.15	0.15	0.15	0.15	0.21	0.15	0.35	0.35	0.11	0.35	0	0.32	0	0.34	0	0	0	0.05	0	0	0	0.24	0	0	0	0	0	0.12	0.11	0.19	0	0.07
Cluster_1440	103338_66_66_9	0	0	0.23	0.23	0	0	0	1	0.23	0.23	0.23	0.23	0.23	0.23	0.23	0.23	0.23	0.23	0.23	0.23	0.23	0.23	0	0	0	0	0	0.23	0	0.23	0.22	0	0	0.23	0	0.23	0.23	0.23	0.23	0.23	0	0.23	0	0.99	0.23	0.23	0.23	0
Cluster_1441	103338_69_69_14	0	0	0	0	0	0	0.35	1	0	0	0	0	0	0	0	0	0	0	0	0	0	0	0	0	0.23	0.23	0.23	0	0	0	0	0	0	0.23	0	0	0	0	0	1	0	0	0	0.35	0	0	0	0
Cluster_1442	103338_6_6_120	0.08	0.08	0.08	0.08	0.08	0.08	0.07	1	0.07	0.07	0.07	0.07	0.07	0.07	0.07	0.07	0.07	0.07	0.07	0.07	0.07	0.07	0.08	0.08	0.08	0.08	0.08	0.07	0.07	0.07	0.08	0.08	0.07	0.07	0.07	0.07	0.07	0.07	0.08	0.07	0.07	0.07	0.07	0.07	0.07	0.07	0.07	0.07
Cluster_1443	103338_6_6_121	0	0	0	0	0	0	0	1	0.06	0.06	0.06	0	0.06	0.06	0	0	0	0	0	0	0.06	0	0	0	0	0.26	0.26	0	0	0	0.07	0.06	0.12	0	0.12	0	0	0	0.07	0.16	0	0	0.11	0.14	0.11	0	0	0.12
Cluster_1444	103338_6_6_122	0	0	0	0	0	0	0	1	0	0	0	0	0	0	0	0	0	0	0	0	0	0	0	0	0	0	0	0	0	0	0	0	0	0	0	0	0	0	0	0	0	0	0	0	0	0	0	0
Cluster_1445	103338_6_6_123	0	0	0	0	0.04	0	0	1	0	0	0	0	0	0	0	0	0	0	0	0	0	0	0	0	0	0	0	0	0	0	0.08	0.05	0	0	0	0	0.07	0.07	0	0.05	0.07	0	0	0	0	0	0	0
Cluster_1446	103338_6_6_124	0	0.05	0.1	0	0	0	0	1	0.06	0.06	0.06	0	0.06	0.06	0	0.06	0.06	0.05	0	0	0.06	0	0.05	0.05	0	0	0	0	0	0.1	0	0	0.06	0	0.06	0	0	0.07	0	0	0.07	0	0.06	0.04	0	0	0.08	0.06
Cluster_1447	103338_6_6_125	0.04	0.04	0.04	0.04	0.04	0.04	0.04	1	0.04	0.04	0.04	0.04	0.04	0.04	0.04	0.04	0.04	0.04	0.04	0.04	0.04	0.04	0.04	0.04	0.04	0.04	0.04	0.04	0.04	0.04	0.04	0	0.04	0.04	0.04	0.04	0.04	0.04	0.04	0.04	0.04	0.04	0.04	0.04	0.04	0.04	0.04	0.04
Cluster_1448	103338_6_6_126	0.25	0.25	0.26	0.26	0.26	0.26	0.26	1	0.25	0.25	0.25	0.25	0.25	0.25	0.25	0.25	0.25	0.25	0.25	0.25	0.25	0.25	0.25	0.25	0.25	0.25	0.25	0.25	0.25	0.26	0.25	0.25	0.26	0.26	0.26	0.25	0.25	0.25	0.25	0.26	0.26	0.25	0.26	0.25	0.25	0.25	0.26	0.26
Cluster_1449	103338_6_6_127	0.29	0.29	0.28	0.29	0.29	0.29	0.28	1	0.29	0.29	0.29	0.28	0.29	0.29	0.28	0.28	0.28	0.28	0.28	0.28	0.29	0.28	0.29	0.29	0.29	0.29	0.29	0.29	0.29	0.28	0.29	0.29	0.29	0.29	0.29	0.29	0.29	0.29	0.29	0.29	0.29	0.29	0.29	0.29	0.29	0.29	0.29	0.29
Cluster_1450	103338_6_6_128	0.06	0.06	0.05	0.05	0.67	0.05	0.05	1	0.05	0.05	0.05	0.05	0.05	0.05	0.07	0.07	0.07	0.07	0.07	0.07	0.05	0.05	0.06	0.06	0.06	0.06	0.06	0.75	0.06	0.05	0.06	0.05	0.05	0.06	0.05	0.77	0.08	0.05	0.06	0.05	0.05	0.05	0.05	0.05	0.06	0.05	0.05	0.05
Cluster_1451	103338_6_6_129	0.06	0.06	0.06	0.06	0.07	0.06	0.06	1	0.06	0.06	0.06	0.06	0.06	0.06	0.06	0.06	0.06	0.06	0.06	0.06	0.06	0.06	0.06	0.06	0.06	0.06	0.06	0.06	0.06	0.06	0.06	0.06	0.06	0.06	0.06	0.06	0.06	0.06	0.06	0.06	0.06	0.06	0.06	0.06	0.06	0.06	0.06	0.06
Cluster_1452	103338_6_6_130	0.15	0.15	0.15	0.15	0.15	0.15	0.15	1	0.15	0.15	0.15	0.15	0.15	0.15	0	0.15	0.15	0.15	0.15	0.15	0.15	0.15	0.15	0.15	0.15	0.15	0.15	0.36	0.15	0.15	0.15	0.15	0.15	0.15	0.15	0.67	0.15	0.15	0.15	0.15	0.15	0.15	0.15	0.15	0.15	0.15	0.15	0.15
Cluster_1453	103338_6_6_131	0.07	0.07	0	0.04	0.07	0.07	0	1	0	0.07	0.07	0.07	0.07	0.07	0.07	0.07	0	0.07	0.07	0.07	0.07	0.07	0.07	0.07	0.07	0.07	0.07	0.51	0.06	0	0.07	0.07	0.07	0.07	0.07	0.67	0.07	0.07	0.07	0.07	0.07	0.07	0.07	0.07	0.07	0.07	0.07	0.07
Cluster_1454	103338_6_6_132	0	0	0	0	0	0	0	1	0	0	0	0	0	0	0	0	0	0	0	0	0	0	0	0	0.16	0	0	0	0	0	0	0	0	0	0	0.71	0	0	0	0	0	0	0	0	0	0	0	0
Cluster_1455	103338_6_6_170	0	0	0	0	1	1	0.99	1	1	1	1	0	1	1	0	0	0	0	0	0	1	0	0	0	0	0	0	0	0	0	0.04	0	0	0.04	0	0	0.56	0	0	0.67	0.95	0.95	0	0	0	0	0	0
Cluster_1456	103338_6_6_175	0.28	0.28	0.28	0.28	0.28	0.28	0.08	1	0.28	0.28	0.28	0.23	0.15	0.28	0.24	0.23	0.23	0.24	0.23	0.23	0.28	0.23	0.28	0.28	0.27	0.27	0.27	0.15	0.07	0.2	0.27	0.15	0.3	0.28	0.29	0.23	0.3	0.27	0.28	0.3	0.28	0.28	0.29	0.28	0.25	0.3	0.15	0.3
Cluster_1457	103338_6_6_6	0.86	0.87	0.86	0.86	0.86	0.86	1	1	0.86	0.86	0.86	0.86	0.86	0.86	0.86	0.86	0.86	0.86	0.86	0.86	0.86	0.86	0.87	0.87	0.86	0.98	0.98	0.97	0.97	0.86	0.99	0.97	0.97	0.99	0.97	0.86	0.86	0.99	0.98	0.86	0.97	0.86	0.97	0.86	0.86	0.99	0.86	0.97
Cluster_1458	103338_6_6_88	0.97	0.97	1	1	0.97	0.97	0.99	1	0	0.98	0.98	1	0.99	0.99	0.99	1	0	0.99	1	1	0.99	1	0.96	0.96	0.97	0.98	0.98	0.99	1	0.99	0.63	0.98	0.99	0.98	0.99	1	0.99	0.98	0.98	1	1	1	0.99	1	1	1	1	0.99
Cluster_1459	103338_70_70_2	0.08	0.08	0.1	0.1	0.08	0.08	0.08	1	0.1	0.1	0.1	0.1	0.1	0.1	0.1	0.1	0.1	0.1	0.1	0.1	0.1	0.1	0.08	0.08	0.07	0	0	0.08	0.08	1	0.1	0	0.08	0.1	0.08	0.1	0.1	0.1	0.1	0.1	0.08	0.1	0.08	0.1	0.1	0.1	0.1	0.08
Cluster_1460	103338_71_71_7	0.18	0.18	0.17	0.17	1	1	1	1	1	1	1	0.18	1	1	0.18	0.18	0.18	0.18	0.18	0.18	1	0.18	0.18	0.18	0.18	0.18	0.18	0.18	0.99	1	0.18	0.18	0.18	0.17	0.18	1	0.18	0.17	0.18	1	0.18	0.12	0.18	0.17	0.17	0.17	1	0.18
Cluster_1461	103338_73_73_3	0.88	1	0.31	0.31	0.89	0.89	0.89	1	0.91	0.91	0.93	1	0.97	0	0.93	1	1	0.93	1	1	0.96	1	0.96	0.96	0.98	1	0.92	0.9	0	0.89	0.3	0.93	1	0.89	0	0.93	0	0.83	0.87	0.89	0	0	0	0.87	0.89	0.91	0.31	0
Cluster_1462	103338_75_75_3	0.96	0.96	0.93	0.95	0.69	0.69	0.93	1	0	0	0	0.68	0.59	0	1	0.68	0.68	1	0.68	0.68	0.59	0.68	0	0.94	0.86	0.6	0.52	0.69	0.54	0.6	0.97	0.69	0.69	0.52	0	0	0	0.93	0.54	0.94	0	0	0	0.52	0.96	0.69	0.94	0.69
Cluster_1463	103338_79_79_14	0.23	0.99	0.28	0.28	0.28	0.14	0.15	1	0.28	0.22	1	0.23	0.28	0.15	0.28	0.23	0.23	1	0.23	0.23	0.28	0.23	0.22	0.22	0.99	0.99	0.99	0.28	0.15	0.99	0.28	0.21	1	1	0.99	0.94	0.99	1	0.28	0.96	0.99	0.22	0.99	0.99	0	0.28	0.96	0.99
Cluster_1464	103338_79_79_2	0.1	0.1	0.48	0.1	0.1	0.1	0.48	1	0.48	0.1	1	0.48	1	0.1	1	0.48	0.48	1	0.48	0.48	0.48	0.48	0.48	0.48	0.48	0.48	0.48	0.48	0.1	0.1	1	0.1	1	1	0.1	0.11	0.1	0.88	0.48	0.48	0.1	0.1	0.1	0.46	0.48	1	0.1	0.48
Cluster_1465	103338_79_79_9	0	0.89	0.9	0.9	0.93	0.93	0.93	1	0.95	0.95	1	0	0.89	0	1	0	0	1	0	0	0.92	0	0.92	0.92	0.91	0.93	0.93	0.89	0	0.91	0.65	0.87	0.14	0.31	0.14	0.93	0.94	1	0.9	0.95	0.88	0.95	0.14	0.93	0.92	0.96	0.67	0.14
Cluster_1466	103338_83_83_1	0.77	0.77	0.7	0.7	0.79	0	0.81	1	0.7	0.7	0.7	0	0.7	0.7	0.7	0.7	0.7	0.7	0.7	0.7	0	0.7	0.77	0.77	0.77	0.77	0.77	0	0.81	0.74	0.71	0	0.81	0.74	0.81	0.7	0.7	0.7	0.81	0.74	0.81	0.74	0.81	0.7	0.74	0.7	0.74	0
Cluster_1467	103338_8_8_51	0.99	0.99	0.99	0.99	0.99	0.99	1	1	1	1	1	1	1	1	1	1	1	1	1	1	1	1	0.99	0.99	1	1	0.27	1	1	1	1	0.99	1	1	1	1	1	1	1	1	1	1	1	1	1	1	1	1
Cluster_1468	103338_90_90_1	0.07	0.07	0.2	0.2	0.2	0.2	0.43	1	0.79	0.64	0.64	0.79	0.79	0.79	0.19	0.79	0.79	0.21	0.79	0.79	0.79	0.79	0.19	0.19	0.08	0.2	0.2	0.19	0.4	0.21	0.29	0.06	0.06	0.45	0.18	0.79	0.79	0.53	0.09	0.79	0.99	0.78	0.08	0.79	0.65	0.39	0.29	0.19
Cluster_1469	103338_92_92_2	1	1	0.99	0.99	0.99	0.99	0.23	1	1	1	1	1	1	1	1	1	1	1	1	1	1	1	0.25	0.25	0.18	1	1	0.99	0.08	0.08	0.08	0.2	0.08	0.08	0.08	0.11	0.2	0.17	0.08	0.25	0.08	0.08	0.08	0.43	0.25	0.08	1	0.13
Cluster_1470	103338_9_9_18	0.49	0.49	0.54	0.18	0.9	0.89	0.19	1	0.51	0.54	0.54	0.56	0.56	0.56	0.56	0.56	0.5	0.56	0.5	0.56	0.56	0.5	0.48	0.47	0.46	0.19	0.52	0.18	0.32	0.19	0	0	0.45	0.41	0.25	0.9	0.19	0.59	0	0.46	0.48	0.54	0.3	0.31	0.17	0.48	0.17	0.41
Cluster_1471	103338_9_9_20	0.72	0.73	0.47	0.11	0.7	0.67	0.15	1	0.57	0.57	0.57	0.57	0.57	0.57	0.57	0.57	0.55	0.57	0.57	0.57	0.55	0.55	0.99	0.48	0.63	0.13	0.15	0.26	0.72	0.13	0.14	0.16	0.66	0.17	0.66	0.16	0.14	0.71	0.29	0.55	0.72	0.49	0.39	0.98	0.14	0.67	0.42	0.39
Cluster_1472	103338_9_9_26	0	0	0	0	0	0	0	1	0	0	0	0	0	0	0	0	0	0	0	0	0	0	0	0	0	0	0	0	0	0	0	0	0	0	0	0	0	0	0	0	0	0	0	0	0	0	0	0
Cluster_1473	103338_9_9_27	0.38	0.38	0.22	0.22	0.55	0.55	0.22	1	0.55	0.55	0.55	0.22	0.56	0.22	0.22	0.22	0.22	0.22	0.22	0.22	0.56	0.22	0.22	0.55	0.61	0.55	0.55	0.64	0.48	0.22	0.55	0.22	0.62	0.55	0.61	0.6	0	0	0.56	0.22	0.22	0.55	0	0.55	0	0.55	0.55	0.54
Cluster_1474	103338_9_9_41	0	0	0	0	0	0	0	1	0	0	0	0	0	0	0	0	0	0	0	0	0	0	0	0	0	0	0	0	0	0	0	0	0	0	0	0	0	0	0	0	0	0	0	0	0	0	0	0
Cluster_1475	103338_9_9_42	0	0	0	0	0	0	0	1	0	0	0	0	0	0	0	0	0	0	0	0	0	0	0	0	0	0	0	0	0	0	0	0	0	0	0	0	0	0	0	0	0	0	0	0	0	0	0	0
Cluster_1476	103338_9_9_43	0.13	0.13	0.06	0.06	0.06	0.06	0.13	1	0.06	0.06	0.06	0.06	0.06	0.13	0.06	0.06	0.06	0.06	0.06	0.06	0.06	0.06	0.06	0.06	0.06	0.06	0.06	0.06	0.06	0.06	0.06	0.06	0.06	0.06	0.06	0.06	0.06	0.06	0.06	0.06	0.06	0.06	0.06	0.06	0.06	0.06	0.06	0.06
Cluster_1477	103338_9_9_50	0	0	0.12	0.2	0.76	0.76	0	1	0.76	0.76	0.76	0	0.2	0	0	0	0	0	0	0	0.2	0	0	1	0	0.2	0.2	0	0.79	0.13	0.17	0.13	0.13	1	0.13	0	1	0.2	0.2	0	0.13	0.2	0.13	0.76	0	0.2	0.18	0.16
Cluster_1478	103573_102_102_1	0	0	0	0	0	0	0.92	1	0.97	0.92	0.97	0.91	1	0	1	0.91	0.91	1	0.91	0.91	0.9	0.91	0.91	0.91	0.91	0.94	0.94	0.9	0.92	0.91	0.94	0	0	1	0	0	0	1	0.92	0.91	0	0.9	0	0.9	0.69	0	0	0.9
Cluster_1479	103573_102_102_4	0	0	0	0	0	0	0.75	1	1	0.77	1	0.75	1	0	1	0.75	0.75	0.98	0.75	0.75	0.8	0.75	0.75	0.75	0.75	0.75	0.75	0.75	0.7	0.75	0.78	0	0	1	0	0	0	1	0.75	0.75	0	0.75	0	0.76	0.65	0	0	0.75
Cluster_1480	103573_10_10_24	1	0.99	1	1	1	1	1	1	1	1	1	1	1	1	1	1	1	1	1	1	1	1	1	1	1	1	1	1	1	0.68	1	0.99	1	1	1	1	1	1	0.99	1	1	1	1	1	1	1	1	0.99
Cluster_1481	103573_10_10_26	0	0.1	0	0	0	0	0	0	1	1	1	1	1	1	1	1	1	1	1	1	1	1	0.1	0.1	0	0	0	0	0	1	0	0	1	0	1	1	0	0	0	0	0	0.99	1	1	0	0	0	1
Cluster_1482	103573_10_10_77	0.99	0.99	1	1	0.99	0.99	1	1	1	1	1	1	1	1	1	1	1	1	1	1	1	1	0.99	0.99	0.99	0.99	0.99	1	1	1	1	0.99	0.99	1	0.99	1	1	1	1	1	1	1	0.99	1	1	1	1	0.99
Cluster_1483	103573_111_111_4	0	0	0.49	0.49	0	0	0.41	0.58	0	0	0	0	0	0	1	0	0	1	0	0	0	0	0	0	0.47	0	0	0	0.45	0.47	0.51	0	0	0	0	0	0	0.42	0	0.41	0	0	0	0	0.51	0.47	0.41	0
Cluster_1484	103573_112_112_1	0.96	0.97	0.98	0.98	0.97	0.85	0.97	0.97	0.97	0.97	0.97	0.98	0.95	1	1	0.99	0.98	0.98	0.98	0.99	0.98	1	0.97	0.95	0.96	0.96	0.89	0.98	0.17	0.98	0.52	0.52	0.14	0.73	0.72	0.71	0.73	0.75	0.72	0.73	0.74	0.72	0.73	0.72	0.56	0.73	0.73	0.14
Cluster_1485	103573_11_11_113	1	1	1	1	1	1	1	0.19	1	1	1	1	1	1	1	1	1	1	1	1	1	1	1	1	1	1	1	1	1	1	1	1	1	1	1	1	1	1	1	1	1	1	1	1	1	1	1	1
Cluster_1486	103573_11_11_117	0.99	0.99	1	1	0.99	0.99	1	0.39	1	1	1	1	1	1	1	1	1	1	1	1	1	1	0.99	0.99	0.99	0.99	0.99	1	1	1	0.99	0.99	1	1	0.88	0.99	1	1	1	0.99	1	1	1	1	0.99	1	0.99	1
Cluster_1487	103573_11_11_165	0.99	1	1	1	1	1	1	1	1	1	1	1	1	1	1	0.69	1	1	1	1	1	1	1	1	1	1	0.68	1	1	1	1	1	1	1	1	1	1	1	1	1	1	1	1	1	1	1	1	1
Cluster_1488	103573_11_11_179	1	1	1	1	1	1	1	1	1	1	1	1	1	1	1	1	1	1	1	1	1	1	1	1	1	1	1	1	1	1	1	1	1	1	1	1	1	1	1	1	1	1	1	1	1	1	1	1
Cluster_1489	103573_11_11_188	1	1	1	1	1	1	1	1	1	1	1	1	1	1	1	1	1	1	1	1	1	1	1	1	1	1	1	1	1	1	1	1	1	1	1	1	1	1	1	1	1	1	1	1	1	1	1	1
Cluster_1490	103573_11_11_205	1	1	1	1	1	1	1	1	1	1	1	1	1	1	1	1	1	1	1	1	1	1	1	1	1	1	1	1	1	1	1	1	1	1	1	1	1	1	1	1	1	1	1	1	1	1	1	1
Cluster_1491	103573_11_11_229	0.99	0.99	1	1	0.99	0.99	1	1	1	1	1	1	1	1	1	1	1	1	1	1	1	1	0.99	0.99	1	1	1	1	1	1	1	1	1	1	1	1	1	1	1	1	1	1	1	1	1	1	1	1
Cluster_1492	103573_11_11_5	1	1	1	1	1	1	1	0.41	1	1	1	1	1	1	1	1	1	1	1	1	1	1	1	1	1	1	1	1	1	1	1	1	1	1	1	1	1	1	1	1	1	1	1	1	1	1	1	1
Cluster_1493	103573_11_11_90	0.98	0.98	0.99	0.99	0.98	0.98	0.99	0.09	0.99	0.99	0.99	1	1	1	1	1	1	1	1	1	1	1	0.98	0.98	0.98	0.98	0.98	0.97	0.98	0.99	0.99	0.96	0.98	1	0.98	1	0.99	1	0.98	1	0.98	1	0.98	0.99	1	1	1	0.98
Cluster_1494	103573_121_121_1	0.33	0.33	0.53	0.45	0	0	0.53	0.6	0.33	0.33	0.33	0.33	0.33	0.33	1	0.33	0.33	1	0.33	0.33	0.33	0.33	0	0	0.4	0.44	0.44	0.41	0.41	0.45	0.57	0.31	0.41	0.25	0.41	0.41	0.43	0.53	0	0.53	0.43	0.41	0.41	0.43	0.57	0.41	0.53	0.41
Cluster_1495	103573_123_123_1	0	0	1	0	0	0	0	0	1	1	1	0.88	1	1	1	1	1	1	1	1	1	1	0	0	0	0	0	0.97	0.97	1	0.97	0.92	0	0.98	0	1	1	0.98	0.96	1	0.97	1	0	1	1	0.98	1	0
Cluster_1496	103573_123_123_28	1	0.99	1	1	1	1	1	0.9	1	1	1	1	1	1	1	1	1	1	1	1	1	1	1	1	1	1	1	1	1	1	1	1	1	1	1	1	1	1	1	1	1	1	1	1	1	1	1	1
Cluster_1497	103573_123_123_47	0.99	0.99	0.99	0.99	0.99	0.99	0.99	0	1	1	1	1	1	1	1	1	1	1	1	1	1	1	0.99	0.99	0.99	0.99	0.99	0.99	0.99	0.99	0.99	0.99	0.99	0.99	0.99	0.99	0.99	0.99	0.99	0.99	0.99	0.99	0.99	0.99	0.99	0.99	0.99	0.99
Cluster_1498	103573_123_123_49	0.97	0.98	1	1	0.99	0.99	0.99	0.08	1	1	1	1	1	1	1	1	1	1	1	1	1	1	0.99	0.99	0.99	0.99	0.99	1	1	1	0.98	0.98	0.98	1	0.98	1	1	1	0.99	1	1	1	0.98	1	1	1	1	0.98
Cluster_1499	103573_123_123_80	0.98	0.98	1	1	0.84	0.84	0	0	1	1	1	1	1	1	1	1	1	1	1	1	1	1	0.98	0.98	0.98	0.98	0.98	0	0	1	0.99	0.97	0.98	1	0.98	1	1	1	0	1	0	0.99	0.54	1	1	1	1	0.98
Cluster_1500	103573_124_124_2	0	0	0.44	0.44	0.44	0	0.44	0	0	0	0.25	0	0.25	0	1	0	0	0.96	0	0	0.44	0	0	0	0.44	0	0	0.63	0	0	0	0.44	0	0.44	0	0	0	0	0.61	0.44	0	0.25	0	0	0	0.44	0.44	0
Cluster_1501	103573_12_12_21	0.84	0.84	1	1	0.87	0.87	1	1	1	1	1	1	1	1	1	1	1	1	1	1	1	1	0.82	0.82	0.84	0.82	0.82	0.87	0.87	0.97	0.23	0.92	0.87	1	0.87	1	1	1	0.87	1	0.87	1	0.87	1	1	1	1	0.87
Cluster_1502	103573_12_12_34	0.99	0.99	0.99	0.99	0.99	0.99	0.99	0.99	1	1	1	1	1	1	1	1	1	1	1	1	1	1	0.99	0.99	0.99	0.99	0.99	0.99	0.99	0.99	0.99	0.99	0.99	1	0.99	1	0.58	1	0.99	0.99	0.99	0.99	0.99	0.99	0.99	1	0.99	0.99
Cluster_1503	103573_12_12_53	1	1	1	0.99	1	1	1	1	1	1	1	1	1	1	1	1	1	1	1	1	1	1	1	1	1	1	1	0.99	0.99	1	1	0.99	0.99	1	0.99	1	1	1	1	1	0.99	1	0.99	1	1	1	1	0.99
Cluster_1504	103573_12_12_60	0.97	0.97	1	1	0.98	0.98	0.98	0.98	1	1	1	1	1	1	1	1	1	1	1	1	1	1	0.98	0.98	0.98	0.98	0.98	0.98	0.98	0.99	0.98	0.95	0.99	1	0.99	1	1	0.98	0.94	0.98	0.99	0.98	0.99	0.99	0.98	0.98	0.98	0.99
Cluster_1505	103573_12_12_62	1	1	1	1	1	1	1	1	1	1	1	1	1	1	1	1	1	1	1	1	1	1	1	1	1	1	1	1	1	1	1	1	1	1	1	1	1	1	1	1	1	1	1	1	1	0.99	1	1
Cluster_1506	103573_12_12_64	0.99	0.99	0.99	0.99	1	1	1	1	1	1	1	1	1	1	1	1	1	1	1	1	1	1	1	1	1	1	1	0.99	1	1	1	1	0.99	1	0.99	1	1	1	1	1	0.99	0.99	0.99	1	1	1	1	0.99
Cluster_1507	103573_130_130_1	0	0	0.08	0.08	0.44	0	0.08	1	0.08	0.08	0.08	0.08	0.08	0.08	1	0.08	0.08	1	0.08	0.08	0.08	0.08	0	0	0	0	0	0.08	0.08	0.08	0.08	0	0.08	0.08	0.08	0.08	0	0.08	0.08	0.08	0.08	0.08	0.08	0.08	0.08	0.08	0.08	0.08
Cluster_1508	103573_130_130_2	0	0	0	0	0	0	0.11	1	0.11	0.11	0.11	0.11	0.11	0.11	1	0.11	0.11	1	0.11	0.11	0.11	0.11	0	0	0	0	0	0.11	0.11	0.11	0.11	0	0.11	0.11	0.11	0.11	0.11	0.11	0.11	0.11	0.11	0	0.11	0.11	0.11	0.11	0.11	0.11
Cluster_1509	103573_130_130_3	0	0	0	0	0	0	0	1	0	0	0	0	0	0	1	0	0	1	0	0	0	0	0	0	0	0	0	0	0	0	0	0	0	0	0	0	0	0	0	0	0	0	0	0	0	0	0	0
Cluster_1510	103573_130_130_6	0.21	0.21	0.21	0.21	0.54	0.54	0.21	1	0.54	0.54	0.54	0.21	0.49	0.47	1	0.21	0.21	1	0.21	0.21	0.54	0.21	0.54	0.54	0	0.47	0.54	0.49	0.55	0.21	0.54	0.54	0.54	0.54	0.54	0.54	0.46	0.54	0.21	0.21	0.54	0.54	0.54	0.21	0.54	0.5	0.21	0.54
Cluster_1511	103573_13_13_117	0.99	0.99	1	1	0.99	0.99	1	0.99	1	1	1	1	1	1	1	1	1	1	1	1	1	1	0.99	0.99	0.99	0.99	0.99	1	1	1	1	0.99	1	0.99	0.99	1	0.99	0.99	0.6	1	1	1	0.99	1	1	0.99	1	0.99
Cluster_1512	103573_13_13_118	0	0	0.98	0.98	0	0	0	0	1	1	1	1	1	1	1	1	1	1	1	1	1	1	0	0	0	0	0	0	0.97	0.52	0	0	0.97	0.97	0.97	0.97	0.97	0.97	0.96	0.97	0.97	0	0.97	0	0.97	0.97	0.97	0.97
Cluster_1513	103573_13_13_17	0.27	0.27	0.17	0.17	0	0	0.27	0.27	0.17	0.17	0.17	0.18	0.27	0.18	1	0.18	0.18	1	0.18	0.18	0.18	0.18	0	0.18	0.18	0.18	0.18	0.18	0	0.27	0.27	0	0	0	0	0.17	1	0.17	0.17	0	0.16	0	0	0.18	0	0.27	0.17	0
Cluster_1514	103573_13_13_26	1	1	0.98	0	1	1	1	0.31	0	0	0	1	1	0	1	1	1	1	1	1	1	1	1	1	1	1	1	0.3	0.19	1	1	0.3	0.67	0	1	1	1	1	0.29	1	1	1	1	1	1	0.31	1	1
Cluster_1515	103573_13_13_36	0.99	0.99	1	1	0.99	0.99	0.99	0.99	1	1	1	1	1	1	1	1	1	1	1	1	1	1	0.99	0.99	0.99	0.99	0.99	0.99	0.99	0.99	1	0.99	0.99	0.99	0.99	1	0.99	0.99	1	1	0.99	1	0.99	1	1	0.99	1	0.99
Cluster_1516	103573_13_13_53	0.99	0.99	0.78	1	0.99	0.99	1	1	1	1	1	1	1	1	1	1	1	1	1	1	1	1	0.99	0.99	0.99	0.99	0.99	1	1	0.7	0.99	0.98	0.99	1	0.99	1	1	1	1	1	1	1	0.99	0.11	1	1	1	0.99
Cluster_1517	103573_13_13_55	1	1	1	1	1	1	1	1	1	1	1	1	1	1	1	1	1	1	1	1	1	1	1	1	1	1	1	1	1	0.73	1	1	1	1	1	1	1	1	1	1	1	1	1	0	1	1	1	1
Cluster_1518	103573_13_13_81	0.97	0.97	0.97	0.97	0.97	0.97	0.98	0.98	1	1	1	1	1	1	1	1	1	1	1	1	1	1	0.97	0.97	0.97	0.97	0.97	0.98	0.98	0.97	0.97	0.95	0.97	0.97	0.97	1	0.97	0.97	0.97	0.97	0.97	0.97	0.97	0.97	0.97	0.97	0.97	0.97
Cluster_1519	103573_14_14_50	1	1	1	1	1	1	1	0	1	1	1	1	1	1	1	1	1	1	1	1	1	1	1	1	1	1	1	1	1	1	1	1	1	1	1	1	1	1	1	1	1	1	0.99	1	1	1	1	1
Cluster_1520	103573_14_14_6	1	1	1	1	1	1	0.99	0	1	1	1	1	1	1	1	1	1	1	1	1	1	1	1	1	0.99	1	1	0.99	0.99	1	1	0.98	0.99	1	0.99	1	1	1	1	1	0.99	1	0.99	1	1	1	1	0.99
Cluster_1521	103573_15_15_33	0.99	0.99	1	1	0.99	0.99	1	1	1	1	1	1	1	1	1	1	1	1	1	1	1	1	0.99	0.99	0.99	0.99	0.99	1	1	1	0.99	0.99	1	1	1	1	1	1	1	1	1	1	1	1	1	1	1	1
Cluster_1522	103573_15_15_38	0.98	0.98	1	1	1	1	1	1	1	1	1	1	1	1	1	1	1	1	1	1	1	1	0.98	0.98	0.99	0.99	0.99	1	1	1	1	1	1	1	1	1	1	1	1	1	1	1	1	1	1	1	1	1
Cluster_1523	103573_16_16_51	1	1	1	1	1	1	1	1	1	1	1	1	1	1	1	1	1	1	1	1	1	1	1	1	1	1	1	1	1	1	1	1	1	1	1	1	1	1	1	1	1	1	1	1	1	1	1	1
Cluster_1524	103573_16_16_56	0.99	0.99	1	1	0.99	0.99	0.98	0.98	1	1	1	1	1	1	1	0.77	1	1	1	1	1	1	0.99	0.99	0.99	0.99	0.76	1	1	1	1	1	0.98	0.99	0.98	1	1	1	1	0.99	0.99	0.99	0.98	0.99	0.99	1	0.99	0.98
Cluster_1525	103573_16_16_61	0	0	0.97	0.97	0.09	0.09	0.09	0	1	1	1	1	1	1	1	1	1	1	1	1	1	1	0.09	0.09	0.09	0	0	0	0	0.99	0	0	0	0.99	0.09	1	0.99	0.99	0	0.97	0	0.99	0.09	0.97	0.97	0.99	0.97	0
Cluster_1526	103573_16_16_74	0.99	0.99	1	1	0.98	0.98	0.99	0.99	1	1	1	1	1	1	1	1	1	1	1	1	1	1	0.99	0.99	0.99	0.99	0.99	0.99	0.99	1	1	0.99	0.99	1	0.99	1	1	1	1	1	0.99	1	0.99	1	1	1	1	0.99
Cluster_1527	103573_16_16_75	0.99	0.98	1	1	0.99	0.99	0.99	0.99	1	1	1	1	1	1	1	1	1	1	1	1	1	1	0.99	0.99	0.99	0.99	0.99	0.99	0.99	1	0.99	0.99	0.99	1	0.99	1	1	1	1	1	0.99	1	0.99	1	1	1	1	0.99
Cluster_1528	103573_17_17_145	1	1	1	1	0.99	0.99	1	1	1	1	1	1	1	1	1	1	1	1	1	1	1	1	1	1	1	1	1	1	1	1	0.99	1	1	1	1	1	1	1	1	1	1	1	1	1	1	1	1	1
Cluster_1529	103573_17_17_148	0.99	1	1	1	0.99	0.99	1	1	1	1	1	1	1	1	1	0.73	1	1	1	1	1	1	0.99	0.99	1	1	0.93	0.99	1	1	1	1	0.7	1	1	1	1	1	1	1	1	1	1	1	1	0.99	1	1
Cluster_1530	103573_17_17_150	1	1	1	1	1	1	1	1	1	1	1	1	1	1	1	1	1	1	1	1	1	1	1	1	1	1	1	1	1	1	1	1	1	1	1	1	1	1	1	1	1	1	1	1	1	1	1	1
Cluster_1531	103573_17_17_158	0.24	0.24	0.99	0.99	0.98	0.98	0.99	0.99	1	1	1	1	1	1	1	0.75	1	1	1	1	1	1	0.24	0.24	0.99	0.98	0.74	0.99	0.99	1	0.99	0.98	0.98	1	0.98	1	1	0.99	0.99	1	0.98	1	0.98	0.99	1	0.99	1	0.98
Cluster_1532	103573_17_17_178	1	1	1	1	0.99	1	1	1	1	1	1	1	1	1	1	1	1	1	1	1	1	1	1	1	1	1	1	0.98	0.99	0.99	1	0.99	0.99	1	0.99	1	1	1	0.99	1	0.99	1	0.99	1	1	1	1	0.99
Cluster_1533	103573_17_17_180	1	1	1	1	1	1	1	1	1	1	1	1	1	1	1	0.99	1	1	1	1	1	1	1	1	1	1	0.99	1	1	0.99	1	1	1	0.99	1	1	1	0.99	1	0.99	1	0.99	1	0.99	0.99	0.99	0.99	1
Cluster_1534	103573_17_17_32	1	1	0.99	0.99	1	1	1	1	1	1	1	1	1	1	1	1	1	1	1	1	1	1	1	1	1	1	1	1	1	0.99	1	1	1	0.99	1	1	1	1	1	0.99	1	1	1	1	0.99	1	0.99	1
Cluster_1535	103573_17_17_48	1	0.99	1	1	1	1	1	1	1	1	1	1	1	1	1	1	1	1	1	1	1	1	1	1	1	0	1	1	1	1	1	1	1	1	1	1	1	1	1	1	1	1	1	1	1	0.99	1	1
Cluster_1536	103573_17_17_53	1	1	1	1	0.99	0.99	1	1	1	1	1	1	1	1	1	1	1	1	1	1	1	1	0.99	0.99	0.99	0	0.99	1	1	1	1	0.99	1	1	1	1	1	1	1	1	1	1	1	1	1	1	1	1
Cluster_1537	103573_17_17_74	0.98	0.98	1	1	0.99	0.99	1	0.99	1	1	1	1	1	1	1	0.64	1	1	1	1	1	1	0.98	0.98	0.98	0.22	0.98	1	1	1	0.99	0.97	1	1	1	1	1	1	1	1	1	1	1	1	1	1	1	1
Cluster_1538	103573_18_18_10	1	1	1	1	1	1	1	1	1	1	1	1	1	1	1	1	1	0.32	1	1	1	1	1	0.99	1	1	1	1	1	1	1	1	1	1	1	1	1	1	1	1	1	1	1	1	1	1	1	1
Cluster_1539	103573_18_18_18	1	1	1	1	1	1	1	1	1	1	1	1	1	1	1	1	1	0.55	1	1	1	1	1	1	1	1	1	1	1	1	1	1	1	1	1	1	1	1	1	1	1	1	1	1	1	1	1	1
Cluster_1540	103573_18_18_29	0.99	0.99	1	1	0.99	0.99	1	1	1	1	1	1	1	1	1	1	1	1	1	1	1	1	0.99	0.99	0.99	0.99	0.58	1	1	1	1	1	1	1	1	1	1	1	1	1	1	1	1	1	1	1	1	1
Cluster_1541	103573_18_18_38	1	1	1	1	1	1	1	1	1	1	1	1	1	1	1	0.81	1	1	1	1	0	1	1	1	1	1	1	1	1	1	1	1	0.99	1	1	1	1	1	1	1	1	1	1	1	1	1	1	1
Cluster_1542	103573_18_18_54	0.98	0.99	1	1	0.99	0.99	0.99	0.99	0.99	0.99	0.99	1	1	1	1	1	1	1	1	1	0	1	0.99	0.99	0.99	0.99	0.99	0.99	0.99	0.98	0.99	0.58	0.99	0.99	0.99	1	1	0.99	0.99	1	0.99	1	0.99	1	1	1	0.99	0.99
Cluster_1543	103573_18_18_56	0.98	0.98	1	1	0.98	0.98	0.99	0.99	1	1	1	1	1	1	1	1	1	1	1	1	0.07	1	0.98	0.98	0.98	0.98	0.98	0.99	0.99	1	0.99	0.97	0.99	1	0.99	1	1	1	0.99	0.99	0.99	1	0.99	1	0.99	1	0.99	0.99
Cluster_1544	103573_19_19_12	1	1	1	1	0.99	0.99	1	1	1	1	1	1	1	1	1	1	1	1	1	1	1	1	1	1	1	1	1	1	1	1	1	0.99	1	1	1	1	1	1	1	1	1	1	1	1	1	1	1	1
Cluster_1545	103573_19_19_3	0	0	0.74	0.99	0.95	0.91	0.99	0.99	1	1	1	0.09	1	1	1	1	1	1	1	1	1	1	0	0	0	0	0	0.12	1	0.71	0.95	0.44	0.99	0.12	1	1	0.99	0.12	0.99	0.99	0.99	0.99	1	0.99	0.99	0.12	0.99	1
Cluster_1546	103573_19_19_32	1	1	1	1	1	1	1	1	1	1	1	1	1	1	1	1	1	1	1	1	1	1	1	1	1	1	1	1	1	1	1	1	1	1	1	1	1	1	1	1	1	1	1	1	1	1	1	1
Cluster_1547	103573_19_19_62	1	1	1	1	1	1	1	1	1	1	1	1	1	1	1	1	1	1	1	1	1	1	1	1	1	1	1	1	1	1	1	1	1	1	1	1	1	1	1	1	1	1	1	1	1	1	1	1
Cluster_1548	103573_19_19_9	1	1	1	1	1	1	1	1	1	1	1	1	1	1	1	1	1	1	1	1	1	1	1	1	1	1	1	1	1	1	1	1	1	1	0.87	1	1	1	1	1	1	1	1	1	1	1	1	1
Cluster_1549	103573_1_1_112	0.5	0.59	0.82	0.61	0.59	0.59	0.51	0.82	1	1	1	0.77	1	1	1	1	1	1	1	1	1	0.07	0.59	0.59	0.54	0.59	0.59	0.83	1	0.51	0.89	0.59	0.83	0.7	0.65	1	0.94	0.75	0.51	0.82	0.75	0.46	0.83	0.7	0.59	0.4	0.82	0.83
Cluster_1550	103573_1_1_128	0	0	1	1	0	0	0.99	0.99	1	1	1	1	1	1	1	1	1	1	1	1	1	0	0	0	0	0	0	0.99	0.99	0	0.99	0.97	0.99	0.99	0.99	1	0.99	0.99	0.99	0.99	0.99	1	0.99	1	0.99	0.99	0.99	0.99
Cluster_1551	103573_1_1_135	1	1	1	1	1	1	1	1	1	1	1	1	1	1	1	1	1	1	1	1	1	0.28	1	1	1	0.99	0.99	1	1	0.28	1	0.99	1	1	1	1	1	1	1	1	1	1	1	1	1	1	1	1
Cluster_1552	103573_1_1_143	0.95	0.95	1	1	1	1	1	1	1	1	1	1	1	1	1	1	1	1	1	1	1	0.33	1	1	0.99	0.99	0.99	1	1	1	1	0.99	1	0.99	1	0.99	0.99	1	0.88	1	1	1	1	0.99	1	1	1	1
Cluster_1553	103573_1_1_171	0.98	0.98	1	1	0.98	0.98	0.99	0.99	1	1	1	1	1	1	1	1	1	1	1	1	1	0	0.98	0.98	0.98	0.98	0.66	0	0.99	1	0.99	0.98	0.99	0.99	0.99	1	1	0.99	0.99	1	0.99	1	0	1	1	0	1	0
Cluster_1554	103573_1_1_177	0.99	0.99	0.99	0.99	0.99	0.99	0.99	0.99	1	1	1	1	1	1	1	1	1	1	1	1	1	0.22	0.99	0.99	0.99	0.99	0.99	0.99	0.54	0.99	0.99	0.99	0.99	0.99	0.99	1	1	0.99	1	1	0.99	1	0.99	1	1	0.75	1	0.22
Cluster_1555	103573_1_1_22	1	1	1	1	1	1	1	1	1	1	1	1	1	1	1	1	1	1	1	1	1	0.67	1	1	1	1	1	1	1	1	1	1	1	1	1	1	1	1	1	1	1	1	1	1	1	1	1	1
Cluster_1556	103573_1_1_39	1	0.99	1	1	0.99	0.99	1	0.99	1	1	1	1	1	1	1	1	1	1	1	1	1	0.17	1	1	1	1	1	1	1	1	1	0.97	1	1	1	1	1	1	1	0.99	1	1	1	1	0.99	1	0.99	1
Cluster_1557	103573_1_1_75	0.97	0.97	0.96	0.96	0.97	0.97	0.97	0.97	1	1	1	1	1	1	1	1	1	1	1	1	1	0	0.97	0.97	0.97	0.97	0.97	0.98	0.98	0.69	0.98	0.98	0.98	0.99	0.98	0.98	0.99	0.99	0.99	0.99	0.98	0.99	0.98	0.98	0.99	0.99	0.99	0.98
Cluster_1558	103573_1_1_76	1	0.99	1	1	0.99	0.99	1	1	1	1	1	1	1	1	1	1	1	1	1	1	1	0	1	1	0.99	0.99	0.99	1	1	1	1	1	1	1	1	1	1	1	1	1	1	1	1	1	1	1	1	1
Cluster_1559	103573_1_1_86	1	1	1	1	1	1	1	1	1	1	1	1	1	1	1	0.87	1	1	1	1	1	0.04	1	1	1	1	1	1	1	1	1	1	1	1	1	1	1	1	1	1	1	1	1	1	1	1	1	1
Cluster_1560	103573_1_1_99	0.99	0.99	1	1	0.99	0.99	1	1	1	1	1	1	1	1	1	1	1	1	1	1	1	0.07	0.99	0.99	0.99	0.99	0.99	1	1	1	1	1	1	1	1	1	1	1	1	1	1	1	1	1	1	1	1	1
Cluster_1561	103573_20_20_25	0.97	0.97	0.98	0.98	0.98	0.98	1	1	1	1	1	1	1	1	1	1	1	1	1	1	1	1	0.97	0.97	0.97	0.97	0.97	1	1	1	0.98	0.97	1	1	1	1	1	1	1	1	1	1	1	1	1	0.99	1	1
Cluster_1562	103573_20_20_44	0.99	0.99	1	1	0.99	0.99	1	1	1	1	1	1	1	1	1	0.62	1	1	1	1	1	1	1	1	1	1	0.61	1	1	1	1	0.98	1	1	1	1	1	1	0.99	1	1	1	1	1	1	1	1	1
Cluster_1563	103573_21_21_22	1	1	1	1	1	1	1	1	1	1	1	1	1	1	1	1	1	1	1	1	1	1	1	1	1	0.99	1	1	1	1	1	1	1	1	1	1	0.99	1	1	1	1	1	1	0.99	1	1	1	1
Cluster_1564	103573_21_21_26	0.5	0.5	0.36	0.36	0.51	0.51	0.38	0.3	0.3	0.3	0.3	1	0.3	0.3	1	1	1	1	1	1	0.3	1	0.6	0.47	0.49	0.49	0.49	0.29	0.38	0.48	0.49	0.63	0.38	0.48	0.38	0.49	0.51	0.42	0.62	0.3	0.37	0.62	0.38	0.51	0.49	0.48	0.3	0.38
Cluster_1565	103573_21_21_61	0.99	0.99	1	1	0.99	0.99	1	1	1	1	1	1	1	1	1	1	1	1	1	1	1	1	0.98	0.98	0.99	0.98	0.98	0.97	0.56	0.97	1	0.99	1	1	1	1	1	0.99	1	1	1	1	1	1	0.99	1	1	1
Cluster_1566	103573_23_23_101	0.19	0.09	0.2	0.09	0.98	0.98	0.6	0	0	0	0	0.98	0.96	0	1	0.98	0	1	0	0	0	0	0.98	0.98	0.09	0.09	0.09	0	0	0.09	0.09	0.97	0	0	0	0	0.2	0.98	0	0.99	0.99	0	0	0.97	0	0	0	0
Cluster_1567	103573_23_23_14	0.99	0.99	0.99	1	0.99	0.99	1	1	1	1	1	1	1	1	1	1	1	1	1	1	1	1	0.99	0.99	0.99	0.99	0.99	1	1	1	0.99	0.99	1	1	1	1	1	1	0.65	0.99	1	0.99	1	1	0.99	1	0.99	1
Cluster_1568	103573_23_23_20	0.99	0.99	1	1	0.99	0.99	1	0.99	1	1	1	1	1	1	1	1	1	1	1	1	1	1	0.99	0.99	0.99	0.99	0.99	1	1	1	1	1	0.99	1	0.99	1	1	1	0.89	0.99	1	0.99	0.99	0.99	0.99	1	0.99	0.99
Cluster_1569	103573_23_23_22	1	1	1	1	1	1	1	1	1	1	1	1	1	1	1	1	1	1	1	1	1	1	1	1	1	1	1	1	1	1	1	1	1	1	1	1	0.99	1	1	1	1	1	1	1	1	1	1	1
Cluster_1570	103573_23_23_56	0.89	0.89	1	1	0.97	0.97	0.96	0.96	1	1	1	1	1	1	1	1	1	1	1	1	1	1	0.89	0.89	0.89	0.89	0.89	0.97	0.97	1	0.96	0.82	0.96	0.99	0.96	1	1	1	0.96	1	0.96	1	0.96	0.97	1	1	1	0.96
Cluster_1571	103573_23_23_58	0.98	0.98	1	1	0.98	0.98	1	1	1	1	1	1	1	1	1	0.54	1	1	1	1	1	1	0.99	0.99	0.99	0.84	0.84	1	1	1	0.99	0.99	1	1	1	1	0.99	1	1	1	1	1	1	1	1	1	1	1
Cluster_1572	103573_23_23_69	0.99	0.99	1	1	0.99	0.99	1	1	1	1	1	1	1	1	1	1	1	1	1	1	1	1	0.99	0.99	0.99	0.99	0.99	1	1	1	1	1	0.99	1	0.99	0.99	1	1	0.99	1	1	1	0.99	1	1	1	1	0.99
Cluster_1573	103573_24_24_32	1	1	1	1	1	1	1	1	1	1	1	1	1	1	1	1	1	1	1	1	1	1	1	1	0.99	0.99	0.99	1	1	1	0.99	0.99	1	1	1	1	1	1	1	0.99	1	1	1	1	1	1	0.99	1
Cluster_1574	103573_24_24_36	0.99	0.99	1	1	0.99	0.99	1	1	1	1	1	1	1	1	1	1	1	1	1	1	1	1	0.99	0.99	0.99	0.99	0.99	1	1	1	1	0.98	1	1	1	1	1	1	1	1	1	1	1	1	1	1	1	1
Cluster_1575	103573_25_25_37	0.06	0.06	0.06	0.06	0.95	0.95	0.06	0.06	0	0.06	0.06	0.92	0.06	0.06	1	0.92	0	1	0.92	0.92	0.06	0.92	0.06	0.06	0.82	0.06	0.06	0.1	0	0.06	0.06	0.06	0.06	0.06	0.06	0.06	0.98	0.06	0.06	0.06	0.06	0.06	0.06	0.96	0.06	0.06	0.97	0.06
Cluster_1576	103573_25_25_39	0.61	0.61	0.61	0.61	0.88	0.88	0.61	0.61	0.78	0.78	0.78	0.61	0.78	0.78	1	0.62	0.62	1	0.62	0.62	0.78	0.61	0.61	0.61	0.88	0.61	0.61	0.61	0.61	0.61	0.61	0.61	0.61	0.61	0.61	0.61	0.93	0.61	0.61	0.61	0.61	0.61	0.61	0.92	0.61	0.72	0.93	0.61
Cluster_1577	103573_26_26_28	0.82	0.82	0.99	0.99	0.83	0.83	1	0.83	1	1	1	0.82	1	1	1	1	1	1	1	1	1	1	0.83	0.83	0.83	0.83	0.83	0.47	0.85	0.83	0	0	0	0	0	0	0	0	0	0	0	0	0	0	0	0	0	0
Cluster_1578	103573_26_26_34	0.98	0.98	0.98	0.68	0.62	0.36	0.34	0.62	1	1	1	0.18	1	1	1	1	1	1	1	1	1	1	0.62	0.62	0.62	1	1	0	0.98	0.63	0	0	0	0	0	0	0	0	0	0	0	0.05	0	0	0	0	0	0
Cluster_1579	103573_27_27_20	0.99	0.99	1	1	0.97	0.97	1	1	1	1	1	1	1	1	1	0.81	1	1	1	1	1	1	0.97	0.97	0.97	0.97	0.7	1	1	0.99	0.99	0.97	1	1	1	1	0.99	0.99	1	0.99	1	1	1	1	0.99	0.99	0.99	1
Cluster_1580	103573_27_27_33	0.97	0.97	0.98	0.98	0.97	0.97	0.98	0.98	1	1	1	0.98	1	1	1	0.98	0.98	1	0.98	0.98	1	0.98	0.97	0.97	0.96	0.97	0.97	0.98	0.52	0.98	0.98	0.97	0.52	0.98	0.52	0.99	0.98	0.78	0.98	0.98	0.52	0.65	0.52	0.98	0.98	0.98	0.98	0.52
Cluster_1581	103573_27_27_48	0.71	0.71	0.98	1	0.98	0.85	1	1	1	0.55	0.55	0.85	1	1	1	1	1	1	1	1	1	1	0.98	0.98	0.98	0.97	0.97	0.96	0.27	1	1	0.98	0.96	1	0.96	1	1	1	0.99	1	1	0.99	0.96	1	1	1	1	0.96
Cluster_1582	103573_27_27_59	0.98	0.98	1	1	0.97	0.97	0.99	0.99	1	1	1	1	1	1	1	0.98	1	1	1	1	1	1	0.98	0.98	0.99	0.99	0.98	0.99	0.99	0.99	1	0.98	0.99	1	0.99	1	0.99	1	0.99	1	0	0.99	0.99	0.99	1	1	1	0.99
Cluster_1583	103573_27_27_69	0.98	0.97	1	1	0.98	0.98	0.15	0.99	1	1	1	1	1	1	1	1	1	1	1	1	1	1	0.98	0.98	0.99	0.99	0.99	0.99	0.99	1	0.99	0.97	0.99	1	0.99	1	0.99	0.99	0.99	0.99	0.99	1	0.99	0.99	0.99	0.99	0.99	0.99
Cluster_1584	103573_28_28_15	0.98	0.98	0.09	0.09	0.97	0.97	0.09	0.09	1	1	1	1	1	1	1	1	1	1	1	1	1	1	0.98	0.98	0.97	0.97	0.97	0.09	0.09	0.99	0.98	0.97	0.98	0.99	0.98	1	1	0.99	0.99	0.99	0.98	0.99	0.09	0.99	0.99	0.99	0.99	0.82
Cluster_1585	103573_28_28_19	0.99	0.99	0.07	0.07	0.98	0.98	0.07	0.07	1	1	1	1	1	1	1	1	1	1	1	1	1	1	0.99	0.99	0.99	0.99	0.89	0.07	0.07	1	0.99	0.98	0.99	1	0.99	0.99	0.99	0.99	0.99	1	0.99	1	0.99	1	1	0.99	1	0.99
Cluster_1586	103573_29_29_2	0.96	0.94	0.96	0.95	0.98	0.98	0.96	1	0	0.96	0.96	1	0.97	1	1	1	1	1	1	1	0	1	0.94	0.96	0.97	0	0.93	0	0	0.96	0.98	0.97	0.96	0.97	0.97	0.96	0	0.13	0	0.97	0.98	0.97	0	0.96	0	0.97	0	0.97
Cluster_1587	103573_29_29_4	0.95	0.95	0.95	0.91	0.94	0.94	0.95	1	0	0.95	0.95	1	0.95	1	1	1	1	1	1	1	0	1	0.95	0.95	0.95	0	1	0	0	0.95	0.94	0.95	0.95	0.94	0.95	0.94	0	0	0	0.94	0.95	0.95	0	0.95	0	0.95	0	0.93
Cluster_1588	103573_29_29_57	0	0	0.99	1	0	0	0.98	0.98	0.98	0.98	0.98	1	1	1	1	1	1	1	1	1	1	1	0	0	0	0	0	1	1	1	0.99	0.98	0.98	0.99	0.98	1	1	0.44	1	0.99	0.98	1	0.98	1	0.99	0.98	0.99	0.98
Cluster_1589	103573_29_29_9	1	0.99	0.99	0.81	0.8	0.8	1	1	0.35	0.81	0.81	1	1	0.99	1	1	1	1	1	1	0.27	1	0.99	0.69	0.99	0.27	1	0.35	0.33	1	0.8	0.99	0.99	0.81	0.8	0.81	0	0	0.35	1	1	1	0	0.8	0	1	0.35	0.8
Cluster_1590	103573_2_2_121	1	1	1	1	1	1	1	1	1	1	1	1	1	1	1	1	1	1	1	1	1	1	1	1	1	1	1	1	1	1	1	1	1	1	1	1	1	1	1	1	1	1	1	1	1	1	1	1
Cluster_1591	103573_2_2_128	1	1	1	1	1	1	1	1	1	1	1	1	1	1	1	1	1	1	1	1	1	1	1	1	1	1	1	1	1	1	1	1	1	1	1	1	1	1	1	0.99	1	1	1	1	1	1	0.99	1
Cluster_1592	103573_2_2_157	0.99	0.99	1	1	0.98	0.98	0.98	0.98	1	1	1	1	1	1	1	1	1	1	1	1	1	1	0.99	0.99	0.98	0.98	0.98	0.98	0.98	1	0.98	0.99	0.98	0.99	0.98	1	0.99	0.99	0.98	1	0.98	0.99	0.98	1	1	0.99	1	0.98
Cluster_1593	103573_2_2_175	1	1	1	1	0.99	0.99	0.99	0.98	1	1	1	1	1	1	1	1	1	1	0.06	1	1	1	1	1	1	1	0.79	0.99	0.99	1	1	1	0.99	1	0.99	1	1	1	0.99	1	0.99	1	0.99	1	1	1	1	0.99
Cluster_1594	103573_2_2_2	0.99	0.99	1	1	0.99	0.99	1	0.99	1	1	1	1	1	1	1	1	1	1	1	1	1	1	1	1	0.99	0.99	0.99	0.99	0.99	0.99	1	0.99	0.99	1	0.99	1	1	1	1	1	0.99	1	0.99	0.98	1	1	1	0.99
Cluster_1595	103573_2_2_25	0.17	0.17	0.99	0.99	0.15	0.15	0.58	0.97	1	1	1	1	1	1	1	1	1	1	1	1	1	1	0.15	0.15	0.19	0.19	0.19	0.64	0.97	1	0.98	0.91	0.6	0.99	0.97	0.74	0.99	0.67	0.97	0.98	0.97	1	0.97	1	0.98	0.73	0.98	0.97
Cluster_1596	103573_2_2_35	1	1	1	1	1	1	1	1	1	1	1	1	1	1	1	1	1	1	1	1	1	1	1	1	0.99	1	1	1	1	1	1	1	1	1	1	1	1	1	1	1	1	1	1	1	1	1	1	1
Cluster_1597	103573_2_2_53	0.99	0.99	0.14	0.14	0.99	0.99	1	1	1	1	1	1	1	1	1	1	1	1	1	1	1	1	0.99	0.99	0.99	0.99	0.99	1	1	0.14	0.14	0.98	1	1	1	1	0.15	1	1	0.14	1	0.14	1	0.14	0.14	1	0.14	1
Cluster_1598	103573_2_2_65	1	1	1	1	1	1	1	1	1	1	1	1	1	1	1	1	1	1	1	1	1	1	1	1	1	1	1	1	1	1	1	1	1	1	1	1	1	1	1	1	1	1	1	1	1	1	1	1
Cluster_1599	103573_2_2_8	0.98	0.98	0.99	0.99	0.97	0.76	0.98	0.98	1	1	1	1	1	1	1	1	1	1	1	1	1	1	0.97	0.97	0.98	0.97	0.61	0.98	0.98	0.99	0.98	0.96	0.98	0.99	0.98	0.99	0.99	0.99	0.99	0.99	0.98	0.99	0.98	0.99	0.99	0.98	0.99	0.98
Cluster_1600	103573_2_2_80	1	1	1	1	0.99	0.99	1	1	1	1	1	1	1	1	1	1	1	1	1	1	1	1	1	1	0.98	0.98	0.98	1	1	1	1	0.99	1	1	1	1	1	1	1	1	1	1	1	1	1	1	1	1
Cluster_1601	103573_2_2_98	0.99	0.99	1	1	0.99	0.99	1	1	1	1	1	1	1	1	1	1	1	1	1	1	1	1	0.99	0.99	0.99	0.99	0.99	1	1	1	0.99	0.97	1	1	1	1	0.99	1	1	0.99	1	1	1	1	0.99	1	0.99	1
Cluster_1602	103573_30_30_34	0.99	0.99	0.71	0.99	0.99	0.99	0.99	0.99	1	1	1	1	1	1	1	1	1	1	1	1	1	1	0.99	0.99	0.99	0.99	0.99	0.99	0.99	0.99	0.99	0.99	0.99	0.99	0.99	0.99	1	0.99	0.99	1	0.99	1	0.99	0.99	1	0.99	1	0.99
Cluster_1603	103573_30_30_56	0.99	0.99	1	1	1	1	1	1	1	1	1	1	1	1	1	1	1	1	1	1	1	1	0.99	0.99	0.99	0.99	0.99	1	1	1	1	0.99	1	0.99	1	1	1	1	1	1	0.99	1	1	1	1	1	1	1
Cluster_1604	103573_30_30_67	1	1	1	1	1	1	1	1	1	1	1	1	1	1	1	0.78	1	1	1	1	1	1	1	1	1	1	1	1	1	1	0.99	1	1	1	1	1	1	1	1	1	1	1	1	1	1	1	1	1
Cluster_1605	103573_30_30_9	1	1	1	0.98	0.97	1	1	1	0.93	0.93	0.93	1	0.93	0.93	1	1	1	1	1	1	0.93	1	1	1	1	0	1	1	0.95	0.86	0.86	0.95	0.93	0.93	1	0.99	1	1	0.95	0.95	1	0.93	1	1	0.93	0.95	0.94	0.66
Cluster_1606	103573_31_31_32	0	0	1	1	0	0	1	1	1	1	1	1	1	1	1	0.74	1	1	1	1	1	1	0	0	0	0	0	0	1	0.99	1	0.97	0.99	0.99	0.99	0.99	1	0.99	1	0.99	1	1	0.99	1	1	0.99	0.99	0.99
Cluster_1607	103573_32_32_18	0.99	0.99	0.65	0.66	0.66	0.66	0.66	0.65	1	1	1	1	1	1	1	0.86	1	1	1	1	1	1	0.98	0.98	0.98	0.69	0.85	0.66	0.66	0.99	0.66	0.65	0.66	0.66	0.66	0.99	0.66	0.66	0.66	0.66	0.66	0.66	0.66	0.66	0.66	0.66	0.66	0.66
Cluster_1608	103573_32_32_33	0.99	0.99	1	1	1	1	1	1	1	1	1	1	1	1	1	1	1	1	1	1	1	1	0.99	0.99	0.99	0.99	0.99	1	1	0.99	1	0.99	1	1	1	1	1	1	0.99	1	1	1	1	1	1	0.65	1	0.99
Cluster_1609	103573_33_33_4	1	1	1	0.68	1	1	1	1	1	1	1	1	1	1	1	1	1	1	1	1	1	1	1	1	1	1	1	1	1	1	1	0.99	1	1	1	1	1	1	1	1	1	1	1	1	1	1	1	1
Cluster_1610	103573_34_34_27	1	1	0	1	1	1	1	1	1	1	1	1	1	1	1	1	1	1	1	1	1	1	1	1	1	1	0.95	1	1	0.75	1	1	1	1	1	1	1	1	1	1	1	1	1	1	1	1	1	1
Cluster_1611	103573_35_35_26	0.98	0.98	0.98	0.98	0.98	0.98	0.98	0.98	1	1	1	1	1	1	1	1	1	1	1	1	1	1	0.98	0.98	0.98	0.98	0.98	0.97	0.97	0.99	0.98	0.97	0.98	0.98	0.98	1	0.98	0.98	0.98	0.98	0.98	0.98	0.98	0.98	0.98	0.98	0.98	0.98
Cluster_1612	103573_37_37_28	0.99	0.99	0.99	0.99	0.99	0.99	1	1	1	1	1	1	1	1	1	1	1	1	1	1	1	1	0.99	0.99	0.99	0.99	0.99	1	1	1	1	1	1	1	1	1	0.99	1	1	1	1	0.99	1	1	1	1	1	1
Cluster_1613	103573_38_38_33	0	0	0	0	0	0	0	0	0	0	0	0.12	0	0	1	1	1	1	1	1	0	1	0	0	0	0	0	0	0	0	0.05	0	0	0	0	0	0	0.1	0	0	0	0	0	0	0	0	0	0
Cluster_1614	103573_39_39_17	1	1	1	1	1	1	1	1	1	1	1	1	1	1	1	1	1	1	0	1	1	1	1	1	1	1	1	1	1	1	1	0.99	1	1	1	1	1	1	1	1	1	1	1	1	1	1	1	1
Cluster_1615	103573_39_39_29	1	1	1	1	1	1	1	1	1	1	1	1	1	1	1	1	1	1	0.52	1	1	1	1	1	1	1	1	1	1	1	0.99	1	1	1	1	1	1	1	1	1	1	1	1	1	1	1	1	1
Cluster_1616	103573_39_39_6	0.89	0.84	0.8	0	0.87	0.87	0.8	0.88	0.99	1	1	0.99	1	0.99	0.99	1	0.99	1	0.99	0.99	1	0.99	0.98	0.98	0.89	0.31	0.85	0.88	0.87	0.78	0.78	0.25	0.98	0.78	0.98	0.89	0.8	0.97	0.47	0.97	0.98	0.89	0.98	0.88	0.28	0.85	0.11	0.98
Cluster_1617	103573_3_3_102	0.99	0.99	1	0.99	1	1	1	1	1	1	1	1	1	1	1	1	1	1	0.06	1	0.06	1	1	1	1	1	1	1	1	1	1	1	1	1	1	1	1	1	1	1	1	1	1	1	1	1	1	1
Cluster_1618	103573_3_3_105	1	1	1	1	1	1	1	1	1	1	1	1	1	1	1	0.67	1	1	0.33	1	0.33	1	1	1	1	1	1	1	1	1	1	1	1	1	1	1	1	1	1	1	1	1	1	1	1	1	1	1
Cluster_1619	103573_3_3_122	0.07	0	0.08	0.07	0	0	0	0.03	0.05	1	1	1	1	1	1	1	1	1	0	1	0	1	0	0	0.03	0	0	0	0	0.04	0.05	0	0.03	0.05	0.03	0	0.06	0	0.06	0	0.05	0	0	0	0.06	0	0	0.03
Cluster_1620	103573_3_3_162	1	1	1	1	1	1	0.16	1	1	1	1	1	1	1	1	1	1	1	0.16	1	1	1	1	1	1	1	1	1	1	1	1	1	1	1	1	1	1	1	1	1	1	1	1	1	1	1	1	1
Cluster_1621	103573_3_3_178	0.98	0.98	1	0.81	0.98	0.98	1	0.52	1	1	1	1	1	1	1	1	1	1	0	1	1	1	0.99	0.99	0.98	0.98	0.98	0.99	0.99	0.99	0.99	0.91	1	1	1	1	0.99	1	0.99	1	1	0.99	1	0.99	1	0.99	1	1
Cluster_1622	103573_3_3_196	1	1	1	1	1	1	1	1	1	1	1	1	1	1	1	1	1	1	0	1	1	1	1	1	1	1	1	1	1	1	1	1	1	1	1	1	1	1	1	1	1	1	1	1	1	1	1	1
Cluster_1623	103573_3_3_49	0.99	0.99	1	1	0.99	0.99	0.99	0.99	1	1	1	1	1	1	1	1	1	1	0	1	0	1	0.99	0.99	0.99	0.99	0.99	0.98	0.98	1	0.99	1	0.98	1	0.98	1	1	0.55	0.99	1	0.98	1	0.98	1	1	1	1	0.98
Cluster_1624	103573_3_3_65	1	1	1	0.81	1	1	1	1	1	1	1	1	1	1	1	1	1	1	0.65	1	0.65	1	1	1	1	1	1	1	1	1	1	1	1	1	1	1	1	1	1	1	1	0.81	1	1	1	1	1	1
Cluster_1625	103573_3_3_66	1	1	1	1	1	1	1	1	1	1	1	1	1	1	1	1	1	1	0.77	1	0.77	1	1	1	0.99	1	1	1	1	0.99	1	1	1	1	1	1	1	1	1	1	1	1	1	1	1	1	1	1
Cluster_1626	103573_3_3_89	0.51	0.51	0.99	0.63	0.51	0.51	0.99	0.68	1	1	1	1	1	1	1	1	1	1	0.51	1	0.51	1	0.51	0.51	0.51	0.51	0.51	0.99	0.99	0.99	0.99	0.97	0.99	0.99	0.99	1	0.98	0.99	0.99	0.99	0.99	0.99	0.99	0.98	0.99	0.98	0.99	0.99
Cluster_1627	103573_41_41_17	0.32	0.33	1	0.99	1	0.33	1	0.99	0.33	0.32	0.33	0.33	0.31	0	1	0.33	0.33	1	0.33	0.33	1	0.33	0.31	0.31	0.32	0.33	0.33	0.33	0	0.33	0.98	0.32	0.33	1	0	0.99	0	0.33	0.34	0.98	0	0	0	0.33	0.33	0.34	0.99	0
Cluster_1628	103573_41_41_3	0.27	0.27	1	1	1	0.26	1	0.95	0.27	0.27	0.27	0.27	0.27	0	1	0.27	0.27	1	0.26	0.27	1	0.27	0.27	0.27	0.8	0.27	0.27	0.27	0.27	0.27	1	0.29	0.27	1	1	0.92	1	1	0.29	1	0.29	0	1	0.29	0.27	0.26	0.93	1
Cluster_1629	103573_41_41_7	0.43	0.43	1	1	1	0.43	1	0.97	0.4	0.43	0.43	0.43	0.43	0	1	0.43	0.43	1	0.43	0.43	1	0.43	0.43	0.43	0.43	0.43	0.43	0.43	0.43	0.43	1	0.43	0.43	1	0	0.98	0	0.43	0.43	1	0.43	0	0.43	0.43	0.43	0.43	0.98	0.42
Cluster_1630	103573_42_42_25	0.99	0.99	1	1	0.99	0.99	1	1	1	1	1	1	1	1	1	1	1	1	1	1	1	1	1	1	0.99	1	1	1	1	1	1	1	0.99	0.99	0.99	1	1	0.66	1	1	1	1	0.99	1	1	0.99	1	0.99
Cluster_1631	103573_43_43_12	0.32	0.32	1	1	0.29	0.31	0.31	0.28	0.32	0.32	0.32	0.69	0.32	0.32	1	1	1	1	1	1	0.31	1	0.28	0.28	0.99	0.32	0.32	0.3	0.28	0.31	0.3	0.31	0.32	0.28	0.32	0.28	0.32	0.28	0.28	0.31	0.31	0.28	0.32	0.3	0.28	0.31	0.31	0.3
Cluster_1632	103573_43_43_24	1	1	1	1	1	1	1	0.05	0.07	0.07	0.07	0.85	0.07	0.07	1	1	1	1	1	1	1	1	1	1	1	1	1	0.62	0.05	0.07	0.16	0.2	0.17	0.2	0.23	0.07	0.07	0.07	0.2	0.07	0.06	0.07	0.17	0.2	0.07	0.22	0.07	0.17
Cluster_1633	103573_43_43_5	0.31	0.5	1	1	0.31	0.31	0.33	0.36	0.5	0.5	0.5	0.5	0.16	0.5	1	0.5	0.5	1	0.5	0.5	0.5	0.5	0.39	0.39	1	0.51	0.33	0.93	1	1	0.5	0.49	0.39	0.51	0.51	0.36	0.51	0.51	0.39	0.5	0.51	0.51	0.51	0.5	0.38	1	0.51	0.51
Cluster_1634	103573_44_44_9	0.39	0.97	0.52	0.52	0	0	0.99	0	0	0	0	0.79	0	0	1	0.79	0.79	1	0.79	0.79	0	0.79	0	0	0.47	0.28	0.28	0	0	0	0.49	0	0	0	0.99	0	0.96	0	0	0	0	0	0	0	0.35	0.99	0	0
Cluster_1635	103573_45_45_23	1	1	0.58	1	1	1	1	1	1	1	1	1	1	1	1	1	1	1	1	1	1	1	1	1	1	1	1	1	1	1	1	1	1	1	1	1	1	1	1	1	1	1	1	0	1	1	1	1
Cluster_1636	103573_45_45_24	1	1	1	1	1	1	1	1	1	1	1	1	1	1	1	1	1	1	1	1	1	1	1	1	1	1	1	1	1	1	1	1	1	1	1	1	1	1	1	1	1	1	1	0	1	1	1	1
Cluster_1637	103573_45_45_4	0.96	0.97	0.15	0.98	0.34	0.34	0.34	0.34	1	1	1	1	1	1	1	1	1	1	1	1	1	1	0.95	0.95	0.98	0.98	0.98	0.34	0.34	0.23	0.95	0.96	0.34	1	0.34	1	0.98	0.34	0.34	0.98	0.34	1	0.34	0.99	0.98	0.34	0.98	0.34
Cluster_1638	103573_45_45_8	1	1	1	1	1	1	1	1	1	1	1	1	1	1	1	1	1	1	1	1	1	1	1	1	1	1	1	1	1	1	1	1	1	1	1	1	1	1	1	1	1	1	1	0	1	1	1	1
Cluster_1639	103573_46_46_111	0.97	1	1	1	0.97	0.97	0.98	0	1	1	1	0.97	1	1	1	0.76	0.97	1	0.97	0.97	1	0	0.97	0.97	0.97	0.97	0.97	0.97	0.99	1	1	0.97	0.99	1	0.99	1	1	1	0.99	1	0.99	1	0.99	1	1	0.97	1	0.99
Cluster_1640	103573_46_46_119	1	1	1	1	1	1	1	0.1	1	1	1	1	1	1	1	1	1	1	1	1	1	0.1	1	1	1	1	1	1	1	1	1	1	1	1	1	1	1	1	1	1	1	1	1	1	1	1	1	1
Cluster_1641	103573_46_46_127	0.98	0.99	0.99	0.99	0.98	0.98	0.99	0	1	1	1	1	1	1	1	0.89	1	1	1	1	1	0	0.98	0.98	0.98	0.98	0.87	0.99	1	0.99	0.99	0.97	0.99	1	0.99	1	0.99	0.99	1	0.99	0.99	0.89	0.99	0.99	0.99	1	0.99	0.88
Cluster_1642	103573_46_46_26	0	0	0	0	0	0	0	0	0	0	0	0	0	0	1	0	0	1	0	0	0	0	0	0	0	0	0	0	0	0	0	0	0	0	0	0	0	0	0.94	0	1	1	0	0	0	0	0	0
Cluster_1643	103573_46_46_30	0.26	0.26	0.24	0.22	0.26	0.26	0.22	0.22	0.22	0.22	0.22	0.22	0.22	0.22	1	0.22	0.22	1	0.22	0.22	0.22	0.22	0.26	0.26	0.26	0.26	0.26	0.22	0.22	0.22	0.22	0.22	0.22	0.22	0.22	0.22	0.22	0.22	0.22	0.22	0.22	0.22	0.22	0.22	0.22	0.22	0.22	0.22
Cluster_1644	103573_46_46_32	0.25	0.25	0.25	0.25	0.25	0.25	0.25	0.44	0.25	0.25	0.25	0.29	0.25	0.25	1	0.29	0.29	1	0.29	0.29	0.23	0.25	0.25	0.25	0.25	0.25	0.25	0.29	0.25	0.25	0.25	0.25	0.25	0.25	0.25	0.25	0.25	0.25	0.47	0.25	0.25	0.25	0.25	0.25	0.25	0.29	0.25	0.25
Cluster_1645	103573_46_46_33	0.34	0.34	0.23	0.23	0.34	0.34	0.33	0.33	0.24	0.24	0.24	0.24	0.24	0.24	1	0.24	0.24	1	0.24	0.24	0.24	0.24	0.34	0.34	0.33	0.33	0.33	0.33	0.33	0.24	0.33	0.34	0.33	0.24	0.33	0.24	0.24	0.24	0.33	0.24	0.33	0.24	0.33	0.24	0.24	0.24	0.24	0.33
Cluster_1646	103573_46_46_54	1	1	1	1	1	1	1	0	1	1	1	1	1	1	1	1	1	1	1	1	1	0	1	1	1	1	1	1	1	1	1	1	1	1	1	1	1	1	1	1	1	1	1	1	1	1	1	1
Cluster_1647	103573_47_47_14	1	0.99	1	1	0.99	0.99	0.67	0.13	1	1	1	1	1	1	1	1	1	1	1	1	1	0.14	1	1	1	1	1	0.99	0.99	0.74	1	1	1	0.99	1	1	1	0.99	0.99	1	0.99	1	1	1	1	0.99	1	1
Cluster_1648	103573_47_47_16	1	1	1	1	1	1	1	0	1	1	1	1	1	1	1	1	1	1	1	1	1	0	1	1	1	1	1	1	1	1	1	1	1	1	1	1	1	1	1	1	1	1	1	1	1	1	1	1
Cluster_1649	103573_47_47_3	1	1	1	1	1	1	1	0.23	1	1	1	1	1	1	1	1	1	1	1	1	1	0.24	1	1	1	1	1	1	1	1	1	1	1	1	1	1	1	1	1	1	1	1	1	1	1	1	1	1
Cluster_1650	103573_48_48_12	0.78	0.78	0.78	0.78	0.89	0.41	0.78	0.78	0.78	0.78	0.78	0.35	0.44	0.44	1	0.35	0.35	1	0.35	0.35	0.44	0.35	0.78	0.78	0.78	0.78	0.78	0.43	0	0.78	0.78	0.41	0	0.78	0	0.77	0	0.29	0.35	0.78	0.35	0.35	0	0.78	0.88	0.78	0.65	0
Cluster_1651	103573_48_48_18	0.75	0.75	0.75	0.64	0.32	0.75	0.75	0.75	0.75	0.75	0.75	0.6	0.75	0.75	1	0.6	0.6	1	0.6	0.6	0.75	0.75	0.75	0.74	0.75	0.75	0.75	0.75	0	0.75	0.05	0.75	0	0.6	0.54	0.6	0.37	0.75	0.6	0.75	0.6	0.29	0.6	0.6	0.97	0.75	0.75	0.13
Cluster_1652	103573_48_48_23	0	0.6	0	0	0	0	0	0	0	0	0	0	0	0	1	0	0	1	0	0	0	0	0	0	0	0	0	0	0	0.59	0	0	0	0	0	0	0	0	0	0	0	0	0	0	0	0	0	0
Cluster_1653	103573_48_48_24	0.66	0.64	0	0.7	0	0.66	0	0.68	0	0	0	0	0	0	1	0	0	1	0	0	0	0	0.68	0	0	0	0	0	0	0.7	0	0	0	0	0	0	0	0	0	0	0	0	0	0	0	0	0	0
Cluster_1654	103573_48_48_29	0.98	0.98	0.98	0.91	0.92	0.91	0.98	0.53	0.84	0.84	0.84	0.98	0.98	0.84	1	0.98	0.98	1	0.95	0.98	0.98	0.98	0.98	0.94	0.98	0.9	0.9	0.91	0.08	0.88	0.08	0.98	0.08	0.08	0.99	0.99	0.99	0.91	0.08	0.98	0.99	0.99	0.99	0.99	0.84	0.91	0.99	0.08
Cluster_1655	103573_49_49_9	0.98	0.98	0.99	0.99	0.99	0.99	1	1	1	1	1	1	0.36	1	1	0.64	1	1	1	1	1	0.36	0.98	0.98	0.98	0.98	0.98	0.98	0.98	0.99	0.99	0.99	0.98	0.99	0.98	0.99	0.99	0.99	0.98	0.99	0.97	0.99	0.98	0.99	0.99	0.99	0.99	0.98
Cluster_1656	103573_4_4_101	0.98	0.98	1	1	0.98	0.98	0.99	0.99	1	1	1	1	1	1	1	1	1	1	1	1	1	1	0.97	0.97	0.98	0.97	0.97	0.99	0.99	0.99	0.98	0.98	0.98	0.99	0.98	1	0.99	0.99	0.99	0.98	0.99	0.99	0.98	0.99	0.98	0.99	0.98	0.98
Cluster_1657	103573_4_4_204	1	1	1	1	1	1	1	1	1	1	1	1	1	1	1	1	1	1	1	1	1	1	1	1	1	1	1	1	1	1	1	1	1	1	1	1	1	1	1	1	1	1	1	1	1	1	1	1
Cluster_1658	103573_4_4_235	1	1	1	1	1	1	1	1	1	1	1	1	1	1	1	1	1	1	1	1	1	1	1	1	0.99	1	1	1	1	1	1	1	1	1	1	1	1	1	1	1	1	1	1	1	1	1	1	1
Cluster_1659	103573_4_4_270	0.99	0.99	1	1	0.99	0.99	1	1	1	1	1	1	1	1	1	1	1	1	1	1	1	1	0.99	0.99	0.99	0.99	0.99	1	1	1	0.99	0.99	1	0.99	1	0.47	1	0.99	1	1	1	0.99	0.99	1	1	0.99	1	1
Cluster_1660	103573_4_4_282	0.98	0.98	0.99	0.99	0.99	0.99	0.99	0.98	1	1	1	1	1	1	1	1	1	1	1	1	1	1	0.99	0.99	0.99	0.99	0.99	0.99	0.99	0.99	0.99	0.99	0.98	0.99	0.99	0.25	0.99	0.99	0.99	0.99	0.99	0.25	0.99	0.99	0.99	0.99	0.99	0.99
Cluster_1661	103573_4_4_3	0	0	0	0	0	0	0	0	1	1	1	0.91	0.99	0.99	1	1	1	1	1	1	0.99	1	0	0	0	0	0	0	0	0	0	0	0	0	0	1	0	0	0	0	0	0	0	0	0	0	0	0
Cluster_1662	103573_4_4_30	1	1	0.57	1	0.99	0.99	1	1	0.99	0.99	0.99	1	1	1	1	1	1	1	1	1	1	1	1	1	1	0.99	0.99	1	1	1	1	1	1	1	1	1	0.99	1	1	1	1	1	1	1	1	1	1	1
Cluster_1663	103573_4_4_319	0.22	0.22	1	1	0.22	0.22	1	1	1	1	1	1	1	1	1	1	1	1	1	1	1	1	0.22	0.22	0.25	0.25	0.25	1	1	1	1	0.99	1	1	1	1	0.39	1	1	1	1	1	1	1	1	1	1	1
Cluster_1664	103573_4_4_327	0.77	0.77	0.31	0.78	0.77	0.77	0.76	0.76	0.78	0.78	0.78	0.78	0.78	0.78	1	0.78	0.78	1	0.78	0.78	0.78	0.78	0.59	0.59	0.77	0.77	0.77	0.76	0.76	0.78	0.77	0.77	0.76	0.77	0.76	0.78	0.27	0.78	0.76	0.78	0.76	0.78	0.76	0.78	0.78	0.38	0.78	0.76
Cluster_1665	103573_4_4_35	0.98	0.98	0.98	0.98	0.98	0.98	0.98	0.98	1	1	1	1	1	1	1	1	1	1	1	1	1	1	0.98	0.98	0.96	0.96	0.96	0.98	0.98	0.18	0.98	0.98	0.98	0.98	0.98	0.98	0.98	0.98	0.98	0.98	0.98	0.98	0.98	0.18	0.98	0.98	0.98	0.98
Cluster_1666	103573_4_4_6	1	1	1	1	1	1	1	1	1	1	1	1	1	1	1	1	1	1	1	1	1	1	1	1	1	1	1	1	1	1	1	1	1	1	1	1	1	1	1	1	1	1	1	1	1	1	1	1
Cluster_1667	103573_4_4_70	1	1	0.71	1	1	1	1	1	1	1	1	1	1	0.98	1	1	1	1	1	1	1	1	1	1	1	1	1	1	1	1	1	1	1	1	1	1	1	1	1	1	1	1	1	1	1	1	1	1
Cluster_1668	103573_4_4_81	1	1	1	1	1	1	1	1	1	1	1	1	1	1	1	1	1	1	1	1	1	1	1	1	1	1	1	1	1	1	1	1	1	1	0.92	1	1	1	1	1	1	1	1	1	1	1	1	1
Cluster_1669	103573_50_50_3	1	1	1	1	1	1	1	1	1	1	1	1	1	1	1	1	1	1	1	1	1	1	1	1	1	1	1	1	1	1	1	1	1	1	1	1	1	1	1	1	1	0.99	1	1	1	1	1	1
Cluster_1670	103573_51_51_21	0	0.43	0	0	0.99	0.99	0.99	0.97	0.41	0.41	0.43	0.43	0.43	0	1	0.43	0.43	1	0.43	0.43	0.38	0.43	0.37	0.37	0.45	0.99	0.99	0	0	0	0	0.3	0.98	0	0.98	0	0	0.99	0.96	0.99	0	0	0.98	0.96	0	0.38	0	0
Cluster_1671	103573_51_51_23	0	0	0.1	0	0	0	0	0	0.1	0.1	0.1	0	0	0	1	0	0	1	0	0	0.95	0	0.94	0.94	0	0	0	0	0	0	0.1	0.94	0	0.99	0	1	0	0	0	1	0	0	0	0	0	0	0	0
Cluster_1672	103573_51_51_27	0.19	0.28	0.29	0.29	0.28	0.28	0.28	0.99	0.28	0.28	0.28	0.2	0.28	0.28	1	0.2	0.2	1	0.2	0.2	0.28	0.2	0.2	0.2	0.2	0.29	0.29	0	0	0.28	0	0.28	0	0	0	0	0.28	0	0.28	0	0	0.19	0	0.28	0	0.28	0.19	0
Cluster_1673	103573_52_52_1	0.99	0.99	1	1	0.99	0.99	1	1	1	1	1	1	1	1	1	1	1	1	1	1	1	1	0.99	0.99	0.99	0.99	0.99	1	1	1	1	0.99	1	1	0.99	1	0.99	0.99	1	1	1	1	1	1	1	1	1	1
Cluster_1674	103573_53_53_7	1	1	1	1	0	0	0	0	1	1	1	1	1	1	1	1	1	1	1	1	1	0.44	1	1	1	1	1	0	0	1	0.44	1	0	0.44	0	1	0.99	0.44	0.44	1	0	1	0	0.99	1	0.44	1	0
Cluster_1675	103573_54_54_8	0.99	0.99	0.99	1	1	1	1	1	1	1	1	1	1	1	1	1	1	1	1	1	1	1	0.99	0.99	0.99	0.99	0.99	1	0.99	1	1	1	0.99	1	0.99	1	1	1	0.99	1	0.99	1	0.99	0.99	1	1	1	0.92
Cluster_1676	103573_56_56_6	1	1	1	1	1	1	1	1	1	1	1	1	1	1	1	1	1	1	1	1	1	1	1	1	1	1	1	0.99	1	1	1	1	1	1	1	1	1	1	1	1	1	1	1	1	1	1	1	1
Cluster_1677	103573_57_57_15	0	0.98	0.53	0	0	0	1	0	0	0	0	1	0	0	1	0.53	1	1	1	1	0	0.56	0.55	1	1	1	1	0.97	0	0.04	0	0.07	0	0.07	0.07	0.07	0	0	1	0.07	0	0.05	0.07	0	0.07	0	0.07	1
Cluster_1678	103573_59_59_16	0.85	1	1	0.99	0.85	0.87	1	1	1	1	1	0.85	1	1	1	0.85	0.85	1	0.85	0.85	1	0.97	0.83	0.83	0.97	0.81	0.83	1	0.13	1	0.56	0.83	0	0.82	0.85	0.82	0	0.83	0.83	0.95	0.83	0.71	0	0.82	0.82	0.95	0.95	0.13
Cluster_1679	103573_5_5_147	0.24	0.24	0.97	0.97	0.95	0.95	0.99	0.99	0.98	1	0.97	1	1	1	1	0.98	1	0.97	1	1	1	1	0.96	0.96	0.96	0.96	0.96	0.98	0.99	0.99	0.47	0.96	0.97	0.89	0.73	0.37	0.98	0.97	0.99	0.99	0.97	0.64	0.97	0.91	0.43	0.97	0.52	0.53
Cluster_1680	103573_5_5_21	1	1	1	1	1	1	1	1	1	1	1	1	1	1	1	1	1	1	1	1	1	1	1	1	1	1	1	1	1	1	1	1	1	1	1	1	1	1	1	1	1	1	1	1	1	1	1	1
Cluster_1681	103573_5_5_41	1	1	1	1	1	1	1	1	1	1	1	1	1	1	1	1	1	1	1	1	1	1	1	1	1	1	1	1	1	1	1	1	1	1	1	1	1	1	1	1	1	1	1	1	1	1	1	1
Cluster_1682	103573_5_5_58	0.99	0.99	1	1	1	1	1	1	1	1	1	1	1	1	1	1	1	1	1	1	1	1	1	0.99	1	0.99	0.99	1	1	1	1	0.99	0.99	0.99	0.99	1	1	1	1	1	1	1	1	1	1	1	1	1
Cluster_1683	103573_5_5_61	0.99	0.99	1	1	1	1	1	1	1	1	1	1	1	1	1	1	1	1	1	1	1	1	0.19	0.19	1	0.99	0.99	0.19	1	1	1	1	1	1	1	1	1	1	1	1	1	1	1	1	1	1	1	1
Cluster_1684	103573_5_5_69	0.98	0.98	0.99	0.99	0.98	0.98	0.99	0.99	1	1	1	1	1	1	1	1	1	1	1	1	1	1	0	0	0.99	0.99	0.99	0	0.99	0.99	0.98	0.99	0.99	0.99	0.99	1	0.99	1	0.99	1	0.99	0.99	0.99	1	1	1	1	0.99
Cluster_1685	103573_5_5_99	0.99	0.99	1	1	0.99	0.99	1	1	1	1	1	1	1	1	1	1	1	1	1	1	1	1	0.99	0.99	0.99	0.99	0.99	1	0.99	1	0.58	0.99	0.99	1	0.99	1	1	1	1	1	1	1	0.99	1	1	1	1	0.99
Cluster_1686	103573_60_60_10	0.14	0.14	0.99	0	0.37	0.14	0	0	0	0	0	0.14	0	0.14	1	0	0	1	0	0	0	0.14	0.37	0.37	0.14	0.14	0.14	0	0.35	0.35	0.34	0	0	0	0.15	0.14	0.96	0.35	1	0	0	0.14	0	0.35	0.14	0.36	0	0.16
Cluster_1687	103573_60_60_2	0	0	0.81	0	0	0	0	0	0	0	0	0	0	0	1	0	0	1	0	0	0	0	0.3	0.28	0	0	0	0	0	0.69	0	0	0	0	0	0	0.28	0	0	0	0	0	0	0	0	0	0	0
Cluster_1688	103573_60_60_3	0	0	0	0	0	0	0	0	0	0	0	0	0	0	1	0	0	1	0	0	0.14	0	0	0	0	0	0	0	0	0.41	0	0	0	0	0	0	0	0	0	0	0	0.15	0	0	0	0	0.15	0
Cluster_1689	103573_60_60_6	0	0	0.9	0	0.5	0	0	0	0	0	0	0	0	0	1	0	0	1	0	0	0	0	0.47	0.47	0	0	0	0	0	0.71	0	0	0	0	0	0	0.91	0	0.73	0	0	0	0	0	0	0	0	0
Cluster_1690	103573_64_64_3	0.98	0.98	0.78	1	0.21	0	0	0.44	0.44	0.44	0.44	0.98	0	0	1	0.98	0.98	1	0.98	0.98	0.58	0.98	0.58	0.58	0.98	0	0	0.98	0	0.44	0.78	0.72	0.25	0	0.23	0.44	0.25	0.44	0.25	0.25	0	0.22	0.23	0	0.44	0.25	0	0.25
Cluster_1691	103573_65_65_5	0	0	1	1	0	0	0	0.98	1	1	1	1	1	1	1	1	1	1	1	1	1	0	0	0	0	0	0	0	0	0.99	0.26	0.98	0	0.26	0	1	1	0	0.98	1	0.26	0.99	0	1	1	0.99	1	0
Cluster_1692	103573_66_66_6	0.77	0.77	0.77	0.77	0.76	0.76	0.77	0.77	0.77	0.77	0.77	0.8	0.77	0.77	1	1	1	1	1	1	0.77	0.77	0.77	0.77	0.76	0.76	0.76	0.77	0.77	0.77	0.77	0.77	0.77	0.77	0.77	0.77	0.77	0.77	0.77	0.77	0.77	0.77	0.77	0.77	0.77	0.77	0.77	0.77
Cluster_1693	103573_67_67_10	0.46	0.65	0.97	0.97	0.97	0.97	1	0.98	1	1	1	1	1	1	1	1	1	1	1	1	1	1	0.97	0.97	0.97	0.97	0.97	0.96	0.44	1	0.44	0.45	0.44	0.44	0.44	0.44	0.46	0.44	0.42	0.45	0.66	0.44	0.44	0.97	0.45	0.44	0.45	0.44
Cluster_1694	103573_68_68_1	0	0	0	0	0.34	0.34	0.75	1	0.74	0.73	0.74	0.74	1	0	1	0.73	0.73	1	0.74	0.74	0.76	0.73	0.73	0.74	0.73	0.73	0.73	0.73	0.71	0.73	0.73	0	0	1	0	0	0	1	1	0.73	0	0.73	0	0.74	0.62	0	0	0.73
Cluster_1695	103573_69_69_5	1	0.99	0.98	0.99	0.99	0.99	1	1	0.43	1	1	1	1	1	1	1	1	1	1	1	0.42	1	1	1	1	0.42	0.99	0.43	0	1	0.99	0.98	0.42	1	1	0.99	0.34	0.43	0.42	1	1	1	0	1	0	1	0.43	1
Cluster_1696	103573_6_6_105	0.99	0.99	1	1	1	1	1	1	1	1	1	1	1	1	1	1	1	1	1	1	1	1	1	1	1	1	1	1	1	1	1	1	1	1	1	1	1	1	1	1	1	1	1	1	1	1	1	1
Cluster_1697	103573_6_6_110	1	1	1	1	1	1	1	1	1	1	1	1	1	1	1	1	1	1	1	1	1	1	1	1	1	1	1	1	1	1	1	1	1	1	1	1	1	1	1	1	1	1	1	1	1	1	1	1
Cluster_1698	103573_6_6_139	1	1	1	1	0.99	0.99	1	1	1	1	1	1	1	1	1	1	1	1	1	1	0.99	1	0.99	0.99	1	1	1	1	1	0.99	0.99	0.98	1	1	1	1	1	1	1	1	1	1	1	1	1	1	1	1
Cluster_1699	103573_6_6_55	1	1	1	1	0.99	0.99	1	1	1	1	1	1	1	1	1	1	1	1	1	1	1	1	0.99	0.99	0.99	0.99	0.99	1	1	1	0.99	1	1	1	1	1	1	1	1	1	1	1	1	1	1	1	1	1
Cluster_1700	103573_6_6_83	0.28	0.28	1	1	0.32	0.32	0.99	0.99	1	1	1	1	1	1	1	1	1	1	1	1	1	1	0.28	0.28	0.28	0.24	0.28	0.99	0.99	0.98	0.98	0.28	0.99	0.98	0.99	1	0.98	0.74	1	1	0.99	0.98	0.99	0.28	1	0.98	1	0.99
Cluster_1701	103573_6_6_86	0.13	0.09	1	1	0.09	0.08	0.1	0.99	1	1	1	1	1	1	1	1	1	1	1	1	1	1	0.13	0.13	0.13	0.13	0.13	0.99	0.98	0.95	1	0.12	0.99	0.99	0.99	0.7	1	1	0.99	1	0.81	1	0.99	1	1	0.99	1	0.99
Cluster_1702	103573_6_6_92	1	1	1	1	0.99	0.99	0.97	0.98	1	1	1	1	1	1	1	1	1	1	1	1	1	1	0.99	0.99	0.99	1	1	0.98	0.98	1	0.99	0.99	0.98	1	0.98	1	1	1	0.99	1	0.98	1	0.98	1	1	1	1	0.97
Cluster_1703	103573_71_71_5	0	0	0.99	0.95	0.99	0	1	0	0	0	0	0	0	0	1	0	0	0.95	0	0	1	0	0	0	0.99	0	0	0	0	0	0	1	0	0.99	0	0	0	0	0	1	0	0.99	0	0	0	1	1	0
Cluster_1704	103573_73_73_5	1	0.08	0.09	0.07	0.08	0.08	1	0.09	1	1	1	1	1	1	1	1	1	1	1	1	1	1	0.09	0.08	0.08	0.08	0.08	0.99	0	0	0.17	0.08	0.99	0.17	0.08	0.08	0.08	0.09	0.08	0.17	0.24	0.09	0.08	0.17	0.08	0	0.17	0.17
Cluster_1705	103573_73_73_8	0.64	0	0.24	0.24	0.56	0.24	1	0	1	1	1	1	1	1	1	1	1	1	1	1	1	1	0	0.13	0.46	0.24	0.24	0	0.24	0.15	0	0	0	0.25	0	0.24	0	0.25	0	0.13	0.13	0.2	0	0.24	0.25	0	0.13	0
Cluster_1706	103573_75_75_1	1	1	0.98	0.98	0.81	1	1	1	1	1	1	1	1	1	1	1	1	0.85	1	1	1	1	0.81	0.88	0.86	0.88	0.81	1	1	1	0.93	0.93	1	1	1	0.93	0.93	1	0	0.94	0	1	1	1	0.94	1	1	0.74
Cluster_1707	103573_75_75_12	0	0	0	0	1	0	0	0	1	1	1	1	1	1	1	1	1	1	1	1	1	1	0	1	0	0	0	0	0	0	0	0	0	0	0	0	0	0	0	0	0	0	0	0	0.99	0	0	0
Cluster_1708	103573_77_77_4	0.37	0.34	0.99	0.59	1	0.36	1	0.74	0.33	0.35	0.33	0.34	0.36	0	1	0.34	0.34	1	0.35	0.35	1	0.34	0.34	0.34	1	0.36	0.36	0.34	0.35	0.35	0.75	0.35	0.35	1	0.99	0.95	0.75	0.75	0.35	0.75	0.36	0	1	0.36	0.35	0.35	0.75	0.75
Cluster_1709	103573_77_77_6	0	0	0.44	0.42	0.44	0	0.59	0.59	0	0	0	0	0	0	1	0	0	1	0	0	0.44	0	0	0	0.44	0	0	0.66	0	0.58	0	0	0	0.44	0.44	0.4	0	0.33	0.63	0	0	0	0.44	0	0	0	0.4	0
Cluster_1710	103573_79_79_5	0	0	0	0	0	0	0	0	0	0	0	0	0	0	1	0	0	1	0	0	0	0	0	0	0	0	0	0	0	0	0	0	0	0	0	0	0	0	0	0	0	0	0	0	0	0	0	0
Cluster_1711	103573_7_7_118	0.99	0.99	1	1	1	1	1	0.99	1	1	1	1	1	1	1	1	1	1	1	1	1	1	0.99	0.99	0.99	0.99	0.99	0.99	0.99	1	1	0.99	0.99	1	0.99	1	1	1	0.99	1	0.99	1	0.99	1	1	1	1	0.99
Cluster_1712	103573_7_7_121	0	0	0.99	0.99	0	0	0.99	0.91	1	1	1	1	1	1	1	1	1	1	1	1	1	1	0	0	0	0	0	0.98	0.98	0.51	0.11	0.1	0.99	1	0.99	1	0.99	1	0	0.99	0.99	0	0.99	1	0.99	1	0.99	0.99
Cluster_1713	103573_7_7_138	1	1	1	1	1	1	1	1	1	1	1	1	1	1	1	1	1	1	1	1	1	1	1	1	1	1	1	1	1	1	1	1	1	1	1	1	1	1	1	1	1	1	1	1	1	1	1	1
Cluster_1714	103573_7_7_16	0.99	0.99	1	0.99	0.99	0.99	1	1	1	1	1	1	1	1	1	1	1	1	1	1	1	1	0.99	0.99	1	1	1	1	1	1	0.99	1	1	1	1	1	1	1	0.99	1	1	1	1	1	1	1	1	1
Cluster_1715	103573_7_7_19	1	1	1	1	1	1	0.99	1	1	1	1	1	1	1	1	1	1	1	1	1	1	1	1	1	1	1	1	1	1	0.99	1	1	1	1	1	1	1	1	1	1	1	1	1	1	1	1	1	1
Cluster_1716	103573_7_7_25	0	0	1	1	0.98	0.61	1	0.99	1	1	1	1	1	1	1	1	1	1	1	1	1	1	0	0	0	0	0	0	0	1	0	0.98	1	0	1	1	0	0	0	1	0.99	0	1	0	1	0	1	1
Cluster_1717	103573_7_7_36	0.99	0.99	0.46	1	0.99	0.99	1	1	1	1	1	1	1	1	1	1	1	1	1	1	1	1	0.98	0.98	0.99	0.09	0.99	0.73	0.73	1	1	0.99	1	1	1	1	1	1	1	1	1	1	1	1	0.99	1	1	1
Cluster_1718	103573_7_7_62	0.99	0.99	1	1	0.99	0.99	1	1	1	1	1	1	1	1	1	1	1	1	1	1	1	1	0.99	0.99	0.99	0.21	0.99	1	1	0.99	0.99	1	1	1	1	1	1	1	1	1	1	1	1	1	1	1	1	1
Cluster_1719	103573_7_7_93	0.99	0.99	1	1	0.99	0.99	1	0.98	1	1	1	1	1	1	1	1	1	1	1	1	1	1	0.99	0.99	0.99	0.99	0.99	1	1	0.99	1	1	1	1	1	1	1	1	1	1	1	1	1	1	1	1	1	1
Cluster_1720	103573_81_81_3	0.61	0.61	0.61	0.61	0.61	0.61	0.6	0.61	0.58	0.61	0.61	0.93	0.61	0.61	1	0.93	0.93	1	0.93	0.93	0.61	0.61	0.61	0.61	0.61	0.61	0.61	0.67	0.61	0.58	0.61	0.61	0.61	0.61	0.61	0.61	0.61	0.61	0.61	0.61	0.61	0.61	0.61	0.61	0.61	0.61	0.61	0.61
Cluster_1721	103573_81_81_5	0.25	0.24	0.24	0.25	0.25	0.25	0.24	0.24	0.23	0.25	0.25	0.25	0.25	0.25	1	0.25	0.23	1	0.25	0.25	0.25	0.25	0.25	0.25	0.25	0.25	0.25	0.31	0.25	0.24	0.25	0.25	0.25	0.25	0.25	0.25	0.25	0.25	0.25	0.25	0.25	0.25	0.25	0.25	0.25	0.25	0.25	0.25
Cluster_1722	103573_82_82_3	0	0	0	0	0.97	0	0	0	0	0	0	0	0	0	1	0.87	0	1	0	0	0	0	0.62	0	0	0	0	0	0	0	0	0	0	0	0	0	0	0	0	0	0	0	0	0	0	0	0	0
Cluster_1723	103573_86_86_3	0	0	1	1	0	0	1	1	1	1	1	0.29	1	1	1	1	1	1	1	1	1	1	0	0	0	0	0	0	0.41	1	0.97	0.82	1	1	1	1	1	1	0.84	0.83	0.41	1	1	0.99	0.83	0.99	0.83	1
Cluster_1724	103573_8_8_100	0.99	0.99	1	1	0.99	0.99	0.99	1	1	1	1	1	1	1	1	1	1	1	1	1	1	1	0.98	0.98	0.98	0.98	0.75	1	1	1	1	0.98	1	1	1	1	1	1	1	1	1	1	1	1	1	1	1	1
Cluster_1725	103573_8_8_105	0.98	0.97	0.98	0	0.97	0.97	0.99	0.99	1	1	1	1	1	1	1	1	1	1	1	1	1	1	0.97	0.97	0.96	0.96	0.96	0.99	0.99	1	1	0.96	0.99	0.99	0.99	1	1	0.99	0.98	1	0.99	1	0.99	1	1	0.99	1	0.99
Cluster_1726	103573_8_8_29	1	1	1	1	1	1	1	1	1	1	1	1	1	1	1	1	1	1	1	1	1	1	1	1	1	1	1	1	1	1	1	1	1	1	1	1	1	1	1	1	1	1	1	1	1	1	1	1
Cluster_1727	103573_8_8_85	0.9	0.9	1	1	0.9	0.5	0.88	0.99	1	1	1	0.68	1	1	1	1	1	1	0.86	1	1	1	0.9	0.9	0.9	0.9	0.9	0.62	0.99	0.99	0.98	0.91	0.99	0.98	0.99	0.99	1	0.99	0.99	1	0.99	0.99	0.99	1	1	1	1	0.99
Cluster_1728	103573_8_8_94	1	1	1	1	1	1	1	1	1	1	1	1	1	1	1	1	1	1	1	1	1	1	1	1	1	1	1	1	1	1	1	0.99	1	1	1	1	1	1	1	1	1	1	1	1	1	1	1	1
Cluster_1729	103573_90_90_3	0.99	1	0.99	0.99	0.99	0.99	0.93	1	1	1	1	0.91	1	1	1	1	1	1	1	1	1	1	0.93	0.93	0.93	0.93	0.57	0	0.99	0.58	0.06	0	0	0	0	0.06	0.06	0	0.06	0.06	0	0	0	0	0.06	0	0.06	0
Cluster_1730	103573_93_93_7	0	0	0.92	0	0.62	0	0	0	0	0	0	0	0	0	1	0	0	1	0	0	0	0	0.22	0.22	0	0	0	0	0	0.61	0	0	0	0	0	0	0.23	0	0.62	0	0	0	0	0	0	0	0	0
Cluster_1731	103573_94_94_10	0	0	0	0	0	0	0	0	1	1	1	0.49	1	1	1	0.56	0.56	1	0.56	0.56	1	0.56	0	0	0	0	0	0	0	0.05	0.05	0.05	0	0	0	0.56	0	0	0	0	0	0.05	0	0	0	0	0	0
Cluster_1732	103573_94_94_26	0	0	0.25	0	0.96	0	0.03	0.1	0.15	0	0	0	0	0	1	0.03	0	1	0	0	0	0	0.93	0.95	0.04	0.04	0	0.04	0.32	0.32	0.32	0	0	0.07	0.04	0	0.31	0.31	0.26	0	0	0	0	0.31	0	0.7	0	0.04
Cluster_1733	103573_95_95_3	0.16	0.15	0.99	0.99	0	0	0.93	0.99	1	1	1	1	1	1	1	0.67	1	1	1	1	1	1	0.16	0.16	0.16	0.16	0.16	0.99	0.91	0.99	0.56	0.49	0.49	0.66	0.44	0.99	0.99	0.99	0.5	0.99	1	0.82	0.49	0.99	0.59	0.99	0.57	0.5
Cluster_1734	103573_9_9_114	0.46	0.46	0.45	0.45	0.31	0.31	0.45	0.45	0.46	0.46	0.46	1	0.46	0.46	1	1	0.46	1	1	1	0.46	1	0.44	0.44	0.45	0.45	0.45	0.5	0.48	0.46	0.46	0.45	0.48	0.45	0.48	0.51	0.48	0.45	0.46	0.47	0.46	0.45	0.48	0.51	0.45	0.45	0.51	0.48
Cluster_1735	103573_9_9_32	1	1	1	1	1	1	1	0.03	1	1	1	1	1	1	1	1	1	1	1	1	1	1	1	1	1	1	1	1	1	1	1	1	1	1	1	1	1	1	1	1	1	1	1	1	1	1	1	1
Cluster_1736	103573_9_9_53	0.99	0.99	1	1	0.99	0.99	1	0	1	1	1	1	1	1	1	1	1	1	1	1	1	1	0.99	0.99	0.99	0.99	0.99	1	1	1	1	1	1	1	1	1	1	1	1	1	1	1	1	1	1	1	1	1
Cluster_1737	200146_10_10_11	0.21	0.2	1	0.36	0.24	0.36	0.51	0.28	0.36	0.36	0.36	0.2	0.34	0.34	0.19	0.2	0.2	0.19	0.2	0.2	1	0.19	0.36	0.19	0.34	0.17	0.17	0.34	0.19	0.36	0.27	0.36	0.2	0.51	0.18	0.36	0.24	0.19	0.24	0	0.2	0.36	0.18	0.18	0.17	0.18	0.28	0.2
Cluster_1738	200146_10_10_125	0.99	1	1	1	1	1	1	1	1	1	1	1	1	1	1	0.59	1	1	1	1	1	1	1	1	1	1	0.88	1	1	0	1	0.99	1	1	1	1	1	1	1	1	1	1	1	0.34	1	1	1	1
Cluster_1739	200146_10_10_128	1	1	1	1	1	1	1	1	1	1	1	1	1	1	1	1	1	1	1	1	1	1	1	1	1	1	1	1	1	1	1	1	1	1	1	1	1	1	1	1	1	1	1	0	1	1	1	1
Cluster_1740	200146_10_10_13	0	0	1	1	0	0	0	0	0	0	0	0	0	0	0	0	0	0	0	0	1	0	0	0	0	0	0	0	0	0	0	0	0	0	0	0	0	0	0	0	0	0	0	0	0	0	0	0
Cluster_1741	200146_10_10_136	1	1	1	0.98	1	1	1	1	1	1	1	1	1	1	1	1	1	1	1	1	1	1	1	1	1	1	1	1	1	1	1	1	1	1	1	1	1	1	1	1	1	1	1	1	1	1	1	1
Cluster_1742	200146_10_10_14	0.11	0.12	1	0.88	0.11	0.11	0.1	0.12	0.09	0.08	0.08	0.1	0.11	0.08	0.08	0.1	0.1	0.08	0.1	0.1	1	0.1	0.1	0.1	0.08	0.09	0.09	0.12	0.1	0.09	0.12	0.12	0.12	0.11	0.12	0.1	0.1	0.1	0.1	0.11	0.11	0.1	0.12	0.1	0.1	0.09	0.1	0.12
Cluster_1743	200146_10_10_140	1	1	1	1	1	1	1	1	1	1	1	1	1	1	1	1	1	1	1	1	1	1	1	1	1	1	1	1	1	1	1	1	1	1	1	1	1	1	1	1	1	1	1	1	1	1	1	1
Cluster_1744	200146_10_10_183	0.99	0.99	0.99	0.99	0.99	0.99	0.99	0.99	1	1	1	1	1	1	1	1	1	1	1	1	1	1	0.99	0.99	0.99	0.99	0.99	1	1	0.99	0.99	0.98	0.99	0.99	0.99	1	1	1	0.99	0.99	0.99	1	0.99	1	0.99	1	0.99	0.99
Cluster_1745	200146_10_10_37	0.99	0.99	1	1	1	1	1	0.19	1	1	1	1	1	1	1	1	1	1	1	1	1	1	1	1	1	1	1	1	1	1	1	1	1	1	1	1	1	1	1	1	1	1	1	1	1	1	1	1
Cluster_1746	200146_10_10_39	0.02	0.02	1	1	0.96	0.96	0	0.02	1	1	1	1	1	1	1	0.9	1	1	1	1	1	1	0.03	0.02	0.03	0.03	0.02	0.03	0.03	1	0.03	0.03	0.2	1	0.21	1	1	0.84	0.98	1	0.2	1	0.21	1	1	1	1	0.2
Cluster_1747	200146_10_10_58	0.99	0.99	1	1	0.99	0.99	1	0.73	1	1	1	1	1	1	1	0.91	1	1	1	1	1	1	0.99	0.99	0.99	0.99	0.92	1	1	1	1	0.98	0.99	1	0.99	1	1	1	1	1	1	1	0.99	1	1	1	1	0.99
Cluster_1748	200146_10_10_7	0.17	0.19	1	0.36	0.18	0.18	0.18	0.18	0.19	0.19	0.19	0.19	0.18	0.19	0.19	0.19	0.19	0.19	0.19	0.19	1	0.19	0.19	0.19	0	0.35	0.35	0	0.19	0.19	0.14	0.19	0	0.14	0.19	0	0.48	0	0.19	0.48	0.2	0.19	0.19	0.2	0	0.19	0.2	0
Cluster_1749	200146_10_10_8	0	0.3	0.99	0.31	0.3	0.3	0.3	0.3	0.3	0.3	0.3	0.3	0.3	0.35	0.3	0.3	0.3	0.3	0.3	0.3	1	0.3	0.29	0.29	0	0.31	0.31	0.07	0.3	0.3	0.21	0.3	0.07	0.21	0.26	0.07	0.3	0.07	0.3	0.26	0.3	0.27	0.26	0.3	0.07	0.3	0.3	0.07
Cluster_1750	200146_10_10_97	1	1	0.98	0.98	1	1	1	1	1	1	1	1	1	1	1	1	1	1	1	1	1	1	1	1	1	0.99	0.99	0.99	0.99	0.98	1	0.99	1	0.99	1	1	0.99	0.99	0.99	0.99	1	0.99	1	0.99	0.99	0.99	0.99	1
Cluster_1751	200146_112_112_1	0.53	0.53	0.53	0.53	0.22	0.22	0.22	0.51	0	0	0	0.53	0	0	0.53	0.53	0.53	0.53	0.53	0.53	1	0.53	1	1	0.53	0.52	0.52	0.53	0	0.46	0.4	0.37	0.44	0.45	0.43	0.3	0.46	0.45	0.45	0.44	0.45	0	0.44	0.5	0.34	0.45	0.42	0.42
Cluster_1752	200146_11_11_31	1	1	1	1	1	1	1	1	1	1	1	1	1	1	1	1	1	1	1	1	1	1	1	1	1	1	1	1	1	1	1	0.99	1	1	1	1	1	1	1	1	1	1	1	1	1	1	1	1
Cluster_1753	200146_11_11_47	0.99	0.99	1	1	0.99	0.99	1	0.99	1	1	1	1	1	1	1	1	1	1	1	1	1	1	0.99	0.99	0.99	0.99	0.99	1	1	0.99	0.98	0.99	0.88	1	0.99	1	0.99	1	0.99	0.98	0.99	1	0.99	1	0.98	1	0.98	0.99
Cluster_1754	200146_11_11_51	1	1	1	1	0.99	0.99	0.99	1	1	1	1	1	1	1	1	1	1	1	1	1	1	1	1	1	1	1	1	1	1	1	0.99	1	1	1	0.99	1	1	1	1	1	1	1	1	1	1	1	1	1
Cluster_1755	200146_11_11_57	0.95	0.95	0.99	0.99	0.96	0.95	0.99	0.99	1	1	1	1	1	1	1	1	1	1	1	1	1	1	0.96	0.96	0.63	0.95	0.95	0.99	0.99	0.98	0.97	0.99	0.99	0.99	0.99	1	1	0.99	0.99	1	0.99	0.99	0.99	1	1	0.99	1	0.99
Cluster_1756	200146_11_11_60	0.99	0.99	1	1	0.99	0.99	0.99	0.99	1	1	1	1	1	1	1	1	1	1	1	1	1	1	0.99	0.99	0.99	0.99	0.99	0.99	0.99	1	1	0.99	0.99	0.99	0.99	1	0.99	0.99	1	1	0.99	1	0.99	1	1	0.99	1	0.99
Cluster_1757	200146_11_11_63	1	1	1	1	1	1	1	1	1	1	1	1	1	1	1	1	1	1	1	1	1	1	1	1	1	1	1	1	1	1	1	0.99	1	1	1	1	1	1	1	1	1	1	1	1	1	1	1	1
Cluster_1758	200146_11_11_64	0.96	0.96	1	1	0.9	0.9	0.99	0.99	1	1	1	1	1	1	1	1	1	1	1	1	1	1	0.95	0.95	0.95	0.95	0.95	0.99	0.99	0.98	0.96	0.96	0.99	0.98	0.99	1	1	0.98	0.95	0.96	0.99	0.98	0.99	0.98	0.96	0.98	0.96	0.99
Cluster_1759	200146_11_11_71	0.99	1	1	1	1	1	1	1	1	1	1	1	1	1	1	1	1	1	1	1	1	1	1	1	1	1	1	1	1	1	1	1	1	1	1	1	1	1	1	1	1	1	1	1	1	1	1	1
Cluster_1760	200146_11_11_87	0.98	0.98	0.99	0.15	0.97	0.97	0.98	0.98	1	1	1	1	1	1	1	1	1	1	1	1	1	1	0.97	0.97	0.97	0.97	0.97	0.99	0.99	0.98	0.99	0.99	0.99	1	0.99	1	0.99	1	1	1	0.99	1	0.99	0.99	1	1	1	0.99
Cluster_1761	200146_11_11_93	0.99	0.99	1	1	0.99	0.99	1	1	1	1	1	1	1	1	1	1	1	1	1	1	1	1	0.99	0.99	0.99	0.99	0.99	1	1	1	1	1	1	1	1	1	1	1	1	1	1	1	1	1	1	1	1	1
Cluster_1762	200146_12_12_10	0.98	0.98	0.99	0.99	0.97	0.68	0.98	0.98	1	1	1	0.98	1	1	0.98	0.98	0.98	0.98	0.98	0.98	1	0.98	0.97	0.97	0.97	0.98	0.98	0.73	0.99	0.98	0.99	0.94	0.99	0.99	0.99	0.99	0.99	0.99	0.99	0.99	0.97	0.99	0.99	0.99	0.99	0.97	0.99	0.98
Cluster_1763	200146_12_12_101	1	1	1	1	1	1	1	1	1	1	1	1	1	1	1	1	1	1	1	1	1	1	1	1	1	1	1	1	1	1	1	1	1	1	1	1	0.99	1	1	1	1	1	1	1	1	1	1	1
Cluster_1764	200146_12_12_117	0.16	0.16	0.16	0.16	0.16	0.16	0.16	0.16	1	1	1	1	1	1	1	1	1	1	1	1	1	1	0.16	0.16	0.16	0.16	0.16	0.16	0.16	0.16	0.16	0.16	0.16	0.16	0.16	1	0.16	0.16	0.16	0.16	0.16	0.16	0.16	0.16	0.16	0.16	0.16	0.16
Cluster_1765	200146_12_12_17	1	1	1	1	0.99	0.99	0.99	0.99	1	1	1	1	1	1	1	1	1	1	1	1	1	1	0.99	0.99	1	1	1	0.99	1	1	1	0.99	0.99	1	0.99	0.99	1	0.99	1	0.99	0.99	1	0.99	1	1	1	0.99	0.99
Cluster_1766	200146_12_12_29	0.99	0.99	1	1	0.99	0.99	0.99	1	1	1	1	1	1	1	1	1	1	1	1	1	1	1	1	1	1	1	1	1	1	1	1	1	1	1	1	1	1	1	1	1	1	1	1	1	1	1	1	1
Cluster_1767	200146_12_12_84	0.99	0.99	1	1	1	1	1	0.99	1	1	1	1	1	1	1	1	1	1	1	1	1	1	0.99	0.99	0.99	0.99	0.99	0.99	0.99	0.99	1	0.98	0.99	1	0.99	0.99	1	0.09	0.99	1	0.99	1	0.99	0.99	1	0.99	1	0.99
Cluster_1768	200146_12_12_93	0.98	0.98	1	1	0.98	0.98	0.98	0.98	1	1	1	1	1	1	1	1	1	1	1	1	1	1	0.98	0.98	0.98	0.98	0.98	0.98	0.98	0.98	0.99	0.98	0.98	1	0.98	1	1	1	0.98	1	0.98	1	0.98	1	1	1	1	0.98
Cluster_1769	200146_13_13_100	0.28	0.3	0.51	0.24	0.24	0.28	0.32	0.45	0.69	0.32	0.32	0.32	0.32	0.32	0.32	0.32	0.32	0.32	0.32	0.32	1	0.32	0.27	0.27	0.24	0.28	0	0.26	0	0.27	0	0	0	0.34	0	0	0	0.56	0	0	0	0.11	0	0.28	0.46	0.4	0	0
Cluster_1770	200146_13_13_101	0.12	0.21	0.32	0.09	0.32	0.32	0.28	0.14	0.85	0.62	0.62	0.14	0.26	0	0.14	0.14	0.09	0.14	0.09	0.09	1	0.09	0.14	0.32	0.16	0.32	0.21	0.18	0	0.26	0.09	0	0.09	0.18	0.14	0	0	0.12	0	0	0.13	0.18	0	0.16	0.25	0.18	0.11	0
Cluster_1771	200146_13_13_20	1	1	1	1	1	1	1	1	1	1	1	1	1	1	1	0.89	1	1	0.05	1	1	1	1	1	1	1	0.9	1	1	1	1	1	1	1	1	1	1	1	1	1	1	1	1	1	1	1	1	1
Cluster_1772	200146_13_13_27	0.99	1	0.99	0.99	1	1	1	1	1	1	1	1	1	1	1	1	1	1	0.15	1	1	1	0.99	1	1	1	1	1	1	0.99	0.99	0.99	0.99	1	0.99	1	0.99	1	1	1	0.99	1	0.99	0.99	1	1	1	0.99
Cluster_1773	200146_13_13_38	0.98	0.98	1	1	0.99	0.99	0.99	0.99	1	1	1	1	1	1	1	1	1	1	0.12	1	1	1	1	1	0.98	0.98	0.98	0.99	0.99	1	1	0.99	1	1	1	1	1	0.99	0.99	1	1	0.99	1	1	0.99	1	1	1
Cluster_1774	200146_13_13_4	1	1	1	1	0.99	0.99	1	1	1	1	1	1	1	0.3	1	1	1	1	0.03	1	1	1	1	1	1	1	1	1	1	1	0.99	0.99	1	1	1	1	1	1	1	1	1	1	1	1	1	1	1	1
Cluster_1775	200146_13_13_5	0.98	0.98	0.99	0.99	0.98	0.98	0.99	0.99	1	1	1	1	1	1	1	1	1	1	0	1	1	1	0.98	0.98	0.98	0.98	0.98	1	1	1	1	0.99	1	1	1	1	1	1	1	0.98	1	1	1	1	0.99	1	0.99	1
Cluster_1776	200146_13_13_77	0.99	1	1	1	0.99	0.99	0.07	1	1	1	1	1	1	1	1	1	1	1	0.07	1	1	1	1	1	1	1	1	1	1	1	1	1	1	1	1	1	1	1	1	1	1	1	1	1	1	1	1	1
Cluster_1777	200146_13_13_82	0.9	0.52	0.19	0.18	0.2	0.18	0.23	0.18	0.23	0.51	0.51	0.51	0.5	0.51	0.51	0.51	0.51	0.51	0.23	0.51	1	0.51	0.24	0.23	0.17	0.19	0.19	0.19	0.19	0.23	0.23	0.18	0.22	0.22	0.17	0.2	0.26	0.98	0.18	0.22	0.99	0.19	0.19	0.51	0.19	0.19	0.23	0.22
Cluster_1778	200146_13_13_83	0.42	0.6	0.67	0.67	0.67	0.67	0.66	0.65	0.66	0.66	0.66	0.66	0.66	0.66	0.66	0.66	0.66	0.66	0.66	0.66	1	0.66	0.67	0.67	0.67	0.67	0.67	0.66	0.42	0.66	0.42	0.42	0.42	0.42	0.42	0.42	0.43	0.42	0.41	0.43	0.99	0.42	0.42	0.66	0.43	0.42	0.43	0.42
Cluster_1779	200146_13_13_87	0.85	0	0	0	0.08	0	0	0	0	0	0	0	0	0	0	0	0	0	0	0	1	0	0	0	0	0	0	0	0	0	0	0.22	0	0	0	0.35	0	0.75	0	0	0.76	0	0	0	0.35	0	0	0
Cluster_1780	200146_13_13_90	0.45	0.22	0.12	0.12	0.29	0.12	0.12	0.12	0.12	0.12	0.12	0.12	0.12	0.12	0.12	0.12	0.12	0.12	0.12	0.12	1	0.12	0.12	0.3	0.29	0.12	0.12	0.12	0.12	0.12	0.12	0.12	0.12	0.12	0.12	0.12	0.12	0.98	0.12	0.12	0.12	0.12	0.12	0.3	0.12	0.12	0.12	0.12
Cluster_1781	200146_13_13_93	0.8	0	0	0	0	0	0	0	0	0	0	0	0	0	0	0	0	0	0	0	1	0	0	0	0	0	0	0	0	0	0	0	0	0	0	0	0	0.98	0	0	0.98	0	0	0	0	0	0	0
Cluster_1782	200146_13_13_94	0.74	0	0.2	0.2	0.2	0.2	0.2	0.2	0.2	0.2	0.2	0.2	0.2	0.2	0.2	0.2	0.2	0.2	0.2	0.2	1	0.2	0	0	0	0	0	0.2	0.2	0.2	0.2	0	0.2	0.2	0.2	0.2	0.2	0.98	0.2	0.2	0.98	0.2	0.2	0.2	0.2	0.2	0.2	0.2
Cluster_1783	200146_13_13_97	0.59	0	0	0	0	0	0	0	0	0	0	0	0	0	0	0	0	0	0	0	1	0	0	0	0	0	0	0	0	0	0	0	0	0	0	0	0	0.74	0	0	0.72	0	0	0	0	0	0	0
Cluster_1784	200146_13_13_98	0	0	0	0	0	0	0	0	0	0	0	0	0	0	0	0	0	0	0	0	1	0	0	0	0.07	0.07	0.07	0	0	0	0	0	0	0	0	0	0	0.09	0	0	0	0	0	0	0	0	0	0
Cluster_1785	200146_13_13_99	0.19	0.13	0.32	0.32	0.09	0.09	0.09	0	0.08	0	0	0.09	0	0	0	0.09	0.09	0	0.09	0.09	1	0.09	0.13	0.13	0	0.13	0.08	0.08	0	0	0	0	0	0	0	0	0	0.36	0	0	0.17	0	0	0.08	0.18	0	0	0.17
Cluster_1786	200146_14_14_118	0.16	0.16	0.15	0.16	0.16	0.16	0.16	0.16	1	1	1	0.16	1	1	0.16	0.16	0.16	0.16	0.16	0.16	1	0.16	0.16	0.16	0.16	0.16	0.16	0.15	0.99	0.16	0.98	0.15	0.16	0.99	0.16	0.16	0.16	0.15	0.15	0.99	0.16	0.99	0.16	0.16	1	0.99	0.99	0.16
Cluster_1787	200146_14_14_137	0.98	0.98	1	1	0.97	0.97	0.98	0.98	1	0.99	0.99	1	1	1	1	1	1	1	1	1	1	1	0.98	0.98	0.98	0.98	0.98	1	1	1	1	0.98	1	1	0.98	1	1	1	0.97	1	0.98	1	0.98	0.98	1	1	1	1
Cluster_1788	200146_14_14_138	1	1	1	1	0.97	0.97	0.97	1	1	1	1	1	1	1	1	1	1	1	1	1	1	1	0.97	0.97	0.97	0.97	1	1	1	1	1	1	1	1	0.97	1	1	0.97	1	1	0.97	1	1	1	1	1	0.97	1
Cluster_1789	200146_14_14_143	0.94	0.97	0.98	0.98	0.94	0.94	0.97	0.97	1	1	1	1	1	1	1	1	1	1	1	1	1	1	0.94	0.94	0.94	0.94	0.94	0.97	0.97	0.97	0.96	0.93	0.98	0.99	0.96	0.97	0.99	0.99	0.95	0.99	0.97	1	0.96	0.98	1	0.99	0.99	0.98
Cluster_1790	200146_14_14_154	1	0.99	1	1	0.99	0.99	1	1	1	1	1	1	1	1	1	1	1	1	1	1	1	1	0.99	0.99	0.99	0.99	0.99	1	1	1	0.99	0.99	1	1	1	0.99	1	1	0.99	1	1	1	1	1	1	1	1	1
Cluster_1791	200146_14_14_160	0.99	0.99	1	1	0.99	0.99	1	1	1	1	1	1	1	1	1	1	1	1	1	1	1	1	1	1	1	0.99	0.99	1	1	1	1	1	1	1	1	1	1	1	1	1	1	1	1	1	1	1	1	1
Cluster_1792	200146_14_14_24	1	1	1	1	0.99	0.99	1	0.26	1	1	1	0.99	1	1	1	0.99	0.99	1	0.99	0.99	1	0.26	0.99	0.99	0.99	0.99	0.99	1	1	1	1	1	1	1	1	1	1	1	1	1	1	1	1	0.99	1	1	1	1
Cluster_1793	200146_14_14_31	1	1	1	1	1	1	1	0	1	1	1	1	1	1	1	0.7	1	1	1	1	1	0	1	1	1	1	0.71	1	1	1	1	1	1	1	1	1	1	1	1	1	1	1	1	1	1	1	1	1
Cluster_1794	200146_14_14_74	0.94	0.94	0.91	0.91	0.92	0.92	0.44	0.91	1	1	1	0.67	1	1	0.67	0.67	0.67	0.67	0.67	0.67	1	0.67	0.91	0.91	0.9	0.28	0.91	0.43	0.96	0.9	0.93	0.99	0.91	0.95	0.26	0.64	0.43	0.67	1	0.96	0.91	0.96	0.44	0.91	0.97	0.44	0.96	0.91
Cluster_1795	200146_14_14_76	0.99	0.99	1	1	0.99	0.99	0.43	1	1	1	1	0.59	1	1	0.59	0.59	0.59	0.59	0.59	0.59	1	0.59	0.99	0.99	0.99	0.34	0.99	0.43	1	0.99	1	1	1	0.99	0.37	0.59	0.45	0.58	1	0.99	1	1	0.37	1	0.99	0.58	0.99	1
Cluster_1796	200146_14_14_97	0.96	0.96	0.96	0.96	0.96	0.96	0.96	0.96	1	1	1	0.96	1	1	0.96	0.96	0.96	0.96	0.96	0.96	1	0.96	0.96	0.96	0.96	0	0.96	0.96	1	0.98	0.99	0.99	1	1	0.96	0.96	0.96	0.96	0.98	1	0.96	1	0.96	0.96	1	0.99	1	1
Cluster_1797	200146_14_14_98	0.99	0.99	0.99	0.99	0.99	0.99	0.99	0.99	1	1	1	0.99	1	1	0.99	0.99	0.99	0.99	0.99	0.99	1	0.99	0.99	0.99	0.99	0	0.99	0.99	0.99	0.99	0.99	0.99	0.99	1	0.99	0.98	0.99	0.98	0.98	0.99	0.99	0.99	0.99	0.99	0.99	0.99	0.99	0.99
Cluster_1798	200146_15_15_1	1	1	1	1	0.99	0.99	1	1	1	1	1	1	1	1	0	1	1	1	1	1	1	1	0.99	0.99	0.99	0.99	0.99	1	1	1	0.99	0.98	1	1	1	1	1	1	1	1	1	1	1	1	1	1	1	1
Cluster_1799	200146_15_15_16	1	0.99	1	1	1	1	1	1	1	1	1	1	1	1	0.11	1	1	1	1	1	1	1	1	1	1	1	1	0.99	0.99	1	1	1	1	1	1	1	1	1	1	1	1	1	1	1	1	1	1	1
Cluster_1800	200146_15_15_19	0.99	0.99	1	1	0.99	0.99	0.99	0.99	1	1	1	1	1	1	0.19	1	1	1	1	1	1	1	0.99	0.99	0.98	0.98	0.98	0.99	0.99	1	0.99	0.98	0.99	1	0.99	1	1	1	0.99	0.99	0.99	1	0.99	1	1	1	0.99	0.99
Cluster_1801	200146_15_15_38	1	1	1	1	0.99	0.99	1	1	1	1	1	1	1	1	0.09	1	1	1	1	1	1	1	0.99	0.99	0.99	0.99	0.99	0.99	1	1	1	1	1	1	1	1	1	1	1	1	1	1	1	1	1	1	1	1
Cluster_1802	200146_15_15_39	1	1	1	1	1	1	1	1	1	1	1	1	1	1	0.31	1	1	1	1	1	1	1	1	1	1	1	1	1	1	0.99	1	1	1	0.99	1	1	1	0.99	0.99	1	1	1	1	1	1	0.99	1	1
Cluster_1803	200146_15_15_45	0.99	0.99	1	1	0.99	0.99	0.99	0.99	1	1	1	1	1	1	0.05	1	1	1	1	1	1	1	0.99	0.99	0.99	0.99	0.99	0.99	0.99	0.99	0.99	1	0.99	0.99	0.99	1	1	0.99	0.99	1	0.99	0.99	0.99	0.99	1	0.99	1	0.99
Cluster_1804	200146_16_16_51	0.99	0.99	1	0.99	1	1	1	1	1	1	1	1	1	1	1	1	1	1	1	1	1	1	1	1	0.99	1	1	1	1	1	1	1	0.99	1	0.99	1	1	1	1	1	1	1	0.99	1	1	1	1	0.99
Cluster_1805	200146_16_16_58	1	1	1	1	1	1	1	1	1	1	1	1	1	1	1	1	1	1	1	1	1	1	1	1	1	1	1	1	1	1	1	1	1	1	1	1	1	1	1	1	1	1	1	1	1	1	1	1
Cluster_1806	200146_16_16_88	0.99	0.99	1	1	0.99	0.99	1	0.99	1	1	1	1	1	1	1	1	1	1	1	1	1	1	1	1	1	1	0.73	1	1	0.99	0.99	0.99	1	1	1	1	1	1	0.99	1	1	1	1	1	1	1	1	1
Cluster_1807	200146_17_17_14	0.99	0.99	1	1	0.99	0.99	0.99	1	1	1	1	1	1	1	1	1	1	1	1	1	1	1	0.99	0.99	0.99	0.99	0.99	0.99	0.99	1	0.99	1	0.99	1	0.99	1	1	1	0.99	1	0.99	1	0.99	1	1	1	1	0.99
Cluster_1808	200146_17_17_54	0.15	0	0	0	0	0	0	0	0	0	0	0	1	0	0	0	0	0	0	0	1	0	0	0	0	0.82	0.82	0	0	0	0.19	0	0.13	0.19	0	0	0	0	0.13	0	0.19	0.82	0	0	0.13	0.12	0	0.13
Cluster_1809	200146_17_17_67	1	1	1	1	1	1	1	1	1	1	1	1	1	1	1	1	1	1	1	1	1	1	1	1	1	1	1	1	1	1	1	1	1	1	1	1	1	1	1	1	1	1	1	1	1	1	1	1
Cluster_1810	200146_17_17_74	0.98	0.98	0.99	0.99	0.98	0.98	0.99	0.99	1	1	1	1	1	1	1	1	1	1	1	1	1	1	0.98	0.98	0.98	0.97	0.97	0.98	0.98	0.99	0.99	0.97	0.99	0.99	0.12	1	0.99	0.99	0.99	0.99	0.99	0.97	0.12	0.99	0.99	0.99	0.99	0.99
Cluster_1811	200146_18_18_135	0.99	0.99	1	1	0.99	0.99	1	1	1	1	1	1	1	1	1	1	1	1	1	1	1	1	0.99	0.99	0.99	0.99	0.99	1	1	1	1	1	1	1	1	1	1	1	1	1	1	1	1	1	1	1	1	1
Cluster_1812	200146_18_18_3	0.99	0.99	1	1	0.99	0.99	0.99	1	1	1	1	1	1	1	1	0.47	1	1	1	1	1	1	0.99	0.99	0.99	0.99	0.45	1	1	0.99	0.99	0.99	1	1	1	1	1	0.99	1	1	1	1	1	1	1	0.99	1	1
Cluster_1813	200146_18_18_53	0.71	0.71	0.4	0.4	0.4	0.4	0.4	0.4	1	1	1	1	1	1	1	1	1	1	1	1	1	1	0.71	0.71	0.71	0.71	0.71	0.4	0.4	0.4	0.72	0.4	0.4	0.41	0.4	1	0.4	0.37	0.41	0.41	0.41	0.4	0.4	0.4	0.41	0.4	0.41	0.4
Cluster_1814	200146_18_18_54	0.32	0.22	1	1	0.11	0.08	0.13	0.14	1	1	1	1	1	1	1	1	1	1	1	1	1	1	0.32	0.32	0.32	0.32	0.32	0.14	0.13	0.17	0.32	0.18	0.14	0.17	0.14	1	0.17	0.17	0.14	0.17	0.14	0.17	0.14	0.17	0.17	0.17	0.17	0.14
Cluster_1815	200146_18_18_59	1	1	1	1	1	1	1	0.42	1	1	1	1	1	1	1	1	1	1	1	1	1	1	1	1	1	1	1	1	1	1	1	1	1	1	1	1	1	1	1	1	1	1	1	1	1	1	1	1
Cluster_1816	200146_18_18_65	1	1	1	1	1	1	0.98	0.7	1	1	1	1	1	1	1	1	1	1	1	1	1	1	1	1	1	0.98	0.98	0.98	0.98	1	1	1	0.98	1	0.98	1	1	1	1	1	0.98	1	0.98	1	1	1	1	0.98
Cluster_1817	200146_19_19_21	1	1	1	1	1	1	1	1	1	1	1	1	1	1	1	1	1	1	1	1	1	1	1	1	1	1	1	1	1	1	1	1	1	1	1	1	1	1	1	1	1	1	1	1	1	1	1	1
Cluster_1818	200146_19_19_33	0.99	0.99	1	0.99	0.99	0.99	1	1	1	1	1	1	1	1	1	1	1	1	1	1	1	1	0.99	0.99	0.99	0.99	0.99	1	1	0.99	0.99	0.98	1	1	1	1	1	1	1	1	1	1	1	1	1	1	1	1
Cluster_1819	200146_19_19_50	1	1	1	1	0.99	0.99	1	1	1	1	1	1	1	1	1	1	1	1	1	1	1	1	1	1	1	1	1	1	1	1	0.99	0.99	1	1	1	0.99	1	1	1	1	1	1	1	1	1	1	1	1
Cluster_1820	200146_1_1_108	0.98	0.73	0.99	0.99	0.98	0.98	1	1	1	1	1	1	1	1	1	0.99	1	1	1	1	1	0	0.98	0.98	0.98	0.98	0.98	1	1	0.99	1	0.97	1	0.99	1	1	1	1	1	0.99	1	0.99	1	0.99	0.99	1	0.99	1
Cluster_1821	200146_1_1_153	0.98	0.98	1	1	0.99	0.99	0.99	0.99	1	1	1	1	1	1	1	1	1	1	1	1	1	0.24	0.99	0.99	0.98	0.98	0.98	0.99	0.99	1	1	0.98	0.99	0.99	0.99	0.99	1	1	0.99	1	0.99	0.99	0.99	0.99	1	1	1	0.99
Cluster_1822	200146_1_1_174	1	1	1	1	1	1	1	1	1	1	1	1	1	1	1	1	1	1	1	1	1	0.08	1	1	1	1	1	1	1	0.14	1	1	1	1	1	1	1	1	1	1	1	1	1	1	1	1	1	1
Cluster_1823	200146_1_1_184	1	1	1	1	1	1	1	1	1	1	1	1	1	1	1	1	1	1	1	1	1	0.31	1	1	1	1	1	1	1	0.99	1	1	1	0.99	1	1	1	1	1	1	1	1	1	1	1	1	1	1
Cluster_1824	200146_1_1_187	1	1	1	1	1	1	1	1	1	1	1	1	1	1	1	1	1	1	1	1	1	0.74	1	1	1	1	1	1	1	1	1	1	1	1	1	1	1	1	1	1	1	1	1	1	1	1	1	1
Cluster_1825	200146_1_1_207	1	1	1	1	1	1	1	1	1	1	1	1	1	1	1	1	1	1	1	1	1	0	1	1	1	1	1	1	1	1	1	1	1	1	1	1	0.99	1	1	1	1	1	1	1	1	1	1	1
Cluster_1826	200146_1_1_212	0.98	0.97	1	1	0.97	0.97	0.99	0.99	1	1	1	1	1	1	1	1	1	1	1	1	1	0.17	0.98	0.98	0.98	0.98	0.98	1	1	1	0.99	0.93	0.98	0.99	0.99	1	0.99	0.99	0.93	1	0.99	0.99	0.99	0.99	1	0.99	0.99	0.99
Cluster_1827	200146_1_1_46	0.99	0.99	1	1	0.99	0.99	0.99	0.99	1	1	1	1	1	1	1	1	1	1	1	1	1	0.11	0.99	0.99	0.99	0.99	0.99	0.99	0.99	1	1	0.99	0.99	0.99	0.99	1	0.99	0.99	0.99	1	0.99	1	0.99	1	1	0.99	1	0.11
Cluster_1828	200146_1_1_47	0.99	0.99	1	1	0.99	0.99	0.99	0.99	1	1	1	1	1	1	1	1	1	1	1	1	1	0.14	0.99	0.99	0.99	0.99	0.99	0.99	0.99	1	0.99	1	0.99	0.98	0.99	1	1	0.98	0.99	1	0.99	1	0.99	1	1	0.98	1	0.15
Cluster_1829	200146_1_1_64	0.98	0.98	0.99	0.99	0.97	0.97	0.09	0.99	1	1	1	1	1	1	1	1	1	1	1	1	1	0	0.98	0.98	0.98	0.98	0.98	0.09	0.99	0.99	0.99	0.97	0.99	0.99	0.09	1	0.99	0.99	0.99	1	0.99	0.99	0.09	1	1	0.99	1	0.09
Cluster_1830	200146_1_1_67	0.3	0.31	1	1	0.32	0.32	0.3	0.3	1	1	1	1	1	1	1	1	1	1	1	1	1	0.3	0.32	0.32	0.99	0.99	0.99	0.3	0.3	1	0.34	1	0.31	0.31	0.31	1	1	0.3	0.3	1	0.3	1	0.31	1	1	0.3	1	0.31
Cluster_1831	200146_1_1_86	0.99	0.99	0.99	0.86	0.98	0.98	0.98	0.98	1	1	1	1	1	1	1	1	1	1	1	1	1	0.18	0.98	0.98	0.98	0.99	0.99	0.98	0.98	0.39	0.98	0.98	0.98	1	0.98	0.99	0.39	1	0.98	0.38	0.98	1	0.98	0.39	0.38	1	0.38	0.98
Cluster_1832	200146_1_1_90	0.11	0.11	1	1	0.11	0.11	0.99	0.98	1	1	1	1	1	1	1	1	1	1	1	1	1	0.11	0.11	0.11	0.11	0.11	0.11	0.99	0.98	0.11	0.99	0.97	0.99	0.99	0.99	1	0.99	0.99	0.98	0.99	0.99	0.99	0.99	1	0.99	0.99	0.99	0.99
Cluster_1833	200146_1_1_91	0.05	0.05	1	1	0.05	0.05	0.99	0.99	1	1	1	1	1	1	1	0.7	1	1	1	1	1	0.05	0.05	0.05	0.05	0.05	0.05	0.99	0.99	0.05	0.99	0.97	0.99	0.99	0.99	1	0.99	0.99	0.98	0.99	0.99	0.99	0.99	1	0.99	0.99	0.99	0.99
Cluster_1834	200146_20_20_19	0.74	0.74	0.74	0.74	0.59	0.59	0.59	0.67	0.58	0.58	0.58	0.56	0	0.58	0.59	0.56	0.56	0.59	0.56	0.56	1	0.56	0.59	0.59	0.54	0.74	0.74	0.78	0.67	0.67	0.67	0.67	0.67	0.56	0.67	0.66	0.59	0.67	0.85	0.67	0.67	0.59	0.67	0.67	0.59	0.67	0.67	0.59
Cluster_1835	200146_20_20_22	0.21	0.74	0.92	0.92	0.1	0.1	0.1	0.16	0.75	0.75	0.75	0.75	0.73	0.75	0.74	0.75	0.74	0.74	0.75	0.74	1	0.75	0.75	0.13	0.11	0.76	0.76	0.9	0.17	0.9	0.17	0.17	0.75	0.22	0.9	0.1	0.75	0.22	0.71	0.74	0.9	0.9	0.74	0.74	0.09	0.75	0.74	0.71
Cluster_1836	200146_20_20_3	0	0	0	0	0	0	0	0	0	0	0	0	0	0	0	0	0	0	0	0	1	0	0	0	0	0	0	0	0	0	0	0	0	0	0	0	0	0	0	0	0	0	0	0	0	0	0	0
Cluster_1837	200146_20_20_79	0.99	0.99	1	1	0.99	0.99	1	0.12	1	1	1	1	1	1	1	1	1	1	1	1	1	1	0.99	0.99	0.99	0.99	0.99	1	1	1	0.99	0.98	1	0.99	1	1	0.98	1	1	1	1	1	1	1	1	1	1	1
Cluster_1838	200146_20_20_9	0	0	0	0	0	0	0	0	0	0	0	0	0	0	0	0	0	0	0	0	1	0	0	0	0	0	0	0	0	1	0	0	0	0	0	0	0	0	0	0	0	0	0	0	0	0	0	0
Cluster_1839	200146_20_20_98	1	1	1	1	1	1	0.99	0.14	1	1	1	1	1	1	1	1	1	1	1	1	1	1	1	1	1	1	1	1	1	1	1	0.99	1	1	1	1	1	1	1	1	1	1	1	1	1	1	1	1
Cluster_1840	200146_21_21_29	1	1	1	1	1	1	1	1	1	1	1	1	1	1	1	1	1	1	1	1	1	1	1	1	1	1	1	1	1	0.6	1	1	1	1	1	1	1	1	1	1	1	1	1	1	1	1	1	1
Cluster_1841	200146_21_21_37	1	1	1	1	1	1	1	1	1	1	1	1	1	1	1	1	1	1	1	1	1	1	1	1	1	1	1	1	1	0.13	1	1	1	1	1	1	1	1	1	1	1	1	1	0.11	1	1	1	1
Cluster_1842	200146_21_21_57	1	1	0.99	0.67	0.99	0.99	1	1	1	1	1	1	1	1	1	1	1	1	1	1	1	1	1	1	1	1	0.99	1	1	0.99	0.99	0.99	0.99	1	0.59	1	1	1	1	1	0.61	1	0.85	1	1	1	1	0.71
Cluster_1843	200146_21_21_62	0.99	0.99	0.99	0.99	0.99	0.99	0.76	0.99	0.99	1	1	1	1	1	1	1	1	1	1	1	1	1	0.28	0.99	0.6	0.99	0.6	0.27	0.89	0.98	0.99	0.99	1	0.99	0.27	0.99	0.99	0.99	0.27	0.99	0.99	0.27	0.27	0.76	0.99	0.99	0.99	1
Cluster_1844	200146_22_22_1	0.59	0.59	0.62	0.62	0.59	0.59	0.6	0.6	1	1	1	1	1	1	1	1	1	1	1	1	1	1	0.61	0.61	0.61	0.61	0.6	0.6	0.6	1	0.61	0.58	0.6	0.6	0.6	0.96	1	0.6	0.61	1	0.6	1	0.6	0.62	1	0.6	0.99	0.6
Cluster_1845	200146_22_22_111	0.98	0.98	0.98	0.98	0.99	0.99	0.99	0.99	1	1	1	1	1	1	1	1	1	1	1	1	1	1	0.99	0.99	0.99	0.99	0.99	0.99	0.99	0.99	0.99	0.99	0.99	0.99	0.99	1	0.99	1	1	1	0.99	1	0.99	1	1	1	1	0.99
Cluster_1846	200146_22_22_114	1	1	0.99	0.99	1	1	1	1	1	1	1	1	1	1	1	1	1	1	1	1	1	1	1	1	1	0.99	0.99	1	1	1	1	0.98	1	0.99	1	1	0.99	1	0.98	0.99	1	1	1	1	0.99	1	0.99	1
Cluster_1847	200146_22_22_163	0.99	0.99	1	1	0.99	0.99	0.99	0.99	1	1	1	1	1	1	1	1	1	1	1	1	1	1	0.99	0.99	0.99	0.99	0.99	1	1	0.99	1	0.99	1	0.99	1	1	1	1	1	1	1	1	1	1	1	1	1	1
Cluster_1848	200146_22_22_181	0.98	0.98	1	1	0.98	0.98	0.99	0.99	1	1	1	1	1	1	1	1	1	1	1	1	1	1	0.98	0.98	0.98	0.98	0.98	0.99	0.99	1	0.99	0.99	0.99	0.98	0.99	1	0.99	0.98	0.99	1	0.99	1	0.99	1	1	0.98	1	0.99
Cluster_1849	200146_22_22_216	0.13	0.6	0.63	0.16	0.63	0.63	0.62	0.81	0.07	0.07	0.07	0.06	0.82	0.07	0.06	0.06	0.06	0.06	0.06	0.06	1	0.06	0.16	0.63	0.83	0.82	0.82	0.82	0.82	0.76	0.83	0.39	0.83	0.82	0.83	0.39	0.82	0.83	0.69	0.82	0.07	0.06	0.83	0.83	0.39	0.64	0.82	0.83
Cluster_1850	200146_22_22_217	0	0.44	0.45	0	0.44	0.44	0.57	0.54	0	0	0	0	0.52	0	0	0	0	0	0	0	1	0	0	0.44	0.52	0.49	0.49	0.52	0.52	0.52	0.52	0.19	0.52	0.52	0.52	0.19	0.52	0.52	0.52	0.52	0	0	0.52	0.51	0.19	0.52	0.52	0.52
Cluster_1851	200146_22_22_218	0	0	0	0	0	0	0	0	0	0	0	0	0	0	0	0	0	0	0	0	1	0	0	0	0	0	0	0	0	0	0	0	0	0	0	0	0	0	0	0	0	0	0	0	0	0	0	0
Cluster_1852	200146_22_22_219	0	0	0	0	0	0	0	0	0	0	0	0	0	0	0	0	0	0	0	0	1	0	0	0	0	0	0	0	0	0	0	0	0	0	0	0	0	0	0	0	0	0	0	0	0	0	0	0
Cluster_1853	200146_22_22_220	0	0	0	0	0	0	0	0	0	0	0	0	0	0	0	0	0	0	0	0	1	0	0	0	0	0	0	0	0	0	0	0	0	0	0	0	0	0	0	0	0	0	0	0	0	0	0	0
Cluster_1854	200146_22_22_221	0	0	0	0	0	0	0	0	0	0	0	0	0	0	0	0	0	0	0	0	1	0	0	0	0	0	0	0	0	0	0	0	0	0	0	0	0	0	0	0	0	0	0	0	0	0	0	0
Cluster_1855	200146_22_22_222	0	0	0	0	0	0	0	0	0	0	0	0	0	0	0	0	0	0	0	0	1	0	0	0	0	0	0	0	0	0	0	0	0	0	0	0	0	0	0	0	0	0	0	0	0	0	0	0
Cluster_1856	200146_22_22_223	0.1	0.11	0.13	0.1	0.17	0.17	0.16	0.09	0.11	0.13	0.13	0.09	0.11	0	0.11	0.09	0.08	0.11	0.08	0.08	1	0.08	0.11	0.11	0.17	0.12	0.11	0.08	0	0.14	0.08	0	0.12	0	0.16	0	0	0.16	0	0	0.16	0.21	0	0.1	0.1	0	0.15	0
Cluster_1857	200146_22_22_224	0	0	0	0	0	0	0.32	0.3	0	0	0	0.3	0	0.3	0	0.3	0.3	0	0.3	0.3	1	0.3	0	0	0	0	0	0	0	0	0	0	0	0.27	0.32	0	0	0	0	0	0	0.34	0	0.28	0	0	0	0.32
Cluster_1858	200146_22_22_225	0	0	0	0	0	0	0	0	0	0	0	0	0	0	0	0	0	0	0	0	1	0	0	0	0	0	0	0	0	0	0	0	0	0	0	0	0	0	0	0	0	0	0	0	0	0	0	0
Cluster_1859	200146_22_22_226	0.37	0.37	0	0	0.38	0	0	0	0.4	0	0	0	0	0	0	0	0	0	0	0	1	0	0	0.4	0.41	0	0	0	0	0	0	0	0	0	0	0	0	0.4	0	0	0	0.36	0	0.41	0.39	0	0	0.24
Cluster_1860	200146_22_22_227	0	0	0	0	0	0	0.21	0	0	0	0	0	0	0	0	0	0	0	0	0	1	0	0	0	0.21	0	0	0	0	0	0	0	0	0	0	0	0	0	0	0.23	0	0	0	0	0.21	0	0.23	0
Cluster_1861	200146_22_22_228	0	0	0	0	0	0	0	0	0	0	0	0	0	0	0	0	0	0	0	0	1	0	0	0	0.8	0	0	0	0	0	0	0	0	0	0	0	0.23	0	0	0	0	0	0	0	0	0	0	0
Cluster_1862	200146_22_22_229	0	0	0	0	0	0	0	0	0	0	0	0	0	0	0	0	0	0	0	0	1	0	0	0	0.94	0	0	0	0	0	0	0	0	0	0	0	0	0	0	0	0	0	0	0	0	0	0	0
Cluster_1863	200146_22_22_230	0	0	0	0	0	0	0	0	0	0	0	0	0	0	0	0	0	0	0	0	1	0	0	0	0.56	0	0	0	0	0	0	0	0	0	0	0	0	0	0	0	0	0	0	0	0	0	0	0
Cluster_1864	200146_22_22_231	0.82	0	0	0	0	0	0	0	0.82	0	0	0	0	0	0	0	0	0	0	0	1	0	0	0	0	0	0	0	0	0	0	0	0	0	0	0	0	0.82	0	0	0	0.82	0	0	0	0	0	0
Cluster_1865	200146_22_22_232	0	0	0	0	0	0	0	0	0	0	0	0	0	0	0	0	0	0	0	0	1	0	0	0	0	0	0	0	0	0	0	0	0	0	0	0	0	0	0	0	0	0	0	0	0	0	0	0
Cluster_1866	200146_22_22_234	0.38	0.38	0.38	0.38	0.38	0.38	0.95	0.38	0.31	0.31	0.31	0.37	0.38	0.38	0.38	0.38	0.37	0.37	0.37	0.38	1	0.38	0.38	0.38	0.33	0.38	0.38	0.38	0.37	0.39	0.3	0.38	0.6	0.38	0.95	0.38	0.39	0.38	0.38	0.59	0.95	0.33	0.6	0.38	0.38	0.38	0.59	0.8
Cluster_1867	200146_22_22_235	0.33	0.25	0	0	0	0	0.31	0.09	0.31	0.31	0.31	0.23	0.31	0.31	0.31	0.31	0.31	0.31	0.31	0.31	1	0.31	0	0	0	0	0	0.31	0.09	0	0	0	0.09	0	0.1	0	0	0	0.19	0	0.09	0.31	0.09	0.25	0	0	0	0.09
Cluster_1868	200146_22_22_236	0.29	0.27	0.17	0.17	0.28	0	0.18	0.28	0.3	0.3	0.3	0.3	0.3	0.3	0.3	0.3	0.3	0.3	0.3	0.3	1	0.3	0	0.3	0	0	0	0.27	0.18	0.3	0.18	0	0.27	0.18	0.18	0.18	0.18	0.18	0.19	0.3	0.3	0.18	0.18	0.18	0.18	0.18	0.3	0.18
Cluster_1869	200146_22_22_237	0.4	0.28	0.43	0.43	0.43	0.43	0.4	0.4	0.64	0.64	0.64	0.64	0.63	0.63	0.64	0.64	0.64	0.64	0.64	0.64	1	0.64	0.35	0.42	0.42	0.43	0.43	0.08	0.43	0.28	0.08	0.08	0.08	0.08	0.21	0.28	0.08	0.34	0.2	0.64	0.64	0.63	0.15	0.42	0.43	0.08	0.64	0.08
Cluster_1870	200146_22_22_238	0.49	0.24	0.23	0.23	0.49	0.24	0.49	0.49	0.23	0.23	0.23	0.23	0.23	0.23	0.23	0.23	0.23	0.23	0.23	0.23	1	0.23	0.24	0.31	0.31	0.24	0.24	0.23	0.28	0.36	0.24	0.43	0.23	0.28	0.23	0.43	0.23	0.23	0.23	0.23	0.23	0.23	0.23	0.23	0.48	0.23	0.23	0.23
Cluster_1871	200146_22_22_241	0.13	0	0	0	0	0	0	0	0	0	0	0	0	0	0	0	0	0	0	0	1	0	0	0	0	0	0	0	0	0	0	0	0	0	0	0	0.1	0	0	0	0	0	0	0	0	0	0	0
Cluster_1872	200146_22_22_242	0.3	0.3	0.3	0.3	0.3	0.3	0.3	0.3	0.3	0.3	0.3	0.3	0.3	0.3	0.3	0.3	0.3	0.3	0.3	0.3	1	0.3	0.3	0.3	0.3	0.3	0.3	0.3	0.3	0.3	0.3	0.3	0.3	0.3	0.3	0.3	0.3	0.3	0.3	0.3	0.3	0.3	0.3	0.3	0.3	0.3	0.3	0.3
Cluster_1873	200146_22_22_243	0.17	0.17	0.16	0.19	0	0	0.14	0.14	0	0	0	0	0	0	0	0	0	0	0	0	1	0	0.2	0.2	0.17	0	0.17	0	0	0	0.14	0	0.18	0.17	0.14	0	0	0	0	0.19	0	0	0.14	0	0	0.19	0	0.19
Cluster_1874	200146_22_22_244	0	0	0	0	0	0	0	0	0	0	0	0	0	0	0	0	0	0	0	0	1	0	0	0	0	0	0	0	0	0	0	0	0	0	0	0	0	0	0	0	0	0	0	0	0	0	0	0
Cluster_1875	200146_22_22_245	0	0	0	0	0	0	0	0	0	0	0	0	0	0	0	0	0	0	0	0	1	0	0	0	0	0	0	0	0	0	0	0	0	0	0	0	0	0	0	0	0	0	0	0	0	0	0	0
Cluster_1876	200146_22_22_246	0	0	0	0	0	0	0	0	0.21	0	0	0	0	0	0	0	0	0	0	0	1	0	0	0	0	0	0	0	0	0.18	0	0	0	0	0	0	0	0	0	0	0	0	0	0	0	0	0	0
Cluster_1877	200146_22_22_247	0.32	0.31	0.31	0.31	0.31	0.31	0.32	0.31	0.87	0.32	0.32	0.32	0.32	0.32	0.31	0.31	0.32	0.32	0.32	0.31	1	0.32	0.83	0.83	0.31	0.32	0	0.33	0	0.32	0	0	0	0	0	0	0	0	0	0	0.31	0.33	0	0.31	0.32	0	0	0
Cluster_1878	200146_22_22_248	0	0	0	0	0	0	0	0	0	0	0	0	0	0	0	0	0	0	0	0	1	0	0	0	0	0	0	0	0	0	0	0	0	0	0	0	0	0	0	0	0	0	0	0	0	0	0	0
Cluster_1879	200146_22_22_249	0.28	0	0	0	0	0	0.26	0	0.29	0.29	0.29	0.29	0.29	0.29	0.29	0.29	0.29	0.29	0.29	0.29	1	0.29	0	0.28	0	0.29	0.29	0	0	0	0	0	0	0	0	0.26	0	0	0	0	0.26	0	0	0.29	0	0	0	0
Cluster_1880	200146_22_22_25	0.97	0.97	1	1	0.96	0.96	1	1	1	1	1	1	1	1	1	1	1	1	1	1	1	1	0.97	0.97	0.97	0.97	0.97	1	1	1	1	0.97	1	1	1	1	1	1	1	1	1	1	1	1	1	1	1	1
Cluster_1881	200146_22_22_250	0.4	0.3	0.37	0.37	0.39	0.37	0	0.37	0.41	0.41	0.41	0.41	0.41	0.41	0.41	0.41	0.41	0.41	0.41	0.41	1	0.41	0.38	0.4	0.41	0.41	0.41	0	0	0	0	0	0	0	0	0	0	0	0	0	0	0	0	0.33	0.41	0	0	0
Cluster_1882	200146_22_22_251	0	0	0	0	0	0	0	0	0	0	0	0	0	0	0	0	0	0	0	0	1	0	0	0	0	0	0	0	0	0	0	0	0	0.18	0	0	0	0	0.18	0	0	0	0	0	0	0	0	0
Cluster_1883	200146_22_22_252	0.84	0.83	0.15	0.15	0.83	0.15	0.15	0.67	0.67	0.83	0.83	0.83	0.83	0.83	0.83	0.83	0.83	0.83	0.83	0.83	1	0.83	0.15	0.84	0.84	0.67	0	0	0.65	0	0.66	0.58	0	0.65	0.15	0.57	0.67	0.66	0.28	0.67	0.15	0.67	0.15	0.66	0.84	0.66	0.67	0
Cluster_1884	200146_22_22_253	0.79	0.78	0.54	0.54	0.77	0.55	0.54	0.53	0.78	0.79	0.79	0.79	0.79	0.79	0.79	0.79	0.79	0.79	0.79	0.79	1	0.79	0.55	0.8	0.78	0.55	0.54	0.52	0.43	0.54	0.54	0.55	0.53	0.43	0.55	0.52	0.56	0.52	0.55	0.54	0.55	0.78	0.55	0.54	0.78	0.52	0.54	0.53
Cluster_1885	200146_22_22_254	0	0	0	0	0	0	0	0	0	0	0	0	0	0	0	0	0	0	0	0	1	0	0	0	0	0	0	0	0	0	0	0	0	0	0	0	0	0	0	0	0	0	0	0	0	0	0	0
Cluster_1886	200146_22_22_255	0	0	0	0	0	0	0	0	0	0	0	0	0	0	0	0	0	0	0	0	1	0	0	0	0	0	0	0	0	0	0	0	0	0	0	0	0	0	0	0	0	0	0	0	0	0	0	0
Cluster_1887	200146_22_22_256	0	0.23	0.23	0.23	0	0	0.23	0.23	0.23	0.23	0.23	0.23	0.23	0.23	0.23	0.23	0.23	0.23	0.23	0.23	1	0.23	0	0	0	0	0	0.23	0.23	0.23	0.23	0	0.23	0.23	0.23	0.23	0.23	0.23	0.23	0.23	0.23	0.23	0.23	0.23	0.23	0.23	0.23	0.23
Cluster_1888	200146_22_22_257	0	0	0	0	0	0	0	0	0	0	0	0	0	0	0	0	0	0	0	0	1	0	0	0	0	0	0	0	0	0	0	0	0	0	0	0	0	0	0	0	0	0	0	0	0	0	0	0
Cluster_1889	200146_22_22_259	0.22	0.22	0.24	0.19	0.19	0.2	0.25	0.2	0.19	0.19	0.19	0.2	0.2	0.18	0.2	0.2	0.2	0.2	0.2	0.2	1	0.2	0.18	0.2	0.2	0.19	0.18	0.2	0.17	0.2	0.19	0.19	0.18	0.17	0	0.19	0	0.19	0.17	0.18	0	0	0	0.17	0.19	0.19	0.18	0.19
Cluster_1890	200146_22_22_260	0.77	0.77	0.77	0.75	0.79	0.79	0.52	0.77	0.77	0.77	0.77	0.77	0.77	0.77	0.77	0.77	0.77	0.77	0.77	0.77	1	0.77	0.77	0.77	0.77	0.79	0.79	0.78	0.76	0.52	0.53	0.48	0.73	0.55	0.16	0.77	0.77	0.59	0	0.52	0.58	0.8	0.57	0.55	0.52	0.8	0.76	0.57
Cluster_1891	200146_22_22_261	0	0	0	0	0	0	0	0	0	0	0	0	0	0	0	0	0	0	0	0	1	0	0	0	0	0	0	0	0	0	0	0	0	0	0	0	0	0	0	0.22	0	0	0	0	0	0	0	0
Cluster_1892	200146_22_22_262	0	0	0	0	0	0	0	0	0	0	0	0	0	0	0	0	0	0	0	0	1	0	0	0	0	0	0	0	0	0	0	0	0	0	0	0	0	0	0	0	0	0	0	0	0	0	0	0
Cluster_1893	200146_22_22_263	0	0	0	0	0	0	0	0	0	0	0	0	0	0	0	0	0	0	0	0	1	0	0	0	0	0	0	0	0	0	0	0	0	0	0	0	0	0	0	0	0	0	0	0	0	0	0	0
Cluster_1894	200146_22_22_264	0.67	0.15	0.49	0	0.15	0.15	0	0.15	0	0	0	0	0	0	0	0	0	0	0	0	1	0	0.15	0.15	0.15	0	0	0	0	0	0	0	0	0	0	0	0	0.44	0	0	0.49	0	0	0	0.65	0	0	0
Cluster_1895	200146_22_22_265	0.03	0.03	0.03	0.03	0.03	0.03	0.03	0.03	0.03	0.03	0.03	0.03	0.03	0.03	0.03	0.03	0.03	0.03	0.03	0.03	1	0.03	0.03	0.03	0.03	0.03	0.03	0.03	0.03	0	0.03	0	0.03	0.03	0.03	0.03	0.03	0.03	0.03	0.03	0.03	0.03	0.03	0	0.03	0.03	0.03	0.03
Cluster_1896	200146_22_22_266	0.1	0	0.1	0	0	0	0	0	0	0	0	0	0	0	0	0	0	0	0	0	1	0	0	0	0	0	0	0	0	0	0	0	0	0	0	0	0	0	0	0	0.1	0	0	0	0	0	0	0
Cluster_1897	200146_22_22_267	0.13	0	0.14	0	0	0	0	0	0	0	0	0	0	0	0	0	0	0	0	0	1	0	0	0	0	0	0	0	0	0	0	0	0	0	0	0	0	0	0	0	0.14	0	0	0	0	0	0	0
Cluster_1898	200146_22_22_268	0.04	0	0.04	0	0	0	0	0	0.03	0	0	0.03	0	0	0	0.03	0.03	0	0.03	0.03	1	0.03	0	0	0	0	0	0	0	0	0.03	0.03	0	0	0	0.03	0	0	0	0	0.04	0	0	0	0.03	0	0	0
Cluster_1899	200146_22_22_269	0	0	0	0	0	0	0	0	0	0	0	0	0	0	0	0	0	0	0	0	1	0	0	0	0	0	0	0	0	0	0	0	0	0	0	0	0	0	0	0	0	0	0	0	0	0.1	0	0
Cluster_1900	200146_22_22_27	0.12	0.12	0.93	0.93	0.12	0.12	0.93	0.93	1	1	1	1	1	1	1	1	1	1	1	1	1	1	0.12	0.12	0.12	0.12	0.12	0.93	0.93	0.93	0.93	0.12	0.93	0.93	0.93	0.93	0.93	0.93	0.92	0.93	0.93	0.93	0.93	0.93	0.93	0.93	0.93	0.93
Cluster_1901	200146_22_22_270	0	0	0	0	0	0	0	0	0	0	0	0	0	0	0	0	0	0	0	0	1	0	0	0	0	0	0	0	0	0	0	0	0	0	0	0	0	0	0	0	0	0	0	0	0	0	0	0
Cluster_1902	200146_22_22_271	0	0	0	0	0	0	0	0	0	0	0	0	0	0	0	0	0	0	0	0	1	0	0	0	0	0	0	0	0	0	0	0	0	0	0	0	0	0	0	0.14	0	0	0	0	0	0	0	0
Cluster_1903	200146_22_22_272	0.11	0.11	0.12	0.12	0.11	0.11	0.12	0.12	0.12	0.12	0.12	0.12	0.12	0.12	0.12	0.12	0.12	0.12	0.12	0.12	1	0.12	0.11	0.11	0.11	0.11	0.11	0.12	0.12	0.11	0.1	0.11	0.12	0.12	0.12	0.12	0.12	0	0	0	0.12	0.12	0.12	0.12	0	0	0	0.12
Cluster_1904	200146_22_22_273	0	0	0	0	0	0	0	0	0	0	0	0	0	0	0	0	0	0	0	0	1	0	0	0	0	0	0	0	0	0	0	0	0	0	0	0	0	0	0	0	0	0	0	0	0	0	0	0
Cluster_1905	200146_22_22_274	0	0	0	0	0	0	0	0	0	0	0	0	0	0	0	0	0	0	0	0	1	0	0	0	0	0	0	0	0	0	0	0	0	0	0	0	0	0	0	0	0	0	0	0	0	0	0	0
Cluster_1906	200146_22_22_275	0	0	0	0	0	0	0	0	0	0	0	0	0	0	0	0	0	0	0	0	1	0	0	0	0	0	0	0	0	0	0	0	0	0	0	0	0	0	0	0	0	0	0	0	0	0	0	0
Cluster_1907	200146_22_22_276	0	0	0	0	0	0	0	0	0	0	0	0	0	0	0	0	0	0	0	0	1	0	0	0	0	0	0	0	0	0	0.04	0.04	0	0	0	0	0	0	0.03	0	0	0	0	0	0	0	0	0
Cluster_1908	200146_22_22_277	0	0	0	0	0	0	0	0	0	0	0	0	0	0	0	0	0	0	0	0	1	0	0	0	0	0	0	0	0	0	0	0	0	0	0	0	0	0	0	0	0	0	0	0	0	0	0	0
Cluster_1909	200146_22_22_278	0	0	0	0	0	0	0	0	0	0	0	0	0	0	0	0	0	0	0	0	1	0	0	0	0	0	0	0	0	0	0	0	0	0	0	0	0	0	0	0	0	0	0	0	0	0	0	0
Cluster_1910	200146_22_22_279	0.11	0.03	0.11	0	0	0	0.08	0	0	0	0	0.07	0	0	0	0.07	0.07	0	0.07	0.07	1	0.07	0	0	0	0	0	0	0	0	0.12	0.12	0	0	0	0.06	0	0.09	0	0	0.11	0	0	0	0.12	0	0	0
Cluster_1911	200146_22_22_280	0.07	0.07	0.08	0.08	0.08	0.08	0.07	0.08	0.08	0.08	0.08	0.08	0.08	0.08	0.08	0.08	0.08	0.08	0.08	0.08	1	0.08	0.06	0.06	0.07	0.07	0.07	0.08	0.09	0.09	0.08	0.07	0	0.08	0.07	0.08	0.08	0.08	0.08	0.08	0.08	0.08	0.08	0.08	0.08	0.08	0.08	0
Cluster_1912	200146_22_22_281	0.14	0.14	0	0	0	0	0	0	0	0	0	0	0	0	0	0	0	0	0	0	1	0	0	0	0.14	0.14	0.14	0.14	0.14	0	0	0	0.14	0	0.14	0	0	0	0.14	0	0.14	0	0.14	0	0	0	0	0.14
Cluster_1913	200146_22_22_282	0	0	0	0	0	0	0	0	0	0	0	0	0	0	0	0	0	0	0	0	1	0	0	0	0	0	0	0	0	0	0	0	0	0	0	0	0	0	0	0	0	0	0	0	0	0	0	0
Cluster_1914	200146_22_22_283	0.11	0.11	0.11	0.11	0.11	0.11	0.11	0.11	0.09	0.11	0.11	0.11	0.11	0.11	0.11	0.11	0.11	0.11	0.11	0.11	1	0.11	0.11	0.11	0.11	0	0.11	0.1	0.07	0.11	0.11	0.11	0.08	0.11	0.11	0.11	0.07	0.07	0.07	0.11	0.11	0.12	0.08	0.11	0.07	0.11	0.09	0.11
Cluster_1915	200146_22_22_284	0	0	0	0	0	0	0	0	0	0	0	0	0	0	0	0	0	0	0	0	1	0	0	0	0	0	0	0	0	0	0	0	0	0	0	0	0	0	0	0	0	0	0	0	0	0	0	0
Cluster_1916	200146_22_22_285	0.12	0	0.12	0	0	0	0	0	0	0	0	0	0	0	0	0	0	0	0	0	1	0	0	0	0	0	0	0	0	0	0	0	0	0	0	0	0	0	0	0	0.12	0	0	0	0	0	0	0
Cluster_1917	200146_22_22_286	0.13	0	0.13	0	0	0	0	0	0	0	0	0	0	0	0	0	0	0	0	0	1	0	0	0	0	0	0	0	0	0	0	0	0	0	0	0	0	0	0	0	0.13	0	0	0	0	0	0	0
Cluster_1918	200146_22_22_287	0	0	0	0	0	0	0	0	0	0	0	0	0	0	0	0	0	0	0	0	1	0	0	0	0	0	0	0	0	0	0	0	0	0	0	0	0	0	0	0	0	0	0	0	0	0	0	0
Cluster_1919	200146_22_22_288	0.09	0.08	0.08	0.04	0.08	0.08	0	0.07	0.07	0.07	0.08	0.07	0.07	0.07	0.07	0.07	0.07	0.07	0.07	0.07	1	0.07	0.08	0.09	0.07	0.04	0.12	0	0.05	0.04	0	0	0.08	0.09	0.04	0.07	0	0.08	0	0.08	0.07	0.07	0.04	0.05	0	0.07	0	0.12
Cluster_1920	200146_22_22_289	0.03	0.03	0.04	0.03	0.04	0.04	0.04	0.03	0.04	0.04	0.04	0.03	0.04	0.03	0.04	0.03	0.03	0.04	0.03	0.03	1	0.03	0.03	0.03	0.03	0.03	0.03	0.04	0.04	0.03	0.04	0.03	0.03	0.03	0.03	0.04	0.03	0.04	0.03	0.03	0.04	0.04	0.03	0.04	0.03	0.04	0.03	0.03
Cluster_1921	200146_22_22_290	0.07	0.07	0.07	0.07	0.07	0.07	0.08	0	0.07	0.07	0.07	0.07	0.07	0.07	0.07	0.07	0.07	0.07	0.07	0.07	1	0.07	0.07	0.07	0.08	0.07	0.07	0.08	0.08	0.07	0.07	0.08	0.08	0.07	0.08	0.07	0.07	0.07	0.08	0.07	0.08	0.07	0.08	0.07	0.15	0.07	0.07	0.08
Cluster_1922	200146_22_22_291	0.3	0.7	0.31	0.31	0.32	0.32	0.32	0.31	0.32	0.32	0.32	0.7	0.31	0.31	0.31	0.7	0.7	0.31	0.7	0.7	1	0.7	0.32	0.32	0.31	0.32	0.32	0.31	0.31	0.31	0.7	0.31	0.31	0.32	0.31	0.32	0.31	0.31	0.32	0.31	0.31	0.32	0.31	0.32	0.31	0.32	0.31	0.31
Cluster_1923	200146_22_22_296	0.99	0.99	1	1	1	1	1	1	1	1	1	1	1	1	1	1	1	1	1	1	1	1	1	1	1	1	1	1	1	1	0.99	1	1	1	1	1	1	1	0.99	1	1	1	1	0.65	1	1	1	1
Cluster_1924	200146_22_22_297	0.99	0.99	0.99	0.99	0.98	0.98	1	0.98	1	1	1	1	1	1	1	0.5	1	1	1	1	1	1	0.98	0.98	0.98	0.98	0.75	0.51	0.51	1	0.99	0.98	0.99	0.99	0.99	0.51	1	1	0.99	1	0.99	0.51	0.99	0.99	1	1	0.5	0.51
Cluster_1925	200146_22_22_376	0.99	1	1	1	0.99	0.99	1	1	1	1	1	1	1	1	1	0.86	1	1	1	1	1	1	0.99	0.99	0.99	0.99	0.99	1	1	1	1	0.99	1	1	1	1	1	1	1	1	1	1	1	1	1	1	1	1
Cluster_1926	200146_22_22_381	0.97	0.97	0.98	0.98	0.97	0.97	0.98	0.98	1	1	1	1	1	1	1	1	1	1	1	1	1	1	0.97	0.97	0.97	0.97	0.97	0.98	0.98	0.99	0.98	0.97	0.98	0.99	0.98	1	0.99	0.99	0.98	1	0.98	0.99	0.98	0.99	1	0.99	1	0.98
Cluster_1927	200146_22_22_47	1	1	1	1	1	1	1	1	1	1	1	1	1	1	1	1	1	1	1	1	1	1	0.99	0.99	0.99	1	1	1	1	1	0.99	0.98	1	1	1	1	1	1	0.99	0.99	1	0.99	1	1	0.99	1	0.99	1
Cluster_1928	200146_22_22_74	1	1	1	1	1	1	1	1	1	1	1	1	1	1	1	1	1	1	1	1	1	1	1	1	1	1	1	1	1	1	1	1	1	1	1	1	1	1	1	1	1	1	1	0.58	1	1	1	1
Cluster_1929	200146_22_22_86	0.98	0.98	0.99	0.99	0.98	0.98	0.98	0.98	1	1	1	1	1	1	1	1	1	1	1	1	1	1	0.98	0.98	0.98	0.98	0.98	0.98	0.98	1	0.98	0.98	0.87	0.99	0.72	1	0.98	0.98	0.98	0.98	0.98	0.98	0.98	0.99	0.98	0.98	0.97	0.98
Cluster_1930	200146_22_22_95	0.98	0.98	0.99	0.99	0.98	0.98	0.98	0.98	1	1	1	1	1	1	1	1	1	1	1	1	1	1	0.97	0.97	0.97	0.97	0.97	0.99	0.99	0.99	0.99	0.98	0.99	0.98	0.99	0.99	0.99	0.99	0.97	0.99	0.99	0.99	0.99	0.99	0.99	0.99	0.99	0.99
Cluster_1931	200146_23_23_36	0.99	0.99	1	1	1	1	1	1	1	1	1	1	1	1	1	1	1	1	1	1	1	1	1	1	1	1	1	0.99	0.99	0.93	1	1	1	1	1	1	1	1	1	1	1	0.99	1	0.49	1	1	1	1
Cluster_1932	200146_23_23_45	0.98	0.98	0.99	0.99	0.97	0.97	0.99	0.99	1	1	1	1	1	1	1	1	1	1	1	1	1	1	0.96	0.96	0.97	0.97	0.97	1	1	0.99	0.98	0.97	0.98	1	0.98	1	0.99	1	0.53	0.99	0.98	1	0.98	1	0.99	1	0.99	0.98
Cluster_1933	200146_23_23_50	0.99	0.98	0.76	1	0.99	0.99	1	0.99	1	1	1	1	1	1	1	1	1	1	1	1	1	1	0.99	0.99	1	1	1	1	1	0.99	0.98	0.99	1	1	1	1	1	1	1	1	1	1	1	1	1	1	1	1
Cluster_1934	200146_23_23_6	0.46	0.46	1	1	0.46	0.46	0.99	0.99	1	1	1	1	1	1	1	1	1	1	1	1	1	1	0.46	0.46	1	1	1	0.99	0.99	1	1	0.99	0.99	1	0.99	1	1	1	0.99	1	0.99	1	0.99	1	1	1	1	0.99
Cluster_1935	200146_23_23_7	0.26	0.26	1	0.99	0.26	0.26	1	1	1	1	1	1	1	1	1	1	1	1	1	1	1	1	0.26	0.26	0.99	0.99	0.99	1	1	1	1	1	1	1	1	1	1	1	0.99	1	1	1	1	1	1	1	1	1
Cluster_1936	200146_24_24_23	0.99	0.75	1	1	0.99	0.99	0.99	0.99	1	1	1	1	1	1	1	1	1	1	1	1	1	1	0.99	0.99	1	1	1	0.99	0.99	1	0.99	0.99	0.99	1	0.99	1	1	1	0.99	1	0.99	1	0.99	1	1	1	1	0.99
Cluster_1937	200146_24_24_54	1	1	1	1	1	1	1	1	1	1	1	1	1	1	1	1	1	1	1	1	1	1	1	1	1	1	1	1	1	0.44	1	1	1	0.99	1	1	1	0.99	1	1	1	1	1	0.25	1	0.99	1	1
Cluster_1938	200146_24_24_68	1	1	1	1	1	1	1	1	1	1	1	1	1	1	1	1	1	1	1	1	1	1	1	1	1	1	0.92	1	1	0.83	1	1	1	1	1	1	1	1	1	1	1	1	1	1	1	1	1	1
Cluster_1939	200146_24_24_84	0.99	0.99	1	1	0.99	0.99	1	1	1	1	1	1	1	1	1	1	1	1	1	1	1	1	0.99	0.99	0.99	0.99	0.99	1	1	1	1	1	1	1	1	1	1	1	1	1	1	1	1	1	1	1	1	1
Cluster_1940	200146_24_24_86	0.99	0.99	1	1	0.99	0.99	1	1	1	1	1	1	1	1	1	1	1	1	1	1	1	1	0.99	0.99	0.99	0.99	0.99	1	1	0.99	1	0.99	1	1	1	1	1	1	1	1	1	1	1	1	1	1	1	1
Cluster_1941	200146_25_25_2	1	1	1	1	1	1	0.99	1	1	1	1	1	1	1	1	1	1	1	1	1	1	1	0.99	0.99	1	1	1	1	1	1	1	0.99	1	1	1	1	1	1	1	1	1	1	1	1	1	1	1	1
Cluster_1942	200146_25_25_20	0.99	0.99	0.99	0.99	0.99	0.99	0.99	1	1	1	1	1	1	1	1	1	1	1	1	1	1	1	0.99	0.99	0.83	0.99	0.99	1	1	0.99	0.99	0.98	1	1	1	1	0.99	1	1	1	1	0.99	1	1	1	1	1	1
Cluster_1943	200146_26_26_28	1	1	1	1	1	1	1	1	1	1	1	1	1	1	1	1	1	1	1	1	1	1	1	1	1	1	1	1	1	1	1	1	1	1	1	1	1	1	1	1	1	1	1	1	1	1	1	1
Cluster_1944	200146_27_27_22	0.98	1	1	1	0.98	0.98	0.98	0	1	1	1	0.98	1	1	1	0.98	0.98	1	0.98	0.98	1	0.49	0.98	0.98	0.98	0.98	0.98	0.98	0.99	0.99	0.99	0.98	0.99	0.99	0.99	1	1	0.99	0.99	1	0.99	0.99	0.99	1	1	0.98	1	0.99
Cluster_1945	200146_27_27_36	1	1	1	1	1	1	1	0.15	1	1	1	1	1	1	1	1	1	1	1	1	1	0.15	1	1	1	1	1	1	1	1	1	1	1	1	1	1	1	1	1	1	1	1	1	1	1	1	1	1
Cluster_1946	200146_27_27_6	1	0.99	1	1	1	1	1	0	1	1	1	0.99	1	1	0.99	0.99	0.99	0.99	0.99	0.99	1	0.14	1	1	1	1	1	0.99	1	1	1	1	1	1	1	1	1	1	1	1	1	1	1	1	1	0.99	1	1
Cluster_1947	200146_28_28_27	0.96	0.96	1	1	0.99	0.99	0.98	0.98	1	1	1	1	1	1	1	1	1	1	1	1	1	1	0.8	0.8	0.97	0.97	0.97	0.99	0.99	1	0.99	0.99	0.78	0.98	0.98	1	1	0.98	0.99	1	0.98	0.99	0.98	1	1	0.98	1	0.86
Cluster_1948	200146_29_29_42	0.64	0.65	0.98	0.95	0.65	0.65	0.68	0.63	1	1	1	1	1	1	1	1	1	1	1	1	1	1	0.67	0.67	0.63	0.69	0.69	0.69	0.67	0.63	0	0.16	0	0	0	0	0	0	0	0	0	0	0	0	0	0	0	0
Cluster_1949	200146_29_29_48	0.96	0.96	0.99	0.5	0.96	0.13	0.99	0.96	1	1	1	0.27	1	1	1	1	1	1	1	1	1	1	0.96	0.96	0.96	0.96	0.96	0.13	0.96	0.96	0.13	0.13	0.13	0.13	0.13	0.13	0.13	0.13	0.13	0.13	0.13	0.13	0.13	0.13	0.13	0.13	0.13	0.13
Cluster_1950	200146_29_29_52	0.99	0.99	1	1	0.99	0.12	0.31	0.99	1	1	1	0.18	1	1	1	1	1	1	0.18	1	1	1	0.99	0.99	0.12	0.99	0.99	0.14	0.99	0.99	0.18	0.18	0.14	0.18	0.14	0.18	0.17	0.18	0.18	0.18	0.18	0.18	0.14	0.18	0.18	0.18	0.18	0.14
Cluster_1951	200146_2_2_1	0.04	0.04	0.04	0.04	0.04	0.04	0.04	0	0.99	0.04	0.04	0.04	0.04	0.04	0.04	0.04	0.04	0.04	0.04	0.04	1	0.04	0.04	0.04	0.04	0.04	0.04	0.04	0.04	0.04	0.04	0.04	0.04	0.04	0.04	0.04	0.04	0.04	0.04	0.04	0.04	0.04	0.04	0.04	0.04	0.04	0.04	0.04
Cluster_1952	200146_2_2_121	1	1	0.05	0.05	1	1	1	1	1	1	1	1	1	1	1	1	1	1	1	1	1	1	1	1	1	1	1	1	1	0.05	0.05	1	1	1	1	1	0.05	1	1	0.05	1	0.05	1	0.05	0.05	0.99	0.05	1
Cluster_1953	200146_2_2_128	1	1	1	1	0.99	0.99	1	1	1	1	1	1	1	1	1	1	1	1	1	1	1	1	1	1	1	1	1	1	1	1	1	1	1	1	1	1	1	1	0.99	1	1	1	1	1	1	1	1	1
Cluster_1954	200146_2_2_16	0.61	0.61	0.99	0.96	0.58	0.58	0.57	0.57	0.99	0.99	0.99	1	1	1	1	1	1	1	1	1	1	1	0.6	0.6	0.6	0.6	0.6	0.57	0.57	1	0.76	0.56	0.57	0.99	0.57	1	0.6	1	0.57	0.58	0.57	0.58	0.57	1	0.58	1	0.58	0.57
Cluster_1955	200146_2_2_17	0.43	0.43	1	1	0.4	0.4	0.44	0.44	1	1	1	1	1	1	1	1	1	1	1	1	1	1	0.43	0.43	0.43	0.43	0.43	0.44	0.44	1	0.69	0.37	0.44	1	0.44	1	0.41	1	0.35	0.36	0.44	0.36	0.44	1	0.36	1	0.36	0.44
Cluster_1956	200146_2_2_181	1	1	1	1	0.99	0.99	1	1	1	1	1	1	1	1	1	1	1	1	1	1	1	1	0.99	0.99	1	1	1	1	1	1	1	1	1	1	1	1	1	1	1	1	1	1	1	1	1	1	1	1
Cluster_1957	200146_2_2_236	1	1	1	1	1	1	1	1	1	1	1	1	1	1	1	1	1	1	1	1	1	1	0.99	0.99	1	1	1	1	1	0.99	0.99	0.99	0.99	1	0.99	1	1	0.99	1	1	1	0.99	0.99	0.99	1	0.98	1	0.99
Cluster_1958	200146_2_2_240	0.98	0.98	0.98	0.98	0.98	0.98	0.98	0.98	1	1	1	0.98	1	1	1	0.98	0.98	1	0.98	0.98	1	0.98	0.98	0.98	0.98	0.98	0.98	0.98	0.99	0.98	0.98	0.98	0.99	1	0.99	1	0.98	0.98	0.98	0.98	0.98	0.98	0.99	0.98	0.98	0.98	0.98	0.99
Cluster_1959	200146_2_2_67	0.99	0.99	1	1	0.99	0.99	0.99	1	1	1	1	1	1	1	1	1	1	1	1	1	1	1	0.99	0.99	0.99	0.99	0.99	1	1	1	1	1	1	1	1	1	1	1	0.99	1	1	1	1	1	1	1	1	1
Cluster_1960	200146_2_2_85	0.98	0.98	1	1	0.98	0.98	0.99	0.99	1	1	1	1	1	1	1	0.81	1	1	1	1	1	1	0.98	0.98	0.99	0.99	0.99	0.99	0.99	1	1	0.99	0.99	1	0.99	1	1	1	1	0.99	0.99	1	0.99	1	1	0.99	1	0.99
Cluster_1961	200146_2_2_88	0.99	0.99	0.99	0.54	0.99	0.99	1	0.99	1	1	1	1	1	1	1	1	1	1	1	1	1	1	0.98	0.98	0.98	0.98	0.98	1	1	0.99	0.99	0.98	1	0.99	1	1	1	0.99	0.99	1	1	1	1	1	1	0.99	1	1
Cluster_1962	200146_2_2_90	0.99	0.99	1	1	0.99	0.99	1	1	1	1	1	1	1	1	1	1	1	1	1	1	1	1	0.99	0.99	0.98	0.98	0.98	1	1	1	0.99	0.98	1	0.99	1	1	1	0.99	1	1	1	1	1	1	1	0.99	1	1
Cluster_1963	200146_2_2_97	0.96	0.96	0.99	0.99	0.96	0.96	1	1	1	1	1	1	1	1	1	1	1	1	1	1	1	1	0.96	0.96	1	1	1	1	1	1	1	0.99	1	1	1	1	1	0.98	1	1	1	1	1	1	1	0.99	1	1
Cluster_1964	200146_30_30_13	1	1	0	0	1	1	0	0	1	1	1	1	1	1	1	1	1	1	1	1	1	1	1	1	1	1	1	0	0	1	1	1	1	1	1	0.99	1	1	1	0.99	1	1	0	1	1	1	0.99	0
Cluster_1965	200146_30_30_30	0.98	0.98	0.32	0.32	0.98	0.98	1	0.56	1	1	1	1	1	1	1	1	1	1	1	1	1	1	0.99	0.99	0.98	0.98	0.98	0.56	0.56	1	1	0.99	0.99	1	0.99	1	1	1	1	1	1	1	0.99	1	1	1	1	0.99
Cluster_1966	200146_31_31_42	0.07	0.07	0	0	0.07	0.07	0	0	0	0	0	0	0	0	0	0	0	0	0	0	1	0	0.07	0.07	0.07	0.07	0.07	0	0	0	0	0	0	0	0	0	0	0	0	0	0	0	0	0	0	0	0	0
Cluster_1967	200146_31_31_43	0	0	0.05	0	0.04	0	0	0.06	0.05	0.05	0.05	0	0	0.05	0	0	0	0	0	0	1	0	0	0	0	0.05	0.05	0	0.05	0	0	0	0.05	0.06	0.23	0.04	0.05	0.23	0.05	0.06	0	0.06	0.05	0	0	0.05	0.06	0.05
Cluster_1968	200146_32_32_16	0.98	0.98	0.99	0.98	0.98	0.98	0.99	0.99	1	1	1	1	1	1	1	1	1	1	1	1	1	1	0.99	0.99	0.99	0.99	0.99	0.99	0.99	1	0.99	0.98	0.98	1	0.98	1	1	1	0.99	1	0.98	0.99	0.98	1	1	1	1	0.98
Cluster_1969	200146_32_32_20	1	0.99	1	1	0.99	0.99	1	1	1	1	1	1	1	1	1	0.87	1	1	1	1	1	1	1	1	1	0.99	0.87	1	1	1	0.99	0.99	0.99	1	0.99	1	1	1	1	1	0.99	1	0.99	1	1	1	1	0.99
Cluster_1970	200146_32_32_32	0.34	0.34	1	0.95	0.29	0.29	0.38	0.38	1	1	1	1	1	1	1	1	1	1	1	1	1	1	0.21	0.21	0.16	0.3	0.3	0.34	0.29	1	0.99	0.95	0.22	1	0.25	1	1	1	1	1	0	1	0.22	1	1	1	1	0.22
Cluster_1971	200146_33_33_17	0.98	0.98	0.74	0.74	0.75	0.75	0.75	0.75	1	1	1	1	1	1	1	1	1	1	1	1	1	1	0.98	0.98	0.98	0.98	0.98	0.74	0.74	1	0.75	0.74	0.75	0.74	0.75	1	0.74	0.74	0.74	0.74	0.75	0.74	0.75	0.74	0.74	0.74	0.74	0.75
Cluster_1972	200146_33_33_6	1	1	1	1	0.4	0.4	0.39	0	1	1	1	1	1	1	1	1	1	1	1	1	1	1	0.99	0.99	1	1	1	0	0	1	0	0.96	0	0	0	1	1	0	0.41	1	0.39	1	0	1	1	0	1	0
Cluster_1973	200146_33_33_7	0.98	0.55	1	1	0.18	0.18	0.18	0.18	1	1	1	1	1	1	1	1	1	1	1	1	1	1	0.98	0.98	0.98	0.98	0.98	0.18	0.18	0.98	0.18	0.99	0.17	0.18	0.18	1	1	0.18	0.17	1	0.18	1	0.18	1	1	0.18	1	0.18
Cluster_1974	200146_34_34_15	0.09	0.09	0.09	0.09	0.09	0.09	0.09	0.09	0.09	0.09	0.09	0.09	0.09	0.09	0.09	0.09	0.09	0.09	0.09	0.09	1	0.09	0.09	0.09	0.09	0.09	0.09	0.09	0.99	0.09	0.09	0.99	0.09	0.09	0.09	0.09	0.09	0.98	0.09	0.09	0.09	0.09	0.09	0.99	1	0.09	0.09	0.52
Cluster_1975	200146_34_34_16	0	0	0	0	0	0	0.29	0.39	0	0.15	0.39	0	0.39	0	0.39	0	0	0.39	0	0	1	0	0	0	0	0	0	0	0.99	0.99	0	0.78	0.99	0.96	0.39	0	0.39	0.99	0.7	0.44	0.71	0	0.39	0	1	0.71	0.44	0.67
Cluster_1976	200146_34_34_22	0.1	0.44	0.95	1	0.95	0.44	0.95	1	0.44	0.44	0.44	0	0.44	0	1	0	0	1	0.44	0.44	1	0	0.44	0.44	0.44	0.38	0.44	0.44	0	0.45	0.95	0.44	0.44	1	0.32	0.91	0.99	0.44	0.44	1	0.44	0.1	0.44	0.44	0	0.44	0.91	0.44
Cluster_1977	200146_34_34_24	0.47	0.47	1	1	1	0.48	1	0.93	0.46	0.48	0.45	0.49	0.48	0	1	0.49	0.49	1	0.45	0.45	1	0.49	0.48	0.48	0.44	0.48	0.46	0.49	0	0.48	1	0.48	0.48	1	0	0.93	1	0.3	0.48	1	0.48	0.43	0.48	0.49	0.47	0.48	0.93	0.66
Cluster_1978	200146_34_34_37	0.55	0.52	1	1	1	0.55	1	0.99	0.35	0.55	0.56	0.56	0.55	0	1	0.56	0.56	1	0.56	0.56	1	0.56	0.55	0.55	0.55	0.54	0.55	0.55	0.07	0.55	1	0.55	0.55	1	0	0.99	0	0.55	0.55	1	0	0	0.55	0.55	0.56	0.56	0.99	0
Cluster_1979	200146_34_34_8	0.03	0.03	0.04	0	0.08	0.08	0.08	0	0.03	0.03	0.03	0	0	0	0	0	0	0	0	0	1	0	0.03	0.03	0.03	0.08	0.08	0.03	0	0	0.03	0.03	0.03	0.03	0	0.03	0	0.03	0	0.47	0	0.03	0	0.04	1	0.03	0.84	0
Cluster_1980	200146_35_35_13	1	1	0.86	1	1	1	0.86	1	0.11	1	1	1	1	1	1	1	0.11	1	1	1	1	1	1	1	1	1	1	1	0.39	0.86	1	1	1	0.59	1	1	1	1	1	1	1	1	1	1	1	1	1	1
Cluster_1981	200146_35_35_31	0.97	0.97	1	1	0.96	0.96	0.95	0.93	0	1	1	0.98	1	1	1	0.98	0	1	0.98	0.98	1	0.98	0.97	0.97	0.97	0.98	0.98	0.97	0.99	0.99	0.96	0.93	0.93	0.98	0.93	0.99	1	0.98	0.96	1	0.93	0.94	0.82	0.98	1	0.93	1	0.93
Cluster_1982	200146_36_36_6	0.99	0.99	1	1	1	1	0.96	0.82	1	1	1	1	1	1	1	1	1	1	1	1	1	1	0.99	0.99	0.99	0.99	0.99	1	1	1	1	0.96	0.96	1	0.96	1	1	1	1	0.98	0.96	1	0.96	1	0.98	1	0.98	0.96
Cluster_1983	200146_37_37_14	0.08	0.05	0.05	0.22	0.27	0.31	0.06	0	0.22	0.22	0.22	0.05	1	0.51	0.05	0.05	0.05	0.05	0.05	0.05	1	0.05	0.32	0.45	0.21	0.57	0.57	0.46	0	0.28	0	0.22	0	0.06	0.06	0.22	0	0.05	0.29	0	0.06	0.2	0.06	0	0	0.42	0	0.05
Cluster_1984	200146_37_37_17	0	0	0	0	0.72	0.72	0	0	0	0	0	0	1	1	0	0	0	0	0	0	1	0	0	0	0	0	0	0	0	0.62	0	0	0	0	0	0	0	0	0	0	0	0	0	0	0	0.79	0	0
Cluster_1985	200146_37_37_18	0	0.2	0	0	0.25	0.33	0	0	0	0	0	0	1	1	0	0	0	0	0	0	1	0	0.2	0.23	0	0.23	0.23	0.22	0	0.95	0.22	0	0.2	0	0.2	0.33	0	0	0.33	0	0.2	0	0.2	0	0	0.99	0	0.22
Cluster_1986	200146_37_37_24	0.19	0.19	0.19	0.19	0.19	0.42	0.19	0.19	0.19	0.19	0.19	0.19	1	1	0.19	0.19	0.19	0.19	0.19	0.19	1	0.19	0.42	0.19	0.19	0.19	0.19	0.19	0.19	0.19	0	0.43	0	0	0	0	0	0	0	0	0	0.43	0	0	0	0	0	0
Cluster_1987	200146_37_37_30	0	0	0	0.73	0.85	0.85	0	0	0.73	0.73	0.73	0	1	1	0	0	0	0	0	0	1	0	0.8	0.94	0.74	0.53	0.53	0.91	0	0.92	0	0.76	0	0	0	0.9	0	0	0.85	0	0	0.9	0	0	0	0.53	0	0
Cluster_1988	200146_39_39_2	0	0	0	0	0	0	0	0	0	0	0	0	0	0	0	0	0	0	0	0	1	0	0	0	0	0	0	0	0	0	0	0	0	0	0	0	0	0	0	0	0	0	0	0	0	0	0	0
Cluster_1989	200146_39_39_26	0.99	0.99	0.99	0.99	0.99	0.99	0.99	0.99	1	1	1	1	1	1	1	1	1	1	0	1	1	1	0.99	0.99	0.99	0.99	0.99	0.99	0.99	1	0.99	0.99	0.99	1	0.99	1	1	1	0.99	1	0.99	0.99	0.99	1	1	1	1	0.99
Cluster_1990	200146_39_39_3	0.06	0.06	0.06	0.06	0.06	0.06	0.06	0.06	0.06	0.06	0.06	0.06	0.06	0.06	0.06	0.06	0.06	0.06	0.06	0.06	1	0.06	0.06	0.06	0.06	0.08	0.08	0.06	0.06	0.06	0.06	0.06	0.06	0.06	0.06	0.06	0.06	0.06	0.06	0.06	0.06	0.06	0.06	0.06	0.06	0.06	0.06	0.06
Cluster_1991	200146_3_3_134	1	1	1	1	1	1	1	1	1	1	1	1	1	1	1	1	1	1	1	1	1	1	0.99	0.99	1	1	1	1	1	0.99	1	1	1	1	1	1	1	1	1	1	1	1	1	1	1	1	1	1
Cluster_1992	200146_3_3_22	1	1	0.11	1	1	1	1	1	1	1	1	1	1	1	1	0.78	1	1	1	1	1	1	0.99	0.99	0.99	0.99	0.99	1	1	1	1	1	1	1	1	1	1	1	0.99	1	1	0.99	1	1	1	1	1	1
Cluster_1993	200146_3_3_4	0.99	0.99	1	1	0.99	0.99	1	1	1	1	1	1	1	1	1	1	1	1	1	1	1	1	0.99	0.99	1	1	1	1	1	1	0.99	1	1	1	1	1	1	1	1	1	1	1	1	1	1	1	1	1
Cluster_1994	200146_3_3_40	0.99	0.99	0.36	1	0.99	0.99	0.99	0.99	0.99	1	1	1	1	1	1	1	1	1	1	1	1	1	0.99	0.99	0.99	0.99	0.99	0.99	0.99	0.99	1	0.99	0.75	0.99	0.75	1	0.99	1	0.99	1	0.99	1	0.75	1	1	1	1	0.75
Cluster_1995	200146_3_3_57	0.27	0.27	0.99	0.99	0.28	0.28	1	0.99	1	1	1	1	1	1	1	1	1	1	1	1	1	1	0.28	0.28	0.28	0.28	0.22	0.28	0.28	1	0.98	0.28	0.28	0.99	0.28	1	0.98	0.99	0.99	1	0.98	1	0.28	0.99	1	0.99	1	0.28
Cluster_1996	200146_3_3_65	0.32	0.32	1	1	0.32	0.32	1	1	1	1	1	1	1	1	1	1	1	1	1	1	1	1	0.32	0.32	0.33	0.33	0.32	1	0.34	1	1	0.34	0.33	1	0.34	1	1	1	0.99	1	1	1	0.34	1	1	1	1	0.34
Cluster_1997	200146_3_3_88	1	1	0.99	0.99	1	1	1	1	1	1	1	1	1	1	1	0.54	1	1	1	1	1	1	1	1	1	1	1	1	1	1	1	1	1	1	1	1	0.99	1	1	1	1	1	1	1	1	1	1	1
Cluster_1998	200146_3_3_93	0.98	0.9	1	1	0.98	0.98	0.99	0.99	1	1	1	1	1	1	1	0.82	1	1	1	1	1	1	0.37	0.37	0.37	0.37	0.37	0.99	0.73	0.99	0.98	0.36	0.99	1	0.99	1	1	1	0.99	1	0.99	0.99	0.99	1	1	1	1	0.99
Cluster_1999	200146_40_40_18	0.99	0.99	1	1	0.99	0.99	0.99	0.99	1	1	1	1	1	1	1	1	1	1	1	1	1	1	0.99	0.99	0.99	0.99	0.99	0.99	0.99	0.98	0.99	0.99	0.99	1	0.99	1	0.99	0.99	0.99	0.99	0.99	0.98	0.99	0.98	0.99	0.99	0.99	0.99
[truncated: 11,330 more rows]
[truncated: 5 more columns]
