# Supplementary material for: Comparative genomics and transcriptomics of Escherichia coli isolates carrying virulence factors of both enteropathogenic and enterotoxigenic E. coli
Source: Sci Rep. 2017 Jun 14;7:3513. doi: 10.1038/s41598-017-03489-z (PMC5471185; doi:10.1038/s41598-017-03489-z)
Supplement: Supplementary file 2 — 11 Supplemental datasets [file 41598_2017_3489_MOESM2_ESM.zip › Supplemental_datasets/Data_Set_S9.fasta]

>400791_17_17_44
ATGTCTGTTTCACGTCGGGTAATACATCACGGACTTTATTTTGCGGTTTTAGGACCGTTAATTGGTGTTCTGTTTCTTGT
CCTCTACATATTCTTCGCAAAAGAACCGCTGGTTCTTTTGGTAATAATACAGGTACTTCCATTGTTTCTCTTATTGTCGA
TTACTACGGGAGCTATTCCTGCATTGTTAACCGGCGTGATGGTCGCCTGTCTGCCGGAAAAGATCGGGTCACAGAAAAAT
TATCGTTGTCTGGCTGGTGGCATAGGTGGCGTCGTTATCACCGAGATCTATTGTGCAGTTATTGTACATATTAAGGGCAT
GGCTTCCTCGGAGTTGTTTGAAAACATTCTTTCTGGTGACAGTCTCGTTGTCCGCATCATTCCTGCATTGCTGGCAGGTG
TGGTGATGAGCAGAATCATTACCCGTCTGCCCGGATTGGATATTTCATGTCCTGAAACAGACTCTTTAAGTTAA
>gi|387610477|ref|NC_017633.1|_1_733
ATGAAGACCAACAGGAGTCTGGTCGTCATAGTGTCACTAATTACCGCCACATTACTGCTGACTGCATGCGCCCAACCTGA
ACAATCATCATTAGCTGGCGACTGGTTACTGACCCCTAAAGATAAAACCAGAGGATTAACGGGTAGCATTGCGGTAAATA
TTGCACCTTTCCGGTGTAAGACAAATTGCCGTGGTGATAACTTACCTGATAATACCCGCCGCTGGCAGTTGTCAGGCGGG
AACGAAAAAGAACTTACTTATCTTCATAATATGTCAGCACAAGAAAAGGTCGGTTTAAATCCCGGTTGGCAATGCTACAC
CTCATTTTTTATGCGGGTTTGCCAGGGCAAGCCCGGCACTCGACCGATAGTCAATGAGGATTATGTCAGCGAAAGCGGAT
TTTTTGGCTCGATGATGCATGTCGGGATTATTGAGTTACGACGCTGCCAGTCAGAAAATTGCCAGCAAGAATTGAAAGCG
ATAAATACACATTAA
>103573_34_34_27
ATGGCTAAGAAAGTACAAGCCTATGTCAAGCTGCAGGTTGCAGCTGGTATGGCTAACCCGAGTCCGCCAGTAGGTCCGGC
TCTGGGTCAGCAGGGCGTAAACATCATGGAATTCTGCAAAGCGTTCAACGCAAAAACTGATTCCATCGAAAAAGGTCTGC
CGATTCCGGTAGTAATCACCGTTTACGCTGACCGTTCTTTCACTTTCGTTACCAAGACCCCGCCGGCAGCAGTTCTGCTG
AAAAAAGCGGCTGGTATCAAGTCTGGTTCCGGTAAGCCGAACAAAGACAAAGTGGGTAAAATTTCCCGCGCTCAGCTGCA
GGAAATCGCGCAGACCAAAGCTGCCGACATGACTGGTGCCGACATTGAAGCGATGACTCGCTCCATCGAAGGTACTGCAC
GTTCCATGGGCCTGGTAGTGGAGGACTAA
>102651_10_10_19
GTGCTGGTTGGCTTTGATCCAGCAAGCGGCCATGAACAGCAAGGTGCTGGTCGACCTGCGCTTGTGCTCTCCGTTCAAGC
CTTTAATCAACTGGGAATGACGCTGGTGGCCCCCATTACGCAGGGCGGAAATTTTGCCCGTTATGCCGGATTTAGCGTTC
CTTTACATTGCGAAGAAGGCGATGTGCACGGCGTGGTGCTGGTGAATCAGGTGCGGATGATGGATCTACGCGCCCGGCTG
GCAAAGCGTATTGGTCTGGCTGCGGATGAGGTGGTGGAAGAGGCGTTATTACGCTTGCAGGCGGTGGTGGAATAA
>Jurua_18_11_301_99_25
ATGAGCTATGAGGTTCTGCTGCTTGGGTTACTGGTTGGCGTGGCGAATTATTGCTTCCGCTATTTGCCGCTGCGCCTGCG
TGTGGGTAATGCCCGCCCAACCAAACGTGGCGCGGTAGGTATTTTGCTCGACACCATTGGCATCGCCTCGATATGCGCTC
TGCTGGTTGTCTCTACCGCACCAGAAGTGATGCACGATACACGCCGTTTCGTGCCCACGCTGGTCGGCTTCGCGGTACTG
GGTGCCAGTTTCTATAAAACACGCAGCATTATCATCCCAACACTGCTTAGTGCGCTGGCCTATGGGCTCGCCTGGAAAGT
GATGGCGATTATATAA
>403341_82_82_2
ATGACCTTCGTTGCCATTTCAGATACGCACCTGCACAACTGGTCGCAGTTCGCGATACCAACAGAGTCGGGCATTAACTC
CAGGCTGTTGCAGATTCTTAAAGCCATTGAAGAAGCGGCTTGCGCCGCCGATTACCACGCCCCAGCGGGCGTGGTTCCAA
CCGTCTATCACGGCGGCGATCTCTTCCATGTGCGAGGTTCTTTGACCCCTTCTGTGCTAAACGCGGTGCTCGACTTTTTT
AAGACCATCCACCGTGACTACGGCGTTCGCTTTCGCATGATCGCCGGCAATCACGATCTGGAAACCAAAGACTCATGTCC
TATGGGCAATGCAGCTGCGGCGCTTAATTCGTTGCCGTTTGTGGAGGTTGTATCCGAAAAAACGCTGTTCGAGGACCACA
AAGTCGCTCTGCTGCCATGGCGCGATTCCATGGACGATCTGCGTGCGGATCTTGCGCACGTTAAAGACGCGATCGGCGCT
AGTGTTGCCTCTAAGTGGACAGCAATCATCCACGCACCGGTTAACGGGGTTGTTCTTGGCATTCCAGACCATGGGTTCGA
CGGAAAAGAGCTCGCCTCCTATGGCTTCGGGTTAGTGCTCGCCGGTCACTACCACAACCACAAAAAAATCGGCACTGTTG
CAAATAGTCGGTGGTGA
>TW10828_c12_12_166
ATGGATTATACGCTCACCCGCATAGATCCCAACGGTGAGAACGACCGTTACCCCCTGCAAAAGCAGGAGATCGTAACCGA
CCCTCTGGAGCAAGAAGTTAACAAAAACGTGTTTATGGGCAAGCTCAATGACATGGTTAACTGGGGTCGTAAAAACTCAA
TTTGGCCGTATAACTTCGGTCTTTCCTGCTGTTACGTTGAGATGGTGACTTCGTTTACCGCGGTGCATGACGTGGCGCGT
TTTGGCGCAGAAGTATTGCGTGCTTCGCCGCGTCAGGCTGACCTGATGGTGGTTGCAGGAACCTGCTTTACCAAAATGGC
ACCGGTTATTCAGCGTCTGTATGACCAGATGCTGGAACCAAAATGGGTTATCTCAATGGGTGCCTGTGCCAACTCTGGTG
GTATGTACGATATTTATTCCGTTGTGCAGGGCGTCGATAAATTCATCCCGGTTGATGTGTATATCCCGGGCTGCCCGCCG
CGTCCTGAAGCGTACATGCAGGCACTGATGCTGTTGCAGGAATCTATCGGCAAAGAACGTCGTCCGCTCTCCTGGGTGGT
TGGCGATCAGGGCGTTTATCGCGCCAATATGCAATCAGAGCGCGAACGCAAGCGCGGTGAACGCATTGCCGTAACCAACC
TGCGTACACCTGACGAGATTTAA
>NODE_529_length_121780_cov_180.640701_289_89
ATGACAGGTAAGAAGCGTTCTGCCAGCTCCAGCCGCTGGCTTCAGGAACACTTTAGCGATAAATATGTTCAACAGGCACA
GAAAAAGGGGTTACGTTCCCGTGCCTGGTTTAAACTTGATGAAATACAGCAAAGTGACAAACTCTTTAAACCGGGAATGA
CGGTTGTCGACCTTGGTGCTGCTCCGGGTGGTTGGTCACAATATGTGGTCACCCAAATTGGCGGCAAAGGCCGCATCATC
GCTTGCGATCTTTTACCTATGGATCCTATCGTTGGTGTGGACTTTCTTCAGGGCGATTTTCGTGATGAACTGGTGATGAA
AGCACTGCTGGAGCGCGTTGGCGACAGCAAAGTCCAGGTTGTCATGTCCGATATGGCACCAAACATGAGCGGAACACCGG
CGGTGGATATCCCCCGTGCCATGTATCTGGTGGAACTGGCGCTAGAAATGTGTCGTGATGTATTAGCGCCAGGTGGCAGT
TTTGTAGTGAAGGTGTTCCAGGGCGAAGGTTTCGATGAGTATCTAAGGGAAATTCGCTCCCTGTTTACGAAGGTCAAAGT
TCGTAAGCCGGACTCTTCTCGTGCACGTTCGCGGGAAGTGTATATTGTAGCGACCGGGCGTAAACCCTAA
>Jurua_18_11_271_69_59
ATGATTCTTATAATTTATGCGCATCCGTATCCGCATCATTCCCATGCGAATAAACGGATGCTTGAACAGGCAAGGACGCT
GGAAGGCGTCGAAATTCGCTCTCTTTATCAACTCTATCCTGACTTCAATATCGATATTGCCGCCGAGCAGGAGGCGCTGT
CTCGCGCCGATCTGATCGTCTGGCAGCACCCGATGCAGTGGTACAGCATTCCACCGCTCCTCAAACTTTGGATCGATAAA
GTTTTCTCGCACGGCTGGGCTTACGGTCACGGCGGCACGGCGCTGCATGGCAAACATTTGCTGTGGGCGGTGACGACCGG
CGGCGGGGAAAGCCATTTTGAAATTGGTGCGCATCCGGGCTTTGATGTGCTGTCGCAGCCGCTACAGGCGACGGCAATCT
ACTGCGGGCTGAACTGGCTGCCACCGTTTGCCATGCACTGCACCTTTATTTGTGACGACGAAACCCTCGAAGGGCAGGCG
CGTCACTATAAGCAACGTCTGCTGGAATGGCAGGAGGCCCATCATGGATAG
>gi|194426908|ref|NZ_AAJX02000005.1|_258_123
ATGCTTTGGTCGTTTATCGCTGTCTGTCTTTCCGCATGGCTATCTGTGGATGCATCGTATCGTGGGCCAACCTGGCAACG
CTGGGTGTTTAAACCGTTAACCCTTCTTCTCCTGCTGTTACTGGCCTGGCAAGCGCCGATGTTCGACGCCATTAGCTATC
TGGTGCTGGCAGGGCTGTGCGCCTCACTGCTGGGCGATGCGCTAACCCTGTTGCCACGTCAACGTCTGATGTACGCCATC
GGCGCGTTTTTCCTCTCGCACCTGCTGTACACCATCTATTTCGCCAGTCAGATGACGCTCTCTTTCTTCTGGCCTCTGCC
ACTGGTGTTGCTGGTTCTGGGCGCGCTGTTACTGGCGATTATCTGGACGCGGCTGGAAGAGTATCGTTGGCCTATCTGCA
CGTTTATCGGCATGACGCTGGTGATGGTGTGGCTGGCAGGTGAACTGTGGTTCTTCCGTCCGACCGCTCCGGCACTCTCT
GCGTTTGTTGGCGCTTCATTGCTGTTTATCAGTAACTTTGTCTGGCTGGGTAGCCACTATCGCCGCCGCTTCCGGGCAGA
TAACGCGATTGCTGCGGCCTGCTACTTTGCCGGTCATTTCCTCATCGTCCGCTCGCTGTATCTCTGA
>102712_54_54_7
ATGACAAAACAACTCAGTCCTTACCAGGACAAAATTCACAAACACATACTACGTGATCGCTTCCTGTCCAGCTTCAAGCA
GCCTGGTCGATTCCGGGCTGAGTTGGAAAAAGTGAAGCTGATGCAGAAGGAGAAAGGTCATGAGTAA
>NODE_85_length_59365_cov_71.056244_64_36
GTGAGTGATGTAAAAGGAACTGGCGAGGTGGGTAAAACACAGCGGCACCGTAATCACCGGACACAGTGGACAGCCACCGA
AATTACGTTTGTGGAACAACACTATGGTCAGTTGTCTGCCCGTAAAATCGGAGTGCGGCTTGGCCGGTCTGCCCATGGGG
TGGCCCGAATTGTTCAGCTTTTAGGTCTGTCCCAAGGCGTGGCACCGCCCTAG
>NODE_194_length_3566_cov_31.005327_150_4
ATGGCGGTATTTTATACACAAAATGCGGGTCTGGCTCTCTTTTATACTGATTATGAAAGCATAGACCGTTTACCCTCCCT
GGGTACGACGGAACAGGGGTCCTGA
>300214_5_5_78
ATGCAGGCATTGGTGAGCAGGAAAAAGATCGTGTTTACGCGCCGTTACGTTTTTAACACTATTATTGCACTAATTCGCCC
TTTGCAATCCATCAATGAGTAG
>gi|191167184|ref|NZ_AAJT02000026.1|_264_43
ATGGAAAATAATAACCGCTTAATGCCTCATATAAGGCGGACAACCCATATCATGAAGTTTGCCCATCGTAATAGTTTTGA
CTTTCATTTCTTTAATGCCCGCTAG
>BCE019_MS_13_366_110_109
ATGGAGTGTGGGATATTTTTTGAAAGTGATCATACTCACCAGCAATTGCAAGCTTTGGGGTTATTAGAACTCGCCCAAAA
AATGGTTACTGCAAGAATCCGATATGATGAGCTAAAAGACAAGGCCGAAAATTTTCACGAGATTACAGAGGATGACATAT
TCAAAATGCTTATAATACATTGTGACCAACTTGCAAGAGAGGTTGATTCTATATTACTGCAATTTGTGAAGGACAATATT
GATGTTTTCCCGTGTCGCCATAACAGACACGAGTTATAA
>302662_64_64_12
ATGATCGCGGAGTTTGAATCACGCATTCTGGCATTAATCGACGGTATGGTTGACCATGCCAGTGATGATGAGTTGTTTGC
CAGTGGGTATTTGCGTGGCCACCTGACATTAGCCATCGCAGAACTGGAAAGTGGTGATGACCACTCCGCTCAGGCGGTGC
ATACGACCGTTAGCCAGAGTCTGGAAAAAGCCATTGGTGCCGGTGAATTGTCGCCGCGTGACCAGGCGCTGGTGACCGAT
ATGTGGGAAAACCTGTTTCAGCAGGCGTCACAGCAGTAA
>100343_50_50_10
ATGCCACGTTCTCTCAAGAAAGGTCCTTTTATTGACCTGCACTTGCTGAAGAAGGTAGAGAAAGCGGTGGAAAGCGGAGA
CAAGAAGCCCCTGCGCACTTGGTCCCGTCGTTCAACGATCTTTCCTAACATGATCGGTTTGACCATCGCTGTCCATAATG
GTCGTCAGCACGTTCCGGTATTTGTAACCGACGAAATGGTCGGTCACAAACTGGGTGAATTCGCACCGACTCGTACTTAT
CGCGGCCACGCTGCTGATAAAAAAGCGAAGAAGAAATAA
>403341_19_19_137
ATGACCGATCTCTTTTCCAGCCCTGACCACACACTCGACGCGCTTGGCCTGCGCTGCCCGGAACCGGTGATGATGGTGCG
CAAAACCGTGCGCAATATGCAGCCTGGCGAAACTTTACTGATTATCGCCGACGATCCGGCGACGACCCGCGATATTCCTG
GGTTTTGTACCTTTATGGAACACGAACTGGTTGCGAAAGAGACGGATGGACTGCCTTATCGTTATTTGATTCGTAAAGGC
GGTTGA
>gi|157154711|ref|NC_009801.1|_1_183
ATGTCAATGAATGATACGTATCAACCAATCAATTGTGATGATTACGATAATCTTGAGCTCGCCTGCCAGCATCATTTAAT
GCTGACACTTGAGCTGAAAGATGGCGAAAAATTGCAGGCAAAAGCCAGCGATTTAGTCTCCCGCAAAAATGTGGAGTATC
TGGTCGTCGAGGCCGCTGGCGAAACCCGTGAGCTACGTCTGGATAAAATTACCAGCTTTAGCCACCCGGAAATCGGTACG
GTGGTGGTGAGCGAGTCCTGA
>NODE_161_length_249653_cov_173.679581_131_210
ATGTACCGTTATTTGTCTATTGCTGCGGTGGTACTGAGCGCAGCATTTTCCGGCCCGGCGTTGGCCGAAGGTATCAATAG
TTTTTCTCAGGCGAAAGCCGCGGCGGTAAAAGTCCACGCTGACGCGCCCGGTACGTTTTATTGCGGATGTAAAATTAACT
GGCAGGGCAAAAAAGGCGTTGTTGATCTGCAATCGTGCGGCTATCAGGTGCGCAAAAATGAAAACCGAGCCAGCCGCGTA
GAGTGGGAACACGTCGTTCCCGCCTGGCAGTTCGGTCACCAGCGCCAGTGCTGGCAGGACGGTGGACGTAAAAACTGCGC
TAAAGATCCGGTCTATCGCAAGATGGAAAGCGATATGCATAACCTGCAGCCGTCAGTCGGTGAGGTGAATGGCGATCGCG
GCAACTTTATGTACAGCCAGTGGAATGGCGGCGAAGGCCAGTACGGTCAATGCGCCATGAAGGTCGATTTCAAAGAAAAA
GCTGCCGAACCACCAGCGCGTGCACGCGGTGCCATTGCGCGCACCTACTTCTATATGCGCGACCAATACAACCTGACACT
CTCTCGCCAGCAAACGCAGCTGTTCAACGCATGGAACAAGATGTATCCGGTTACCGACTGGGAGTGCGAGCGCGATGAAC
GCATCGCGAAGGTGCAAGGCAATCATAACCCGTATGTGCAACGCGCTTGCCAGGCGCGAAAGAGCTAA
>gi|193071619|ref|NZ_AAJW02000065.1|_65_14
GTGGCAGCCCGTAATACGTCAGGAGACGCGGGAAAAGTGAATTCCCACACGCGTTATAAACTTACCCTTGCGGAGCTGGA
AGCCTTTAACTCTGCCGTTGACAACCGGCTGGCAGAACTGACAATGAACAAACTTTACGATCGCGCGCCGGCTTCCGTCT
GGAAATATGTCACCTGA
>BCE019_MS_13_368_112_10
ATGCAGGATTTATCATTGGAAGCACGCCTGGCAGAGCTGGAGAGCCGACTGGCTTTTCAGGAAATCACCATTGAAGAACT
GAACGTCACGGTGACCGCTCATGAAATGGAGATGGCGAAACTGCGCGATCATCTGCGTCTGCTGACCGAGAAGTTAAAAG
CCAGCCAGCCGTCGAACATCGCGTCGCAGGCTGAAGAAACGCCACCGCCACATTATTGA
>BCE019_MS_13_376_120_8
ATGAAAGTGAAGGCGGTTCCTGCTATTACATTCTATTTAAGTTTAATGCTGACAATTTTAGTGTTACTGTTTGGTAATGA
ACCAAATAAATCACAATATATCCTTGTTATAGCAACGATAACAGTTTTTTATATCGCATATATCACTAATAAAATAACTT
CTCCGGCCAGCCTTCTCGTTATATCATCTTTTGTGTTTTTAGGTTGTCGCCCTTTATTATCTTTGTTTGCAAACTATGAT
TATAGGATTGCCGATTGGTTTATTGAAGGATATATGGATGACGATGTGATTTTGGCTAACTATGCTATAACACTAATGTA
TTATGGTTATACATTGGGACTAATTCTATGCAAAAATACTGAAAAATTTTATCCGCATGGTCCTTATCCTGAAAAACAAT
TGCTAAAAATAAAGTTTCTTTTGACTTTATTTTTTCTGGGTTCGATAGGTATGGTTGTAAAAGGGATATTCTTTTTTAAC
TTTATAGAATCTAATAGTTATGTTGATATTTATCAATCAAATATAACAACGCCAATAGGTTATGATTTTCTATCTTATTT
ATTTTATTGTTCTTTTTTCCTTATATGTGCGTTTCATATACAGTTCAGAACAAATAAAAAATTTCTTTTTATTGCGATAT
GCATTGCTGCATTTAGCACCTTGAAGGGTAGTCGTAGTGAAGCTATAACGTTTCTTTTAACGGTTACATGTATATATTTT
AATGAAGTAAAGACAAGAAACTTACGTCTGCTGATTACAATGATTTTTGTTTTTAGCGTCATTTTTGTGATTAGTGAATT
TATCTCAATGTGGCGCACTGGAGGGAGTTTTTTTCAATTAATGCAGGGTAATAATCCTGTTATAAACTTTGTATACGGCA
TGGGAGTATCATATCTTTCCATTTATCAATCAGTAAAACTACAACTATTGTCAGGGGGATATAATGTTACCTATCTATTC
AGCCAGTTAATAATAACTTGCTCGTCAATATTTAATGTCAAATTGAGCTTGCCGGAAATAAGCTATAGCCATTTGGCCTC
ATACACAGCAAACCCAGAACTATATAATCTTGGGTTCGGACTTGGGGGGAGTTATTTAGCAGAATCGTTTTTAGCATTTG
GTCTGATTGGATGTTTCATTATACCCTTTTTACTTTTACTTAATTTAAATGTATTGGAAAAATATACAAAAAACAAACCA
ATTATATATTTTGTTTATTATAGTGTGTTGCCACCTATATTATTCACACCAAGAGAGACTTTGTTCTATTTCTTCCCCTA
TCTTGTCAAAAGTATATTTGTTGCTTTTTTAGTTACATTATACATCCAGTATAAAAAGGATTGA
>ENVIRA_8_11_c2_2_9
ATGGATTTACTGATTATTTTAACCTATGTGGCTTTCGCATGGGCAATGTTTAAGATCTTCAAAATTCCTGTAAATAAATG
GACCATTCCCACCGCGGCCCTGGGTGGCATATTTATTGTCAGCGGTTTAATTCTGTTAATGAACTATAACCATCCGTATA
CCTTTAAAGCGCAAAAAGCGGTTATTTCTATTCCAGTTGTCCCGCAGGTGACAGGCGTGGTGATCGAAGTGACGGACAAG
AAAAATACGCTGATTAAAAAAGGCGAGGTGCTTTTTCGACTGGACCCGACGCGTTATCAGGCGCGGGTGGATCGGCTGAT
GGCGGATATCGTTACCGCAGAACATAAACAGCGGGCGTTGGGCGCAGAGTTAGATGAGATGGCGGCGAATACTCAGCAGG
CAAAGGCCACGCGGGATAAATTCGCTAAAGAGTATCAGCGTTACGCACGCGGCAGCCAGGCGAAAGTAAACCCGTTTTCA
GAACGCGATATCGATGTGGCGCGGCAAAATTATCTGGCGCAGGAAGCCTCCGTGAAGTCATCGGCGGCGGAACAAAAACA
GATCCAGAGCCAGCTGGATAGCCTGGTGTTGGGTGAACATTCTCAAATCGCCAGCCTGAAAGCACAGCTCGCGGAAGCAA
AATATAACCTTGAGCAGACGATAGTGCGTGCGCCGAGCGATGGTTATGTGACCCAGGTACTGATTCGTCCGGGTACCTAT
GCCGCGTCGCTGCCGCTACGTCCGGTGATGGTGTTTATACCCGATCAGAAACGACAAATCGTGGCGCAGTTCCGTCAGAA
CTCCTTGCTGCGACTGGCTCCTGGCGACGATGCGGAAGTGGTGTTTAATGCTCTGCCAGGTAAGGTATTCAGCGGTAAGC
TGGCAGCCATTAGTCCAGCCGTTCCCGGCGGAGCTTATCAGTCGACCGGCACCTTACAGACGTTAAACACAGCGCCGGGT
TCAGATGGCGTTATCGCGACCATTGAACTGGATGAGCACACTGATTTGAGCGCTTTACCAGACGGTATTTACGCCCAGGT
GGCGGTTTACTCTGATCATTTCAGCCATGTCTCGGTGATGCGCAAAGTGCTATTACGCATGACCAGCTGGGTGCATTACC
TTTATCTCGATCATTAA
>ctg7180000007284_29_215
ATGGCTAAACAACCGGGATTAGATTTTCAAAGTGCCAAAGGTGGCTTAGGCGAGCTGAAACGCAGACTGCTGTTTGTTAT
CGGTGCGCTGATTGTGTTCCGTATTGGCTCTTTTATTCCGATCCCTGGTATTGATGCCGCTGTACTTGCCAAACTGCTTG
AGCAACAGCGAGGCACCATCATTGAGATGTTTAACATGTTCTCTGGTGGTGCTCTCAGCCGTGCTTCTATCTTTGCTCTG
GGGATCATGCCGTATATTTCGGCGTCGATCATTATCCAGCTGCTGACGGTGGTTCACCCAACGTTGGCAGAAATTAAGAA
AGAAGGGGAGTCTGGTCGTCGTAAGATCAGCCAGTACACCCGTTACGGTACTCTGGTGCTGGCAATATTCCAGTCGATCG
GTATTGCTACCGGTCTGCCGAATATGCCTGGTATGCAAGGCCTGGTGATTAACCCAGGCTTTGCATTCTACTTCACCGCT
GTTGTAAGTCTGGTCACAGGAACGATGTTCCTGATGTGGTTGGGCGAACAGATTACTGAACGAGGTATCGGCAACGGTAT
TTCAATCATTATCTTCGCCGGTATTGTCGCGGGACTCCCGCCAGCCATTGCCCATACTATCGAGCAAGCGCGTCAAGGCG
ACCTGCACTTCCTCGTGTTGCTGTTGGTTGCAGTATTAGTATTTGCAGTGACGTTCTTTGTTGTATTTGTTGAGCGTGGT
CAACGCCGCATTGTGGTAAACTACGCGAAACGTCAGCAAGGTCGTCGTGTCTATGCTGCACAGAGCACACATTTACCGCT
GAAAGTGAATATGGCGGGGGTAATCCCGGCAATCTTCGCTTCCAGTATTATTCTGTTCCCGGCGACCATCGCGTCATGGT
TCGGGGGCGGTACTGGTTGGAACTGGCTGACAACAATTTCGCTGTATTTGCAGCCTGGGCAACCGCTTTATGTGTTACTC
TATGCGTCTGCAATCATCTTCTTCTGTTTCTTCTACACGGCGTTGGTTTTCAACCCGCGTGAAACAGCAGATAACCTGAA
GAAGTCCGGTGCATTTGTACCAGGAATTCGTCCGGGAGAGCAAACGGCGAAGTATATCGATAAAGTAATGACCCGCCTGA
CCCTGGTTGGTGCGCTGTATATTACCTTTATCTGCCTGATCCCGGAGTTCATGCGTGATGCAATGAAAGTACCGTTCTAC
TTCGGTGGGACCTCACTGCTTATCGTTGTTGTCGTGATTATGGACTTTATGGCTCAAGTGCAAACTCTGATGATGTCCAG
TCAGTATGAGTCTGCATTGAAGAAGGCGAACCTGAAAGGCTACGGCCGATAA
>302687_30_30_14
ATGGAAACCGTGGCTTACGCTGATTTTGCACGTCTGGAAATGCGCGTCGGAAAGATTGTGGAAGTGAAACGCCATGAAAA
CGCCGACAAGCTGTACATCGTACAGGTTGATGTGGGGGAAAAAACACTGCAAACCGTGACCAGCCTGGTGCCGTACTACA
GCGAAGAAGAGCTGATGGGGAAAACGGTGGTGGTCTTATGCAATCTGCAAAAAGCGAAAATGCGTGGTGAAACGTCGGAA
TGCATGCTGTTGTGTGCGGAAACCGATGACGGCAGTGAAAGCGTGTTGTTAACGCCGGAGCGGATGATGCCTGCGGGCGT
ACGCGTCGTATAA
>TW11681_c18_18_33
ATGAGCGCCTACACGGTATCGCAACTGGCCCATAACGCTGGGGTGAGCGTACATATCGTGCGCGACTACCTGGTGCGCGG
CTTGTTACGGCCGGTGGCCTGCACCACGGGCGGCTACGGCGTGTTCGACGATGCGGCCTTGCAACGGCTGTGCTTCGTGC
GCGCGGCCTTCGAGGCGGGTATCGGCCTGGATGCCCTGGCGCGGCTGTGCCGTGCGCTCGACGCAGCGGACGGCGCACAA
GCCGCAGCGCAGCTTGCCGTGCTGCGCCAGTTGGTCGAGCGGCGGCGCGCGGCGTTGGCCCATCTGGACGCGCAACTGGC
CTCCATGCCAGCCGAGCGGGCGCACGAGGAGGCATTGCCGTGA
>C260_92_53_52_69
ATGAAACACAAGCTTTCTGCAATCCTTATGGCCTTCATGTTGACGACGCCAGCTGCGTTTGCTGCCCCTGAAGCAACAAA
CGGGACCGAGGCAACGACGGGTACTACTGGCACCACAACGACCACTACCGGCGCAACCACGACTGCTACTACCACTGGTG
GCGTGGCTGCTGGCGCTGTCGGCACGGCGACAGTTGTCGGTGTGGCAACGGCTGTTGGTGTGGCGACGTTGGCAGTTGTT
GCAGCAAATGACAGTGGCGATGGCGGTTCTCATAACACCTCAACCACCACGTCCACTACACGCTAA
>gi|194426143|ref|NZ_AAJX02000002.1|_261_46
ATGAAAACGATTTTCACCGTGGGAGCTGTTGTTCTGGCAACCTGCTTGCTCAGTGGCTGCGTCAATGAGCAAAAGGTCAA
TCAGCTGGCGAGCAATGTGCAAACATTAAATGCCAAAATCGCCCGGCTTGAGCAGGATATGAAAGCACTACGCCCACAAA
TCTATGCTGCCAAATCCGAAGCTAACAGAGCCAATACGCGTCTTGATGCTCAGGACTATTTTGATTGCCTGCGCTGCTTG
CGTATGTACGCAGAATGA
>NODE_116_length_26644_cov_140.964722_65_11
ATGAAATCCACCACAGGTATCAACCAGCAAATCAGCAAAGTGCAGTCAGCCATTATGGCGCTTAAGGCGACGAACACGGA
TGTACAAAGCATCACCATCAGGGGTAACAAACCTGTCATCCGCGTTTCCCGGAGTGCGCATTGCATGCGCATGCTTGAGC
AGGGAAAGGCCTGTTATCTGTATACCGGACATGACCACAGGGGATATTTCCGTCAGGGCGTTTTCGAACTGCACGGCTGT
CGCGTCGTGTGGCCGGAATCTTTGTGGTAA
>100329_24_24_24
ATGTTGGAATCAAGCAAAGTTCCCGCCCTGACACGGGCTATTGATATTCTCAATTTGATTGCCCGCATTGGCCCCTGTAG
TGCTGCGACGATCATTGACACATTGGGAATCCCTAAAAGCACGGCCTATTTGCTGCTTAATGAACTCAGGCGTCAGCGTT
TTCTTAGCCTTGATCACCAGGAAAATTTTTGTTTGTGGACCAGGCTGGTGGAGCTTTCCGGTCATGCGTTAAGCAAGATG
GATCTCCGGGAACTGGCTCGACCGCGTTTGACGCAACTGATGGATACCACCGGGCTGTTATGTCACCTGGGGATTATTGA
TAACGGCAGCGCTTATTACATTTTGAAAGTGGAGTCATCAGCCACTATCAGCGTGCGTTCCCATGAAGGAAAAAGCCTTT
CGCTTTATCGCTCCGGAATAGGTAAATGCCTGCTTGCCTGGCAACCTGCAGCGGTACAGCAAAGTATTATCGAAGGGCTG
GTCTGGGAGCAGGCGACACCCACAACGATTACTCATCCACAGCAACTTCACGAAGAACTGGCGCGTATTCGCCGTCAGGG
CTGGAGCTATGACAACGGCGAAGATTACGCCGATGTCCGTTGTGTCGCTGCGCCGGTGTTTAACGCCAATAACGAGCTTA
CCGCTGCGATCTCGGTGGTCGGTACCCGCTTACAAATCAATGAAGAATACCGTGATTATCTGGCGGGCAAGGCCATTGCC
TGCGCCAGGGATATTTCACGTCTGTTGGGATGGAAAAGTCCCTTTGACTTACAAGCCTCATAA
>103573_86_86_3
ATGTCAAATACATACCAGAAAAGAAAGGCAAGTAAAGAGTATGGTTTATATAATCAATGTAAGAAACTAAATGATGATGA
ATTATTTCGCTTACTTGATGATCACAATTCCTTGAAAAGGATTTCATCTGCCAGAGTATTACAGTTAAGAGGTGGGCAAG
ACGCTGTTAGATTGGCAATTGAGTTCTGCTCTGATAAAAATTATATCCGTAGAGATATCGGAGCATTTATACTCGGGCAA
ATAAAAATTTGCAAAAAATGCGAAGATAATGTTTTTAATATTTTGAACAATATGGCATTGAATGATAAGAGCGCTTGCGT
TCGAGCTACGGCAATCGAGTCAACGGCTCAGCGATGCAAGAAAAACCCAATTTATTCACCTAAAATAGTAGAACAATCTC
AAATTACTGCTTTTGATAAATCGACTAATGTCAGACGTGCTACAGCATTTGCTATTTCTGTTATCAATGATAAAGCAACA
ATTCCACTATTGATTAATCTGTTAAAAGATCCAAATGGAGATGTCAGAAACTGGGCCGCATTTGCAATAAATATCAATAA
ATATGATAATAGTGATATTAGGGATTGTTTTGTGGAGATGCTTCAGGATAAAAATGAGGAAGTCCGTATTGAAGCAATAA
TCGGACTTTCCTACAGAAAAGATAAAAGGGTTTTATCTGTTTTATGCGATGAGTTAAAAAAAAATACTGTTTATGATGAT
ATCATTGAAGCTGCGGGTGAATTAGGTGATAAAACGCTACTTCCTGTTTTAGATACTATGTTGTACAAGTTTGATGACAA
TGAAATTATAACTTCCGCTATTGATAAGCTGAAGCGTTCATAG
>TW10828_c9_9_116
ATGGAAAATATAATGAACAATCCGGTTATCGGTGTCGTAATGTGCAGGAACAGGCTTAAGGGTCATGCGACCCAGACTCT
GCAAGAAAAGTACCTGAATGCCATCATCCACGCAGGCGGCTTGCCAATTGCGCTACCACATGCGCTGGCGGAACCGTCAT
TACTTGAACAACTTTTGCCGAAACTCGATGGCATTTATCTTCCTGGTAGTCCCAGCAATGTGCAGCCGCACCTATATGGT
GAAAACGGCGATGAGCCTGACGCCGATCCCGGGCGTGATCTTCTGAGCATGGCGTTAATTAATGCCGCACTCGAAAGGCG
CATCCCCATTTTCGCCATCTGCCGGGGTTTACAGGAACTGGTGGTGGCAACCGGTGGTTCGTTGCATCGCAAGCTGTGCG
AACAGCCTGAATTGCTGGAACATCGGGAAGATCCCGAACTGCCGGTGGAACAGCAATATGCACCGTCGCATGAAGTTCAG
GTTGAAGAGGGGGGATTACTGTCTGCGTTGTTACCTGAATGTAGCAACTTTTGGGTAAACTCTCTGCATGGGCAAGGGGC
GAAGGTCGTTAGCCCACGGTTGCGTGTTGAAGCTCGCTCGCCGGATGGCTTAGTTGAGGCGGTTAGCGTCATCAATCATC
CTTTTGCGCTGGGCGTACAGTGGCACCCGGAATGGAACAGTAGCGAGTACGCGCTTTCGCGTATATTGTTCGAGGGCTTT
ATCACCGCTTGTCAGCACCATATCGCTGAAAAACAGCGACTCTGA
>200146_4_4_48
ATGTTATTTGCATGGATAACCGATCCTAACGCCTGGCTTGCGCTCGGTACGCTGACGCTGCTGGAGATCGTTCTTGGGAT
CGACAATATTATTTTCCTTTCTCTGGTGGTGGCAAAGCTTCCCACAGCACAACGTGCTCATGCGCGCCGTCTGGGGTTGG
CGGGAGCCATGGTTATGCGTCTGGCGCTGCTGGCATCAATCGCCTGGGTTACGCGCCTGACAAATCCGCTTTTTACAATA
TTCAGTCAGGAAATTTCTGCCCGTGATTTGATTCTGCTTCTGGGTGGCTTGTTCCTTATCTGGAAAGCCAGCAAGGAAAT
CCACGAATCCATTGAAGGTGAAGAAGAAGGGCTGAAAACACGCGTTTCATCATTCCTCGGCGCTATCGTGCAGATTATGC
TGCTGGATATTATCTTTAGCCTCGACTCGGTGATTACGGCTGTGGGTCTGTCAGATCACCTGTTTATTATGATGGCAGCC
GTGGTGATTGCCGTAGGCGTGATGATGTTCGCCGCGCGCTCGATTGGTGATTTTGTCGAACGCCATCCTTCGGTAAAAAT
GCTGGCGCTCTCTTTCCTGATTCTGGTGGGCTTTACCCTGATTCTGGAAAGTTTCGACATCCACGTACCGAAAGGTTACA
TCTACTTCGCGATGTTCTTCTCTATTGCGGTTGAAAGCCTCAACTTGATTCGCAACAAAAAGAATCCGCTCTGA
>200146_19_19_21
ATGTTGTCTGCTACTCAACCACTTAGCGAAAAATTGCCAGCGCATGGCTGCCGTCATGTTGCGATCATTATGGACGGCAA
TGGTCGCTGGGCAAAAAAGCAAGGGAAGATTCGTGCCTTTGGGCATAAAGCCGGGGCAAAATCCGTCCGCCGGGCTGTCT
CTTTTGCGGCCAACAACGGTATTGAGGCGTTAACGCTGTATGCCTTTAGTAGTGAAAACTGGAACCGACCAGCGCAGGAA
GTCAGTGCGTTAATGGAACTGTTTGTGTGGGCGCTCGATAGCGAAGTAAAAAGTCTGCACCGACATAACGTGCGTCTGCG
TATTATTGGCGATACCAGTCGCTTTAACTCGCGTTTGCAAGAACGTATTCGTAAATCTGAAGCGCTAACAGCCGGGAATA
CCGGTCTGACGCTGAATATTGCGGCGAACTACGGTGGACGTTGGGATATAGTCCAGGGAGTCAGGCAACTGGCTGAAAAG
GTGCAGCAAGGAAACCTGCAACCAGATCAGATAGATGAAGAGATGCTAAACCAGCATGTCTGTATGCATGAACTGGCCCC
TGTAGATTTAGTAATTAGGACTGGGGGGGAGCATCGCATTAGTAACTTTTTGCTTTGGCAAATTGCCTATGCCGAACTTT
ACTTTACAGATGTTCTCTGGCCCGATTTCGATGAACAAGACTTTGAAGGGGCGTTAAATGCCTTTGCTAATCGAGAGCGT
CGTTTCGGCGGCACCGAGCCCGGTGATGAAACAGCCTGA
>NODE_50_length_28895_cov_175.366180_40_20
ATGTTAGAAAAAACAATAAACAATGCGATATGCGCGTTACTGTTTCGCTGTGAACAACAATCGGTCAAAGAAATGGATAA
AATTCACGCAATGCAGTTGTTCATCAAAGTCGCGGAGCTGGAAAGTTTTTCCCGCGCGGCGGATTTCTTTGCTTTGCCAA
AAGGAAGTGTTTCGCGCCAGATACAGGCACTGGAACATCAACTTGGCACCCAGCTTCTCCAGCGCACCACGCGACGGGTC
AAACTCACGCCAGAAGGCATGACCTATTATCAACGAGCAAAAGATGTGTTGAGTAATCTCAGCGAACTGGACGGTCTGTT
TCAACAGGATGCCACCAGTATCAGCGGTAAATTACGCATCGACATCCCGCCAGGAATCGCGAAAAGCCTGTTACTGCCGC
GCCTGTCGGAATTTCTCTATCTGCATCCGGGAATTGAGCTGGAACTGAGTAGCCATGACCGTCCGGTAGATATTCTTCAT
GATGGTTTTGATTGCGTGATACGCACTGGCGCGTTACCGGAAGATGGCGTTATCGCCCGTCCCCTCGGCAAACTGACCAT
GGTCAACTGTGCCAGTCCGCACTATCTGACGCGCTTTGGTTATCCGCAAAGCCCCGATGATCTGACTTCACACGCAATAG
TGCGTTATACACCGCACCTGGGTGTACATCCGTTAGGTTTTGAGGTTGCCAGCGTTAATGGCGTCCAGTGGTTTAAGTCT
GGCGGCATGTTGACGGTAAACAGTAGCGAAAACTATCTCGCCGCCGGTCTTGCCGGTCTGGGGATTATTCAGATCCCGCG
CATTGCCGTGCGCGAAGCCCTGCGTGCCGGGCGGCTTATTGAAGTGTTGCCAGGCTACCGTGCCGAGCCGCTCTCCCTTT
CGCTGGTTTACCCGCAGCGTCGGGAGCTTTCCCGGCGTGTAAACCTGTTTATGCAGTGGCTGGCTGGCGTAATGAAAGAG
CACCTGGACTGA
>TW10828_c12_12_41
ATGAGTGCGTTAAATAAGAAAAGTTTTCTTACTTACCTGAAAGAGGGCGGTATTTACGTCGTTCTTTTAGTTTTGCTGGC
GATTATTATTTTCCAGGACCCAACATTTTTAAGTCTGTTGAACTTAAGTAATATTCTCACCCAGTCATCGGTGCGTATTA
TTATCGCGCTCGGTGTGGCAGGGTTAATTGTCACCCAGGGGACCGATCTTTCTGCTGGTCGTCAGGTAGGGCTGGCGGCA
GTGGTGGCTGCGACATTATTGCAGTCCATGGATAACGCCAACAAAGTGTTCCCGGAAATGGCGACGATGCCGATTGCGCT
GGTTATTCTGATTGTCTGTGCCATTGGTGCGGTGATCGGTTTGATCAACGGTCTGATTATCGCTTATCTCAACGTGACGC
CGTTCATTACCACGCTCGGCACGATGATCATCGTCTATGGCATCAACTCGCTCTATTACGACTTTGTCGGGGCGTCGCCA
ATTTCTGGTTTTGACAGTGGCTTCTCTACCTTTGCTCAGGGCTTTGTCGCGCTGGGGAGTTTCCGTCTCTCTTACATCAC
CTTCTACGCGTTGATTGCGGTGGCGTTCGTCTGGGTGTTGTGGAACAAAACCCGCTTCGGTAAGAACATTTTTGCCATTG
GCGGTAACCCGGAAGCGGCAAAAGTATCTGGTGTCAACGTCGGCCTGAACCTGCTGATGATCTACGCGTTGTCTGGCGTG
TTCTATGCCTTTGGCGGGATGTTAGAAGCCGGACGTATCGGCTCTGCCACCAACAACCTCGGCTTTATGTATGAGCTGGA
TGCTATCGCGGCGTGCGTGGTAGGCGGTGTATCGTTCAGCGGCGGTGTGGGGACGGTGATTGGCGTGGTGACCGGGGTAA
TTATTTTTACCGTCATCAACTATGGCCTGACGTATATCGGCGTAAACCCATACTGGCAGTACATCATCAAAGGGGCGATT
ATTATCTTCGCCGTAGCGCTGGATTCACTGAAATACGCGCGTAAGAAGTGA
>gi|215485161|ref|NC_011601.1|_1_683
ATGAAAAAAAGTGTCATCGCTGGCGTCTTTATTGCTCTGTCATTTACCACGTGTTCAGCTATCGCGAACAGCCTTGCATT
ATCATTAGCAAATGATGATGCAGGGAAGTTTCAACCAATACTTAATGATATTTATGGCAATAAACATGAAAACAGAGATG
ATTACTCACAAGGCTTATTTCTGGGATATAGCCACGATATCTCAGACTCGAGCCAATTATCTCTCCATATTGCGCAAGAT
ATTTACTCTCCATCAGGCAGTAATAAAAGACACAACACAGCTGTAACTGGAGACAGAGCTTTTAGTGCATACACTCACAC
TGGTATTGAATGGAACTCCCTTGCGAATGACTGGATTCGCTATCGATTAGGTACTGACATAGGTGTTGTTGGCCCCGACG
CAGGCGGTCAGAAAGTACAAAATAAAGCTCATGAGATTATTGGGGCAGAAAAATATCATGCATGGGATGATCAAATAGAG
AATCGCTACGGTTATACTGTAAAAGGGATGCTATCCATGACACCAAGTATGGATATTTTAGGTGCTAATGTTGGATTATA
CCCTGAAGTTTCTGCTGTTACTGGAAACTTATTTCAATATGTAGCATATGGCGCAACCATTGCCATTGGTAATGATAAAA
CCTTCAATTCGGATAATGGCTTTGGTCTGCTGGCTCCCCGTGGTTTAATGCATATGTCCGATACAAGCGGATTCAAATAC
AAGATTTTTGCAGGTATGGAAAGACGAGATGTCAATCGCAACTATACTCTCGAAGGAAAAACAATACAGACGAAACAAAC
AACAGTATCGCTAAACAAAACTGTTGATGAATATCAAGTTGGCGCAACAATTGGGTATGCACCTGTAGCCTTCACACTAG
CATTTAATAAAGTAACATCAGAATTCAAGACAGGGGATGACTATTCATTTATAAATGGAGCAATCACCTTCTTTTTTTAA
>200146_8_8_99
ATGCCGCCTCGCCGCTATAACCCTGACACCCGACGTGACGAGCTGCTGGAACGCATTAATCTCGATATCCCCGGCGCGGT
GGCCCAGGCGCTGCGGGAAGATTTAGGCGGAACAGTCGATGCCAACAATGATATTACGGCAAAACTTTTACCGGAAAATT
CTCGCTCTCATGCCACGGTGATCACCCGCGAGAATGGCGTCTTTTGCGGCAAACGCTGGGTTGAAGAGGTGTTTATTCAA
CTGGCAGGCGACGATGTCACCATAATCTGGCATGTGGATGACGGCGATGTCATCAATGCCAATCAATCCTTGTTCGAACT
TGAAGGCCCATCCCGCGTGCTGTTAACGGGCGAACGCACTGCGCTTAATTTTGTGCAAACCCTTTCAGGAGTTGCCAGTA
AGGTACGCCACTATGTCGAATTGCTGGAAGGCACCAACACGCAGTTGTTGGATACGCGCAAAACCTTACCCGGCCTGCGT
TCAGCTCTGAAATACGCGGTACTTTGCGGCGGCGGAGCGAATCACCGTCTGGGGCTTTCTGATGCCTTCCTGATCAAAGA
AAACCATATTATTGCCTCCGGCTCAGTGCGCCAGGCGGTCGAAAAAGCGTCCTGGCTGCACCCGGATGCGCCAGTAGAAG
TCGAAGTAGAGAATCTGGAAGAACTTGATGAAGCCCTGAAAGCAGGAGCCGATATCATCATGCTGGATAACTTCGAAACA
GAACAGATGCGCGAAGCCGTCAAACGCACCAACGGCAAGGCGCTACTGGAAGTGTCTGGCAACGTCACTGACAAAACACT
GCGTGAATTTGCCGAAACGGGCGTGGACTTTATCTCCGTCGGTGCGCTAACTAAACACGTACAAGCACTCGACCTTTCAA
TGCGTTTTCGCTAA
>200146_33_33_7
ATGGCACTGGAAAAAGGAATTGCAGAGTTAGTCGAAAAGTTTATCGCTGCGGGTCGCCCCTCATCGCGTCAACAAAGTAT
TGCGCAGCGCAGGGAGGGCTATATCGCCAGCGCTGTCCTTGCGGGTGAGACAGAAACGCGGGTAGATATTCAGACTATCG
AACTTGAAGGGATGACCTTACGAATAGTGTCGCCGCTGAATGCCCCGACATTACTCCCGACGATAATTTATTACTACGGT
GGCTGTTTTGTTAGCGGCGGGTTCGCAACTCACGACAACCAGCTGCGCCAGTTAGCCTATTACGGGCAATGTCGGGTTAT
TGCCGTCCAGTATCGGCTGGCACCGGAACATACTTTCCCCGCCGCCCATGATGATGCGCAACGAGGTGCAGAAATAGTCT
GGCAACACGCCGAACGACTCGGCGTTGATAAACAACGTATAACTCTTGCCGGTGACAGTGCGGGCGGACATCTGGCGCTG
GTAACTGCTTTGCGATTAAAGCGTGCTGGCGAGTGGCAACCGGCACAACTCATCTTAATTTATCCTATGCTTGATGCGAC
TGCGCATTTCGAAAGCTACATACGCAATGGTCACGATTACATCATCACACGCGACACTTTACTGAGCGGCTTTGAGATGT
ATCTGCCAGGCATTGAACGCAGGCATCCTGAAGCCAGCCCTCTTTGGCGCGATGATTTCAATGGCTTGCCACCTGTACAT
ATCATTACCGCTGAATACGACCCACTTTGCGATGAAGGTGAAGCGTTGTATCACCGCATGACAGGGCAAGGAGTGCAATG
CACCTGCCAACGCTACCTTGGCGTTATCCACGGATTTTTTCAGTTAGGTGGTATCAGCGAGGCCGCGCGATCGGCACTAC
GGGATGTTGCCTGGAGAGCGGGAAGGTAA
>302687_188_188_2
ATGCACGTTACAGCCAAGCCCTCCAGTTTTCAATGTAATCTCAAATGTGATTACTGTTTTTACCTTGAAAAAGAGTCGCA
GTTTACTCATGAAAAATGGATGGATGACAGCACTCTGAAAGAGTTCATCAAACAATATATCGCAGCGTCTGGCAATCAGG
TCTATTTTACCTGGCAAGGCGGTGAACCCACTCTGGCTGGCCTGGATTTTTTCCGTAAAGTTATTCACTATCAACAACGC
TATGCAGGCCAAAAACGTATTTTTAATGCATTACAAACGAATGGCATTTTATTGAATAATGAATGGTGTGCTTTTCTCAA
AGAACATGAGTTTCTGGTTGGTATCTCGATCGATGGCCCCCAGGAGCTACATGACCGTTACAGACGCAGTAATTCAGGTA
ACGGTACTTTTGCAAAAGTGATAGCAGCCATCGAGCGTCTGAAATCATATCAAGTTGAGTTTAATACGTTAACCGTCATT
AATAACGTTAATGTCCATTACCCTCTTGAGGTTTATCATTTTTTAAAATCTATCGGCAGTAAACATATGCAATTTATCGA
ATTGCTCGAAACCGGGACGCCGAATATTGATTTCAGTGGTCATAGTGAGAACACATTCCGTATCATTGATTTTTCTGTGC
CTCCCACGGCTTATGGCAAGTTTATGTCAACCATTTTTATGCAATGGGTTAAAAACGATGTGGGTGAAATTTTCATCCGT
CAGTTTGAAAGCTTTGTCAGCCGTTTTTTAGGGAATGGGCATACCAGTTGTATTTTCCAGGAGTCCTGCAAGGATAATCT
GGTTGTTGAAAGTAATGGAGATATTTATGAATGCGACCATTTTGTCTATCCACAGTACAAAATTGGAAACATTAATAAAT
CTGAACTCAAAACGATGAACAGTGTACAACTGACAGCGCAAAAAAAACGGATTTCAGCGAAATGTCTGAAATGTGCATAT
AAACCTATCTGCAATGGCGGTTGTCCTAAGCATCGTATTACTAAAGTAAACAATGAGACTGTTTCTTATTTTTGCGAAGG
TTATAAAATCCTTTTTTCAACCATGGTACCTTATATGAACGCCATGGTGGAGTTAGCTAAGAACAGAGTACCGCTTTACC
ACATTATGGATGTTGCAAAACAAATGGAGAATAATTAA
>gi|157154711|ref|NC_009801.1|_1_3789
ATGCTCAATCAGAAAATTCAAAACCCTAATCCAGACGAACTGATGATCGAAGTCGATCTCTGCTATGAGCTGGACCCGTA
TGAATTAAAACTGGATGAGATGATCGAGGCAGAACCGGAACCCGAGATGATTGAAGGGCTGCCCGCCTCTGATGCGCTGA
CGCCTGCCGATCGCTATCTCGAACTGTTCGAGCATGTTCAGTCGGCGAAAATTTTCCCCGACAGTAAAACCTTTCCCGAC
TGCGCACCCAAAATGGACCCGCTGGATATTTTAATCCGCTACCGTAAAGTGCGCCGTCATCGTGATTTTGACTTGCGCAA
GTTTGTTGAAAATCACTTCTGGCTGCCGGAGGTCTACTCCAGCGAGTATGTATCGGACCCGCAAAATTCCCTGAAAGAGC
ATATCGACCAGCTGTGGCCGGTGCTAACCCGCGAACCACAGGATCACATTCCGTGGTCTTCTCTGCTGGCGCTACCGCAG
TCATATATTGTCCCGGGCGGCCGTTTTAGCGAAACCTACTATTGGGATTCCTATTTCACCATGCTGGGGCTGGCGGAAAG
TGGTCGGGAAGATTTGCTGAAATGCATGGCCGATAACTTCGCCTGGATGATCGAAAACTATGGTCACATCCCCAACGGCA
ACCGCACCTATTATTTGAGCCGATCGCAACCACCGGTTTTTGCGCTGATGGTGGAGTTGTTTGAAGAAGATGGTGTACGC
GGTGCGCGCCGCTATCTCGACCACCTTAAAATGGAATATGCCTTCTGGATGGACGGTGCAGAATCGTTGATCCCTAATCA
GGCCTATCGCCATGTTGTGCGGATGCCGGACGGATCGCTGCTCAACCGTTATTGGGACGATCGCGACACGCCGCGTGACG
AATCCTGGCTTGAGGACGTTGAAACCGCGAAACATTCTGGTCGCCCGCCCAACGAGGTGTACCGCGATTTACGCGCGGGA
GCGGCCTCAGGTTGGGATTACTCTTCCCGTTGGCTGCGTGATACTGGTCGTCTGGCGAGCATTCGTACCACCCAGTTCAT
CCCCATCGATCTGAATGCCTTCCTGTTTAAACTGGAGAGCGCCATCGCCAACATCTCGGCGCTGAAAGGCGAGAAAGAGA
CAGAAGCGCTGTTCCGCCAGAAGGCCAGTGCCCGTCGCGATGCGGTAAACCGTTACCTCTGGGATGATGAAAACGGCATC
TACCGCGATTACGACTGGCGACGCGAACAACTGGCGCTGTTTTCCGCTGCCGCCATTGTGCCGCTCTATGTCGGCATGGC
GAACCATGAACAGGCCGATCGTCTGGCAAACGCCGTACGCAGCCGGTTACTGACACCTGGCGGGATTCTGGCAAGCGAGT
ACGAAACCGGTGAACAGTGGGATAAACCCAATGGCTGGGCACCGTTACAATGGATGGCAATTCAGGGATTTAAAATGTAT
GGCGATGACCTTCTGGGTGATGAAATCGCGCGCAGCTGGCTGAAAACGGTGAATCAGTTCTATCTGGAACAGCACAAAAT
GATCGAGAAATACCATATTGCCGATGGTGTTCCCCGCGAAGGCGGCGGTGGCGAGTATCCGTTGCAGGATGGGTTTGGCT
GGACTAACGGTGTGGTACGCCGTTTAATTGGTTTGTACGGCGAACCATAA
>NODE_88_length_50962_cov_131.625687_46_27
ATGAATATTGTACATATATCTAAAACGCCACTCGCAGGAAGCCCAAATCGTTTTTCAGATGAGTTAAATAAACTTGATAC
AGTGCAATCTGTTTGCTTCATAGAGCGTGATTATCCTGGCGATCTCTGTGGAAAATTTATCGGTTCCAGTATAATAATAA
ATCAAAATACTAAGCCATTATTAATTGATGTAGTGAGCAAAGCTGATGTCTGTCATATTCATAATGATTTAAGCCATGAA
ATAATTAATCTAATCTTGTCTAACTGCAAACAATGTAAATTTATATATCATGTACACTCTCCATTAAGAGAGGGGCCTTT
ATTTTTTTATAATTATGAGTCAATGGGAATCGATTTTTTCCGTAAAATTGTTGTTGCTCAATACCACCCTAGGCTTTATC
AAGATTTTATTCCACTATTAAATATTGTACCATTTAAGCCGAACCTATCACCTACTCCCATTACTGATAAAATAAGAATA
ATATTTAGTCCAAGTCATAACCGAGTGGGAGGAAGATGGAATGATAAAACATCAACAGAATTGAGAAATGCATTAAATTT
AATCAGTAAAAAAGATGATATCGAGTTAGTTATACCTGATAAGTTATCGCCGCATACCTTATTTGAACTACGTAGGAGTT
GTCATATTACTATTGATGAAATAGTTACAGGTTCATATCACCAGATTTCACTTGAAGGTCTTGCTGCTGGGAATGTTGTT
ATTAATAACAGCGATTGCCTTAGTAATACTTTTCTTGAGCAGGTTGCTGAAGCTGACAGTGCTCCACCTTTTATTATCAT
GAATAATAAAAATGTCACACATAAATTAAATGAGCTGATTAACAATAGAGATGAAATAATTAAAATTCAACATAGTAGTC
TATCATATTATAATAGCTTCCTTCTCCCAGGTAAAACTATTTCCAGACTATTGCAAATTTACAATGGTGAAATATGA
>gi|193070766|ref|NZ_AAJW02000036.1|_36_8
ATGGGAAGACAAAAAGCAGTGATCAAAGCTCGTCGTGAGGCAAAACGTGTGCTGAGACGGGATTCGCGCAGCCATAAGCA
GCGTGAAGAAGAATCGGTCACCTCGCTTGTGCAGATGAGCGGCGTAGAAGCCATTGGTATGGCTCGCGACAGTCGCGATA
CCTCGCCCATCCTCGCGCGAAATGAAGCGCAATTGCACTATCTGAAGGCTATTGAGAGTAAGCAGCTGATATTCGCCACG
GGCGAAGCCGGGTGCGGAAAAACCTGGATCAGTGCAGCAAAAGCGGCAGAGGCCCTGATACATAAGGATGTCGACAGGAT
TATCGTCACCCGTCCAGTTCTGCAAGCCGATGAAGATCTTGGCTTCTTACCTGGAGATATCGCAGAAAAGTTTGCTCCCT
ATTTTCGCCCGGTCTACGACGTGCTGGTCCGGCGCTTAGGGGCTTCCTTTATGCAGTACTGCCTGCGACCGGAAATAGGG
AAGGTGGAAATCGCGCCGTTCGCCTATATGCGTGGACGTACCTTTGAAAATGCAGTCGTCATTCTTGACGAGGCGCAGAA
TGTGACTGCCGCGCAAATGAAAATGTTTTTAACCCGCCTCGGGGAGAACGTGACGGTTATCGTCAACGGTGATATCACAC
AATGCGATTTACCTCGCGGTGTGCGCTCCGGATTAAGTGACGCGCTGGAACGTTTCGAAGAAGATGAAATGGTCGGGATC
ATCCGATTCGGTAAAGAGGATTGCGTACGTTCGGCACTTTGCCAACGTACGCTGCATGCATACAGTTAA
>TW10828_c6_6_104
ATGGGTTCCACCAGAAAGGGGATGCTGAACGTTCTGATTGCCGCCGTGTTGTGGGGAAGTTCAGGGGTCTGCGCGCAATA
CATCATGGAGCAAAGCCAGATGTCGTCGCAGTTTTTGACTATGACGCGTTTGATATTCGCCGGTTTGATTCTACTGACGC
TGTCATTTGTTCATGGCGATAAAATCTTTTCTATTATTAACAATCATAAAGATGCCATTAGCCTGCTGATTTTTTCCGTG
GTTGGCGCGCTAACTGTACAGCTCACTTTTTTGCTAACCATCGAAAAATCGAACGCAGCCACGGCAACGGTGCTGCAATT
CCTCTCACCGACGATTATCGTCGCCTGGTTCTCACTGGTGCGTAAATCGCGCCCGGGCATTCTGGTTTTCTGCGCTATTT
TGACATCGCTGGTCGGGACTTTTTTATTGGTGACACACGGTAATCCGACGTCATTATCGATCTCTCCTGCCGCGTTGTTC
TGGGGCATTGCCTCGGCATTTGCTGCTGCATTCTATACCACCTATCCCTCAACGCTAATTGCCCGCTATGGCACGTTACC
AGTCGTCGGCTGGAGTATGCTGATTGGCGGTCTGATTCTGTTGCCTTTTTATGCCAGACAAGGAACAAACTTTGTCGTTA
ACGGCAGTTTGATTCTGGCGTTTTTTTATTTGGTGGTCATTGGTACGTCCCTGACATTTAGTCTGTACCTGAAAGGAGCA
CAATTAATTGGCGGTCCAAAAGCCAGCATTTTGAGCTGTGCAGAACCATTAAGTAGCGCGCTACTCTCTTTGCTGTTGCT
GGGGATCACGTTCACATTACCGGACTGGCTGGGAACGCTGCTGATTCTGTCATCGGTGATTTTGATTTCAATGGATTCCC
GTCGCCGCGCCAGAAAAATAAATCGTCCGGCGCGGCATGAGTGA
>303341_52_52_4
ATGGCTCTTGACTTGGCTCGGCGTGAGTTAGAGTTAAGGGAAATTCCTTATATTAAAAATAGTCTACATGCCAATTACAG
CTATAAATCTATTAGTATTGGTTCTAAGCAAGGTTGGTTAATTTCAGCGAAATTAAAAGTCCCTGAAACTTTTGAGCCTG
ATATGATATTTATTGAGATATCTGACCCAGAAGGTTTTATTAATATTCCTGATGTATTATAA
>403341_17_17_80
ATGTCATTAGAAGTGTTTGAGAAACTGGAAGCAAAAGTACAGCAGGCGATTGATACCATCACTCTGTTGCAGATGGAAAT
CGAAGAGCTGAAAGAAAAAAACAACTCACTGTCGCAGGAAGTTCAAAATGCCCAGCATCAGCGCGAAGAGCTGGAGCGTG
AGAACAACCATCTGAAAGAACAGCAGAACGGCTGGCAGGAACGTCTGCAGGCCCTGCTGGGTCGCATGGAAGAGGTCTGA
>302662_125_125_13
ATGGCCAAAGAAGACAATATTGAAATGCAAGGTACCGTTCTTGAAACGTTGCCTAATACCATGTTCCGCGTAGAGTTAGA
AAACGGTCACGTGGTTACTGCACACATCTCCGGTAAAATGCGCAAAAACTACATCCGCATCCTGACGGGCGACAAAGTGA
CTGTTGAACTGACCCCGTACGACCTGAGCAAAGGCCGCATTGTCTTCCGTAGTCGCTGA
>TW14425_c19_19_31
ATGAATACCCTTCCAGAACAGTACGCAAACACCGCTCTCCCCACCCTGCCCGGTCAACCGCAAAATCCATGCGTCTGGCC
CCGTGATGAATTAACCGTCGGTGGGATAAAAGCCCATATCGATACTTTCCAGCGTTGGCTGGGTGATGCCTTTGACAATG
GGATCTCTGCAGAACAGTTGATTGAGGCGCGCACCGAGTTTATCGACCAGCTCCTGCAACGATTATGGATTGAAGCGGGA
TTCAGCCAGATTGCCGACCTGGCATTGGTCGCCGTCGGTGGCTACGGTCGTGGCGAGCTGCATCCACTTTCTGACATCGA
TTTACTGATTTTAAGCCGTAAAAAGCTCCCGGACGATCAGGCGCAAAAAGTGGGCGAGCTGTTAACGCTGCTCTGGGATG
TAAAGCTGGAAGTCGGTCATAGTGTGCGCACGCTTGAAGAGTGCATGCTGGAAGGGTTATCGGATTTAACCGTCGCCACC
AATTTAATCGAATCCCGCTTATTAATTGGCGATGTTGCGCTCTTCCTCGAACTGCAAAAACATATTTTTAGCGAAGGATT
CTGGCCTTCCGACAAGTTCTACGCGGCGAAAGTTGAAGAACAGAACCAGCGCCATCAGCGTTACCATGGCACCAGCTACA
ACCTTGAACCAGACATCAAAAGTAGCCCTGGCGGCTTGCGCGATATTCACACTCTGCAATGGGTGGCCCGCCGTCATTTT
GGCGCAACATCGCTGGATGAAATGGTCGGGTTTGGCTTCTTAACCTCAGCGGAGCGGGCGGAATTAAACGAATGTCTGCA
TATACTGTGGCGTATTCGCTTTGCCCTGCATCTGGTCGTCAGCCGTTACGATAATCGTCTGTTATTCGATCGCCAACTTA
GCGTCGCTCAGCGTCTGAATTACAGTGGTGAAGGCAACGAACCGGTCGAGCGGATGATGAAGGATTACTTCCGCGTTACA
CGCCGCGTCAGTGAACTCAACCAGATGCTGCTGCAACTGTTCGATGAAGCCATCCTCGCCCTTCCCGCCGACGAAAAACC
ACGTCCAATCGACGATGAGTTTCAGCTACGCGGTACGCTAATCGACCTGCGTGATGAAACACTATTTATGCGCCAGCCGG
AAGCCATCTTGCGTATGTTCTACACCATGGTGCGCAACAGTGCGATCACCGGCATTTACTCCACCACGCTGCGCCAGTTA
CGCCATGCCCGTCGCCATCTGCAACAACCGCTGTGTAATATTCCGGAAGCACGAAAACTGTTTTTGAGCATTCTGCGTCA
CCCCGGAGCGGTGCGGCGCGGGCTATTGCCAATGCATCGCCATAGCGTGCTCGGCGCGTATATGCCGCAATGGTCGCATA
TCGTCGGGCAGATGCAGTTTGATCTGTTCCACGCCTACACGGTGGATGAACATACTATCCGCGTGATGCTGAAACTGGAG
AGTTTTGCCAGTGAAGAAACGCGCCAGCGCCATCCGTTGTGTGTGGACGTCTGGCCGCGCCTGCCGTCAACTGAGCTGAT
TTTCATCGCCGCGCTGTTTCACGATATCGCCAAAGGACGCGGCGGCGACCACTCCATTCTCGGTGCTCAGGATGTAGTGC
ATTTTGCAGAACTCCACGGGCTGAACTCACGCGAAACACAGCTGGTTGCCTGGCTGGTTCGCCAGCACTTGCTGATGTCG
GTGACAGCACAACGCCGCGATATTCAGGACCCTGAAGTCATCAAGCAGTTTGCCGAAGAAGTTCAAACGGAAAATCGTCT
GCGCTATCTGGTATGCCTGACAGTGGCTGACATTTGCGCCACCAACGAAACGCTGTGGAATAGCTGGAAGCAAAGTCTGT
TGCGCGAACTCTATTTTGCCACCGAAAAGCAGCTACGACGCGGAATGCAAAACACGCCGGATATGCGCGAACGGGTTCGC
CATCACCAACTCCAGGCACTGGCACTACTGCGCATGGATAACATCGACGAAGAGGCGCTGCACCAAATTTGGTCACGCTG
TCGTGCTAACTATTTTGTCCGCCATAGCCCAAATCAACTGGCCTGGCATGCCCGCCATTTATTACAGCATGATTTAAGCA
AACCGCTGGTATTGCTTAGCCCGCAGGCTACGCGTGGAGGCACCGAGATTTTTATCTGGAGCCCGGACCGCCCCTATCTG
TTTGCCGCCGTCTGTGCCGAATTAGACCGCCGCAATTTAAGTGTTCACGACGCACAAATTTTCACCACTCGCGACGGTAT
GGCGATGGATACCTTTATCGTGCTGGAACCCGATGGCAGCCCGCTGTCCGCAGATCGTCATGAGGTTATTCGGTTTGGTC
TGGAGCAAGTACTGACGCAAAGTAGCTGGCAGCCACCGCAGCCCCGTCGCCAACCCGCCAAATTACGCCATTTTACTGTT
GAAACCGAAGTAACGTTTTTGCCGACCCATACCGACCGCAAATCGTTCCTTGAGCTTATCGCGCTCGACCAGCCAGGACT
GCTGGCGAGAGTCGGGAAAATTTTTGCCGATCTGGGAATTTCGCTTCATGGTGCCCGAATTACAACCATTGGCGAGCGAG
TAGAAGATTTATTCATAATTGCCACCGCTGACCGGCGTGCACTTAATAACGAGTTGCAGCAGGAAGTGCATCAGCGGTTG
ACAGAGGCCCTCAATCCAAACGATAAAGGGTGA
>throopD_c8_8_3
ATGGCGGGCTCTGTTCGGATTGTCGGCAAAGTGCGCTTTGTTTATGCCAGATGCGACGCTGACGCGTCTTATCTGGCCTA
CAAAGGGCTAACGTGCAGGTTTTTAGCTTCAGGTAATATTGCGTACCTGCATTAG
>TW14425_c8_8_15
ATGTTGTTAGAACAGGGGTGGCTGGTTGGCGCGCGCCGCGTTCCCTCACCACATTACGATTGCCGCCCGGATGACGAAAC
ACCCACCCTGCTGGTGGTGCACAATATTAGCCTGCCGCCAGGCGAGTTTGGCGGTCCGTGGATCGACGCATTATTCACTG
GAACTATTGATCCGCAGGCACATCCTTTCTTTGCTGAGATCGCCCATTTGCGCGTCTCCGCTCACTGTTTGATTCGCCGT
GATGGTGAAATAGTCCAGTATGTTCCTTTCGATAAACGTGCATGGCATGCGGGAGTCTCTCAGTATCAGGGGCGCGAACG
CTGCAATGATTTTTCTATTGGGATTGAGCTTGAAGGCACCGATACGCTGGCGTATACCGATGCGCAGTATCAACAGCTTG
CGGCGGTTACGCGGGCACTGATTGATTGCTATCCGGATATCGCTAAAAACATGACGGGCCATTGTGATATTGCGCCGGAT
CGGAAAACCGATCCCGGTCCTGCATTTGATTGGGCACGGTTTCGTGTGCTGGTCAGCAAGGAGACAACATGA
>102712_7_7_69
ATGAGCAAAGCAGGTGCGTCGCTTGCGACCTGTTACGGCCCTGTCAGCGCCGACGTTATGGCAAAAGCAGAGAACATTCG
TCTGCTGATCCTCGACGTTGATGGCGTACTGTCAGATGGCCTGATTTATATGGGCAATAACGGCGAAGAGCTGAAAGCGT
TCAATGTTCGTGACGGTTATGGCATTCGTTGTGCGCTCACCTCTGATATTGAAGTCGCTATCATTACCGGGCGAAAGGCT
AAACTGGTAGAAGATCGTTGTGCCACATTGGGGATCACTCACTTGTATCAGGGGCAGTCAAACAAACTGATCGCCTTTAG
CGATTTGCTGGAAAAACTGGCGATTGCCCCGGAAAATGTGGCTTATGTCGGCGATGATCTCATCGACTGGCCGGTAATGG
AAAAAGTGGGTTTAAGCGTCGCCGTGGCCGATGCGCATCCACTGTTGATCCCGCGCGCCGATTACGTGACGCGCATTGCT
GGCGGTCGTGGCGCAGTGCGCGAAGTTTGCGACTTATTACTCCTGGCGCAGGGCAAACTGGATGAAGCCAAAGGGCAATC
GATATGA
>302662_286_286_3
ATGATATACCCGGAAATTACAGGCAAAAGCGGCGAGCATTTACGTCTAAAAACGCTGGAAGCCGTCTGGATCCAGGGGAA
ATTACGGATGTGGGGGCGTTGGTCGTATATAGGTGGTGGCAAACCAGGAAATATGTTCAATCAGTTGCTGGCATCCAAAA
AACTGACAAAAACCGCAATCAATGAAGCCCTGCGTAGAATCAGGGAGTCAGGGATTGATAAACCAGAGCTGGAAGCATTC
TTGCGAGAGATGATCGCTGGCAGACAGAAGAGCTGGTTGTCTCACTGTACTGATGCAGAGGCGTTACGCATTGATGGGGT
GATAAGTAAAGCGCTTGCACGTTATCCTGGATTGATTGATATCCTGCGGCAAAGGTACGAAGGGCGGGGGATGAGTAAAC
GCAAAATGGCTGAATTGTTGAATGAGGTGCACCCGGAATGGTGTTTTAGTACATGCGAAAAGCGAATTGCTAATTGGTTG
GCTGTTGCTGAATATGCGCTATACATCCCTATGCGAGAATCGTTTGCTCAAAAAATGTCTTGA
>gi|157154711|ref|NC_009801.1|_1_1850
ATGCGTAAATTAACTGCACTGTTTGTTGCCTCTACCCTGGCTCTTGGCGCGGCTAACCTGGCCCATGCCGCAGACACCAC
TACCGCAGCACCGGCTGACGCGAAGCCGATGATGCACCACAAAGGCAAGTTCGGTCCGCATCAGGACATGATGTTCAAAG
ACCTGAACCTGACCGACGCGCAGAAACAGCAGATCCGCGAAATCATGAAAGGCCAGCGTGACCAGATGAAACGTCCGCCG
CTGGAAGAACGCCGCGCAATGCATGACATCATTGCCAGCGATACCTTCGATAAAGCAAAAGCTGAAGCGCAGATCGCAAA
AATGGAAGAACAGCGCAAAGCTAACATGCTGGCGCACATGGAAACCCAGAACAAAATTTACAACATCCTGACGCCGGAAC
AGAAAAAGCAATTTAATGCTAATTTTGAGAAGCGTCTGACAGAACGTCCAGCGGCAAAAGGTAAAATGCCTGCAACTGCT
GAATAA
>100329_5_5_1
ATGAGTACCGCTAAATTAGTTAAATCAAAAGCGACCAATCTGCTTTATACCCGCAACGATGTCTCCGACAGCGAGAAAAA
AGCAACAGTAGAGTTGCTGAATCGCCAGGTTATCCAGTTTATTGATCTTTCTTTGATTACCAAACAAGCGCACTGGAACA
TGCGCGGCGCTAACTTCATTGCCGTACATGAAATGCTGGATGGCTTCCGCACCGCACTGATCGATCATCTGGATACCATG
GCAGAACGTGCAGTGCAGCTGGGCGGTGTAGCTCTGGGGACCACTCAAGTTATCAACAGCAAAACCCCGCTGAAAAGTTA
CCCGCTGGACATCCACAACGTTCAGGATCACCTGAAAGAACTGGCTGACCGTTACGCAATCGTCGCTAATGACGTACGCA
AAGCGATTGGCGAAGCGAAAGATGACGACACCGCAGATATCCTGACCGCCGCGTCTCGCGACCTGGATAAATTCCTGTGG
TTTATCGAGTCTAACATCGAATAA
>throopD_c17_17_141
ATGAGTGCGTCGTTGGCGATCCTGACCATCGGCATTGTACCTATGCAGGAAGTTTTGCCGCTCCTGACGGAATACATTGA
CGAAGATAATATTTCCCATCATAGCCTGCTGGGGAAGTTAAGTCGTGAAGAAGTGATGGCGGAGTACGCGCCAGAAGCAG
GCGAAGACACCATTCTCACATTATTAAATGACAACCAGCTGGCCCATGTTTCGCGTCGCAAAGTGGAGCGTGACCTGCAA
GGTGTGGTTGAAGTACTCGATAATCGGGGTTACGACGTCATTATATTAATGAGTACGGCAAACATTAGTAGTATGACTGC
GCGTAATACGATCTTTCTTGAGCCGTCGCGGATATTGCCACCGCTGGTTTCCTCTATTGTTGAAGATCATCAAGTGGGGG
TTATCGTTCCGGTTGAGGAGATGCTGCCCGTTCAGGCGCAAAAATGGCAAATTTTGCAGAAATCGCCGGTATTTTCATTG
GGTAACCCCATTCATGATTCAGAACAAAAAATCATTGATGCCGGGAAAGAATTACTGGCAAAAGGGGCTGATGTCATCAT
GCTGGATTGTTTAGGATTTCACCAACGTCATCGCGATTTACTGCAAAAACAGCTCGATGTTCCTGTCTTGCTGTCTAACG
TATTGATTGCACGGCTGGCTGCGGAATTACTGGTGTAA
>gi|157154711|ref|NC_009801.1|_1_1775
ATGTATCGCTGGTTCCTGCGCCATTTCCCACGCGGCGGTAGTTATGCCGATATTCATCATGCACTGATTGAGGAAGGATA
TACGGACTGGGCGGAGAGTCTGGTTGAGTATGCGTGGAAAAAATGGCTGGCGGATGAAAACTTCGCGCATCAGGAAGTTT
CCTCTATGCAAAAACTGGCCACAGACCCCGGAGAGATACCATTTTGCAGTCAGTTTGCCCGCAGCGACGATCATGCTCGC
ATCGGCTGTTGTGAGGATAACGCCCGAATCGCAACCGCTGGGTATGCCGCGCAAATTGCCAGTATGGGTTATAGCGTGCG
GATTGGAAGTGTCGGCTTTAACAGTCACATTGGCAGCTCCGGTGAACGCGCACGGGTTGCTGTAACCGGTAATTCTTCGC
GGATAAGCAGCGCTGGAGATAGTAGTCGGATTGCGAATACCGGAATGCGAGTACGCGTTTGTACATTGGGTGAACGGTGT
CATGTCGCCAGTAATGGTGACCTGGTGCAAATCGCCAGCTTTGGCGCAAACGCCAGAATTGCCAACAGCGGCGACAATGT
ACACATCATTGCCAGCGGTGAAAATTCAACGGTAGTGAGCACGGGCGTGGTCGACTCAATTATTCTCGGGCCAGGGGGAA
GCGCCGCACTGGCATATCATGACGGCGAAAGAGTTCGCTTCGCCGTCGCCATTGAAGGTGAAAACAATATTCGAACCGGA
GTCCGCTATCGTCTTAATGAACAGCATCAGTTTGTTGAGTGCTGA
>403341_16_16_86
ATGTTTAATGAAGTCCATAGTATTCATGGTCATACATTATTGTTGATCACTAAACCGTCTTTGCAAGCGACAGCTCTCTT
GCAGCACCTTAAACAATCGCTGGCAATTACAGGAAAATTACATAATATTCAACGTTCTCTGGACGATATATCTTCAGGCT
CTATTATTCTTCTGGATATGATGGAAGCAGATAAAAAGCTTATCCATTATTGGCAGGATACTTTGAGCAGGAAAAACAAC
AATATCAAAATATTGTTGCTAAATACGCCTGAAGATTACCCGTACCGCGACATTGAAAACTGGCCTCATATCAACGGCGT
TTTTTATGCCATGGAGGATCAAGAACGTGTTGTCAATGGGTTGCAAGGCGTCCTGCGCGGCGAATGCTACTTTACGCAAA
AGCTTGCCAGTTACCTGATTACACATTCTGGTAACTATCGTTATAACAGCACGGAATCAGCCCTCCTTACTCATCGGGAA
AAAGAGATCCTGAATAAGCTGCGTATCGGCGCGTCTAATAACGAGATCGCTCGTTCGTTGTTCATCAGCGAAAATACGGT
TAAAACGCATCTTTATAATCTTTTCAAGAAGATAGCCGTAAAAAACCGGACACAAGCGGTTTCCTGGGCAAACGATAACC
TCAGGCGATAA
>gi|215276192|ref|NC_011603.1|_2_3
ATGGTTTCTAAAATCATGAATAAGAAATACGAAAAAGGTCTGTCTTTGATTGAATCTGCAATGGTGCTTGCGCTTGCTGC
CACCGTTACCGCAGGTGTGATGTTTTACTACCAGTCTGCGTCTGATTCCAATAAGTCGCAGAATGCTATTTCAGAAGTAA
TGAGCGCAACGTCTGCAATTAATGGTCTGTATATTGGGCAGACCAGTTATAGTGGATTGGACTCAACGATTTTACTTAAC
ACATCTGCAATTCCGGATAATTACAAAGATACAACAAACAAAAAAATAACCAACCCATTTGGGGGGGAATTAAATGTAGG
TCCAGCAAACAATAACACCGCATTTGGTTACTATCTGACGCTTACCAGGTTGGATAAAGCGGCATGTGTTAGTCTTGCAA
CCTTGAACTTAGGTACTTCAGCGAAAGGCTACGGTGTTAATATCTCTGGCGAAAATAACATTACATCATTTGGTAATAGC
GCTGATCAGGCTGCTAAATCGACTGCTATTACTCCTGCTGAAGCGGCAACTGCATGTAAAAATACTGATTCAACCAATAA
AGTTACATATTTTATGAAGTAA
>TW10828_c31_31_19
ATGGCAAGATATTTGGGTCCTAAGCTCAAGCTGAGCCGTCGTGAGGGCACCGACTTATTCCTTAAGTCTGGCGTTCGCGC
GATCGATACCAAGTGTAAAATTGAACAAGCTCCTGGCCAGCACGGTGCGCGTAAACCGCGTCTGTCTGACTATGGTGTGC
AGTTGCGTGAAAAGCAAAAAGTTCGCCGTATCTATGGTGTGCTGGAGCGTCAGTTCCGTAACTACTACAAAGAAGCAGCA
CGTCTGAAAGGCAACACCGGTGAAAACCTGTTGGCTCTGCTGGAAGGTCGTCTGGACAACGTTGTATACCGTATGGGCTT
CGGTGCCACTCGTGCAGAAGCACGTCAGCTGGTTAGCCATAAAGCAATTATGGTAAACGGTCGTGTTGTTAACATCGCTT
CTTATCAGGTTAGTCCGAATGACGTTGTAAGCATTCGTGAGAAAGCGAAGAAGCAGTCTCGCGTGAAAGCCGCTCTGGAG
CTGGCTGAGCAGCGTGAAAAGCCAACCTGGCTGGAAGTTGATGCTGGCAAGATGGAAGGTACGTTTAAGCGTAAGCCGGA
GCGTTCTGATCTGTCTGCGGACATTAACGAACACCTGATCGTCGAGCTTTACTCCAAGTAA
>BCE002_MS12_108_8_143
ATGAACAAAATTTCAACATATCGAAAACAGCTTGGGCTGTCTCAAAGACAACTTGCTGTTCAGTTAGGGTGGATACAAAG
CCGACTGGCAAATTACGAAGCAAATTTTCGTACCCCTGGACTAGAGGAGTGCAGAAAAATTGTTTCTACCCTTAATCGGC
TTGGCGCTCATTGTGGACTTGACGATGTATTCCCCCCAGACGGTAAGCATAGCGAAAACAGCATAGGAGCGGTTGATTCA
TGA
>gi|215485161|ref|NC_011601.1|_1_718
ATGCCAATCATAAAGAACTGCTTATCATCAATTAGTAACATATTACGCAACGAAAAAACATCATATTCTCTAATAAAAAC
AGAGCAAACAGGAAAACTGTTAAACAGAAAAATAACCACCACTCCCACACCAGCGAAACTATTATCATATCGAAATGCAG
ATTTAATAAAAGAAAACTACATTACAGAAAAAGTTTTATCTATTTTCAATATAAAACGGGATTTCGTTGCTGTAAGAATC
CAAAGTAATCAGTTTACTGATTTAAAAAACAAGACAATTCAGGGTCATAAAGACACTGTCGCAAAAGTCATAGACTGGTA
TAACCCACAAAAAAACGCATTTGGTATCATGATGGGCACACCAAGACGTTCTGCTGATATAGCAAAGGAAGAATCCAGAA
ACGCTCTAAATTTCATGATAATGGAAAAGGATACATTTAATGAAAAGATACTTAACAGCAATGCTAATTTACAAAAAAAA
TACGGCACAACAGAAAATAGTAGTTGGGTATCGGCTTCTGTTGGTTCTCTTCTGGACAAAGGAGCCAAAGTATATCCAGA
TATATCATGCTCTCTGAGACTGGGAGAACCATTCATTATTACACTTCCAGAAACAGTCAGGCTGGATGTTAATATCCACC
CACTCAAAAAATGA
>103573_3_3_196
ATGAACCCCATCGTAATTAATCGGCTTCAACGGAAGCTGGGCTACACTTTTAATCATCAGGAACTGTTGCAGCAGGCATT
AACTCATCGTAGTGCCAGCAGTAAACATAACGAGCGTTTAGAATTTTTAGGCGACTCTATTCTGAGCTACGTTATCGCCA
ATGCGCTTTATCACCGTTTCCCTCGTGTGGATGAAGGCGATATGAGCCGGATGCGCGCCACGCTGGTCCGTGGCAATACG
CTGGCGGAACTGGCGCGCGAATTTGAGTTAGGCGAGTGCTTACGTTTAGGGCCAGGTGAACTTAAAAGCGGTGGATTTCG
TCGTGAGTCAATTCTCGCCGACACCGTCGAAGCATTAATTGGTGGCGTATTCCTCGACAGTGATATTCAAACCGTCGAGA
AATTAATCCTCAACTGGTATCAAACTCGTTTGGACGAAATTAGCCCAGGCGATAAACAAAAAGATCCGAAAACGCGCTTG
CAAGAATATTTGCAGGGTCGCCATCTGCCGCTGCCGACTTATCTGGTAGTCCAGGTACGTGGCGAAGCGCACGATCAGGA
ATTTACTATCCACTGCCAGGTCAGCGGCCTGAGTGAACCGGTGGTTGGCACAGGTTCAAGCCGTCGTAAGGCTGAGCAGG
CTGCCGCCGAACAGGCGTTGAAAAAACTGGAGCTGGAATGA
>401150_1_1_111
ATGTTATCTGTAGTTAAACCTCTTCAGGAATTTGGTAAGCTCGATAAATGTTTGTCCAGATACGGTACGCGCTTCGAGTT
TAATAATGAAAAGCAAGTTATATTTTCCAGTGATGTCAATAGCGAAGATACTTTCGTTATTTTAGAGGGCGTTATCTCTC
TGCGTAGAGAAGAAAACGTACTTATCGGTATTACCCAGGCTCCTTATATTATGGGGCTGGCTGATGGTTTAATGAAAAAC
GATATACCATACAAATTAATATCAGAAGGAAATTGTACGGGATATCATCTACCAGCCAAACAAACCATTACGCTTATTGA
ACAAAATCAACTCTGGCGAGACGCTTTTTACTGGTTAGCCTGGCAAAATAGAATTCTGGAATTACGCGACGTGCAGCTCA
TTGGGCATAATTCCTACGAACAAATCCGCGCAACATTATTATCAATGATTGACTGGAATGAAGAATTGCGATCACGTATT
GGTGTGATGAATTATATCCATCAACGTACACGCATATCGCGTTCTGTCGTCGCAGAAGTTCTCGCTGCTTTGCGTAAAGG
CGGCTATATCGAAATGAATAAAGGCAAACTGGTCGCTATCAACCGTTTGCCTTCAGAGTATTAA
>NODE_295_length_162418_cov_34.043701_228_66
ATGATTAAATTCCGGCTTTATATTCCCCCTGTAATTCTCGGTTTTGTTATCGTGCCATTATTGGTATGGCCGACGGTTAT
TGTCTTAGCCGTACTTATATTCACGTTAACTTTTCTGGCAGAAATAATATTCTCCTTTCCGCTCCTGGTTGTGCGTATTT
CTCTTCAGGAACTACAACTTGAGTTAATGGTTGAATATGCACTTTTTTTCAGTGTAATGGCTGGCATCGGTTGGCAATTC
TCCCGCAGAACGCCTCCTGAATTAAAAAACAGACTGCATTGCTGGCTGGTCTTTTCGCCGGTCTATTTCTGGTTAATTCT
CTCGAATTTCATTCTTTATATTTCTCCAGAGAAATCAGCGTTGCTGGAAAATATCCGAAATTTCTTTCTGACGTTTGTCT
GGCTTCCCCTGAATTTTTCCCCTTTTTGGCCGCAGCCTTGGACTGATTTTGTCGGCCCGATTAGTGCACAGCTTGGTTTT
GCATTGGGATATTATTGCCATTGGTGCAGAAAAAATAGAAACCAGAGGAAGAAGTGGGGCGATTGGGTAACGTGCTTAAG
TTTGGCGATTTTAGCTCAGGGGCCGTTATTCAATTATTTACAATGA
>gi|194427791|ref|NZ_AAJX02000011.1|_252_2
ATGTCAGAAGATTATGTAATTGAATGGGATAAGGATTTTGCAGACGATCTCAACGTCGTCGCCAGCGTTTTTTTACAGCA
CACCCCAACCTTATGGCCCACTATTTTCTCTCAACTTTCGACGCAACCTGAAATCTTTGAAGACGAAGATGAAGACGAAT
ATGGATTGCAGGACGTTCTCGATTGCAGTGGTGGCGATCTCGGGAATCGTGACCTGGCGCAGGCATTTTTACAGGTTCTA
CGCGGTGAAGGATTAATTCAACTCGTTGACTGGAAAGGTGAAGATGAAGAAGGTGAGCTGGCTAATTTTGCTGCAGATCG
CTTTTATGAGCTCACAAAAAACCTGATAGCTTCTGAGGAATTAAGGAGTCTTCTTGTCGAAATAACCCAAGAGGATGAAA
TCTCCGATGTCTGTGAAGCCGGAGACCGCTACCTTGACGAAATCTTTGAACGCATCCAAACCGAACTCAATAAAAGGGGC
TTTCAGATTTTTGATCTGAATGAAGGATCTGACACCTATAACGTGGTCGTTCTGCCAATGAACGAATATAAAAAAATAGA
TGATTTCAACACGCCGTGGCTGGAAGTACAGGATTTTTTAAGCTAA
>200146_25_25_20
GTGAATGACGCTATCCCTCGCCCGCAGGCGAAAACCCGTAAGGCGCTGACGCCGCTATTAGAAATCCGCAACCTCACCAA
ATCCTACGATGGTCAACATGCGGTGGATGATGTCAGCCTGACCATCTACAAAGGTGAAATCTTCGCGCTGCTGGGCGCAT
CCGGCTGTGGCAAGTCCACGCTGCTGCGTATGCTGGCAGGTTTCGAACAACCTTCTGCCGGACAGATAATGCTTGATGGC
GTCGATTTGTCACAGGTGCCGCCTTACCTGCGCCCCATCAATATGATGTTTCAGTCTTACGCGCTGTTTCCGCATATGAC
CGTGGAACAGAACATCGCTTTTGGCCTGAAACAGGACAAACTACCGAAAGCGGAAATTGCCAGTCGGGTCCATGAGATGC
TCGGCCTGGTGCACATGCAGGAGTTCGCCAAACGCAAACCGCATCAGCTTTCCGGTGGTCAGCGACAGCGTGTGGCCCTG
GCCCGAAGCCTTGCCAAACGCCCGAAACTATTACTGCTCGATGAGCCGATGGGCGCGCTGGATAAAAAGCTGCGTGACCG
GATGCAGCTTGAAGTGGTGGATATTCTGGAGCGCGTCGGTGTGACTTGTGTGATGGTCACCCACGATCAGGAAGAGGCGA
TGACCATGGCGGGGCGTATCGCCATTATGAATCGCGGGAAATTTGTCCAGATTGGCGAGCCGGAAGAGATCTACGAGCAT
CCAACTACCCGCTACAGCGCTGAATTTATCGGTTCGGTTAATGTCTTTGAAGGTGTACTCAAAGAGCGTCAGGAAGATGG
CCTGGTGCTTGATTCGCCGGGGCTGGTGCATCCACTGAAAGTCGATGCGGATGCTTCAGTGGTCGATAACGTGCCGGTAC
ACGTAGCGCTGCGCCCGGAAAAAATCATGCTTTGCGAAGAGCCGCCCGCCAATGGTTGTAACTTCGCGGTGGGGGAGGTG
ATACACATTGCCTATCTCGGCGATCTTTCGGTGTATCACGTTCGTCTGAAAAGTGGGCAGATGATTAGCGCCCAGCTACA
AAACGCCCATCGTCATCGTAAAGGGTTACCGACCTGGGGCGACGAAGTGCGTTTGTGCTGGGAAGTGGACAGCTGTGTGG
TGCTGACGGTTTAA
>C260_92_40_39_48
ATGAGAATTCACTCACCGTACCCCGCCAGTTGGGCGCTGGCACAACGAATTGGTTATCTCTATTCAGAGGGCGAGATTAT
TTATCTCGCCGATACGCCATTCGAGCGGTTACTCGATATTCAACGTCAGGTTGGCCAGTGCCAGACCATGACCAGCTTGT
CACAGGCTGATTTTGAAGCTCGGCTGGAAGCGGTATTCCATCAGAATACCGGTGAGTCGCAACAGATTGCGCAGGATATC
GATCAATCCGTCGATCTTCTCTCGCTTTCGGAAGAGATGCCCGCAAATGAAGATCTCCTGAATGAAGATTCAGCGGCACC
GGTTATCCGCTTGATCAATGCGATTTTGAGTGAGGCCATCAAAGAAACCGCCTCTGATATCCACATTGAAACCTATGAAA
AAACAATGTCGATCCGTTTTCGCATCGACGGCGTTTTGCGGACAATTTTACAGCCAAACAAAAAACTGGCGGCACTGCTT
ATCTCCCGAATTAAGGTCATGGCTCGTCTTGATATCGCCGAAAAACGTATTCCACAGGATGGAAGAATTAGTTTGCGTAT
CGGGCGACGTAACATAGATGTCCGCGTATCCACACTGCCGTCCATCTATGGTGAACGCGCCGTACTCCGCCTGCTGGATA
AAAACAGCCTCCAGCTTTCATTGAACAACCTGGGGATGACGGCAGCGGATAAGCAGGATTTAGAAAATCTCATTCAGCTT
CCGCACGGTATTATCCTGGTGACAGGGCCGACAGGCTCCGGTAAAAGCACCACGCTCTACGCCATCCTTTCGGCGCTGAA
TACTCCCGGCCGCAATATTCTGACGGTAGAAGATCCCGTGGAATATGAGCTGGAAGGCATTGGGCAAACGCAGGTGAATA
CCCGTGTGGATATGTCTTTCGCTCGCGGCCTGCGCGCCATACTTCGCCAGGACCCGGATGTCGTCATGGTGGGGGAAATT
CGTGATACAGAAACCGCGCAGATTGCGGTTCAGGCCTCGCTCACCGGCCATCTGGTACTCTCAACACTCCACACTAACAG
TGCATCAGGCGCAGTGACCCGGCTCCGCGACATGGGCGTCGAATCATTCCTGCTTTCGTCTTCCCTGGCAGGGATTATCG
CGCAACGTCTGGTTCGTCGCCTGTGTCCGCAATGCCGACAATTCACGCCCGTATCACCCCAACAAGCGCAGATGTTTAAA
TATCATCAGCTCGCGGTGACAACAATTGGCACTCCCGTAGGCTGCCCTCATTGCCATCAATCCGGCTATCAGGGGCGCAT
GGCGATCCACGAAATGATGGTGGTGACGCCGGAATTACGGGCCGCTATTCATGAAAATGTGGATGAACAAGCACTGGAGC
GACTAGTCCGGCAACAACACAAGGCCTTAATCAAAAATGGCCTGCAAAAAGTGATAAGCGGTGACACCTCCTGGGATGAG
GTTATGCGCGTCGCCAGTGCCACGCTGGAGAGCGAAGCATGA
>302662_11_11_29
ATGATTGTTCGTCCACAACAACACTGGCTGCGCCGTATTTTTGTCTGGCACGGCTCAGTATTATCCAAGATATCATCGCG
CTTACTACTCAATTTTCTCTTTTCTATCGCTGTTATTTTCATGCTGCCCTGGTACACGCATCTGGGCATCAAATTCACCC
TCGCACCGTTCAGCATTCTCGGTGTCGCCATCGCCATTTTTCTTGGTTTTCGTAATAATGCCGGGTACGCCCGTTACGTT
GAAGCGCGAAAACTTTGGGGGCAGTTGATGATTGCCTCACGGTCGTTACTGCGCGAGGTAAAAACGACATTGCCGGATTC
GGCAAGTGTAAGGGAGTTTGCCCGGTTGCAAATCGCCTTCGCCCACTGTTTACGCATGACATTACGCAAACAGCCACAGG
CGGAAGTGCTGGCTCATTATCTCAAGACTGAAGATCTTCAGCCTGTACTGGCTTCGAACTCTCCAGCTAACCGTATCTTG
TTAATAATGGGGGAGTGGTTGGCGGTTCAGCGCCGCAATGGGCAGCTTTCAGATATCCTGTTTATTAGCCTCAACGATCG
GCTTAATGATATTTCAGCGGTCCTGGCAGGATGCGAGCGCATTGCCTATACGCCAATTCCCTTTGCCTACACCCTGATTT
TGCATCGTACCGTTTATCTGTTTTGTATCATGCTGCCGTTCGCGCTGGTCGTGGACCTGCATTACATGACGCCTTTTATC
TCTGTGCTGATTTCCTACACTTTTATTTCGCTGGATTGTCTGGCGGAAGAACTGGAAGATCCGTTCGGTACTGAAAACAA
TGATTTACCGCTGGATGCCATCTGCAACGCTATTGAAATTGACCTGTTACAGATGAACGATGAAGCCGAAATTCCAGCAA
AAATTCTTCCCGATCGTCATTACCAGCTGACGTGA
>NODE_60_length_219294_cov_52.132133_50_16
ATGGGAATTTTAAAAAGTTTATTTACGCTGGGGAAATCGTTTATCTCCCAGGCGGAAGAATCCATTGAAGAAACCCAGGG
CGTGCGCATGCTGGAACAGCATATTCGTGACGCTAAAGCTGAACTCGATAAAGCCGGAAAATCTCGCGTTGATCTGCTGG
CGCGGGTGAAATTAAGTCACGATAAGCTGAAAGATTTACGTGAGCGCAAAGCCAGTCTGGAAGCCCGTGCGCTGGAAGCG
TTAAGCAAGAACGTTAATCCGTCGTTGATTAACGAAGTTGCTGAAGAAATCGCGCGCCTTGAGAATCTCATTACCGCTGA
AGAGCAAGTGTTGTCGAATCTGGAAGTCTCCCGTGATGGCGTGGAAAAAGCAGTTACAGCGACAGCGCAGCGTATCGCTC
AGTTTGAGCAGCAAATGGAAGTCGTTAAAGCCACTGAAGCCATGCAGCGTGCACAACAGGCTGTAACAACCTCTACCGTT
GGCGCATCTTCCAGCGTTTCGACAGCGGCAGAATCCTTAAAACGCCTGCAAACGCGTCAGGCCGAACGTCAGGCTCGCCT
GGATGCTGCTGCACAGTTGGAAAAAGTCGCAGACGGTCGCGATCTTGATGAAAAGCTGGCGGAAGCCGGAATTGGCGGTA
GCAATAAAAGTAGCGCCCAGGATGTATTAGCAAGACTGCAACGCCAACAGGGCGAGTAA
>MP021566_1_c122_122_2
ATGACAACAACAATATACAGAGAGTTTGAATTTGCTGCTTGTGATAGCAAATGGTCAGTTGATGGACATCTTCGAAGAGA
TGTTATTGAAAAAAAAGCAATACATATAGATTTCAAAGGAAAAGAAGCAATATCCCTTATGTGTGGTGATCATCCGATGA
TCGTCCTTATGCAAGCTATGCAGCTGAAAGTCATAACTCCAGAGCAGTACGCTAGCTTAATGAGTCTCTACATGGATGTA
GAAGACTTCACCTTCGGCATGGTGGTCCTCGATAAACACTCAGGTGCTATATTAGTAGGTATGTATACCCCCCCGATGAT
TGCGATAAAAAGCAAACAAATAGTTTACGATTTAGGTTCAACTGGCGGCGAATTTGCAGCACATTGTCTCTACTATGCGG
AAAAAAGGCTTAGAAAAAAAAAGCGTCATCGTGGATACTCTACATCGTCAGTGGGATGTAAGATCACCAGCGCTGTCAAA
TATGCATACAGACGAGATCGCTACTCCGGTGGTAAAGTATACAAAATCATTTGGAAAAATAACGGCATCATGTACAACAA
CATACCGTTATCTAACAACTCGGTAAAAAACCATTACCGGCGGATTTTAAAAGAAACATTAAAGATCATTCATAGCAGGT
ACGAAGAGAAAATAAACATGAGACAGAATGCCCAGTTAAATACAGCGGCAGCCTCGCTCTCTCAGACGGGTCAGCCGAAA
ACACAAAGTCAGCCACATAACCAAGCACCTAGTGCGAGTGCTGATAAAAGCCATCAGATGACTATGTCTCGAGCCATTAA
CTATGCTCGCCTTTTTTCTGACTGA
>401091_4_4_76
ATGGCGGGCATTAATCTCAATAAAAAATTATGGCGTATTCCACAGCAGGGCATGGTCCGCGGCGTCTGCGCCGGGATTGC
CAACTATTTTGATGTACCGGTAAAACTGGTGCGTATCCTGGTGGTGCTGTCGATTTTCTTCGGTCTGGCGCTGTTTACCC
TGGTTGCTTACATCATTTTGTCATTTGCGCTTGATCCAATGCCGGACAACATGGCCTTTGGTGAGCAGCTACCTTCCAGC
AGCGAATTGCTGGATGAAGTCGACCGTGAACTGGCGGCAAGTGAAACGCGTTTACGCGAGATGGAACGTTATGTCACTTC
CGATACTTTCACGTTACGTAGCCGTTTCCGTCAACTGTGA
>BCE019_MS_13_311_55_6
ATGCAGTCTCTCGATCCACTCTTCGCGCGTTTATCCCGTTCAAAATTTCGCTCTCGCTTTCGTCTGGGCATGAAAGAGCG
TCAGTATTGCCTGGAGAAAGGCGCGCCAGTCATCGAACAACATGCGGCGGATTTTGTCGCTAAACGTCTTGCTCCGGCAT
TACCGGCTAATGACGGTAAGCAAACCCCCATGCGCGGGCATCCGGTGTTTATCGCTCAGCACGCCACCGCGACCTGCTGT
CGCGGTTGTCTGGCTAAGTGGCATAACATTCCGCAGGGTGTTTCGTTAAGCGAAGAACAACAACGTTATATCGTGGCGGT
AATCTATCACTGGCTGGTTGTACAGATGAATCAGCCATGA
>NODE_61_length_180871_cov_49.655331_51_123
ATGACCATTTCGGAGTTGCTACAATATTGCATGGCAAAACCAGGCGCAGAACAGAGCGTGCATAACGACTGGAAAGCGAC
GCAGATCAAAGTGGAAGATGTACTGTTTGCGATGGTGAAAGAAGTAGAAAATCGCCCAGCTGTTTCGCTGAAAACCAGCC
CGGAGCTGGCGGAGCTGCTACGTCAGCAGCACAGCGATGTGCGTCCTAGCCGCCATCTGAATAAAGCGCACTGGAGCACC
GTGTATCTCGACGGTTCGCTGCCGGATTCGCAAATCTATTATCTGGTGGATGCGTCTTATCAGCAGGCAGTGAATTTACT
ACCGGAAGAAAAGCGTAAATTGCTGGTACAACTCTGA
>throopD_c59_59_6
ATGCTCACCTCAGAACAACACAGGTGCCATAATGAAAAAAGAAATTTCAGCGCAGAGTTTAAACGCGAATCCGCTCAACT
GGTCGTTGACCAGAAATACACCGTGGCAGATGCAGCCAGCGCTATGGATGTCGGCCTTTCCACAATGACGCGATGGGTGA
AACAATTACGTGATGAGCGGCAGGGAAAAACACCAAAAGCCTCCCCCATTACCCCGGAACAAATTGAAATCCGTGAGCTC
AGGAAAAAGCTACAACGTATTGAAATGGAAAATGAAATATTAAAAAGGCTACCGCGCTCTTGA
>102771_17_17_38
ATGTCATTACCACACTGCCCAAAATGCAACTCCGAATACACTTACGAAGATAACGGCATGTACATCTGCCCGGAATGTGC
CTACGAATGGAACGACGCAGAACCTGCACAGGAAAGCGACGAGCTGATCGTTAAAGATGCTAACGGCAATCTGCTGGCTG
ACGGCGACAGCGTTACCATCATTAAAGATCTGAAGGTGAAAGGTAGCTCTTCGATGCTGAAAATTGGCACCAAAGTGAAA
AACATCCGCCTGGTTGAAGGCGACCATAACATCGATTGCAAAATCGACGGTTTTGGTCCGATGAAACTGAAATCTGAGTT
TGTGAAAAAGAACTGA
>gi|387610477|ref|NC_017633.1|_1_4388
ATGTCTGAAGCTCCTAAAAAGCGCTGGTACGTCGTTCAGGCGTTTTCCGGTTTTGAAGGCCGCGTAGCAACGTCGCTGCG
TGAGCATATCAAATTACACAACATGGAAGATTTGTTTGGTGAAGTCATGGTACCAACCGAAGAAGTGGTTGAAATCCGTG
GCGGTCAGCGTCGCAAAAGCGAACGTAAATTCTTCCCTGGCTACGTCCTCGTTCAGATGGTGATGAACGACGCGAGCTGG
CACCTGGTGCGCAGCGTACCGCGTGTGATGGGCTTCATCGGCGGTACTTCCGATCGTCCTGCGCCAATCAGCGATAAAGA
AGTCGATGCGATTATGAACCGCCTGCAGCAGGTTGGTGATAAGCCGCGTCCGAAAACGCTGTTTGAACCGGGTGAAATGG
TCCGTGTTAATGATGGTCCGTTCGCTGACTTCAACGGTGTTGTTGAAGAAGTGGATTACGAGAAATCTCGTCTGAAAGTG
TCTGTTTCTATCTTCGGTCGTGCGACCCCGGTAGAGCTGGACTTCAGCCAGGTTGAAAAAGCCTAA
>102651_88_88_4
ATGAAAAGAGTTTTGTTCTTTTTGCTGATGATATTTGTTAGTTTTGGTGTTATAGCTGATTGCGAAATACAAGCTAAAGA
TCATGATTGTTTTACTATTTTCGCTAAGGGTACTATTTTTTCCGCGTTTCCTGTCTTAAATAATAAAGCCATGTGGAGAT
GGTATCAGAATGAGGACATCGGTGAGTATTATTGGCAAACAGAACTGGGTACATGTAAAAATAATAAATTCACACCAAGC
GGGGCGAGACTCTTAATTCGCGTCGGGTCACTACGCCTTAATGAAAATCATGCCATCAAAGGAACGTTGCAGGAGTTGAT
AAATACAGCAGAAAAAACGGCGTTTCTCGGCGATCGGTTTAGAAGTTATATAAGAGCGGGTATCTATCAAAAAAAGAGCA
GTGATCCAGTTCAGTTGTTGGCAGTCCTTGATAATTCAATCATGGTAAAATATTTTAAAGATGAGAAACCAACTTATGCT
CGAATGACAGCACATCTCCCGAACAAAAATGAGTCTTACGAATGTTTAATAAAGATACAGCATGAACTAATTCGTAGTGA
AGAGAAATAA
>403341_5_5_122
ATGAAGAAAAAAACGATATTTCAGTGCGTTATCTTGTTCTTTAGCATTCTTAACATCCATGTCGGGATGGCTGGGCCTGA
ACAAGTTAGTATGCATATTTATGGGAATGTGGTCGATCAGGGCTGTGATGTCGCCACCAAAAGTGCATTACAAAATATTC
ATATTGGTGATTTTAATATCAGTGATTTTCAGGCCGCGAATACCGTAAGCACTGCTGCTGATTTGAATATCGATATCACC
GGTTGTGCCGCTGGTATTACTGGCGCGGACGTCCTTTTTAGCGGCGAGGCTGACACCCTTGCGCCGACACTGCTCAAACT
AACTGACACAGGCGGAAGCGGTGGTATGGCAACGGGGATTGCCGTGCAAATTCTTGATGCGCAAAGTCAGCAAGAAATCC
CGCTCAATCAGGTCCAGCCTCTTACGCCCTTAAAAGCCGGGGATAACACACTCAAATATCAACTTCGTTATAAGTCCACA
AAGGCGGGAGCAACGGGCGGTAATGCGACGGCGGTTCTCTATTTTGATCTGGTTTACCAGTGA
>401150_18_18_13
ATGTATTATGGCGCGCTATCCATCCGGGCAGAGGCCTGGCTGATTGTTTCCCCCGAAGTCACCAAGATCATGGCCAAAGA
ACAAACGGACCGTACGACATTAGATCTGTTCGCGCACGAGCGTCGACCGGGACGACCGAAAACTAATCCGCTTTCGCGCG
ATGAACAGCTGCGTATTAATAAACGCAACCAGCTAAAACGCGACAAAGTACGTGGCCTTAAGCGTGTCGAACTGAAGCTG
AACGCGGAAGCTGTCGAGGCGCTGAACGAGCTGGCGGAGTCGCGCAATATGAGCCGTAGCGAACTGATCGAAGAGATGTT
AATGCAGCAACTGGCGGCGCTGCGTAGTCAGGGCATCGTTTAA
>NODE_96_length_22955_cov_164.172562_76_4
ATGAGTGAGATAGTAATACGCCACGCAGAAACACGGGATTACGAGGCCATCAGGCAGATTCACGCCCAGCCGGAGGTGTA
TTGCAACACACTACAGGTGCCTCATCCTTCCGATCATATGTGGCAGGAGCGACTCGCCGATCGTCCCGGCATCAAGCAAC
TCGTCGCCTGTATTGATGGAGACGTCGTGGGCCATCTCACCATTGACGTGCAACAGCGCCCACGCCGCAGTCATGTTGCC
GATTTTGGTATCTGTGTCGACTCTCGTTGGAAGAACCGCGGCGTCGCCAGCGCCCTGATGCGAGAGATGATTGAAATGTG
CGACAACTGGTTGCGGGTAGATCGCATTGAACTAACCGTGTTTGTCGATAACGCCCCGGCAATTAAGGTCTATAAAAAAT
ACGGCTTTGAAATTGAAGGGACTGGTAAGAAGTACGCATTGCGTAATGGTGAATATGTCGATGCATATTATATGGCGCGG
GTGAAGTAA
>NODE_35_length_180895_cov_74.219963_21_39
ATGCTTAAAACCTCCCTTGAGGGAGGTAGACTATTATTTAATAGTGTTATACTGAACATCACTGACTGGGTTTTTACTCT
TGGAATAATCTACTACAGAAATACCAACCAGAATAAAGTAAATGACTCCAGCAACAATAAGAAAGAAAACTAG
>TW10598_hyb_c17_17_116
ATGCTTCAAATCCCACAGAATTATATTCATACGCGCTCAACGCCTTTCTGGAATAAACAAACTGCACCTGCCGGAATATT
CGAACGTCATCTTGATAAAGGAACGCGCCCGGGGGTTTACCCCATAAGCGCTAACTTAAGGGTTGAACCATCTGAAGAAT
GCGACGCCTCGGTGCCTCGTTAA
>103338_16_16_118
ATGGCGCTCATAAATCTGGTATACTTACCTTTACACATTGGGGCTGATTCTGGATTCGACGGGATTTGCGAAACCCAAGG
TGCATGCCGAGGGGCGGTTGGCCTCGTAAAAAGCCGCAAAAAATAG
>102712_5_5_74
ATGGCAGAATACAAAGATAATTTACTTGGTGAGGCGAACAGCTTTCTCGAAGTGCTGGAACAGGTTTCGCATCTCGCACC
GCTGGACAAACCGGTGCTCATCATCGGCGAACGCGGCACCGGTAAAGAGCTGATTGCCAGCCGCCTGCATTATCTCTCCT
CCCGTTGGCAAGGGCCGTTTATTTCCCTTAACTGCGCGGCGTTAAATGAAAATCTGCTGGATTCCGAACTGTTTGGTCAC
GAAGCGGGGGCGTTTACCGGTGCGCAAAAACGTCATCCAGGGAGATTTGAACGTGCCGACGGCGGTACGCTATTTCTTGA
TGAACTCGCTACGGCACCGATGATGGTGCAGGAGAAATTATTGCGCGTGATTGAGTACGGTGAACTGGAGCGCGTTGGCG
GCAGCCAGCCATTGCAGGTGAATGTGCGGTTGGTATGCGCGACGAATGCCGATCTCCCGGCGATGGTCAATGAAGGCACT
TTTCGCGCTGACCTGCTCGACCGACTGGCTTTTGATGTTGTACAACTGCCACCACTGCGCGAGCGCGAAAGCGACATAAT
GTTGATGGCAGAACACTTTGCCATCCAGATGTGTCGGGAAATCAAGCTGCCTCTGTTCCCGGGGTTTACGGAGCGCGCCA
GAGAAACATTGCTGAATTATCGTTGGCCGGGAAATATTCGTGAATTGAAAAACGTGGTGGAACGTTCAGTGTATCGCCAC
GGCACCAGCGATTATCCGCTTGATGACATCATTATTGATCCCTTTAAACGGCGTCCGCCTGAAGACGCTATCGCCGTTTC
AGAAACCACCTCGCTTCCAACACTGCCGCTGGATTTACGTGAGTTTCAGATGCAGCAGGAAAAAGAGTTGCTGCAACTCA
GTTTGCAACAAGGGAAATATAACCAGAAGCGCGCGGCTGAATTACTGGGGTTAACTTATCATCAGTTCCGCGCGTTGTTG
AAAAAGCACCAGATTTAG
>100329_70_70_6
ATGGCAGAAGCATTTTACATCCTGATAGGATTTCTGATTATGGCGGCGATTATCGTCATGGCTGTCCTTTACCTCGAAAA
CCACTCCTGA
>403341_15_15_6
ATGATGCAACATCAGGTCAATGTATCGGCTCGCTTCAATCCGGAAACCTTAGAACGTGTTTTACGCGTGGTGCGTCATCG
TGGTTTCCACGTCTGCTCAATGAATATGGCCGCCGCCAGCGATGCACAAAATATAAATATCGAATTGACCGTTGCCAGCC
CACGGTCGGTCGACTTACTGTTTAGTCAGTTAAATAAACTGGTGGACGTCGCACACGTTGCCATCTGCCAGAGCACAACC
ACATCACAACAAATCCGCGCCTGA
>MP021566_1_c34_34_23
ATGACACCTGAATCGGTCATGATGATGGGGACTGAAGCGATGAAAGTCGCGCTGGCACTGGCTGCCCCGCTGTTGCTGGT
GGCGCTGGTCACGGGCCTTATCATCAGTATTTTGCAGGCCGCCACGCAGATCAACGAAATGACGCTGTCGTTTATTCCAA
AAATCATCGCCGTATTTATTGCCATTATTATTGCCGGACCGTGGATGCTCAATCTGTTGCTGGATTACGTCCGCACCTTG
TTCACTAACCTGCCGTATATCATCGGGTAG
>TW10828_c27_27_32
ATGTCCCAGCCGCTGAATGCCGATCAGGAACTGGTTTCTGATGTGGTTGCTTGCCAGTTGGTTATCAAACAAATTCTGGA
TGTTCTCGATGTAATCGCGCCCGTTGAAGTTCGTGAAAAAATGTCCAGTCAGCTGAAGAATATCGACTTTACTAACCATC
CCGCCGCCGCAGACCCGGTCACCATGCGGGCAATCCAAAAAGCCATCGCGCTTATTGAACTCAAGTTTACCCCACAGGGT
GAATCCCATTAA
>TW10598_hyb_c40_40_102
ATGAAGGTGAATGATCGGGTAACAGTCAAAACGGATGGCGGTCCGCGTCGTCCTGGCGTGGTACTGGCAGTTGAGGAGTT
TAGTGAAGGCACAATGTACCTGGTTTCGCTGGAAGACTACCCGCTCGGCATCTGGTTCTTTAATGAAGCAGGGCATCAGG
ACGGTATCTTTGTGGAGAAAGCAGAGTAA
>302662_56_56_9
ATGAACAAAGAGACACAACCCATCGACCGCGAAACGCTGTTGAAAGAGGCCAACAAAATCATTCGTGAGCATGAGGATAC
GCTCGCAGGGATTGAAGCCACCGGCGTCACGCAGCGTAATGGCGTGCTGGTATTTACCGGCGACTACTTTTTAGATGAAC
AAGGATTGCCAACAGCCAAAAGCACCGCGGTGTTTAATATGTTCAAACACCTGGCCCATGTGCTTTCAGAAAAATATCAT
CTGGTTGATTAA
>200146_10_10_136
ATGCAAACGAAAAAAAATGAAATTTGGGTGGGTATCTTTTTATTAGCAGCACTGCTGGCGGCGCTGTTTGTTTGCCTGAA
GGCGGCGAACGTGACGTCCATACGTACTGAACCGACCTACACGCTTTATGCGACGTTCGATAACATTGGCGGCCTGAAAG
CGCGCTCTCCGGTCAGTATTGGTGGCGTTGTTGTGGGTCGGGTGGCGGATATTACGCTGGACCCGAAAACCTATCTGCCG
CGCGTAACGCTGGAAATTGAACAACGTTATAACCACATTCCAGATACCAGTTCGCTGAGCATTCGTACTTCCGGCCTGCT
GGGGGAACAATATCTGGCATTAAACGTCGGTTTTGAAGACCCGGAACTGGGGACTGCTATCCTGAAGGATGGCGATACAA
TTCAGGACACTAAGTCTGCGATGGTGCTGGAAGATCTCATTGGTCAGTTCCTTTACGGTAGTAAAGGCGATGACAATAAG
AATAGTGGCGATGCGCCAGCTGCTGCGCCAGGTAATAATGAAACCACTGAACCTGTGGGTACAACGAAATAA
>Jurua_18_11_208_6_49
ATGCGTCTGTGTGACCGAGATATTGAAGCCTGGCTTGATGAAGGCCGTTTGTCGATCAACCCACGTCCGCCAGTGGAGCG
TATTAACGGCGCGACGGTGGATGTACGCCTGGGCAATAAATTTCGTACCTTCCGTGGTCACACGGCAGCGTTTATCGATC
TGAGCGGTCCCAAAGATGAAGTGAGCGCCGCGCTTGACCGCGTGATGAGCGATGAGATCGTTCTCGACGAGGGCGAGGCG
TTCTATCTTCACCCAGGAGAGCTGGCGCTGGCGGTGACGCTGGAGTCGGTGACGCTGCCAGCCGATCTGGTGGGCTGGCT
GGACGGGCGTTCCTCTTTGGCGCGTCTGGGGCTGATGGTGCACGTCACCGCGCACCGTATCGATCCGGGCTGGTCTGGTT
GCATTGTGCTGGAGTTCTACAACTCCGGTAAGCTGCCGCTGGCGCTGCGTCCGGGCATGTTAATTGGTGCGCTGAGCTTT
GAGCCGCTTTCCGGCCCGGCGGCGCGACCTTACAACCGCCGTGAAGATGCGAAATATCGCAACCAGCAGGGCGCGGTAGC
CAGCCGAATCGATAAAGACTAA
>300214_55_55_5
ATGAAGAAGATTTTACTCGTTGCTGGCGCAGCTCTGGCACTGGCGGGATGTGGTGAGAAAGGTGAGTTTGAGAAAGCGAT
TAATGCCAAGATTGGGCAGGGCAAATACTGCTTCTCGCTGGATAACAATAACACCAGCTTCCCCATCCGTCTTGCCAAGC
CACTACGTGATTCGACTGGCACAGGGACCAATTCAGTGATCCTCGACGGTTTTATTGAGCAGGGCCTGATGGTTTTTGAA
CAGGGCTATGACTCGAACGTATTAGGGATAACAGAGGAAGGCAAAAAAGCCAAAGTCTGGAGCACAGCAGACGGTGCCTG
TGTTGGTCGTCGTGCTGTTGATGAGATTAAGGAATGGACGGAGCCGGGAAACGGTAATCAGAAAGTAGTTCGCGTGACTT
ATACATGGAAGTTGGTTGACGTTCCGGGCTGGATTGACAAAAAAGCCTTCGCCAGCGTTAAAGGAATGAATGATTCTGCT
GATGGTGCCATGAATCTTGTTAAAACCAGCAATGGCTGGAGAGCCAATTAA
>NODE_72_length_68046_cov_73.489525_53_22
ATGAGTCACAAGTTTGTAGCGGGCGCAGGGTTGCTGGTGCTGGCCGGATGGGGCATCAGCGGTTTGGCTGTTGCTGGCAG
TGATATCAAACAGGTGGATCTGACGCTGCGAATCCTGGTCGATGGACCGCCGCCTTGCTCCGTGAAGGGAAGCGCTGTGA
AATTTGGCAATGTGATAATCAACAGGATCGATGGTACCAATTACCAACAGGATGCGAAATACACCCTCAACTGCGGTAAT
AAAGTCAGCGATGACTTACGGATGCAGCTCAAAGGCAATACCGCCGTGATCAACGGAGAAACGGTTCTCAGCACGGATAT
CGCCGGCCTGGGGGTGCGGATAGAAAACGCCGCCGACAACTCCCTGTTTGCAGTTGGTGAAAATAACTGGACGCCTTTTA
ATGTCAACACTCAGCCTCAGCTGAAAGCGGTGCCGGTAAAACAGAGCGGGGTGCAACTGACGCCGTCGGAGTTTAACGCC
ACGATGACCATGGTGGTGGATTACCAATGA
>401150_7_7_41
ATGGCGACGCTGACAGAAGATGATGTGCTTGAGCAACTGGATGCACAGGACAATTTATTTTCATTTATGAAAACTGCGCA
TTCTATTTTGCTCCAGGGGATACGCCAGTTTCTGCCGTCGCTGTTTGTCGATAACGATGAAGAGATCGTCGAATATGCAG
TGAAGCCGTTACTCGCCCAAAGCGGCCCGCTTGACGATATTGATGTTGCGCTGCGTTTGATTTATGCGCTGGGGAAAATG
GATAAATGGCTGTATGCCGATATCACGCACTTTTCCCAGTACTGGCATTACCTGAACGAACAGGATGAAACGCCCGGATT
TGCCGATGACATGACCTGGGATTTTATCAGCAACGTCAATAGCATAACCTGCAATGCGACGCTCTATGACGCGTTAAAAG
CGATGAAGTTCGCCGATTTCGCCGTCTGGTCAGAGGCGCGTTTTAGCGGAATGGTCAAAACGGCGCTGACGCTGGCAGTA
ACGACCACCTTAAAGGAATTAACGCCGTGA
>throopD_c18_18_33
ATGTCTGATTTACTTTGCTCTGCCAAATTGGGTGCTACGACGCTAGCGTTACTGCTTAGCGCTGCCAGTTTGTCTGCCCA
GGCTTCTGTAACGCCAGATCGTACCCGTTTGATATTTAATGAAAGCGACAAATCAATCAGCGTGACGTTGCGCAATAACG
ATCCGAAACTGCCTTATCTGGCCCAAAGCTGGATCGAAGATGAAAAGGGTAACAAGATCAGTTCACCGTTAACTGTTCTG
CCACCGGTGCAACGCATCGATTCAATGATGAACGGGCAGGTAAAAGTGCAGGGAATGCCGGATATCAACAAATTGCCTGC
CGATCGTGAAAGCCTGTTCTACTTCAACGTGCGTGAGATCCCGCCAAAATCAAACAAAGCCAACACGCTGCAAATAGCAC
TACAAACGCGTATTAAGTTGTTCTGGCGACCGAAGGCGCTGGAGAACGTCAGCATGAAAAACCCCTGGCAATATAAGGTT
ACTTTAACCCGCAACGGTCAGGAATTTACCGTCAATAACCCGACACCGTATTACGTCATTTTCAGTAATGCCAGCACACA
GAAAAATGGCAATCCGGCAGCCGGTTTCTCGCCAATAGTGATGTCGCCGAAAACCTCTGCACCGCTGAATGTGAAGATGG
GTAGCGTGCCGGTACTGACCTATGTCAACGACTATGGCGCTCGGATGCCGCTCTTTTTCACTTGCAACGGTAACAGTTGC
CAGGTCGATGAAGAGCAGAGCCGCAAAGGCTGA
>402290_9_9_129
ATGGTTCAGCGTATTACTATTGCGCCGCAAGGCCCGGAGTTTTCCCGTTTTGTGATGGGCTACTGGCGATTGATGGACTG
GAATATGTCCGCCCGCCAGCTGGTCAGTTTTATTGAAGAGCATCTGGATCTCGGCGTGACCACCGTGGACCATGCTGATA
TTTATGGTGGCTATCAGTGCGAAGCGGCGTTTGGCGAGGCACTGAAACTGGCACCTCACCTGCGTGAACGGATGGAAATC
GTCAGTAAATGCGGTATCGCGACGACCGCGCGTGAAGAAAACGTCATTGGTCATTACATCACTGACCGCGATCACATCAT
TAAGAGCGCCGAACAGTCGCTAATTAATCTCGCGACCGATCATCTGGATCTGCTGTTAATCCACCGACCAGACCCGTTAA
TGGATGCCGATGAAGTGGCGGACGCGTTCAAACATCTGCATCAGAGCGGCAAAGTGCGTCATTTTGGCGTATCGAACTTT
ACGCCTGCGCAATTTGCCCTGTTGCAATCACGTCTGCCGTTTACCCTTGCCACTAATCAGGTGGAAATATCCCCGGTGCA
TCAGCCGTTACTGCTGGATGGCACGCTCGACCAACTACAACAACTGCGTGTTCGTCCGATGGCGTGGTCCTGCCTTGGTG
GTGGTCGTCTGTTTAATGATGATTATTTCCAGCCGCTGCGTGATGAACTGGCTGTGGTGGCAGAGGAGTTAAACGCGGGC
TCGATTGAACAGGTGGTTTACGCCTGGGTATTACGTTTACCATCGCAGCCGCTGCCAATTATCGGTTCAGGTAAAATTGA
GCGCGTACGGGCAGCTGTCGAAGCAGAAACACTGAAAATGACCCGTCAACAATGGTTTCGTATCCGTAAAGCGGCACTGG
GGTACGACGTACCGTAA
>throopD_c9_9_21
ATGTCACTGAGCAGAACTCAAATTGTTAACTGGCTCACTCGTTGTGGCGATATTTTCAGCACCGAGAGCGAGTATCTTAC
CGGACTGGATCGCGAAATTGGCGACGCTGACCACGGGCTAAATATGAACCGAGGCTTTAGCAAAGTGGTGGAAAAACTCC
CTGCTATCGCAGATAAAGATATCGGTTTCATTCTCAAGAATACCGGTATGACGCTGCTTTCCAGCGTCGGTGGTGCCAGT
GGTCCGCTGTTCGGTACCTTCTTTATCCGCGCCGCACAGGCGACCCAGGCACGGCAAAGCCTGACACTGGAAGAGCTTTA
TCAGATGTTCCGCGATGGCGTGGACGGCGTAATCAGTCGCGGGAAAGCCGAACCTGGCGATAAAACCATGTGTGATGTGT
GGGTGCCGGTGGTGGAATCGTTACGTCAGTCCAGCGAGCAAAATCTCTCTGTTCCGGTGGCGCTCGAAGCTGCCAGTAGA
ATCGCCGAATCCGCTGCACAAAGTACGATTACGATGCAAGCCCGCAAAGGCCGCGCCAGTTATCTCGGTGAACGCAGTAT
TGGTCACCAGGATCCCGGCGCGACCTCGGTGATGTTTATGATGCAAATGTTGGCGTTAGCCGCAAAAGAGTAA
>102771_15_15_49
ATGGCAGAGAAATTTATCAAACACACAGGCCTGGTGGTTCCGCTGGATGCCGCCAATGTCGATACCGATGCAATCATCCC
GAAACAGTTTTTGCAGAAAGTGACCCGTACGGGTTTTGGCGCGCATCTGTTTAACGACTGGCGTTTTCTCGATGAAAAAG
GCCAACAGCCAAACCCGGACTTCGTGCTGAACTTCCCGCAGTATCAGGGCGCTTCCATTTTGCTGGCACGAGAAAACTTC
GGCTGTGGCTCCTCGCGTGAGCACGCGCCCTGGGCATTGACCGACTACGGTTTTAAAGTGGTGATTGCGCCGAGTTTTGC
TGACATCTTCTACGGCAATAGCTTTAACAACCAGCTGCTGCCGGTGAAATTAAGCGATGCAGAAGTGGACGAACTGTTTG
CGCTGGTGAAAGCCAATCCGGGGATCCATTTCGACGTGGATCTGGAAGCGCAAGAGGTGAAAGCGGGAGAGAAAACCTAT
CGCTTTACCATCGATGCCTTCCGCCGCCACTGCATGATGAACGGTCTGGACAGTATTGGGCTTACCTTGCAGCACGACGA
CGCCATTGCCGCTTATGAAGCAAAACAACCTGCGTTTATGAATTAA
>401150_1_1_208
ATGCAAACCAGCCCGCTGTTAACACAGCTTATGGAAGCACTGCGCTGTCTGCCGGGCGTTGGCCCGAAGTCGGCGCAGCG
TATGGCGTTCACGCTGCTTCAGCGCGATCGTAGCGGCGGGATGCGTCTGGCGCAGGCGCTCACCCGGGCGATGTCGGAAA
TCGGCCACTGCGCCGATTGCCGCACTTTCACCGAACAGGAAGTCTGTAACATCTGTTCGAATCCGCGTCGTCAGGAAAAC
GGTCAAATCTGTGTGGTGGAGAGTCCGGCGGACATCTACGCCATTGAGCAGACGGGGCAGTTTTCAGGCCGTTATTTTGT
GTTGATGGGGCACCTGTCACCGCTGGACGGCATCGGTCCGGATGATATCGGCCTTGATCGTCTGGAACAGCGTCTGGCAG
AGGAAAAAATCACTGAAGTGATCCTCGCCACCAATCCCACGGTTGAAGGTGAAGCTACCGCTAACTACATTGCCGAGCTT
TGCGCGCAATATGACGTGGAAGCCAGCCGAATCGCTCATGGCGTACCGGTTGGCGGCGAACTGGAAATGGTCGATGGCAC
CACGCTGTCACACTCCCTTGCCGGGCGTCATAAGATTCGTTTTTAA
>NODE_59_length_95273_cov_171.498840_48_19
ATGAAACCAACGACACTACTGCTTATTTTCACTTTTTTCGCTATGCCAGGCATCGTATACGCCGAGTCGCCTTTTAGCTC
ACTGCAGTCCGCAAAAGAGAAAACCACGGTATTACAAGATTTACGTAAAATTTGCACGCCACAGGCGTCATTATCAGATG
AAGCGTGGGAAAAGTTAATGTTGTCAGATGAAAACAATAAACAACATATACGCGAGGCCATCGTGGCGATGGAACGTAAT
AATCAGAGCAATTATTGGGAAGCGTTGGGTAAGGTAGAATGCCCGGATATGTAA
>TW10828_c19_19_90
ATGCAAAAGATTAATTTCTATCGTAATCGCGTGGCAATTAATGTGCTGGCGAAAGATATCGCCAATGCCCGTGAAATCTT
TGACGCCGCCGAAGGCCACGCAGTGATTGGCGTGCTTTCCGCGCAGTTCTCCTCGGTGGATGAGGGGATCCAGGAAGTTA
AACGTTGGATGGCGGAAATACCGTCCATTTCAGTAGGTCTGGGGGCGGGTGACCCGGCGCAGTATTACAAAGCTGCGATG
ATTGCGGCGCAGATTCATCCAGCACACGTTAACCAGACCTTTACCGGTTGTGGTTTCGCGGCAGGCGCGCTTGCGGCTAC
GGGCGGTGAGCAGACCCATGTCAACGCGCTGGTTAGCCCGACGGGGACGCCGGGCGAAGTGCTGATTTCCACCGGCGTTA
GCAGCAGCCAGGGTACGCCTGCCCGCGTCTCCTGCGATACGGCGGTGCGAATGATGCTAGATATGGGCGCACACGCGGCG
AAGTTCTTTCCGATGGGCGGCGAGAGGTCGCTTCCGGAGCTATACGCGCTGGCGACCACGGCGGCGCGCAATGGTATGAC
GCTGATTGAGCCGACTGGCGGGATTGATTTGGATAACTTCAGTGTGATTCTGAAAACTTGTCTGGAGGCGGGGGTGCCGC
GCATTATGCCACATGTTTACAGCTCGATTATAGACCCTGATACGGGATATACCCGACCGGATGATGTAGCCGTTTTGCTA
AATAAAGTGAAATCACTACTCTGA
>NODE_154_length_171288_cov_51.561687_123_123
ATGAATCAGGTTGCCGTTGTCATCGGTGGTGGGCAAACCTTAGGCGCGTTCCTGTGCCACGGTCTGGCTGCCGAGGGGTA
TCGCGTCGCGGTTGTCGATATTCAGAGCGACAAAGCCGCAAATGTGGCACAAGAAATTAACGCCGAATATGGTGAAAGTA
TGGCGTACGGTTTTGGTGCTGACGCCACTAGCGAGCAAAGCGTTCTGGCGCTCTCTCGTGGGGTAGATGAAATCTTTGGT
CGCGTGGATTTGCTGGTCTACAGCGCCGGAATAGCAAAAGCAGCCTTTATCAGCGACTTCCAGCTCGGCGATTTTGACCG
TTCGCTACAGGTGAATCTGGTGGGTTATTTCCTGTGTGCGCGTGAATTTTCGCGTTTGATGATCCGCGACGGGATTCAGG
GGCGCATTATTCAGATCAACTCGAAATCCGGCAAAGTGGGCAGCAAACACAACTCTGGCTACAGCGCAGCGAAATTTGGT
GGCGTCGGGCTGACTCAATCACTGGCGCTGGATCTGGCGGAGTACGGCATTACGGTGCATTCACTGATGCTCGGTAACCT
GCTGAAATCGCCGATGTTCCAGTCACTGTTGCCACAATACGCGACCAAGCTGGGTATCAAACCGGATCAAGTCGAGCAGT
ATTACATCGACAAAGTACCGCTCAAACGCGGCTGCGATTATCAAGATGTGCTGAATATGCTGCTGTTCTACGCCAGTCCT
AAGGCGTCGTACTGCACCGGACAGTCGATCAATGTCACCGGCGGTCAGGTGATGTTCTGA
>BCE002_MS12_151_51_86
ATGGTTACGTTAGAACAGTTCCGTTATTGCCCGACACACTCAACGCATCCTCCGTTCTGTTATGACTTTCACTATGTCAA
ACCGGGGATGGTCGCCATCTTTGGTGACAACGGCAGTGGCAAAAGTACGCTGGCACAGCTGATGGCGGGCTGGTATCCGG
ACTTTCTGCCAGGAGAGATAACAGGCACGGGGACGCTCCTCGGTACGCCCATTGGGCATCTCCCGCTTAATGAACAATCC
GCCACCATCCAGCTCGTCCAGCAATCGCCCTATTTGCAGCTCTCCGGCTGTACCTTTAGCGTGGAAGAAGAAGTTGCCTT
TGGGCCAGAAAATCTGTGTCTTGCTGAAGCAGAGATTATGGCGCGGATTGATGCCGCCCTGACTCTGACCGAGTGCCAGC
CGTTGCGCCATCGTCACCCGGCAACACTCTCCGGTGGAGAGACACAGCGCGTGGTCATCGCCTGCGCCATCGCGATGCAG
CCAAAGCTCTTAATTCTTGATGAAGCCTTTAGCCGCCTGACTCCGCAGGCCAGCGAAATGCTGTTGCAGCGCTTACAACA
CTGGGCGTTTGAACGTGGTTCGCTGATTATTCTTTTTGAACGTCATCGCACACCTTTCCTGAACTACTGCCAGCAAGCGT
GGCAATTGCAAAACGGAGCGCTCCAGCCACTATGTTAA
>403341_74_74_6
ATGAAAAGAAAATCCCTGTCAGAGATCGACCTGCAAGCCGCCCAGAGACTGAAAGAAATCTGGACGGCGAAAAAAAATCA
ACTAGGGTTAACCCAAGAGCGTGCGGCAGAAATTCTGGGATTTTCGACACAGGGAGCTGTAAGCCATTATCTAAATGGTC
AGACACCTTTAAATCTTGAGGCTGTTATCAAGTTCGCAGGGTTGCTGCAAGTTCCTCCCGAGTCAATCAGACCAGATATG
GCCGAGTTGTTACAAATTGTAAGGATGTATCCCCAAGAATCTGGGGAGGACAATGTTGTCACTATATCTGCAGATATGGA
ACAATCGGAAAACGAACTTCCGTTTAATATAGACCCCATGGAGCGGGATTTGCTCCAGACGTTCAGGGCTTTCCCCAAAG
AAGATAAAGAGAAAATGCTTAAGGAAATGAAGGAGAAAAAAGAATCAATTGAAGAAATCGTTGCGCGATGGCTAGCTGCG
CAAAAGGGTCGTCGCGCCTAA
>gi|157154711|ref|NC_009801.1|_1_3077
ATGGTTCAGAAGCCCCTCATTAAGCAGGGATATTCGCTGGCAGAGGAAATTGCCAACAGCGTCAGTCACGGCATTGGGTT
GGTGTTTGGTATCGTTGGGCTGGTGTTGCTACTGGTTCAGGCGGTGGATCTCAATGCCAGCGCCACAGCGATAACCAGTT
ACAGCCTCTATGGCGGCAGTATGATCCTGCTGTTCCTCGCTTCGACGCTCTATCACGCCATTCCTCATCAACGGGCAAAA
ATGTGGCTGAAGAAATTTGACCATTGCGCTATTTACCTGTTGATTGCCGGAACCTACACGCCGTTTTTGCTGGTGGGGCT
GGATTCTCCGTTAGCGCGCGGGTTGATGATTGTTATCTGGAGCCTGGCATTGCTGGGTATTCTGTTTAAACTGACCATCG
CGCACCGATTCAAAATTTTATCTCTGGTGACCTATCTGGCGATGGGCTGGCTGTCGCTGGTGGTAATTTATGAAATGGCA
GTTAAGCTCGCGGCGGGCAGCGTTACCTTACTGGCGGTAGGCGGCGTGGTTTATTCGCTCGGGGTGATTTTCTACGTCTG
CAAACGCATTCCATACAACCATGCCATCTGGCACGGCTTCGTGCTCGGCGGTAGTGTGTGCCACTTTCTGGCGATCTATT
TGTATATTGGGCAGGCGTAA
>102771_41_41_238
ATGAGTCAGAATACGCTGAAAGTTCATGATTTAAATGAAGATGCGGAATTTGATGAGAACGGAGTTGAGGTTTTTGACGA
AAAGGCCTTAGTAGAAGAGGAACCCAGTGATAACGATTTGGCCGAAGAGGAACTGTTATCGCAGGGAGCCACACAGCGTG
TGTTGGACGCGACTCAGCTTTACCTTGGTGAGATTGGTTATTCACCACTGTTAACGGCCGAAGAAGAAGTTTATTTTGCG
CGTCGCGCACTGCGTGGAGATGTCGCCTCTCGCCGCCGGATGATCGAGAGTAACTTGCGTCTGGTGGTAAAAATTGCCCG
CCGTTATGGCAATCGTGGTCTGGCGTTGCTGGACCTTATCGAAGAGGGCAACCTGGGGCTGATCCGCGCGGTAGAGAAGT
TTGACCCGGAACGTGGTTTCCGCTTCTCAACATACGCAACCTGGTGGATTCGCCAGACGATTGAACGGGCGATTATGAAC
CAAACCCGTACTATTCGTTTGCCGATTCACATCGTAAAGGAGCTGAACGTTTACCTGCGAACCGCACGTGAGTTGTCCCA
TAAGCTGGACCATGAACCAAGTGCGGAAGAGATCGCAGAGCAACTGGATAAGCCAGTTGATGACGTCAGCCGTATGCTTC
GTCTTAACGAGCGCATTACCTCGGTAGACACCCCGCTGGGTGGTGATTCCGAAAAAGCGTTGCTGGACATCCTGGCCGAT
GAAAAAGAGAACGGTCCGGAAGATACCACGCAAGATGACGATATGAAGCAGAGCATCGTCAAATGGCTGTTCGAGCTGAA
CGCCAAACAGCGTGAAGTGCTGGCACGTCGATTCGGTTTGCTGGGGTACGAAGCGGCAACACTGGAAGATGTAGGTCGTG
AAATTGGCCTCACCCGTGAACGTGTTCGCCAGATTCAGGTTGAAGGCCTGCGCCGTTTGCGCGAAATCCTGCAAACGCAG
GGGCTGAATATCGAAGCGCTGTTCCGCGAGTAA
>gi|157154711|ref|NC_009801.1|_1_1296
ATGAATGCTGTAACTGAAGGAAGAAAAGTCCTCCTTGAAATCGCCGATCTTAAAGTGCACTTTGAAATCAAAGATGGCAA
ACAGTGGTTCTGGCAACCGCCGAAAACGCTCAAAGCCGTCGATGGTGTCACTCTTCGCCTGTATGAAGGGGAAACATTAG
GTGTGGTAGGGGAATCGGGATGCGGTAAGTCCACCTTTGCTCGCGCCATCATCGGTTTGGTCAAGGCGACCGACGGTCAT
GTTGCCTGGTTAGGTAAAGAGTTGCTGGGCATGAAGCCCGATGAATGGCGTGCCGTTCGCAGTGATATTCAGATGATTTT
CCAGGATCCGTTGGCATCGCTAAACCCGCGTATGACCATCGGCGAGATCATCGCTGAACCACTGCGTACTTATCATCCGA
AAATGTCACGCCAGGAAGTTCGCGAGCGCGTGAAGGCGATGATGCTGAAAGTCGGGTTATTGCCTAACCTGATTAACCGC
TATCCGCATGAGTTCTCCGGTGGGCAGTGCCAGCGTATCGGGATTGCTCGTGCTCTTATTCTTGAACCGAAGCTGATTAT
CTGCGATGAGCCGGTTTCGGCGCTGGACGTGTCAATTCAGGCGCAGGTGGTCAACCTGCTCCAGCAGCTGCAACGTGAGA
TGGGATTGTCATTAATTTTTATCGCTCATGACCTGGCCGTGGTAAAACACATTTCCGATCGTGTGTTGGTGATGTATCTC
GGCCATGCGGTAGAACTGGGGACCTATGATGAGGTCTACCACAATCCACTACATCCTTACACCAGGGCATTGATGTCGGC
AGTCCCCATACCTGATCCGGATCTGGAGAAGAACAAAACCATCCAGTTACTGGAAGGGGAATTACCGTCGCCGATCAACC
CGCCTTCCGGTTGTGTTTTCCGTACCCGTTGCCCGATTGCCGGTCCGGAGTGCGCCAAAACACGTCCTGTTCTGGAGGGG
AGTTTCAGACACGCCGTTTCTTGCCTGAAAGTCGATCCGCTTTAA
>NODE_150_length_164693_cov_53.725235_124_65
ATGAGACTCAGGAAATACAATAAAAGTTTGGGATGGTTGTCATTATTTGCAGGCACTGTATTGCTCAGTGGCTGTAATTC
TGCGCTGTTAGATCCCAAAGGACAGATTGGTCTGGAGCAACGTTCACTGATACTGACGGCATTTGGCCTGATGTTGATTG
TCGTTATTCCCGCAATCTTGATGGCTGTTGGTTTCGCCTGGAAGTATCGTGCGAGCAATAAAGATGCTAAGTACAGCCCG
AACTGGTCACACTCCAATAAAGTGGAAGCTGTGGTCTGGACGGTACCTATCTTAATCATCATCTTCCTTGCGGTACTGAC
CTGGAAAACCACTCACGCTCTTGAGCCTAGCAAGCCGCTGGCACACGACGAGAAGCCCATTACCATCGAAGTGGTTTCCA
TGGACTGGAAATGGTTCTTCATCTACCCGGAACAGGGCATTGCTACCGTGAATGAAATCGCTTTCCCGGCGAACACTCCG
GTGTACTTCAAAGTGACCTCCAACTCCGTGATGAACTCCTTCTTCATTCCGCGTCTGGGTAGCCAGATTTATGCCATGGC
CGGTATGCAGACTCGCCTGCATCTGATCGCCAACGAACCCGGTACTTATGACGGTATCTCCGCCAGCTACAGCGGGCCGG
GCTTCTCAGGCATGAAGTTCAAAGCTATTGCAACACCGGATCGCGCCGAATTCGACCAATGGGTCGCAAAAGCGAAACAG
TCGCCGAACACCATGTCTGACATGGCTGCGTTCGAAAAACTGGCCGCGCCTAGCGAATACAACCAGGTGGAATATTTCTC
CAACGTGAAACCAGACTTGTTTGCCGATGTGATTAACAAGTTTATGGCTCACGGTAAGAGCATGGACATGACCCAGCCAG
AAGGTGAGCACAGTGCACACGAAGGTATGGAAGGCATGGACATGAGCCACGCGGAATCCGCCCATTAA
>TW11681_c16_16_81
ATGGCTAATCCAACCGTTATTAAGCTACAGGATGGCAATGTCATGCCCCAGCTGGGACTGGGCGTCTGGCAAGCAAGTAA
TGAGGAAGTAATCACCGCCATTCAAAAAGCGTTAGAAGTGGGTTATCGCTCGATTGATACCGCCGCGGCCTACAAGAACG
AAGAAGGTGTCGGCAAAGCCCTGAAAAATGCCTCAGTCAACAGAGAAGAACTGTTCATCACCACTAAGCTGTGGAACGAC
GACCACAAGCGCCCCCGCGAAGCCCTGCTCGACAGCCTGAAAAAACTCCAGCTTGATTATATCGACCTCTACTTAATGCA
CTGGCCCGTTCCCGCTATCGACCATTATGTCGAAGCATGGAAAGGCATGATCGAATTGCAAAAAGAGGGATTAATCAAAA
GCATCGGCGTGTGCAACTTCCAGATCCATCACCTGCAACGCCTGATTGATGAAACTGGCGTGACGCCTGTGATAAACCAG
ATCGAACTTCATCCGCTGATGCAACAACGCCAGCTACACGCCTGGAACGCGACACACAAAATCCAGACCGAATCCTGGAG
CCCATTAGCGCAAGGAGGGAAAGGCGTTTTCGATCAGAAAGTCATTCGCGATCTGGCAGATAAATACGGCAAAACCCCGG
CGCAGATTGTTATCCGCTGGCATCTGGATAGCGGCCTGGTGGTGATCCCGAAATCGGTCACACCTTCACGTATTGCCGAA
AACTTTGATGTCTGGGATTTCCGTCTCGACAAAGACGAACTCGGCGAAATTGCAAAACTCGATCAGGGCAAGCGTCTCGG
TCCCGATCCTGACCAGTTCGGCGGCTAA
>100329_16_16_23
GTGAAAATTGCCATATTGTCCCGGGATGGAACGCTCTATTCGTGTAAGCGGCTGCGTGAAGCCGCTATACAGCGCGGTCA
CCTGGTTGAAATTCTTGATCCGCTTTCTTGCTACATGAACATAAATCCTGCGGCGTCTTCTATTCACTACAAAGGCCGCA
AGTTACCCCATTTTGACGCAGTGATCCCGCGTATTGGCACCGCCATTACCTTTTATGGGACGGCGGCACTGCGCCAGTTC
GAGATGCTGGGGAGCTATCCGCTCAATGAGTCGGTCGCCATTGCCCGGGCGCGTGACAAATTGCGTTCCATGCAACTGCT
GGCGCGTCAGGGCATCGACCTGCCTGTCACGGGCATTGCGCATTCGCCGGATGATACCAGCGATTTAATCGACATGGTCG
GTGGTGCGCCGCTGGTGGTCAAGTTGGTTGAAGGCACGCAGGGAATTGGCGTCGTGCTGGCGGAGACGCGTCAGGCGGCG
GAAAGCGTGATTGACGCTTTCCGCGGTCTGAACGCGCATATTCTGGTGCAGGAATATATCAAAGAGGCGCAAGGGTGCGA
TATCCGCTGTCTGGTTGTTGGCGATGAAGTGGTCGCTGCGATTGAACGGCGGGCGAAAGAGGGCGATTTTCGTTCCAATT
TGCATCGTGGCGGCGCGGCAAGCGTCGCCAGTATCACACCACAGGAGCGTGAAATCGCGATAAAAGCCGCGCGAACGATG
GCGCTGGACGTTGCTGGTGTGGATATTCTGCGTGCTAATCGCGGGCCGTTGGTGATGGAGGTGAATGCGTCGCCGGGGCT
GGAAGGAATAGAAAAAACCACCGGTATCGACATCGCGGGTAAAATGATCCGCTGGATCGAACGCCACGCTACGACAGAAT
ATTGCCTGAAAACGGGTGGTTAG
>303341_23_23_48
ATGACTTCAACTGCACGCTCCCTTCGCTACGCGCTGGCAATCCTGACCACTTCGTTGGTGACACCTTCCGTCTGGGCACA
TGCGCATTTAACGCATCAGTATCCTGCGGCAAACGCGCAAGTGACAGCTGCACCGCAGGCAATCACTTTAAACTTCTCGG
AAGGTGTTGAAACAGGATTCAGTGGTGCAAAAATCACGGGGCCAAAAAACGAAAATATTAAAACATTACCGGCGAAGCGA
AATGAGCAGGACCAAAAGCAACTGATTGTTCCACTGGCCGATTCGCTGAAACCCGGAACCTACATCGTTGACTGGCATGT
TGTTTCGGTGGACGGGCATAAAACGAAAGGACACTACACCTTTAGCGTGAAATAA
>gi|157154711|ref|NC_009801.1|_1_186
ATGATTGTGATTTCCCGACATGTTGCTATTCCCGATGGTGAGCTTGAGATCACCGCCATTCGTGCGCAGGGCGCGGGCGG
GCAGCATGTTAATAAGACCTCAACGGCCATTCATCTGCGTTTTGACATTCGGGCGTCCAGCCTGCCAGAGTATTACAAAG
AGCGTCTACTCGCCGCCAGCCATCATTTGATCAGCAGTGATGGCGTGATTGTCATTAAGGCACAGGAATACCGCAGTCAG
GAACTGAACCGCGAAGCCGCGCTAGCCCGGCTGGTGGCAGTGATTAAAGATTTAACAACAGAACAAAAAGCCCGACGACC
CACGCGGCCCACCCGTGCATCGAAAGAGCGCAGGCTGGCATCGAAAGCACAAAAATCAAGCGTGAAGGCGATGCGCGGCA
AAGTACGCAGCGGTCGGGAATAA
>NODE_161_length_249653_cov_173.679581_131_41
ATGCAGTGGTATTTAGCCGTATTAAAAAATTATGTTGGTTTCTCTGGTCGCGCACGTCGTAAAGAGTACTGGATGTTTAC
TCTGATTAACGCCATCGTCGGCGCTATTATCAATGTCATTCAATTGATTTTAGGTTTAGAGTTTCCATTCCTTTCTCTCA
TTTACCTGGCAGCAACAATCATTCCGGTCATTGCTCTGTGTGTTCGTCGTCTGCACGATACTGACCGTTCAGGTGCGTGG
GCGCTTCTCTATCTGGTACCGATCATTGGCTGGTTAGTTCTGTTTGTATTTGCCTGTTTAGAAGGCAATTCTGGCAGCAA
TCGTTACGGAAACGATCCTAAGTTTGGTTCAAATTAA
>303341_30_30_16
ATGAAAGATGTCGTAGATAAATGCAGTACTAAAGGATGTGCGATTGATATCGGTACGGTGATTGATAACGACAACTGTAC
CAGTAAGTTTTCGCGCTTTTTTGCCACCCGCGAAGAAGCAGAGTCTTTTATGACCAAACTGAAAGAGCTTGCCGCCGCTG
CATCCTCTGCAGATGAAGGGGCCAGCGTGGCCTACAAGATTAAGGATCTGGAGGGGCAAGTTGAGCTTGATGCGGCCTTC
ACTTTCTCATGCCAGGCCGAGATGATTATTTTTGAGTTATCACTGCGTTCGTTAGCTTGA
>gi|191165581|ref|NZ_AAJT02000005.1|_285_76
ATGCTTGATGAAAAAAGTTCGAATACCGCGTCTGTCGTGGTGCTATGTACCGCACCGGATGAAGCGACAGCCCAGGATTT
AGCCGCCAAAGTGCTGGCGGAAAAACTGGCGGCCTGCGCGACCTTGATCCCCGGCGCTACCTCTCTCTATTACTGGGAAG
GTAAGCTGGAGCAAGAATACGAAGTGCAGATGATTTTAAAAACTACCGTATCTCACCAGCAGGCACTGCTGGAATGCCTG
AAGTCTCATCATCCATATCAAACCCCGGAACTTCTGGTTTTACCTGTTACACACGGAGACACAGATTACCTCTCATGGCT
CAACGCATCTTTACGCTGA
>NODE_52_length_19247_cov_59.031433_34_8
ATGCGTATAAAAATTATTATTCCTCTGTTTTTTTTATTTGTCTGCAGAACCGTTTCTGCAGACTGTTTTGAGCAGGCCGG
GTATGACAGTAATATAGACCCCGATTTGTTAAGAGCCATTGCAAAAGTGGAGTCAAATTTTAATCATCTGGCAATCGGTA
AAAATCCGGTAAGAGGATTTGGTGTGGGACTTATGCAGATAGACTCGCAGAACTTTGCTCATTTGAGAAAGTTTAATATT
TCGCCAGAAATGCTGCTGGATGCCTGCATCAATGTTTATGCCGGTGCCTATTTTCTCCGACTGGCCGTAAACAGAATGGG
CAATAACTGGGATGCTGTGGGAGCCTACAATGCCGGCTTTTCCAGAAAGCCACAACAGATAAAACGACGCTATCAGTATG
CGTCAAAAGTTCGTCTGCATTACCGTGATCTGAAGAAAAAGTAA
>102712_33_33_24
ATGCGCATAGTTACCGCTGCCGTCATGGCCTCAACGCTGGCAGTCAGTTCATTAAGCCACGCTGCTGAAGTCGGTTCAGG
CGATAACTGGCATCCGGGTGAAGAACTTACGCAGCGCAGTACGCAGAGCCATATGTTCGACGGCATAAGTTTAACCGAAC
ATCAGCGTCAGCAGATGCGAGATCTTATGCAACAGGCCCGGCACGAACAGCCTCCTGTTAATGTTAGCGAACTGGAGACA
ATGCATCGCCTTGTCACCGCAGAAAATTTTGATGAAAACGCTGTGCGCGCACAGGCAGAAAAAATGGCGAATGAGCAAAT
TGCTCGTCAGGTTGAGATGGCAAAAGTCCGCAACCAAATGTATCGCCTGTTAACGCCGGAGCAGCAAGCGGTTTTAAACG
AGAAACATCAACAACGAATGGAGCAGTTGCGTGACGTGACGCAATGGCAAAAAAGTTCATCGTTGAAGCTATTGAGTAGT
AGCAACTCACGTTCCCAGTAG
>2362_75_c19_19_31
ATGAGTATGTCAACATCCACTGAAGTCATCGCTCATCACTGGGCATTCGCTATCTTTCTTATCGTTGCCATTGGCCTGTG
TTGCCTGATGCTGGTAGGCGGTTGGTTTTTAGGCGGTCGCGCACGCGCGAGGTCGAAAAACGTGCCGTTTGAATCCGGTA
TCGACTCGGTCGGCTCCGCCCGCTTACGCCTGTCCGCCAAGTTTTATCTGGTGGCCATGTTCTTCGTTATCTTCGACGTT
GAAGCGCTGTATCTGTTCGCATGGTCAACCTCTATCCGCGAAAGCGGCTGGGTAGGCTTTGTGGAAGCTGCAATTTTTAT
TTTTGTGTTACTGGCAGGTCTGGTTTATCTGGTGCGTATTGGCGCGCTGGACTGGACGCCCGCGCGTTCACGCCGCGAGC
GTATGAACCCGGAAACGAACAGTATCGCTAATCGTCAACGCTAA
>BCE019_MS_13_477_221_1
ATGACAATGTGTCGGGTACTGGATGTCGCCCGGGCCGGGTTCTACGCGTGGCTGCATAACCCGGTCTCGGCACGTGATAA
AGATAATCAGCGTCTGCTGACGCTTATCCGTGACTCCTATTCACTGAGCGGAGGCGTATACGGTTACCGGCGGGTTCATG
GCGACCTGAACGAAATCGGGGAAACCTGCGGTAAAAACCGGGTGGGCCGTATTATGCAACTGAACCGGATTAAAGCCGTG
CGCGGCTATAAAGCGCCGCGTCGTATCGCTGGCAGACCTTCAGTGGTTGCCACTAATCGCGTGCAGCGGCAGTTTACTGT
TGTCCGGGCCAATCAGGTCTGGGTCGCCGACATTACTTATAGTGTGCCCGGAGTTCAGGGCGGGCATGGATGCTTAAATG
AACCGCGAGTCTGTCTGGAATATTGA
>NODE_72_length_156017_cov_33.279221_58_94
ATGAACAGAACGATTCTTGTCCCTATCGATATTTCCGATTCAGAATTAACTCAACGCGTGATTAGCCACGTTGAGGCAGA
GGCAAAGATTGATGATGCAGAGGTTCATTTCCTGACGGTAATACCTTCACTGCCCTACTATGCCTCTCTGGGTTTAGCGT
ATTCCGCAGAATTACCGGCAATGGATGACCTGAAAGCGGAAGCCAAATCGCAACTGGAAGAGATCATTAAAAAATTTAAA
CTGCCAACCGACAGAGTGCATGTCCATGTTGAGGAAGGCTCGCCCAAAGACCGCATTCTGGAAATGGCGAAGAAGATCCC
CGCTCATATGATCATCATTGCTTCCCATCGACCGGATATCACCACTTATCTGCTCGGTTCCAACGCCGCAGCTGTAGTGC
GTCACGCAGAGTGCTCCGTGCTGGTTGTGCGCTGA
>gi|386612163|ref|NC_017641.1|_1_3006
GTGGAAATTTACGAGAACGAAAACGACCAGGTAGAAGCGGTTAAACGCTTTTTTGCTGAAAATGGCAAAGCACTGGCTGT
TGGGGTGATTTTGGGCGTTGGCGCACTGATTGGCTGGCGCTACTGGAACAGCCATCAGGTTGATTCTGCACGCTCCGCTT
CTCTTGCCTATCAAAATGCGGTTACCGCAGTGAGCGAAGGCAAACCGGATAGCATCCCGGCGGCGGAAAAATTTGCTGCT
GAAAATAAAAATACTTATGGTGCGCTGGCTTCTTTGGAACTTGCGCAGCAATTTGTTGACAAAAATGAACTAGAGAAAGC
TGCCGCCCAGTTACAACAGGGGCTGGCAGACACGAGCGATGAAAATCTCAAAGCCGTGATAAATCTGCGTCTTGCTCGCG
TTCAGGTACAGCTCAAGCAGGCTGATGCCGCGCTGAAAACCCTTGATACCATCAAAGGTGAAGGGTGGGCTGCCATTGTT
GCCGACCTGCGTGGTGAAGCATTGCTGAGCAAAGGTGATAAGCAAGGTGCGCGTAGTGCATGGGAAGCAGGCGTGAAAAG
CGATGTTACTCCGGCACTGAGCGAAATGATGCAGATGAAAATTAATAATTTGTCCATCTGA
>Jurua_18_11_300_98_37
ATGTACCGACGTCTGCTCATACTGCTTGCCCTGTCCGGCATGGTACAGGCAAAAAACCTGGGCACATGGGGGGAAATGTA
CCCCATTGCCGAGCAGGACATGCTGACCACCATTCAGACCCGGCTGAAAGCAATGGAGGCCAGTGGTGAGATGGCCCGGG
AGCAGGAAGCATTCAAACAGCGTGTCATAGAAAACACCCTGCGTCCTAAGCCGGTGGAAGGGCTGACGCTGGCGCAGGAA
AACACCACGCACTATATCGATCCATCGCTGACGGTCAGTGAAGATCTGAAAGACCATCAGGGGCGGGTGTTTGCCCGTAA
GGGACAGGTGATTAATCCGCTTGATACGGTGCCCTTTACCGACACGCTGTATTTTATTGATGCGGATAATCCGCAGCAGC
TGGCGTGGATGAAGAAGCAGAATCCCGGCACGCTGACGTACCGCGTCATACTGGTCAATGGGGATGTTCGAGAAGCGACC
AATGCCCTGAATACACGCATTTACTTCGATCAGGATGGCTCGCTCAGCCGGAAGTTTGAACTCAAAACCATCCCAGCCCG
TGTGACGCTGGCTGAAGATCGTCGCCGTCTGCGGGTGGATTCGTTTGCACTGGATGTGCCGGAGGTGAAGCCATGA
>302150_231_231_1
ATGAAAGATCAAGATGTTAGGTTCGCGGTGCATCATAAGCTTTTGAAAGAATCGCATTTAGATCCAGACTGCCTTGTGGT
CGATGAATTTTCCATATCCCTTGGCGCCAGTAGAGCAGACATTGCTGTAATAAATGGTGTTATACACGGGTACGAGCTCA
AAAGTGAATATGACTCTTTGGAGCGTTTGCCTCTTCAAATCAAGCATTATTCTTCTGTAATGGACAAGGTTACTCTTGTC
GTAGCTGAGAAACACCTTGAGGGAGCATTAAAGTTAATCCCAGGTTGGTGGGGCGTTAAAACGGTTTCTGTTGGGCCAAA
AGGCGCCATTCTTATAAAGCACATGCGTGGAGAAAAGCTTAATCGAAACCATGACACATTGATGCTCGCTCAATTGCTTT
GGAAAGATGAATGTATCGACGTACTTGAACGATGGGGCTATTCCAAAGGAATCAAAAGCAAGCCCCGATTTGAGTTATGG
AATATTATTGCGGAAAATATTCCAATAGCGAATCTCAGGCCTGAAGTCAGAACAGCCTTAAAGAAACGCGTAGGCTGGAA
AGTTAAGGCTTGGCAGGCTGAGTCTGCGCCAACCAATAAAGCTGTCTCACGACTAACGTAA
>302687_162_162_3
ATGAAACTCGTCGGTAGCTACACCAGCCCGTTTGTACGCAAACTTTCTATTCTGTTGTTAGAAAAGGGCATAACTTTCGA
ATTTATTAATGAACTGCCCTATAACGCGGACAACGGCGTGGCGCAATTTAACCCGTTAGGAAAAGTGCCGGTGCTGGTGA
CCGAAGAGGGCGAATGTTGGTTTGATTCGCCGATCATCGCTGAATATATTGAATTAATGAATGTCGCTCCGGCGATGTTG
CCGCGCGATCCGCTGGAGTCGTTGCGGGTGCGCAAAATTGAGGCACTGGCGGATGGCATTATGGATGCCGGGCTGGTATC
GGTGCGTGAACAGGCGCGTCCAGCGGCGCAGCAGTCTGAAGATGAATTGTTACGCCAGCGGGAGAAAATCAACCGCAGTC
TGGATGTGCTGGAAGGATATCTGGTCGATGGCACACTCAAAACCGATACGGTCAATCTGGCGACTATCGCCATTGCCTGT
GCCGTCGGATATCTCAATTTCCGCCGCGTTGCGCCAGGTTGGTGTGTCGACCGCCCACACTTAGTCAAACTGGTCGAAAA
CCTGTTTAGCCGCGAAAGTTTTGCTCGCACCGAACCGCCAAAGGCTTGA
>TW14425_c13_13_56
ATGCTGTTACACATTTTGTATTTGGTTGGCATTACTGCCGAAGCCATGACGGGGGCTCTGGCGGCCGGGCGACGCCGCAT
GGATACATTTGGCGTAATTATTATTGCGACCGCCACCGCAATTGGCGGAGGGTCAGTGCGCGATATTCTGCTGGGCCACT
ATCCGCTCGGCTGGGTCAAACACCCGGAATATGTGATTATCGTCGCTACCGCCGCAGTACTCACCACTATCGTTGCTCCT
GTAATGCCTTACCTGCGCAAAGTGTTTCTGGTGCTCGATGCGCTTGGACTGGTGGTCTTTTCTATCATCGGCGCACAGGT
TGCACTGGATATGGGGCACGGCCCAATTATTGCCGTTGTCGCGGCGGTAACCACCGGCGTGTTTGGCGGCGTTTTGCGCG
ATATGTTCTGTAAACGTATCCCACTGGTATTCCAGAAAGAGTTGTATGCCGGTGTCTCATTTGCCTCCGCCGTGCTGTAC
ATCGCGCTGCAACACTATGTTTCTAACCATGATGTGGTAATTATCTCCACCCTGGTATTCGGCTTTTTTGCCCGCTTACT
GGCGCTACGCCTTAAGCTGGGATTACCGGTCTTTTACTACAGCCACGAAGGACACTAA
>NODE_19_length_421291_cov_175.735733_16_163
ATGAGCACTTTTAAACCACTAAAAACACTCACTTCGCGCCGCCAGGTGCTGAAAGCCGGTTTGGCTGCCCTGACGTTGTC
AGGAATGTCGCAAGCCATCGCCAAAGACGAACCTTTAAAAACCAGCAACGGACACAGCAAGCCGAAAGCCAAAAAATCTG
GCGGCAAACGTGTCGTTGTTCTCGATCCAGGCCACGGCGGAATTGATACCGGAGCGATCGGACGCAACGGTTCGAAAGAA
AAACATGTGGTGCTGGCGATTGCTAAAAACGTCCGTTCCATTTTGCGTAATCATGGGATTGATGCGCGTTTAACGCGTTC
TGGCGATACGTTTATCCCACTTTACGATCGCGTTGAAATCGCCCATAAACATGGCGCAGATCTGTTTATGTCAATTCATG
CCGATGGCTTTACCAACCCGAAAGCTGCCGGTGCTTCGGTATTTGCCCTCTCTAACCGTGGGGCAAGTAGCGCAATGGCG
AAATACCTGTCTGAACGCGAAAACCGCGCCGATGAAGTTGCCGGTAAAAAGGCGACTGACAAGGATCACCTATTGCAGCA
AGTGCTGTTTGATCTGGTGCAAACCGATACTATTAAAAACAGCCTGACGCTCGGCTCGCATATTCTGAAAAAGATTAAGC
CGGTGCATAAACTGCACAGCCGCAACACCGAACAAGCCGCGTTTGTGGTGTTGAAATCGCCGTCGGTTCCTTCGGTGCTG
GTGGAAACCTCGTTTATCACCAACCCGGAAGAAGAGCGGCTGTTAGGCACGGCGGCGTTTCGTCAGAAAATCGCCACAGC
GATTGCTGAAGGCGTGATCAGTTATTTCCACTGGTTCGACAACCAGAAAGCACATTCGAAAAAGCGATAA
>401150_30_30_30
ATGCTAAAAACCATTCAGGACAAAGCCAGGCACCGTACCCGTCCACTATGGGCCTGGCTAAAACTACTCTGGCAACGCAT
TGATGAGGACAACATGACAACCCTGGCAGGTAACCTTGCCTATGTGTCGTTGCTCTCATTAGTGCCGCTGGTTGCCGTTG
TTTTTGCGCTTTTCGCCGCTTTTCCCATGTTTTCCGACGTCAGCATTCAGTTACGTCACTTTATTTTTGCCAACTTTCTG
CCTGCTACTGGCGATGTTATTCAGCGGTATATCGAACAATTTGTTGCCAATTCCAACAAGATGACCGCCGTTGGGGCGTG
CGGGCTGATCGTCACCGCGTTATTGCTGATGTACTCCATCGATAGCGCGTTGAATACCATCTGGCGCAGTAAACGAGCGC
GACCAAAAATTTACTCGTTCGCCGTGTACTGGATGATTTTAACGCTGGGGCCGCTGCTGGCAGGGGCCAGTCTGGCGATC
AGTTCCTATTTGCTCTCCCTGCGCTGGGCGAGCGATCTCAATACTGTCATCGATAACGTGCTGCGTATTTTTCCGCTGCT
GTTGTCGTGGATCTCCTTCTGGTTGCTGTACAGCATTGTTCCTACCATCCGCGTACCTAACCGCGACGCGATTGTCGGCG
CGTTTGTCGCCGCGCTCCTGTTCGAAGCAGGAAAGAAAGGTTTCGCGCTTTATATCACCATGTTTCCGTCATATCAGCTC
ATTTACGGCGTGTTGGCGGTGATCCCCATTCTCTTTGTTTGGGTCTACTGGACATGGTGTATCGTCTTGCTTGGCGCGGA
AATTACTGTCACTCTCGGGGAATACCGCAAACTAAAACAAGCAGCTGAACAAGAAGAAGACGACGAACCATGA
>402290_1_1_138
ATGCAAAAGCAAGCTGAGTTGTATCGTGGTAAAGCGAAAACCGTATACAGCACGGAAAACCCGGACCTGTTGGTGCTCGA
ATTCCGCAATGATACGTCAGCAGGGGATGGCGCGCGCATTGAGCAGTTTGATCGCAAAGGTATGGTGAACAACAAGTTCA
ATTACTTCATTATGAGCAAACTGGCTGAAGCGGGTATCCCGACTCAAATGGAGCGTCTGCTCTCCGATACCGAATGTCTG
GTGAAAAAGCTGGATATGGTGCCGGTTGAGTGTGTCGTGCGTAACCGTGCTGCTGGCTCTCTGGTGAAACGTCTTGGAAT
CGAAGAAGGTATTGAGCTGAACCCGCCGCTGTTCGATCTGTTCCTGAAAAACGACGCCATGCACGATCCGATGGTCAACG
AATCTTACTGCGAAACCTTTGGCTGGGTGAGCAAAGAGAACCTGGCGCGTATGAAAGAGCTGACCTACAAAGCGAACGAC
GTGCTGAAAAAACTGTTCGATGATGCTGGTCTGATTCTGGTCGACTTCAAGCTGGAGTTTGGCCTGTACAAAGGTGAAGT
GGTACTGGGCGATGAGTTCTCCCCGGACGGCAGCCGCCTGTGGGACAAAGAAACACTGGAGAAAATGGACAAAGACCGTT
TCCGCCAGAGCCTCGGTGGCCTGATCGAAGCCTATGAAGCCGTCGCCCGCCGCCTGGGTGTACAGCTGGACTGA
>TW14425_c30_30_62
TTGATCAACGTTCTACTTGTTGATGACCACGAACTGGTGCGCGCAGGGATACGACGCATTCTGGAAGATATAAAGGGTAT
AAAAGTCGTCGGTGAGGCATCGTGCGGTGAAGACGCCGTTAAGTGGTGCCGGACAAATGCCGTTGACGTGGTGCTAATGG
ACATGAGTATGCCGGGCATTGGCGGTCTTGAGGCGACGCGTAAAATCGCGCGTTCCACAGCTGATGTCAAAATCATCATG
CTTACCGTCCATACAGAAAACCCTTTACCAGCGAAAGTCATGCAGGCCGGTGCTGCGGGCTACCTCAGCAAAGGCGCGGC
TCCGCAGGAAGTCGTGAGTGCGATTCGTTCTGTCTATTCAGGGCAGCGTTACATTGCTTCTGACATCGCTCAACAAATGG
CGTTAAGCCAGATCGAACCAGAAAAAACAGAAAGCCCATTTGCCAGTTTGTCTGAACGTGAATTGCAGATTATGCTGATG
ATCACCAAGGGCCAGAAGGTCAATGAGATCTCAGAACAGCTCAATCTCAGTCCGAAAACGGTGAACAGCTACCGCTATCG
TATGTTCAGTAAACTAAACATTCATGGCGATGTTGAGCTGACTCACCTGGCAATTCGCCATGGTCTGTGTAATGCGGAGA
CATTATCAAGTCAGTGA
>NODE_83_length_44102_cov_51.154552_70_32
ATGTTCATTCTCTGGTATAGTGCCAGCAGTACTTTTGGCAAGGATTCAGACATCGTGATGGGCGTAAGAGCGCAACAAAA
AGAAAAAACCCGCCGTTCGCTGGTGGAAGCCGCATTTAGCCAATTAAGTGCTGAACGCAGCTTCGCCAGCCTGAGTTTGC
GTGAAGTGGCGCGTGAAGCGGGCATTGCTCCCACCTCTTTTTATCGGCATTTCCGCGACGTAGACGAACTGGGTCTGACC
ATGGTTGATGAGAGCGGTTTAATGCTACGCCAACTCATGCGCCAGGCGCGTCAGCGTATCGCCAAAGGCGGGAGTGTGAT
CCGCACCTCGGTCTCCACATTTATGGAGTTCATCGGTAATAATCCTAACGCCTTCCGGTTATTATTGCGGGAACGCTCCG
GCACCTCCGCTGCGTTTCGTGCCGCCGTTGCGCGTGAAATTCAGCACTTCATTGCGGAACTTGCGGACTATCTGGAACTC
GAAAACCATATGCCGCGTGCGTTTACTGAAGCGCAAGCCGAAGCAATGGTGACAATTGTCTTCAGTGCGGGTGCCGAGGC
GTTGGACGTCGGCGTCGAACAACGTCGGCAATTAGAAGAGCGACTGGTACTGCAACTGCGAATGATTTCGAAAGGGGCTT
ATTACTGGTATCGCCGTGAACAAGAGAAAACCGCAATTATTCCGGGAAATGTGAAGGACGAGTAA
>103338_5_5_53
ATGACCGAAATACAACGCCTGCTGACCGAAACGATTGAGTCTCTGAATACCCGCGAAAAACGCGACAACAAACCCCGCTT
TAGTATCAGTTTTATCCGTAAACATCCGGGGCTGTTTATCGGTATGTACGTTGCTTTTTTTGCCACCCTGGCGGTGATGT
TGCAGTCCGAAACGCTGTCAGGCTCTGTCTGGCTACTGGTTGTATTATTTATCCTGCTTAATGGTTTCTTCTTTTTCGAT
GTCTACCCACGCTACCGCTATGAAGATATCGACGTGCTGGATTTCCGCGTTTGCTATAACGGCGAATGGTACAACACGCG
CTTTGTACCTGCCGCGCTGGTTGAAGCCATCTTGAACTCTCCGCGTGTCGCGGATGTTCATAAGGAACAACTGCAAAAAA
TGATCGTCCGTAAAGGTGAACTGTCTTTTTACGATATTTTTACCCTCGCTCGCGCCGAATCAACATCTTAA
>gi|157154711|ref|NC_009801.1|_1_2293
ATGCTAAGTAACGATATTCTGCGCAGCGTGCGCTACATTTTGAAAGCCAATAATAATGACCTGGTGCGTATTCTGGCGCT
GGGTAATGTCGAAGCCACCGCGGAACAGATCGCCGTCTGGCTACGTAAAGAAGACGAAGAGGGTTTTCAGCGTTGTCCGG
ACATTGTTTTGTCGTCATTCCTCAATGGCCTGATTTATGAAAAACGCGGCAAGGATGAGTCTGCTCCGGCACTGGAGCCG
GAACGTCGCATTAATAACAACATCGTGCTGAAAAAATTACGCATCGCGTTTTCGCTGAAAACCGATGACATTCTGGCTAT
CCTCACCGAACAGCAGTTCCGCGTTTCGATGCCGGAAATTACAGCGATGATGCGCGCACCGGATCATAAAAACTTCCGCG
AATGCGGCGATCAATTTTTACGTTATTTTCTGCGTGGACTGGCAGCGCGCCAGCATGTGAAGAAAAGCTAA
>100343_24_24_45
ATGAGTGAAAAGGTGGTGTTCAGTCAACTGAGCCGTAAATTTATTGATGAGAACGATGCCACGCCCGCCGAGGCGCAGCA
GGTGGTCTATTACAGCCTGGCGATTGGTCACCACCTTGGGGTTATCGATTGCCTGGAAGCGGCGCTCACCTGCCCGTGGG
ATGAATATCTGGCATGGATTGCCACTCTGGAGGCGGGCAGCGAAGCCCGCCGCAAAATGGAAGGCGTGCCGAAATATGGT
GAGATCGTCATCGACATTAACCATGTGCCGATGCTGGCCAACGCATTCGATAAAGCCCGGGCAGCGCAAACTTCGCAGCA
GCAGGAATGGAGTACAATGCTGCTAAGTATGCTGCATGATATTCATCAGGAAAACGCCATCTATTTGATGGTGAGGAGAC
TGCGTGACTGA
>gi|387610477|ref|NC_017633.1|_1_350
ATGATTGCCATTCTAAACAAAGCTAAAGGGAGGGTTGGTGTGAGGGGGCAGGCAGTTATAATTATTTTGTTGGGTTTAAT
TGTCGCAAAGTTATACCCGACTTTATCGATGGTGTTTTTTGCCATTATTGGCGCAGCCATCTTTACTTATATCATTAAAC
ATACCGCCTTGTGGTTCTATAAAATTGATATAGTTCAGAAGTTTGTACGTCCTGTGTCGATGTTATTACTAGCATTAATA
CCAATTGGTGTTGCTTATGTAATTGATGTTTTTTACCCTTCGGACACTGAAAGGTGGTTGATAGTTTTGTATTGTTATAT
TGGTGTAGCTCTCTTTTGTGGATTTCATTGGTGTTTCGAAAAGATCAATGACTCTATTTCAAAGAATAAAGATTGA
>NODE_120_length_68970_cov_74.754951_92_31
GTGAATACAACGCTGTTTCGATGGCCGGTTCGCGTCTACTATGAAGATACCGATGCCGGTGGTGTGGTGTACCACGCCAG
TTACGTCGCTTTTTATGAAAGAGCACGCACAGAGATGCTGCGTCATCATCACTTCAGTCAGCAGGCGCTGATGGCTGAAC
GCGTTGCCTTTGTGGTACGTAAAATGACGGTGGAATATTACGCACCTGCGCGGCTCGACGATATGCTCGAAATACAGACT
GAAATAACATCAATGCGTGGCACCTCTTTGGTTTTCACGCAACGTATTGTCAACGCCGAGAATACTTTGCTGAATGAAGC
AGAGGTTCTGGTTGTTTGCGTTGACCCACTCAAAATGAAGCCTCGTGCGCTTCCCAAGTCTATTGTCGCGGAGTTTAAGC
AGTGA
>102712_6_6_18
GTGAAAACCGCCCTGCTGCTGGAAAAACTGGAAGGACAGCTCGCTACGCTGCGTCAGCGTTGTGCCCCGGTAGCGCAATT
TGCCACGCTAAGTGCCCGTTTTGACAGACACCTTTTTCAAACCCGTGCGACAACACTGCAGGCTTGTCTCGATGAGGCGG
GCGATAATCTGGCTGCGCTTCGTCATGCAGTTGAGCAGCAACAGCTGCCGCAAGTGGCCTGGCTGGCGGAACATCTGGCG
GCACAACTGGAAGCCATCGCGCGTGAAGCCTCCGCCTGGTCATTGCGCGAGTGGGACAGTGCGCCACCGAAAATTGCCCG
CTGGCAGCGTAAACGTATTCAGCATCAGGATTTTGAGCGGCGGCTACGTGAGATGGTTGCCGAACGCAGAGCCCGCCTGG
CGCGGGTGACCGATCTCGTGGAACAGCAAACGCTGCATCGTGAAGTGGAAGCCTATGAAGCGCGCCTGGCACGCTGCCGC
CATGCGCTGGAAAAAATCGAAAACAGGCTAGCGCGCTTAACCCGCTAG
>gi|157154711|ref|NC_009801.1|_1_3733
ATGAAAAAACCGAATCATTCCGGCAGCGGCCAAATCCGCATTATTGGCGGGCAGTGGCGAGGCCGTAAACTCCCGGTTCC
TGATAGCCCAGGTCTGCGCCCCACCACCGACCGCGTACGCGAAACGTTGTTTAACTGGCTGGCTCCGGTCATTGTTGACG
CCCAATGTCTGGATTGCTTCGCCGGGAGCGGCGCGCTGGGGCTGGAAGCGTTATCGCGCTACGCTGCGGGGGCCACGTTG
ATTGAGATGGATCGCGCAGTTTCTCAGCAGTTAATTAAGAATCTGGCGACACTAAAAGCAGGCAATGCACGCGTGGTGAA
CAGCAACGCAATGTCATTCCTGGCGCAAAAAGGCACACCGCATAATATCGTGTTTGTCGATCCACCGTTCCGCCGTGGCT
TGTTAGAAGAGACGATAAATTTACTGGAAGATAACGGCTGGCTGGCTGACGAAGCCCTGATTTATGTCGAAAGCGAAGTC
GAAAACGGTCTGCCCACTGTTCCGGCAAACTGGTCATTACATCGGGAAAAAGTGGCGGGTCAGGTGGCTTATCGGCTGTA
TCAACGCGAAGCACAAGGAGAAAGTGATGCTGATTAA
>BCE019_MS_13_274_18_9
ATGTTAAAAATAAAATACTTATTAATAGGTCTTTCACTGTCAGCTATGAGTTCATACTCACTAGCTGCAGCGGGGCCCAC
TCTAACCAAAGAACTGGCATTAAATGTGCTTTCTCCTGCAGCTCTGGATGCAACTTGGGCTCCTCAGGATAATTTAACAT
TATCCAATACTGGCGTTTCTAATACTTTGGTGGGTGTTTTGACTCTTTCAAATACCAGTATTGATACAGTTAGCATTGCG
AGTACAAATGTTTCTGATACATCTAAGAATGGTACAGTAACTTTTGCACATGAGACAAATAACTCTGCTAGCTTTGCCAC
CACCATTTCAACAGATAATGCCAACATTACGTTGGATAAAAATGCTGGAAATACGATTGTTAAAACTACAAATGGGAGTC
AGTTGCCAACTAATTTACCACTTAAGTTTATTACCACTGAAGGTAACGAACATTTAGTTTCAGGTAATTACCGTGCAAAT
ATAACAATTACTTCGACAATTAAATAA
>gi|191167579|ref|NZ_AAJT02000034.1|_256_23
ATGGTAGATAGCAAGAAGCGCCCTGGCAAAGATCTCGACCGTATCGATCGTAACATTCTTAATGAGTTGCAAAAGGATGG
GCGTATTTCTAACGTCGAGCTTTCTAAACGTGTGGGACTTTCCCCAACGCCGTGCCTTGAGCGTGTGCGTCGGCTGGAAA
GACAAGGGTTTATTCAGGGCTATACGGCGCTGCTTAACCCCCATTATCTGGATGCATCACTTCTGGTATTCGTTGAGATT
ACTCTGAATCGTGGCGCACCGGATGTGTTTGAACAATTCAATACCGCTGTACAAAAACTTGAAGAAATTCAGGAGTGTCA
TTTAGTATCTGGTGATTTCGACTACCTGTTGAAAACACGCGTGCCGGATATGTCAGCTTACCGTAAGTTGCTGGGGGAAA
CCCTGCTGCGTCTGCCTGGCGTCAATGACACACGGACATACGTTGTTATGGAAGAAGTCAAGCAGAGTAATCGTCTGGTT
ATTAAGACGCGCTAA
>BCE019_MS_13_440_184_120
ATGATGAAATTTAAACCTTCACGTTTTGGATTATCGACTGCAACTATTCTGGCGGCATCAGTGCTCACTTTTTCGTCATT
TGCTGCGACTGATAGCGTTAAATTAAATGTAAAAACCACGGTAGAAATGGGAACCTGTACAGCCAGTCTGGTTGATGATA
ATGATCAAACCATTTCTGTCGTTGCTTTTGGCGATGTTTATATTTCTGAAATCAATGCAAAAACAAAAATCAAAACCTTT
AAATTACAGTTTAAAGACTGCGCGGGGATACCTGGCAAAAAAGCTAAGATTAAACTGACAAAACGTGCCACCTGTGAAGG
AGCAAGTAACGACGGCCTCGGTTTTGCTAATGGCTCCACGGCTACCGATAAAGCAAGTGCTGTTGCGGTTGAAGTGTGGA
ATACGAGCACTCCAGCAGTTGGTAGTGCCACACAATTCAGTTGCGTTACCCAGTCGATCAGGAAGTGCCTATTGCCACAG
CCACGGGGAACACAGTTGTAG
>BCE002_MS12_174_74_110
GTGTTTAACGGTACTAATTTAAGACTTGCTCGTCTGTATCACGAGCTATCTCTGGAGCAGGTTGCTGAGAAGGTTGAAAA
AACACGCCAGTATGTACAGCGACTGGAGTCTGGTTCAGCTACTCCATCCCCAGAGCTTATAAATAAATTAGCCGAGGTTT
TGCGCGTGAAGCCCGCCTTTTTCGAAGGGCAGGAACATTCTCCTGTTAATGAAGAGATTGTACATTTTCGTAAACGCGCC
TCGACAAGGATGTCAACGAAGCTATCAACACTCGCTAAGGCTGAGTTTTATCGTCGTTTTATTGATGTATTTGAAGATAA
CCTTAATTTGTCACCTGTTCGATTTCCTGAATTTCGTGTCCATACACAAGAAGATATCGAGCGAGCGGCAGAAAAATGTC
GTATTGAGTGGGGCTTAGGCTTTGGCCCAATTGAAAATATGACTCGCCTTGCCGAGAAACTTGGGGCGTTTGTTACTTCA
TTTGACTCCGTTTCGGATGAAGTAGATGCACTGTCTGTTCCTCTACGAAGGCCTTTTATTGTTCGAAATACAGCTAAAAA
TTCACCTTGTAGGCAACGCTTTGATATTGCTCATGAGGTTGCCCATTTGATTCTTCATGAAGGAATTTCTACTGGGGATA
GATTAACTGAATCCCAGGCAAACCGTTTTGCCTCTGCTCTGTTGCTTCCCAGAACGTCGATGGCGAAATATTTTCCAAGA
CCTGTGGGGGGGAGGATAAATTGGCAGGGACTAAGCCAATTTAAGTTGACATGGAAAGTAAGTAAGGCTGCCATTGTTTA
CAGGGCTCATCAATTAGGACTTTTGACTGATGAGCAGTACAGAACTGCATTTATGGGGTTGAAACGGAAAGGGGAAGCTA
TTGATGAAAAAGAAGATTATCTAATCCCTCATGAGCGTCCTGAGTTATTCCGTCGGGCTTTATCGTTTTTATTTGAAGAG
TTAGGATACGACCCACAGCGTATAGCTGATGAAATGGATATAGAAGTGGACATTTTTTATGAGTTAGTAGGAGATGATCT
TCCTGCGGTTCATGAACTGCCAGGAAGTGGTGATGTTGTTTCACTACAATCTTACCGAACTCTTAGAGGCAAAATTCACT
AG
>401150_21_21_39
ATGGCATCCGGTTGGGCTAACGATGACGCCGTCAACGAACAGATCAACAGTACAATTGAAGATGCGATTGCCCGCGCTCG
GGGTGAAATTCCGCGCGGCGAAAGCCTGGATGAATGTGAAGAGTGCGGTGCCCCCATCCCGCAGGCCCGTCGGGAAGCCA
TTCCTGGCGTGCGCTTATGTATTCATTGTCAGCAGGAGAAAGATTTACAAAAACCAGCTTATACAGGATATAATCGCAGA
GGTTCGAAAGACAGCCAGTTACGTTAA
>gi|191168908|ref|NZ_AAJT02000075.1|_215_9
ATGAAACTGGTAAGCCATAAAGAACTGCATAACGAGTGGATGAAGGACGAGGAATATCGTACTGCATGGCAGGAAGAAGA
ACGCAAGGAGAAGCTCAGGGCGTTGCTTGCAGAATGGCGTAAGCATGACAACCTGACAAAAGCGCAGGTTGCTGAACGCA
TGGGGGTTACACCTCCGGTTATTTCCCGCCTGGAAAACAACATCACTAAAGCCAGCATCGATACATTGACTCGCTATGCC
CATGCGTGTGGTATCAAAAAACCTGTAATTGCCCTTTATTGA
>NODE_273_length_135433_cov_32.953800_211_57
ATGAAAACCAAACTTAACGAACTGCTTGAATTCCCTACTCCTTTTACTTACAAAGTTATGGGGCAGGCGTTACCTGAGCT
GGTTGATCAGGTGGTTGAAGTGGTACAGCGCCATGCGCCAGGTGACTACACCCCAACGGTAAAACCAAGCAGCAAAGGCA
ACTACCACTCGGTATCTATCACTATCAACGCCACTCATATCGAGCAGGTTGAAACACTGTATGAAGAACTGGGCAAAATC
GATATTGTCCGCATGGTTCTGTAA
>gi|215485161|ref|NC_011601.1|_1_3184
ATGCATTTCGCTCAGCGAGTTCGCGCCCTGGTTGTGTTGAATGGTGTGGCGTTATTGCCTCAGTTTGCCTGTAAACAGGG
GCTTGCTAACGGGGAACTGGTGCGCCTGTTCGCACCGTGGAGCAGCATCCCCAGACCGTTGTATGCTTTATTTGCGGGGC
GAAAGGGGATGCCCGCCATTGCGCGATATTTTATGGATGAGTTAACCACCCGGCTTGCCAACGGGGTCTGA
>gi|194430640|ref|NZ_AAJX02000109.1|_154_3
GTGAAGACGGCCGCCCTGGACCTCGCCCGCGAGCGCCAGGCGCACGAGGCCGGCGCGCGGACCCGCGCCACGGCCCACGA
GCGGACGCCGCAGCAGGAGCGCCAGAAGGCCGCCAGAGAGGCCGAGCGCGGCCGTGAGGCTTGGACGCTAGGGCAGGGCA
TGAAAAAGCCCGTAGCGGGCTGCTACGGGCGTCTGACGCGGTGGAAAGGGGGAGGGGATGTTGTCTACATGGCTCTGCTG
TAG
>403341_9_9_42
ATGTTCCGGGGAGCAACGTTAGTCAATCTCGACAGCAAAGGGCGCTTATCAGTGCCTACCCGTTACCGGGAACAGCTGCT
TGAGAACGCTGCCGGTCAAATGGTTTGCACCATTGACATTCATCACCCGTGCCTGCTGCTTTACCCCCTGCCTGAATGGG
AAATTATCGAGCAAAAATTATCGCGTCTGTCGAGCATGAACCCGGTTGAGCGCCGTGTGCAGCGCCTACTGTTAGGTCAT
GCCAGCGAATGTCAGATGGATGGCGCAGGTCGATTGTTAATCGCGCCAGTACTGCGGCAACATGCCGGGCTGACAAAAGA
AGTGATGCTGGTTGGACAGTTCAACAAGTTTGAGCTGTGGGATGAAACAACCTGGCATCAACAGGTCAAGGAAGATATCG
ACGCAGAGCAGTTGGCTACCGGAGACTTATCGGAGCGACTGCAGGACTTGTCTCTATAA
>C260_92_24_23_31
GTGAAAAAGTGGTTATTAGCTGCAGGTCTCGGTTTAGCACTGGCAACTTCTGCTCAGGCGGCTGACAAAATTGCAATCGT
CAACATGGGCAGCCTGTTCCAGCAGGTAGCGCAGAAAACCGGTGTTTCTAACACGCTGGAAAATGAGTTCAAAGGCCGTG
CCAGCGAACTGCAGCGTATGGAAACCGATCTGCAGGCTAAAATGAAAAAGCTGCAGTCCATGAAAGCGGGCAGCGATCGC
ACTAAGCTGGAAAAAGACGTGATGGCTCAGCGCCAGACTTTTGCTCAGAAAGCGCAGGCTTTTGAGCAGGATCGCGCACG
TCGTTCCAACGAAGAACGCGGCAAACTGGTTACTCGTATCCAGACTGCTGTGAAATCCGTTGCCAACAGCCAGGATATCG
ATCTGGTTGTTGATGCAAACGCCGTTGCTTACAACAGCAGCGATGTAAAAGACATCACTGCCGACGTACTGAAACAGGTT
AAATAA
>TW14425_c2_2_631
ATGATTGATGTCTTAGGGCCGGAGAAACGCAGACGGCGTACCACACAGGAAAAGATCGCAATTGTTCAGCAGAGCTTTGA
ACCGGGGATGACGGTCTCCCTCGTTGCCCGGCAACATGGTGTAGCAGCCAGCCAGTTATTTCTCTGGCGTAAGCAATACC
AGGAAGGAAGTCTTACTGCTGTCGCCGCCGGAGAACAGGTTGTTCCTGCCTCTGAACTTGCTGCCGCCATGAAGCAGATT
AAAGAACTCCAGCGCCTGCTCGGCAAGAAAACGATGGAAAATGAACTCCTCAAAGAAGCCGTTGAATATGGACGGGCAAA
AAAGTGGATAGCGCACGCGCCCTTATTGCCCGGGGATGGGGAGTAA
>NODE_84_length_171070_cov_53.269714_71_41
ATGAACGGTCCCGTTCTGGACCCTGATAAAGAGGAAAGCACAATGGAAGCATTAGGAATGATCGAAACCCGGGGCCTGGT
TGCACTGATTGAGGCTTCTGACGCGATGGTGAAAGCTGCGCGCGTCAAGCTGGTTGGTGTTAAGCAGATTGGCGGCGGCC
TGTGTACTGCCATGGTTCGTGGTGATGTTGCAGCCTGTAAAGCCGCGACCGATGCAGGTGCCGCAGCGGCACAGCGTATC
GGCGAGCTGGTATCTGTACACGTTATCCCGCGTCCGCACGGCGACCTGGAAGAAGTCTTCCCGATCGGCCTGAAAGGCGA
TAGCAGCAACCTGTAA
>2854350_29_28_2
ATGGGAAAAAATGATGTCAATCAGATTGCTGACAACGTGCGCGTTGTTCATGCCGGATGCGGCGTGAACGCCTTATCCGG
CCTACAAAGTCGTGAAAATTCAATATATTGCAGTTTATTGGTAGATACTGTTATGGCCTGCAAGTTTTTTCCTGGTCCGG
TTTCCCGGATTGCAGGCATGCCAGACACAGCGCCGTCAGGCGCTGTTTTTTTCATCCCTTCCGCGATTTTTACGCCGCTA
CCGGATTATGCCGTGACGCATCGAACGGCACGCCTGACTTCAGCACTCCATACGCCACCTGTGCCAGCTTGCGCATCATC
GCGCCGAGAATCACCTTTCCTTTCTTGCCATTAG
>302662_55_55_5
ATGTTATCCACAGAAAGCTGGGATAACTGTGAAAAACCTCCACTACTGTTTCCATTTACAGCCTTGACGTGCGACGAAAC
TCCAGTTTTTAGTGGTTCAGTGCTTAACTTAGTGGCACATTCTGTGGATAAATACGGCATTGGTTGA
>102712_19_19_112
ATGAGTAAAAAATCGGCCAAAAAGCGCCAGCCAGTGAAGCCCGTGGTGGCGAAAGAACCTGCTCGCACCGCCAAAAATTT
TGGCTATGAAGAGATGTTGAGCGAGCTGGAAGCCATCGTCGCGGATGCTGAAACGCGTTTAGCCGAGGATGAAGCTACCG
CGTAA
>BCE019_MS_13_497_241_3
ATGATGTTGGCGTATAGTCTTTGTATAAGAAGTTTCCAGTCGGAGATAAATGAAACCGTAGCACGTCGTATGCAAGATCG
TGCTGCGGTTTATGCTTATCACTTAAAGACTCAAAAATTAGGTGAGTAA
>402290_24_24_18
ATGAAGACGTTATCTCCCGCTGTGATTACTTTACCCTGGCGTCAGGACGCCGCTGAATTTTATTTCTCCCGCTTAAGCCA
CCTGCCGTGGGCGATGCTTTTACACTCCGGCTATGCCGATCATCCGTATAGCCGCTTTGATATTGTGGTCGCCGATCCGA
TTTGCACTTTAACCACTTTCGGTAAAGAAACCGTTGTTAGTGAAAGCGAAAAACGCACAACGACCACTGATGACCCGCTA
CAGGTGCTCCAGCAGGTGCTGGATCGCGCAGACATTCGCCCAACGCATAACGAAGATTTGCCATTTCAGGGCGGCGCACT
GGGGTTGTTTGGCTACGATCTGGGCCGCCGTTTTGAGTCACTGCCAGAAATTGCGGAACAAGATATCGTTCTGCCGGATA
TGGCAGTGGGTATCTACGATTGGGCGCTCATTGTCGACCACCAGCGTCATACAGTTTCTTTGCTGAGTCATAATGATGTC
AATGCCCGTCGGGCCTGGCTGGAAAGCCAGCAATTCTCGCCGCAGGAAGATTTCACGCTCACTTCCGACTGGCAATCCAA
TATGACCCGCGAGCAGTACGGCGAAAAATTTCGCCAGGTACAGGAATATCTGCACAGCGGTGATTGCTATCAGGTGAATC
TCGCCCAGCGTTTTCATGCGACCTATTCTGGCGATGAATGGCAGGCATTCCTTCAGCTTAATCAGGCCAACCGCGCGCCA
TTTAGCGCTTTTTTACGTCTTGAACAGGGTGCAATTTTAAGCCTTTCGCCAGAGCGGTTTATTCTTTGTGATAATAGTGA
AATCCAGACCCGCCCGATTAAAGGCACGCTACCACGCCTGCCCGATCCTCAGGAAGATAGCAAACAAGCAGAAAAACTGG
CGAACTCAGCGAAAGATCGTGCCGAAAATCTGATGATTGTCGATTTAATGCGTAATGATATCGGTCGTGTTGCCGTAGCC
GGTTCGGTAAAAGTACCAGAGCTCTTCGTGGTGGAACCCTTCCCTGCCGTGCATCATCTGGTCAGCACTATAACGGCGCG
ACTACCAGAACAGTTACACGCCAGCGATCTGCTGCGCGCAGCTTTTCCTGGTGGCTCAATAACCGGGGCTCCGAAAGTAC
GGGCTATGGAAATTATCGACGAACTGGAACCGCAGCGACGTAATGCCTGGTGCGGCAGCATTGGCTATTTGAGCTTTTGC
GGCAACATGGATACCAGCATTACTATCCGCACGCTGACTGCCATTAACGGACAAATATACTGCTCTGCGGGCGGTGGAAT
TGTCGCCGATAGCCAGGAAGAAGCGGAATATCAGGAAACTTTTGATAAAGTTAATAAGATATTACGCCAACTGGAGAAGT
AA
>102771_80_80_3
ATGCCCGTTGACTTTCTGACCACTGAGCAGACTGAAAGCTATGGCAGATTCACCGGTGAACCGGATGAGCTTCAGCTGGC
ACGATATTTTCACCTTGATGAAGCAGACAAGGAATTTATCGGAAAAAGCAGAGGTGATCACAACCGTCTGGGCATTGCCC
TGCAAATTGGATGTGTCCGTTTTCTGGGCACCTTCCTCACCGATATGAATCATATTCCTTCCGGCGTCCGGCATTTTACC
GCCAGACAGCTCGGGATTCGTGATATCACCGTTCTTGCAGAATACGGTCAGAGGGAAAATACCCGCCGTGAGCATGCAGC
GCTGATACGTCAGCACTATCAGTATCGTGAATTTGCCTGGCCCTGGACATTTCGCCTTACCCGTCTTTTATATACCCGGA
GCTGGATAAGCAACGAACGTCCTGGCCTGCTTTTCGATCTGGCGACAGGGTGGCTTATGCAACATCGTATTATTCTCCCC
GGAGCCACTACGCTGACCCGGTTGATTTCAGAGGTAAGGGAAAAGGCGACGTTGCGCCTGTGGAACAAACTGGCACTGAT
ACCGTCAGCCGAACAGCGTTCACAGCTGGAGATGCTGCTGGGGCCAACTGATTGCAGCCGCCTGTCTTTACTGGAATCAC
TGAAAAAGGGCCCTGTGACCATCAGTGGTCCGGCGTTTAATGAAGCAATTGAACGCTGGAAAACTCTGAACGATTTTGGC
CTGCATGCTGAAAACCTGAGTACACTCCCGGCTGTGCGCCTGAAAAATCTCGCACGTTATGCTGGTATGACTTCGGTGTT
CAATATTGCCAGGATGTCACCGCAGAAAAGGATGGCGGTTCTGGTTGCCTTTGTCCTTGCATGGGAAACGCTGGCGCTGG
ATGATGCATTGGACGTTCTGGACGCCATGCTGGCCGTTATCATCCGTGACGCCAGAAAGATTGGGCAGAAAAAACGGCTC
CGCTCGCTGAAGGATCTGGATAAATCTGCATTGGCGCTCGCCAGCGCATGTTCGTACCTGCTGAAAGAAGAAACACCGGA
CGAATCGATTCGTGCTGAGGTGTTCAGCTACATCCCAAGGCAAAAGCTGGCTGAAATCATCACGCTTGTCCGTGAAATTG
CCCGGCCCTCAGACGATAATTTTCATGAAGAAATGGTGGAGCAGTACGGGCGCGTTCGTCGTTTCCTGCCCCATCTGCTG
AATACCGTTAAATTTTCATCCGCACCTGCCGGGGTTACCACTCTGAATGCCTGTGACTACCTCAGCCGGGAGTTCAGCTC
ACGGCGGCAGTTTTTTGACGACGCACCAACGGAAATTATCAGTCGGTCATGGAAACGGCTGGTGATTAACAAGGAAAAAC
ATATCACCCGCAGGGGATACACGCTCTGCTTTCTCAGTAAACTGCAGGATAGTCTGAGGCGGAGGGATGTCTACGTTACC
GGCAGTAACCGGTGGGGAGATCCTCGTGCAAGATTACTACAGGGTGCTGACTGGCAGGCAAACCGGATTAAGGTTTATCG
TTCTTTGGGGCACCCGACAGACCCGCAGGAAGCAATAAAATCTCTGGGTCATCAGCTTGATAGTCGTTACAGACAGGTTG
CTGCACGTCTTTGCGAAAATGAGGCTGTCGAACTCGATGTTTCTGGCCCGAAGCCCCGGTTGACAATTTCTCCCCTCGCC
AGTCTTGATGAGCCGGACAGTCTGAAACGACTGAGCAAAATGATCAGTGATCTACTCCCTCCGGTGGATTTAACGGAGTT
GCTGCTCGAAATTAACGCCCATACCGGATTTGCTGATGAGTTTTTCCATGCTAGTGAAGCCAGTGCCAGAGTTGATGATC
TGCCCGTCAGCATCAGCGCCGTGCTGATGGCTGAAGCCTGCAATATCGGTCTGGAACCACTGATCAGATCAAATGTTCCT
GCACTGACCCGACACCGGCTGAACTGGACAAAAGCGAACTATCTGCGGGCTGAAACTATCACCAGCGCTAATGCCAGACT
GGTTGATTTTCAGGCAACGCTGCCACTGGCACAGATATGGGGTGGAGGAGAAGTGGCATCTGCAGATGGAATGCGCTTTG
TTACGCCAGTCAGAACAATCAATGCCGGACCGAACCGCAAATACTTTGGTAATAACAGAGGGATCACCTGGTACAACTTT
GTGTCCGATCAGTATTCCGGCTTTCATGGCATCGTTATACCGGGGACGCTGAGGGACTCTATCTTTGTGCTGGAAGGTCT
TCTGGAACAGGAGACCGGGCTGAATCCAACCGAAATTATGACCGATACAGCAGGTGCCAGCGAACTTGTCTTTGGCCTTT
TCTGGCTGCTGGGATACCAGTTTTCTCCACGCCTGGCTGATGCCGGTGCTTCGGTTTTCTGGCGAATGGACCATGATGCC
GACTATGGCGTGCTGAATGATATTGCCAGAGGGCAATCAGATCCCCGAAAAATAGTCCTTCAGTGGGACGAAATGATCCG
GACCGCTGGCTCCCTGAAGCTGGGCAAAGTACAGGTTTCAGTGCTGGTCCGTTCATTGCTGAAAAGTGAACGTCCTTCCG
GACTGACTCAGGCAATCATTGAAGTGGGGCGCATCAACAAAACGCTGTATCTGCTTAATTATATTGATGATGAAGATTAC
CGCCGGCGCATTCTGACCCAGCTTAATCGGGGAGAAAGTCGCCATGCCGTTGCCAGAGCCATCTGTCACGGTCAAAAAGG
TGAGATAAGAAAACGATATACCGACGGTCAGGAAGATCAACTGGGCACACTGGGGCTGGTCACTAACGCCGTCGTGTTAT
GGAACACTATTTATATGCAGGCAGCCCTGGATCATCTCCGGGCGCAGGGTGAAACACTGAATGATGAAGATATCGCACGC
CTCTCCCCGCTTTGCCACGGACATATCAATATGCTCGGCCATTATTCCTTCACGCTGGCAGAACTGGTGACCAAAGGACA
TCTGAGACCATTAAAAGAGGCGTCAGAGGCAGAAAACGTTGCTTAA
>gi|157154711|ref|NC_009801.1|_1_2651
ATGGAACTGCATTGTCCACAATGTCAGCATGTGCTTGATCAGGATAACGGCCATGCGCGTTGCCCATCCTGCGGGGAAAT
TATTGAAATGAAAGCTCTTTGTCCAGACTGCCATCAACCGTTGCAGGTGTTAAAAGCCTGCGGTGCAGTAGATTACTTCT
GTCAGCACGGGCATGGCTTGATATCGAAAAAACGCGTTGAATTCGTGCTGGCTTAA
>NODE_71_length_75728_cov_34.517181_57_33
ATGCTGAAGAATCTGGCTAAACTGGATCAAACAGAAATGGATAAAGTGAATGTCGATTTGGCGGCGGCCGGGGTGGCATT
TAAAGAACGCTACAATATGCCGGTGATCGCTGAAGCGGTTGAACGTGAACAGCCTGAACATTTGCGCAGCTGGTTTCGCG
AGCGGCTTATTGCCCACCGTTTGGCTTCGGTCAATCTGTCACGTTTACCTTACGAGCCCAAACTTAAATAA
>NODE_52_length_48098_cov_135.039093_22_8
ATGGGAAAAAATGATGTCAATCAGATTGCTGACAACGTGCGCGTTGTTCATGCCGGATGCGGCGTGAACGCCTTATCCGG
CCTACAAAGTCGTATAAATTCAATGTATTGCAGTTTATTGGTAGGCCTGATAAGCGCAGCGCATCAGGCAATCTTACGCT
TGTCATCAGTCTCATGCCCATAA
>gi|323977266|gb|AEHW01000009.1|_54_244
ATGTTGTTGAATCGTGTCCGTTGTGAAGCAATGGAAAAAATACGGGTCTATTTTGACAGGAATTTGTGTCGATTCCTCCC
CCCAAAAGAGAGTATTTTCTTGATCTGTGACACGCTTTTGTCATTCCATAACAAAAACGCAGCAACAAATTTACGTATTT
TTTAA
>TW10598_hyb_c18_18_54
GTGAAGAAACTCACCGATAAGCAAAAGTCCCGTCTCTGGGAGCTTCAGCGTAATCGTAATTTCCAGGCCAGTCGCCGTCT
TGAAGGCGTCGAGATGCCTTTAGTCACTCTTACTGCCGCAGAGGCTTTAGCGCGCCTTGAAGAGCTGAGGAGGCACTATG
AGCGATAA
>400791_24_24_45
ATGAAACTGATGTTTGCATCGGACATTCATGGGTCGTTACCGGCGACGGAACGTGTTCTGGAGTTGTTTGCCCAAAGCGG
TGCCCAGTGGCTGGTGATCCTTGGCGACGTGTTGAATCACGGCCCGCGTAATGCTTTACCGGAGGGTTACGCGCCAGCCA
AAGTCGCTGAACGGCTTAATGAAGTGGCACATAAGGTTATCGCTGTGCGCGGCAACTGCGACAGCGAAGTGGATCAAATG
CTGCTGCATTTCCCGATAACCGCGCCGTGGCAACAGGTATTACTGGAAAAACAACGTCTGTTTTTGACGCATGGTCATCT
TTTTGGCCCGGAAAATCTACCTGCTTTAAACCAGAACGATGTGCTGGTGTACGGTCATACCCATCTGCCAGTGGCAGAAC
AGCGGGGGGAGATTTTCCACTTCAACCCCGGCTCGGTGAGTATTCCGAAAGGCGGTAATCCGGCGAGTTATGGCATGCTG
GATAATGACGTACTTAGTGTAATCGCACTCAATGATCAAAGTATCATTGCGCAGGTCGCGATTAATCCGTAA
>103573_17_17_178
ATGTACGAGCGTTATGCAGGTTTAATTTTTGATATGGATGGCACAATCCTGGATACGGAGCCTACGCACCGTAAAGCGTG
GCGCGAAGTATTAGGGCACTACGGTCTTCAGTACGATGTTCAGGCAATGATTGCGCTTAATGGATCGCCCACCTGGCGTA
TTGCTCAGGCAATTATTGAGCTGAATCAGGCCGATCTCGACCCGCATGCGTTAGCGCGTGAAAAAACAGAAGCAGTAAGA
AGTATGCTGCTGGATAGTGTCGAGCCGCTTCCTCTTGTTGAAGTGGTGAAAAGTTGGCATGGTCGTCGCCCAATGGCTGT
AGGAACGGGGAGTGAAAGCGCCATCGCTGAGGCATTGCTGGCGCACCTGGGATTACGCCGTTATTTTGACGCCGTCGTCG
CTGCTGATCACGTCAAACACCATAAACCCGCGCCAGACACATTTTTGTTGTGCGCGCAGCGTATGGGCGTGCAACCGACG
CAGTGTGTGGTCTTTGAAGATGCCGATTTCGGTATTCAGGCGGCCCGTGCAGCAGGCATGGACGCCGTGGATGTTCGCTT
GCTGTGA
>ENVIRA_8_11_c29_29_21
ATGAGTCAATCGATCTGTTCAACAGGGCTACGCTGGCTGTGGCTGGTGGTAGTCGTGCTGATTATCGATCTGGGCAGCAA
ATACCTGATCCTCCAGAACTTTGCTCTGGGGGATACGGTCCCGCTGTTCCCGTCGCTTAATCTGCATTATGCGCGTAACT
ATGGCGCGGCGTTTAGTTTCCTTGCCGATAGCGGCGGCTGGCAGCGTTGGTTCTTTGCCGGTATTGCGATTGGTATTAGC
GTGATCCTGGCAGTGATGATGTATCGCTCGAAGGCCACGCAGAAGCTAAACAATATCGCTTATGCGCTGATTATTGGCGG
CGCGCTGGGCAACCTGTTCGACCGCCTGTGGCACGGCTTCGTTGTCGATATGATCGACTTCTACGTCGGCGACTGGCACT
TCGCCACCTTCAACCTTGCCGATACTGCCATTTGTGTCGGTGCGGCACTGATTGTGCTGGAAGGTTTTTTGCCTTCTAAA
GCGAAAAAACAATAA
>401091_29_29_45
ATGAAAAATAAATCAGGTAATTCTTATTATAGAGAAGCGGTCGATATTCATAGCTCACTTGAGCTTTCATTTATATTGCA
TAAATATCATTTGCGTGTAGATGAGAAGAAATCTCGAAATGTATTCAGCGCCATACGTGATGAGCTCATCCTTGATGGGG
ATTCACGACAAAACTTAGCTACTTTCTGTCAAACATGGATTGATGATGAAATCCGTGAGTTGCTTAATTTATCTATTGAT
AGAAACATGATTTATAAAGATGAATATCCACAAATGGCGGAACCTGAAGGTCGCTGTGTGCGTATGCTTTCCGATTCGTG
GAGTTTCCCCGATTCGCGACACACCTTAGGTTGCTCAACCATTGGTTCATCTGAAGCTGCTATGCTCGGCCGCTTGGCGT
TAAAATGGCAGTGGTGTAAAAAACGCGAAGTACAAGGTAAATCAACCGAACCTGATTTGCGGTCCTGTGCAAATATGCTG
GCATAA
>100329_10_10_45
ATGAGAAAGACTTTCTTAACCCTGCTTTGTGTCAGTAGCGCCATAGCTCATGCTGCTGATGAAGACATCACCTTTCACGG
GACATTATTGTCACCGCCAACCTGTAGCATCAGCGGTGGTAAAACCATTGAAGTCGAATTTCGCGATCTCATTATCGACG
ACATCAACGGCAACTATGGTCGTAAAGAGGTGCCATATGAACTCACTTGTGACTCGACGACCCGTCATCCAGATTGGGAG
ATGACCCTCACCTGGACTGGTACACAAACCAGTTTTAATGATGCAGCAATTGAAACTGATGTACCCGGTTTTGGTATCGA
GCTTCAGCACGATGGTCAGCGTTTTAAACTCAATACTCCGCTTGCTATCAACGCCACTGATTTTACGCAAAAGCCGAAGC
TGGAGGCCGTACCGGTAAAAGCGAGTGATGCTGTGTTAAGCGATACGAATTTTTCGGCTTACGCAACATTACGGGTGGAT
TATCAATGA
>BCE019_MS_13_270_14_9
ATGATGAATCCATTAATTATCAAACTGGGCGGCGTACTGCTGGATAGTGAAGAGGCGCTGGAACGTCTGTTTAGCGCACT
GGTGAATTATCGTGAGTCACATCAGCGTCCGCTGGTGATTGTGCACGGCGGCGGTTGCGTGGTGGATGAGCTGATGAAAG
GGCTGAATCTGCCGGTGAAAAAGAAAAACGGCCTGCGGGTGACGCCTGCTGATCAGATAGACATTATCACCGGAGCACTG
GCGGGAACGGCAAATAAAACCCTGTTGGCATGGGCGAAGAAACATCAGATTGCGGCCGTAGGTTTGTTTCTCGGTGACGG
CGACAGCGTCAAAGTGACCCAGCTTGATGAAGAGTTAGGTCATGTTGGACTGGCGCAGCCAGGTTCGCCTAAGCTTATCA
ACTCCTTGCTGGAGAACGGTTATCTGCCGGTGGTCAGCTCCATTGGCGTAACAGACGAAGGGCAACTGATGAACGTCAAT
GCCGACCAGGCGGCAACGGCGCTGGCGGCAACGCTGGGCGCGGATCTGATTTTGCTCTCCGACGTCAGCGGCATTCTCGA
CGGCAAAGGGCAACGCATTGCCGAAATGACCGCCGCGAAAGCAGAACAACTGATTGAGCAGGGCATTATTACTGACGGCA
TGATAGTGAAAGTGAACGCGGCGCTGGATGCGGCCCGCACGCTGGGCCGTCCGGTAGATATCGCCTCCTGGCGTCATGCG
GAGCAGCTTCCGGCACTGTTTAACGGTATGCCGATGGGTACGCGGATTTTAGCTTAA
>NODE_102_length_4241_cov_12.572742_86_2
ATGTTTGGTGCTATTGCTGGCGGTATTGCTTCTGCTCTTGCTGGTGGCGCCATGTCTAAATTGTTTGGAGGCGGTCAAAA
AGCCGCCTCCGGTGGCATTCAAGGTGATGTGCTTGCTACCGATAACAATACTGTAGGCATGGGTGATGCTGGTATTAAAT
CTGCCATTCAAGGCTCTAATGTTCCTAACCCTGATGAGGCCGTCCCTAGTTTTGTTTCTGGTGCTATGGCTAAAGCTGGT
AAAGGACTTCTTGAAGGTACGTTGCAGGCTGGCACTTCTGCCGTTTCTGATAAGTTGCTTGATTTGGTTGGACTTGGTGG
CAAGTCTGCCGCTGATAAAGGAAAGGATACTCGTGATTATCTTGCTGCTGCATTTCCTGAGCTTAATGCTTGGGAGCGTG
CTGGTGCTGATGCTTCCTCTGCTGGTATGGTTGACGCCGGATTTGAGAATCAAAAAGAGCTTACTAAAATGCAACTGGAC
AATCAGAAAGAGATTGCCGAGATGCAAAATGAGACTCAAAAAGAGATTGCTGGCATTCAGTCGGCGACTTCACGCCAGAA
TACGAAAGACCAGGTATATGCACAAAATGAGATGCTTGCTTATCAACAGAAGGAGTCTACTGCTCGCGTTGCGTCTATTA
TGGAAAACACCAATCTTTCCAAGCAACAGCAGGTTTCCGAGATTATGCGCCAAATGCTTACTCAAGCTCAAACGGCTGGT
CAGTATTTTACCAATGACCAAATCAAAGAAATGACTCGCAAGGTTAGTGCTGAGGTTGACTTAGTTCATCAGCAAACGCA
GAATCAGCGGTATGGCTCTTCTCATATTGGCGCTACTGCAAAGGATATTTCTAATGTCGTCACTGATGCTGCTTCTGGTG
TGGTTGATATTTTTCATGGTATTGATAAAGCTGTTGCCGATACTTGGAACAATTTCTGGAAAGACGGTAAAGCTGATGGT
ATTGGCTCTAATTTGTCTAGGAAATAA
>103573_46_46_111
ATGTCTGGTTTTTTCCAGCGTCTGTTTGGCAAGGATAATAAGCCTGCTATCGCTCGCGGTCCGCTGGGACTTCATCTCAA
TAGTGGCTTTACGCTCGACACGTTAGCGTTTCGTTTGCTGGAAGATGAATTGCTGATTGCGCTGCCGGGTGAGGAATTTA
CGGTAGCCGCTGTCAGCCACATCGATCTGGGCGGCGGTAGTCAGATTTTCCGCTACTACACTTCAGGCGATGAATTTCTG
CAAATCAATACCACCGGCGGCGAAGATATTGATGACATTGATGATATCAAGCTCTTTGTCTATGAAGAGAGCTACGGTAT
CAGTAAAGAGAGTCACTGGCGCGAGGCGATCAACGCCAAAGTGATGGGGGCAATGATCTTAAACTGGCAGGAAAAACGCT
GGCAGCGATTTTTTAACAGCGAAGAACCGGGAAATATCGAACCCGTCTACATGCTGGAAAAAGTAGAAAATCAAAACCAT
GCCAAATGGGAGGTCCATAATTTTACCATGGGCTACCAACGCCAAGTAACCGAAGATACTTACGAATATTTGCTGTTAAA
TGGTGAGGAATCTTTTAACGATCTCGGCGAGCCAGAGTGGTTATTTTCGCGCGCGTTGGGTGTCGATATCCCGCTGACAT
CACTTCATATTATTGGTTAA
>103573_39_39_17
ATGAGTAGTAAAGAACAGAAAACGCCTGAGGGGCAAGCCCCGGAAGAAATTATCATGGATCAGCACGAAGAGATTGAGGC
AGTTGAGCCAGAAGCTTCTGCTGAGCAGGTGGATCCGCGCGATGAAAAAATTGCGAATCTCGAAGCTCAGCTGGCTGAAG
CCCAGACCCGTGAACGTGACGGCATTTTGCGTGTAAAAGCCGAAATGGAAAACCTGCGTCGACGTACTGAACTGGATATT
GAAAAAGCCCACAAATTCGCGCTGGAGAAATTCATCAACGAATTGCTGCCGGTGATTGATAGCCTGGATCGTGCGCTGGA
AGTGGCTGATAAAGCTAACCCGGATATGTCTGCGATGGTTGAAGGCATTGAGCTGACGCTGAAGTCGATGCTGGATGTTG
TGCGTAAGTTTGGTGTTGAAGTGATCGCCGAAACTAACGTGCCGCTGGACCCGAATGTGCATCAGGCTATCGCAATGGTG
GAATCTGATGACGTTGCGCCAGGTAACGTACTGGGCATTATGCAGAAGGGTTATACGCTGAATGGTCGTACGATTCGTGC
GGCGATGGTAACTGTAGCGAAAGCAAAAGCGTAA
>400791_10_10_20
ATGGTGCTTGGCAAACCGCAAACAGACCCGACTCTCGAATGGTTCTTGTCTCATTGCCACATTCATAAGTACCCATCCAA
GAGCACGCTTATTCACCAGGGTGAAAAAGCGGAAACGCTGTACTACATCGTTAAAGGCTCTGTGGCAGTGCTGATCAAAG
ACGAAGAGGGTAAAGAAATGATCCTCTCCTATCTGAATCAGGGTGATTTTATTGGCGAACTGGGCCTGTTTGAAGAGGGC
CAGGAACGTAGCGCATGGGTACGTGCGAAAACCGCCTGTGAAGTGGCTGAAATTTCGTACAAAAAATTTCGCCAATTGAT
TCAGGTAAACCCGGACATTCTGATGCGTCTGTCTGCACAGATGGCGCGTCGTCTGCAAGTCACTTCAGAGAAAGTGGGCA
ACCTGGCGTTCCTCGACGTGACGGGCCGCATTGCACAGACTCTGCTGAACCTGGCAAAACAACCAGATGCTATGACTCAC
CCGGACGGTATGCAAATCAAAATTACCCGTCAGGAAATCGGTCAGATTGTCGGCTGTTCTCGTGAAACCGTGGGACGCAT
TCTGAAGATGCTGGAAGATCAGAACCTGATCTCCGCACACGGTAAAACCATCGTCGTTTACGGCACTCGTTAA
>TW14425_c16_16_44
ATGGAATATAAAGATCCAATGCATGAGCTGTTGAGCAGCCTGGAACAGATTGTTTTTAAAGATGAAACGCAGAAAATTAC
CCTGACGCACAGAACAACGTCCTGTACCGAAATTGAGCAGTTACGAAAAGGGACAGGGTTAAAAATCGATGATTTCGCCC
GGGTTTTGGGCGTATCAGTCGCCATGGTAAAGGAATGGGAATCCAGACGCGTGAAGCCTTCAAGTGCCGAACTAAAATTG
ATGCGTTTGATTCAAGCCAACCCGGCATTAAGTAAGCAGTTGATGGAATAG
>gi|191169538|ref|NZ_AAJT02000117.1|_173_6
GTGCGTATTATTAAACTCATGCCAAAAGCCAATGAGGATTTAGAAGGCATCTGGTATTACAGCTATCACCATTTCGGCGA
ACCACAAGCCGACAGATATGTGGAACATCTTTCAGACGTTCTCCAGATTCTGAGTAACAATAATATAGGTACGCCCAGAC
CTGAATTAGGCGAAGGTATTTTTGTTCTTCCTTTTGAACGCCACGTCATTTATTTCCTGCAATCACCAGGGGAAATTATC
GTCATTCGTATCCTTAACCAAAACCAGGACGCCACCAGACATTTACACTGGAGCTAA
>gi|386612163|ref|NC_017641.1|_1_1894
ATGGCGTATTTTCTGGATTTTGACGAGCGGGCACTAAAGGAATGGCGAAAGCTGGGCTCGACGGTACGTGAACAGTTGAA
AAAGAAGCTGGTTGAAGTACTTGAGTCACCCCGGATTGAAGCAAACAAGCTCCGTGGTATGCCTGATTGTTACAAGATTA
AGCTCCGGTCTTCAGGCTATCGCCTTGTATACCAGGTTATAGACGAGAAAGTTGTCGTTTTCGTGATTTCTGTTGGGAAA
AGAGAACGCTCGGAAGTATATAGCGAGGCGGTCAAACGCATTCTCTGA
>102771_27_27_97
ATGTTTACTATCAACGCAGAAGTACGTAAAGAGCAGGGTAAGGGTGCGAGCCGCCGCCTGCGTGCCGCTAACAAGTTCCC
GGCAATCATCTACGGTGGCAAAGAAGCGCCGCTGGCTATCGAGCTGGATCACGACAAAGTCATGAACATGCAAGCTAAAG
CTGAATTCTACAGCGAAGTTCTGACCATCGTTGTTGACGGTAAAGAAATCAAAGTTAAAGCTCAGGACGTACAGCGTCAC
CCGTACAAACCGAAGCTGCAGCACATCGACTTCGTTCGCGCTTAA
>TW10828_c19_19_40
GTGGGTGTCAGTATCGGTGCCGGTGGTAACGGTGCCGGTATCAGCGTCTTTGCCAGCGTTAATGCGGCAAAAGGCAGCGA
GAAAGGTAACGGTACTGAGTGGACTGAAACCACAACAGACAGCGGTAAAACCGTCACCATCAACAGTGGTCGGGATACGG
TACTGAACGGTGCTCAGGTCAACGGCAACAGGATTATCGCCGATGTGGGCCACGACCTGCTGATAAGCAGCCAGCAGGAC
ACCAGTAAGTACGACAGTAAACAGACCAGCGTGGCTGCCGGTGATTAA
>gi|193069127|ref|NZ_AAJW02000013.1|_13_106
GTGAATCTTAACGCAACAATCCTCGGCCAGGCCATCGCGTTTGTCCTGTTCGTTCTGTTCTGCATGAAGTACGTATGGCC
GCCATTAATGGCAGCCATCGAAAAACGTCAAAAAGAAATTGCTGACGGCCTTGCTTCCGCAGAACGAGCACATAAGGACC
TTGACCTTGCAAAGGCCAGCGCGACCGACCAGCTGAAAAAAGCGAAAGCGGAAGCCCAGGTAATCATCGAGCAGGCGAAC
AAACGCCGCTCGCAGATTCTGGACGAAGCGAAAGCTGAGGCAGAACAGGAACGTACTAAAATCGTGGCCCAGGCGCAGGC
AGAAATTGAAGCCGAGCGTAAACGTGCCCGTGAAGAGCTGCGTAAGCAAGTTGCTATCCTGGCTGTTGCTGGCGCCGAGA
AGATCATCGAACGTTCCGTGGATGAAGCTGCTAACAGCGACATCGTGGATAAACTTGTCGCTGAACTGTAA
>gi|194426908|ref|NZ_AAJX02000005.1|_258_138
ATGCAAGGCATACATTTTCAGGAAAATTATATTCAACGACTTCCGGCAGGGTTAAGCGTTGAACAGATCATCCGTCAGTT
AGCGCAACCGTTGGTTGCCGCCGAGCTGGTCGTCCCTGATTTTGCCGATCACGTACTGAAACGTGAGGCGACGTACCCAA
CGGGGCTGCCTACCGAACCACCGTGCGTCGCTATTCCGCACACGGACCATAAACATGTCAGGCACAATGCAATTGCCGTC
GGCATCCTGCCGGAACCGGTAGAGTTTGCCGATATGGGCGGCGATCCTGACCCCGTACCTGTCAGGGTGATTTTTTTGCT
CGCCTTAAGCGAAAGTAATAAACAATTAAATGCCCTGGGCTGGATTATGGAAATGATTCAGGATACGCCCTTTATGCAAG
CCCTGCTTGCGATGGAAACAACAGAAATACACACAGTAATCTTAAACAAAATGAAAGAACGAGGTGAAATATGA
>BCE002_MS12_177_77_230
ATGAAGCGTTACACACCTGACTTTCCTGAAATGATGCGCCTGTGCGAGATGAACTTTTCACAATTGCGCCGTTTGTTACC
GCGCAATGACGCACCCGGCGAAACTGTAAGCTATCAGGTGGCAAACGCACAATATCGGCTGACGATTGTGGAATCGACCC
GATACACTACCCTGGTGACAATAGAACAGACTGCGCCCGCGATCAGTTACTGGAGCCTTCCGTCAATGACGGTGCGTCTG
TATCATGACGCGATGGTGGCTGAAGTGTGTTCAAGCCAGCAGATTTTTCGCTTCAAAGCGCGGTATGATTATCCTAATAA
AAAGTTGCATCAACGCGACGAAAAGCATCAAATTAACCAGTTTTTAGCGGACTGGTTGCGATACTGTTTAGCACATGGAG
CGATGGCGATTCCGGTTTACTAG
>200146_27_27_36
ATGGCTAAGGGGCAATCTTTACAAGATCCGTTCCTGAACGCACTGCGTCGGGAACGTGTTCCAGTTTCTATTTATTTGGT
GAATGGTATTAAGCTGCAAGGGCAAATCGAGTCTTTTGATCAGTTCGTGATCCTGTTGAAAAACACGGTCAGCCAGATGG
TTTACAAGCACGCGATTTCTACTGTTGTCCCGTCTCGCCCGGTTTCTCATCACAGTAACAACGCCGGTGGCGGTACCAGC
AGTAACTACCATCATGGTAGCAGCGCGCAGAATACTTCCGCGCAACAGGACAGCGAAGAAACCGAATAA
>ENVIRA_8_11_c16_16_30
ATGCAACGAATCATTTTAATCATCATTGGCTGGCTGGCGGTAGTGCTGGGTACGCTGGGCGTGGTATTACCGGTATTACC
GACGACGCCGTTTATCCTGCTGGCGGCCTGGTGCTTTGCCCGTTCTTCCCCGCGCTTTCACGCCTGGTTGCTGTACCGCT
CATGGTTTGGCAGCTATCTACGTTTCTGGCAGAAACATCATGCGATGCCGCGCGGCGTCAAACCGCGGGCGATTTTGCTT
ATTTTGCTCACGTTTGCCATTTCTCTGTGGTTCGTCCAGATGCCATGGGTGCGCATCATGTTGCTGGTAATTCTCGCCTG
TTTGCTTTTCTATATGTGGCGAATTCCGGTGATTGATGAAAAGCAAGAAAAGCACTGA
>Jurua_18_11_226_24_33
ATGCAGCCCAAAATTTACTGGATTGATAACCTGCGAGGGATAGCGTGTTTAATGGTGGTGATGATTCACACCACTACCTG
GTATGTGACCAATGCTCATAGTGTTAGCCCCGTCACCTGGGATATCGCCAATGTTCTGAATTCTGCCTCTCGTGTCAGCG
TGCCGCTATTTTTCATGATATCCGGCTATCTCTTTTTTGGCGAACGCAGCGCCCAGCCGCGCCATTTCTTGCGTATCGGC
TTATGCCTGATTTTTTATAGCGCAATCGCACTGCTCTACATTGCGCTGTTTACCTCCATCAATATGGAGTTAGCGCTGAA
AAACCTGCTGCAAAAGCCAGTGTTTTACCACTTGTGGTTTTTCTTCGCGATTGCGGTGATTTATCTGGTTTCACCGCTGA
TTCAGGTGAAGAACGTCGGCGGAAAAATGTTGCTGGTGCTAATGGTGGTGATTGGCATTATCGCTAACCCAAACACAGTG
CCGCAGAAAATTGACGGTTTTGAATGGCTGCCAATTAACTTATATATCAATGGCGATACTTTTTACTACATTCTGTATGG
CATGTTGGGCCGCGCTATAGGGATGATGGACACACAGCATAAAGCACTGTCGTGGGTGAGCGCCGCGCTGTTTGCGACGG
GGGTTTTTATTATCTCTCGCGGGACATTATATGAATTGCAGTGGCGCGGAAATTTTGCCGATACCTGGTATCTTTACTGT
GGGCCGATGGTTTTTATCTGCGCAATCGCGCTATTGACTCTGGTTAAAAACACGCTGGATACGCGTACCATTCGCGGACT
TGGCTTAATCTCCCGCCATTCATTGGGTATATACGGATTCCACGCCTTGATTATCCATGCGCTGCGCACCCGGGGAATTG
AGCTTAAAAATTGGCCAATACTGGATATTATTTGGATCTTTTGCGCGACGTTGGCAGCGAGTTTGTTACTTTCTATGCTG
GTACAACGAATCGACAGAAACAGATTAGTGAGTTAA
>100343_4_4_59
ATGGCACGCGTAACTGTTCAGGACGCTGTAGAGAAAATTGGTAACCGTTTTGACCTGGTACTGGTCGCCGCGCGTCGCGC
TCGTCAGATGCAGGTAGGCGGAAAGGATCCGCTGGTACCGGAAGAAAACGATAAAACCACTGTAATCGCGCTGCGCGAAA
TCGAAGAAGGTCTGATCAACAACCAGATCCTCGACGTTCGCGAACGCCAGGAACAGCAAGAGCAGGAAGCCGCTGAATTA
CAAGCCGTTACCGCTATTGCTGAAGGTCGTCGTTAA
>MP021566_1_c106_106_7
ATGGCTATCATCGATCCTATCCGTATGGAAATTTTACGCAAGGTTTTTCCTGAAATTAATGATATCAAGATCGAGGTTTT
CACACTTTTTGCTTTTGGTATGACTATCAGGGAGATTTCTGTTTACAGGAATACAACTCATCAGGCGGTGTATAAAACGC
TAAAAGAGTTATGTGATCAATACAATTCCCCCTCAAATGAGGCACTTAAAACTTTGTACATTACAAGGCTGGCCTTACAT
TCCTTTCTTGAACTAAGAATTGAACTCACCCCTGAACAGTAA
>303341_51_51_19
ATGGTTGCCTCCGGAGCAGTTTGCGGTGATGCCTTTCCCGGGAATGGATTGCCAGTGCGGGGACTGTGGAGCTTAATTCC
GGTGTTGGTGGCCTTTCCGTTGATTTTATGCCAACAGCCCCCTGTGACTGACAGGCTGCCTCGTCATTCCATTCGTATCT
CCAGTAACAGGGGGTTGTATTGTATTTTATTGTGCCGGTTCAGGTGTGCGTTTCCCGGCGCGTCTGCACCGGCTTAA
>NODE_156_length_109512_cov_32.536945_118_5
ATGAATAAAGATGAAGCCGGCGGTAACTGGAAACAGTTTAAAGGTAAAGTGAAAGAGCAATGGGGCAAACTGACCGATGA
TGATATGACGATCATTGAAGGTAAACGTGATCAACTGGTCGGTAAAATCCAGGAACGTTATGGTTATCAGAAAGATCAGG
CAGAAAAAGAGGTCGTGGATTGGGAAACCCGCAATGAATATCGCTGGTAA
>NODE_372_length_23266_cov_33.198444_272_19
ATGCCAAAAACGCCACGTGTTTACGTGGCGTTTTGCTTTTATATCTGTAATCTTAATGCCGCGCTGGCGATGTTAGGAAA
ATTCCTGGAATTTGCTGGCATGTTATGCAATTTGCATATCAAATGGTTAATTTTTGCACAGGACTGGTGGGTTCGGAACG
GACTTTCCCTTCTGAATAAAGGTCTTCGTGGTTATACTTCTGCTAATAATTTTCTCTGA
>303341_11_11_60
ATGGATATTGTATTTATAGAGCAACTTTCGGTAATCACCACTATTGGTGTTTACGACTGGGAACAGACCATCGAACAGAA
GTTAGTGTTCGATATCGAAATGGCATGGGATAACCGTAAAGCGGCGAAAAGTGATGATGTGGCGGATTGCCTCAGTTACG
CTGACATTGCAGAAACGGTGGTCAGCCACGTCGAGGGGGCGCGTTTTGCGCTGGTGGAACGCGTGGCTGAAGAGGTGGCG
GAGCTGCTGTTAGCACGCTTCAACTCGCCGTGGGTGCGTATCAAACTCAGCAAGCCAGGCGCAGTGGCGCGGGCGGCGAA
TGTTGGCGTAATCATTGAGCGTGGCAATAATCTGAAAGAAAATAATTAA
>200146_94_94_46
ATGTGGGCGTTATTCATGATAAGAAATGTGAAAAAACAAAGACCTGTTAATCTGGACCTACAGACCATCCGGTTCCCCAT
CACGGCGATAGCGTCCATTCTCCATCGCGTTTCCGGTGTGATCACCTTTGTTGCAGTGGGCATCCTGCTGTGGCTTCTGG
GTACCAGCCTCTCTTCCCCTGAAGGTTTCGAGCAAGCTTCCGCGATTATGGGCAGCTTCTTCGTCAAATTTATCATGTGG
GGCATCCTTACCGCTCTGGCGTATCACGTCGTCGTAGGTATTCGCCACATGATGATGGATTTTGGCTATCTGGAAGAAAC
ATTCGAAGCGGGTAAACGCTCCGCCAAAATCTCCTTTGTTATTACTGTCGTGCTTTCACTTCTCGCAGGAGTCCTCGTAT
GGTAA
>BCE019_MS_13_390_134_46
ATGAAAATATTCATTACTGAGCAACAAAAAGCTGAACTTGAACGCCTTCATGATTCCAGTCGTGACGGGCAAGTCAGAGA
TCGTCTTAAAGCCATTCTTCTGGCTTCCGAAGGCTGGAGTTCTGCCATGATTGCTCAGGCTTTACGCCTGCATCAGACAA
CGATTGATCACCATATCAGCGAATTCCTGAATAAAGGAAAACTGAAGCCCGAAAACGGCGGCTCAGACAGCAAACTCAGT
GCTGAAAAAACGGCCTTTTTAATCAGCCAGTTATCCGATGATTTATTTCACCATACCCGCGATGTTATTGCGTTTGTCAA
CCGGACATGGAACATCATTTTCAGCATTCCGGGGATGAATAAGTAG
>401588_36_36_7
ATGTCAGACACATCACATAAAGAAAGTAAATGGCACCCTCATCTGGATATGAGTTTTCTGGGATGCGTGCTGGCATTTGC
TATGGAAGTTTATTTTGAAGAACACATTTTTATTCCCCACGGTGGAGGAGCAAGTTTTGGATTGATAGCACTCATCGTTA
TTAATTTTATGACTATCCCGATAGTGATCGTGGTAACAACACTATTTTGTTATTTATTTGAAATTTCGCGAAAGCGTGTA
AATCGTATTTTGATATTCCTGTTGGCATGTATTTTGACTATTATCGGTTTGTTTATCGCATATCCCGTCGGGCAATAA
>NODE_191_length_974_cov_45.971252_150_1
ATGAAATATATTATTTTTTTATTCAGAGCTATATGGCTGGCTTTATCGCTTTTAATACTATTCTTTTCCATGCATAGACT
TTCACTATTAGACTCCACTCGTGATGTGAGCGAGTTAATTAGTCTCATGTCTTATGGAATGATGGTAATATGTTTTCCAA
CAGGCATAGTATTCTTTATTGCTCTAATATTTATAGGGACTGTATCAGACATTATTGGCGTAAGGATTGATAGTAAGTAT
ATTATGGCGATAATAATATGGCTTTATTTTCTGTCAGGAGGGTATATTCAATGGTTTGTATTAAGTAAGCGCATTATAAA
CAAATAA
>TW14425_c5_5_57
ATGGTTAGTTTAGAGAAGAACGATCACTTAATGTTGGCGCGCCAGCTGCCATTGAAATCTGTTGCCCTGATACTGGCGGG
AGGACGTGGTACCCGCCTGAAGGATTTAACCAATAAGCGAGCAAAACCGGCCGTACACTTCGGCGGTAAGTTCCGCATTA
TCGACTTTGCGCTGTCTAACTGCATCAACTCCGGGATCCGTCGTATGGGCGTGATCACCCAGTACCAGTCCCACACTCTG
GTGCAGCACATTCAGCGCGGCTGGTCATTCTTCAATGAAGAAATGAACGAGTTTGTCGATCTGCTGCCAGCACAGCAGAG
AATGAAAGGGGAAAACTGGTATCGCGGCACCGCAGATGCGGTCACCCAAAACCTCGACATTATCCGCCGTTATAAAGCGG
AATACGTGGTGATCCTGGCGGGCGACCATATCTACAAGCAAGACTACTCGCGTATGCTTATCGATCACGTCGAAAAAGGC
GCACGTTGCACCGTTGCTTGTATGCCAGTACCGATTGAAGAAGCCTCCGCATTTGGCGTTATGGCGGTTGATGAGAACGA
TAAAATTATCGAATTCGTTGAAAAACCTGCTAACCCACCGTCAATGCCGAACGATCCGAGCAAATCTCTGGCGAGTATGG
GTATCTACGTCTTTGACGCCGACTATCTGTATGAACTGCTGGAAGAAGACGATCGTGATGAGAACTCCAGCCACGACTTT
GGCAAAGATTTGATTCCCAAGATCACCGAAGCCGGTCTGGCCTATGCGCACCCGTTCCCGCTCTCTTGCGTACAATCCGA
CCCGGATGCCGAGCCGTACTGGCGCGATGTGGGTACGCTGGAAGCTTACTGGAAAGCGAACCTCGATCTGGCCTCTGTGG
TGCCGGAACTGGATATGTACGATCGCAATTGGCCAATTCGCACCTACAATGAATCATTACCGCCAGCGAAATTCGTGCAG
GATCGCTCCGGTAGCCACGGGATGACCCTTAACTCACTGGTATCCGGCGGCTGTGTGATCTCCGGTTCGGTGGTGGTGCA
GTCCGTTCTGTTCTCGCGCGTTCGCGTGAATTCATTCTGCAACATTGATTCCGCCGTATTGTTACCGGAAGTATGGGTAG
GTCGCTCGTGCCGTCTGCGCCGCTGCGTCATCGATCGTGCTTGTGTTATTCCGGAAGGCATGGTGATTGGTGAAAACGCA
GAGGAAGATGCACGTCGTTTCTATCGTTCAGAAGAAGGCATCGTGCTGGTAACGCGCGAAATGCTACGGAAGTTAGGGCA
TAAACAGGAGCGATAA
>302150_29_29_26
ATGACGAATGTGAAGGGAGTCAAAGAGTGGCATACAGCAACAAATTTTTTGATGCTGTATGGTTTTGAGATTAAAAAAAT
CGTTGAAATTGTGTGA
>NODE_61_length_180871_cov_49.655331_51_29
ATGAAAAAGTCCCCTTCCTCAGCCAAAAAGAAATTATGCTTCGTCATTATGGGATTTGGAAAAAAAACAGATTACAAATC
AGGTAAAACCTTAAATTTAGACGCAACTTATTATGAAATTATTAAGCCAGCTGCAGAAGAGTGTGGTATAGAGTGCATAA
GAGCCGATGAGGTTTGTCATTCTGGTTCTATTGACAGGGAGATGTACAGGAAATTGCTTCTTGCAGATGTTGTAATTGCC
GACATATCTACCAACAATGCAAATGCACTCTATGAACTTGGCGTACGACATGCCCTCAAGAAGGGAACAACCATTATAAT
GTCTGAAAAAAGTGGGGTTCTTCATTTCGATCTCAATCATACCGCAACCCTAATATATGAACATTTAGGCGATGATATTG
GTTGTTCTGAGGCAAGAAAGAAAAGGTCAGAGCTACAAAAATTGATATCTACTGCTTTACAAGAAAGCAAAACGGACAGC
CCAATTTATACATTTCTACCTGATTTAAAAACACCAACATTCAGTGAAAAAGAAATAGAAGAAATTGTTGAAGAATCGAA
TGAATCAGAAAAAGAGTGGGTTGATGTTTTCAATAATGCAGAAAAACTTTTAAAGGAAGGTAATTTCACTGAGGCAAAAA
AATATTATAGTCAGGCTATCGAATTAAGACCAAATGATGATTACCTCTTGCAACGACTGACCCTTTGTACTTATAAGGAC
GTATCGGATAATATCAGCCCCGTTATGGCTTGCTTCGATGCTATGTCCATTCTTTCTGCTCTTTCTCCTGATACCAGTAA
CGATCCTGAAACTACTGGTTTAGCTGGAGCTATTAGCAAAAATATTTGGCGAGAAATCAAAGATATTTCTTTTTTAGATA
AAGCCATTCTTTTATATGAACGTGGTTATACGATTAAAAAAGATTATTATAATGGTGAGAACCTTGCGATTTGCCATCAT
GAAAAGATGGAATACCTCAAAAACTTAAATGCAACATCTGCTAATTTAAACAAGGAAATTGCATACCACGAAGTAAGTGC
TGAAATGATTTTCAACTCAGTGCTTGGTATAACAGAGGAAATAATTAACTCCAATTATTTTGATGAGCGAAGTGACCAAA
AATGGGTCTTCGCATCAGCATGTCAAGCCGCCAACTATATTGGAGATTCAGATAAATCCTCAACCTACTTTGATAGATTT
AAAGCATTCTGTGACAATTCATGGGATATTGAAACCTTCTGTAAAAACAAATTAAGGAAACAATAA
>403341_1_1_401
ATGAAAAAGACCCGTACAGCCAATTTGCACCATCTTTATCATGAACCCTTACCCGAAAACCTGAAGCTCACGCCGAAGGT
CGAAGTGGATAATGTTCATCAACGACAGACAACGGATGTCTATGAACATGCTTTAACGATTACCGCCTGGCAGCAGATTT
ACGATCAGCTGCATCCGGGCAAGTTTCATGGTGAATTTACGGAAATTCTACTCGATGATATTCAGGTTTTTCGTGAATAC
ACCGGTCTGGCGCTGCGTCAGTCGTGCCTGGTCTGGCCGAACTCGTTCTGGTTTGGCATTCCGGCGACGCGCGGTGAGCA
GGGATTTATCGGTTCGCAATGTCTGGGAAGCGCGGAAATCGCCACCCGCCCTGGTGGCACTGAATTTGAACTGAGCACGC
CGGATGATTACACGATCCTGGGCGTGGTGCTTTCTGAAGATGTCATCACCCGGCAGGCTAACTTTTTGCATAACCCGGAT
CGGGTATTACATATGCTGCGTAGCCAGTCGGCGCTGGAAGTGAAAGAGCAGCATAAAGCCGCGCTGTGGGGCTTTGTCCA
ACAGGCGCTGGCGACGTTTTGCGAGAACCCGGAAAATCTCCATCAGCCTGCAGTGCGAAAAGTGCTGGGGGATAATTTGC
TAATGGCGATGGGGGCGATGCTGGAAGACGCGCAACCAATGGTGACGGCGGAAAGCATCAGTCATCAGAGTTACCGTAGA
TTACTTTCCCGCGCCCGTGAATATGTGCTGGAAAATATGTCTGAGCCGGTGACGGTGCTGGACTTGTGTAATCAACTGCA
TGTCAGTCGCCGCACGCTACAAAACGCGTTTCACGCTATTTTAGGCATTGGCCCAAACGCGTGGCTGAAACGCATTCGCC
TGAACGCCGTACGCCGCGAACTGATAAGCCCGTGGTCGCAAAGCACAACGGTAAAAGACGCCGCCATGCAGTGGGGATTC
TGGCATCTGGGGCAATTTGCCACGGATTACCAGCAGCTGTTTGCCGAGAAGCCGTCGTTGACGTTGCATCAGCGGATGCG
GGAATGGGGGTGA
>gi|157154711|ref|NC_009801.1|_1_869
ATGAAAAAGCGGAAAACCGTGAAGAAGCGTTACGTTATTGCGCTGGTGATAGTCATCGCCGGACTGATTACGTTATGGAG
AATTCTTAACGCACCCGTGCCGACTTATCAGACACTGATTGTGCGCCCCGGTGATTTACAGCAAAGCGTGCTGGCGACCG
GAAAGCTGGACGCGCTGCGTAAGGTTGACGTGGGCGCGCAGGTCAGCGGTCAGTTGAAAACTCTGTCGGTGGCGATTGGC
GATAAAGTAAAAAAAGACCAGCTTTTAGGGGTTATTGATCCTGAACAGGCTGAAAACCAGATTAAGGAGGTCGAAGCAAC
GCTGATGGAGCTACGTGCGCAGCGGCAGCAGGCGGAAGCGGAGCTGAAACTGGCGCGGGTGACGTATTCCCGTCAGCAAC
GTCTGGCACAAACGCAGGCGGTTTCACAGCAGGATCTCGACACCGCCGCGACGGAGATGGCTGTGAAACAGGCGCAAATT
GGCACCATTGACGCGCAAATCAAGCGCAATCAGGCCTCTCTCGATACGGCTAAAACCAATCTCGATTACACTCGCATCGT
TGCCCCGATGGCCGGGGAAGTCACGCAAATCACCACTCTGCAAGGCCAGACGGTGATTGCCGCACAACAAGCACCGAACA
TTCTGACGCTGGCAGATATGAGCACCATGCTGGTAAAAGCGCAGGTTTCTGAAGCGGATGTAATCCACCTGAAGCCGGGG
CAAAAAGCCTGGTTTACGGTACTTGGCGATCCACTGACGCGCTACGAGGGGCAAATCAAGGATGTACTACCGACGCCGGA
AAAGGTTAACGACGCTATTTTCTATTACGCCCGTTTTGAAGTCCCCAACCCCAATGGTTTGCTGCGGCTGGATATGACTG
CGCAAGTGCATATTCAGCTCACCGATGTGAAAAATGTGCTGACGATCCCTCTGTCGGCGTTAGGCGATCCGGTTGGCGAT
AATCGTTATAAAGTCAAATTGTTGCGTAATGGTGAAACACGCGAGCGTGAAGTGACGATTGGCGCACGTAACGATACCGA
TGTTGAGATTGTCAAAGGGCTTGAAGCGGGCGATGAAGTGGTGATTGGTGAGGCCAAACCAGGAGCTGCACAATGA
>103338_28_28_23
ATGTATCTGCATAACAAAAACAATATGCGCCATTTTTGCATTACTAATAAGAAAAAGCAAAAAACATCGATATTCATTTT
TGGTCAATGGGTTTTCTGGCCTATCGTTGTTATTGTGCTACTGGTTATCATTTTCATCTTGCCAGCATATTGGAGCGTGA
TCAATTTTGATCAGCTGTGA
>NODE_136_length_161540_cov_67.955376_106_46
ATGTCTACTCAACTTGATCCCACCCAGCTGGCCATTGAATTTTTACGCCGTGACCAGAGCAATCTTTCACCTGCCCAATA
TCTCAAACGTCTGAAACAACTAGAACTTGAATTTGCTGACCTGCTTACTCTCTCTTCTGCTGAATTAAAAGAAGAAATCT
ACTTTGCCTGGCGTCTGGGCGTGCATTGA
>100343_21_21_17
ATGTTTGCAGGTTTACCTTCACTCACCCATGAACAGCAGCAAAAAGCTGTCGAGCGGATCCAGGAACTGATGGCACAAGG
GATGAGCAGCGGCCAGGCAATCGCGCTGGTGGCAGAAGAGCTGCGTGCCAACCACTCCGGCGAGCGAATCGTGGCGCGTT
TTGAGGATGAAGACGAGTAA
>BCE002_MS12_174_74_119
ATGCAGGTAAAGGATAACAATAAAACCTTTCTGAGTATAGGGTGCAGTATGACACCTAAAGCAGCAAATATTGCCGGAAT
TATTCTTGCATTATCGGCAATGATCGGGGCAATTGGTTTTGCGGTTGCAGCGATAGCATATGTTTGTAGATAA
>102651_3_3_126
ATGGTCGGTCAGGAGCAACTGGAGTCGTCACCATTATGCCAGCATAGTGACAATGAAACAGAAACGAAACGGGAATGTTC
CGTCGTTATTCCAGACGACTGGCAACTAACATCGCAGCAGCAAGCCTTTATAGAACTGTTTGCTGAAGATGATCAGCCGA
AACAATAA
>gi|387610477|ref|NC_017633.1|_1_1017
ATGACCAAGTCAGAATTGATAGAAAGACTTGCCACCCAGCAATCGCACATTCCCGCCAAGACGGTTGAAGATGCAGTAAA
AGAGATGCTGGAGCATATGGCCTCGACTCTTGCGCAGGGCGAGCGTATTGAAATCCGCGGTTTCGGCAGTTTCTCTTTGC
ACTACCGCGCACCACGTACCGGACGTAATCCGAAGACTGGCGATAAAGTAGAACTGGAAGGAAAATACGTTCCTCACTTT
AAACCTGGTAAAGAACTGCGCGATCGCGCCAATATTTACGGTTAA
>NODE_301_length_143661_cov_160.505951_223_19
ATGGAAAAATATGAACTGAAAAAATACCGACTTAAAACACTGGAAGGCGAAACATTGCTTCAGCGTATAGCCCGAAATGT
TGCCTGGTATGCCATACGACTCTCTCTGCATCGCCATCTTGTTAACGGGTATCCCTCGTCAACGCTGTTGTTCATCAATA
TCAAAGATAAAGAAAAAGCCGCAGAACACATTCGGTGGATGGAACTGGCGCAGGGACAAGCTCTTGATATTGAGTATGGC
GATGAGATCGACTACAGCAAAGCTCAACCGCTGCGCCACGTAATTTTTAGGGGGTGA
>NODE_275_length_25936_cov_29.083784_213_1
GTGACGGTAGTCGAGGCTAAGGGCTTTTTTAACCTCGCATCCGCGCCCGCGGTAACACTGAATGAGCCATTCAGCCTGTT
CTTCGGTGCAGGGGTCGTGCTGATACCAGTCAGATTTGAATGCATGAGAACGCCGCCCGTGCCTGCTGGCAGGGGCGGCA
GAGTTATCCGAATTGTAAAATTTGGTATCGTGCGCCATCTGTTTTCTCTGCTGGCGCAGCAGGTGCCAGTTGTTCAGGCT
GACGTATGA
>NODE_423_length_44266_cov_164.621338_269_13
ATGGCGACATTTTCTTTAGGTAAACATCCGCACGTTGAGCTGTGCGACTTGCTGAAACTGGAAGGCTGGAGCGAAAGCGG
CGCGCAGGCGAAAATCGCGATTGCCGAAGGCCAGGTGAAAGTCGACGGTGCGGTTGAAACGCGCAAACGCTGCAAAATCG
TCGCCGGTCAGACAGTGAGTTTTGCAGGTCACAGCGTACAGGTTGTTGCCTGA
>gi|157154711|ref|NC_009801.1|_1_1563
ATGTTTACTTATTATCAGGCAGAAAATTCAACAGCAGAACCCGCTCTGGTTAATGCCATTGAGCAAGGCCTTCGGGCAGA
GCACGGTGTTGTCACTGAAGATGACATTCTCATGGAGCTGACCAAATGGGTGGAAGCTTCTGATAACGACATCCTCAGTG
ATATCTACCAGCAAACGATCAATTATGTGGTCAGTGGCCAGCACCCTACGCTTTAA
>401140_48_48_6
ATGAGTCAGGACAGTAAAGTTTTCTTTCGTATATTCCTCGGTATCGGTCTGGTACTGATCCTCATTTCTGTTGTTGTCTT
TTATAACCAGTTCACCTATAGCAAAGACGCGATTCATACCGAAGGCGTCATTGTTGATACCGTCTGGCACTCCAGTCATT
CTCATCGCACGGGTAAAGATGGTTCGTGGTATCCCGTCGTTGCCTTTCGACCGACGCCAGATTACACGCTAATTTTCAAT
TCGAGTATCGGCAGCGATTTTTATGAAGACAGCGAAGGCGATAAAGTTAATGTTTATTATTCTCCCGGGCATCCTGAAAA
GGCTGAGATAAATAACCCGTGGGTTAATTTTTTTAAATGGGGGTTTATCGGCATTATGGGCGTTATTTTTATCGCCGTCG
GTTTATTAATAAGTATGCCCTCCTCTAAAAAATCACGCAGGAAACGGAAGTCCCGCCCATGA
>200146_64_64_7
ATGTATCAAATGAGAGGTAACAGGGTGTCACCGATGCAAGAAGAAGAAATAGCCTACAGAGCTATAAACTTCTGTAATGC
TATTGGTCTTACAGCCTCAAAGCGCAAAAGAAAGCGTTATGATATGTTCTTTGAAAGCCTGTCAATTTATGGGGTTACTC
TTGACGTCAGGACCGACAAAGAGTGGGAGGCTCTGACGTATGATCTAACTATCGGACATTGTGACCCCGCTTCTCTAACA
ATTACGGTTCCCAATAAAATATATGTGAATGCTTGCCTTGGGGAAGAGCATGCACTTGCTGTTATCTTCCACGAGCTAGG
TCATTTGCTTCTTGGACACAAAGCAGTTTTACACTTTTCAGTTAAAGAACCTACTCGTATTGAGGATGCAGAATGGCAGG
CAGATACATTTGCGGATATCGTACTGGAAACAATTGGCGTGAGAACACAACAGATGTCGTTCGATTTTTATATGTAA
>MP021566_1_c28_28_56
ATGATTAAATCATGGTGGGCAGAAAAATCCACATCGGAAAAACAGATCGTTGCGGCACTGGCGGTTCTCTCGCTCGGCGT
TTTTTGTTGGCTTGGGGTGATAAAACCGATAGATACCTACATTGCAGAGCATCAGTCCCACGCGCAAAAAATTAAGAAGG
ACATCAAATGGATGCAGGATCAAGCGAGCACCCATGGTTTACTCGGTCATCCTGCGCTTACGCAGCCCATCAAAAATATC
CTTCTCGAGGAAGCAAAACGTGAGAATTTGGCTATCACGCTGGAAAACGGCCCGGACAATACTCTGACAATTCATCCTGT
CACAGCTCCCCTCGAAAACGTCTCCCGCTGGCTCACTACGGCACAGGTAACATACGGTATTGTTATTGAAGACCTTCAGT
TTACTCTTGCCGGAAACGAAGAGATCACCCTCAGGCATTTGTCCTTCAGGGAGCAACAATAA
>TW10828_c16_16_114
ATGGACATGCATTCAGGAACCTTTAACCCACAAGATTTCGCCTGGCAAGGCTTAACGCTGACACCCGCAGCGGCGATACA
CATCCGTGAGCTGGTGGCAAAGCAGCCGGGTATGGTCGGCGTGCGCTTAGGCGTGAAGCAAACGGGCTGCGCGGGCTTTG
GCTATGTGCTCGACAGTGTTAGCGAGCCGGACAAAGACGATCTGCTGTTTGAACACGACGGCGCGAAGCTGTTTGTCCCG
CTGCAAGCGATGCCGTTTATTGATGGCACGGAAGTCGATTTCGTTCGTGAAGGACTTAATCAGATATTCAAATTTCACAA
CCCTAAAGCCCAGAATGAATGTGGCTGTGGCGAAAGCTTTGGGGTATAG
>302662_198_198_20
ATGGCAGAACATGGCGCGCTGGCGACCCTGAAAGATCTGGCAGAAAAAGAGGTAGAGGATGCCGCGCGCCTGCTGGGTGA
AATGCGTCGCGGGTGTCAGCAGGCGGAAGAACAGCTCAAAATGCTGATCGATTATCAGAATGAATATCGCAATAACCTCA
ACAGCGATATGAGTGCCGGGATGACCAGCAACCGCTGGATCAACTATCAGCAGTTTATCCAGACGCTGGAAAAAGCCATT
ACTCAGCATCGCCAGCAACTTAATCAGTGGACGCAGAAAGTTGACATTGCCCTGAACAGCTGGCGAGAAAAGAAACAACG
TTTGCAGGCCTGGCAGACACTGCAGGAACGGCAATCCACGGCGGCACTGCTTGCAGAAAACCGCCTCGATCAGAAAAAGA
TGGATGAGTTCGCCCAGCGCGCCGCCATGAGGAAACCTGAATGA
>100329_307_307_10
ATGACACAACTCGCCATTGGCAAACCCGCTCCCCTCGGCGCGCATTACGACGGTCAGGGCGTCAACTTCACACTTTTCTC
CGCTCATGCCGAGCGGGTAGAACTGTGTGTCTTTGACGCCAATGGCCAGGAACATCGCTATGACTTGCCAGGGCACAGTG
GCGACATTTGGCACGGTTATCTGCCGGATGCGCGCCCGGGTTTGCGTTATGGTTATCGCGTTCATGGCCCCTGGCAACCC
GCCGAGGGGCATCGCTTTAACCCGGCGAAGTTGTTGATTGATCCTTGCGCGCGGCAAATTGACGGGGAGTTTAAAGATAA
CCCGCTGCTGCACGCCGGTCATAATGAACCTGACTATCGCGACAACGCCGCCATTGCGCCGAAATGCGTAGTGGTGGTTG
ATCACTATGACTGGGAAGATGATGCCCCGCCGCGCACGCCGTGGGGCAGCACCATCATTTATGAAGCCCATGTCAAAGGA
TTAACGTACTTGCACCCGGAGATCCCGGTCGAGATCCGTGGCACTTATAAAGCCCTCGGGCATCCGGTGATGATCAACTA
TTTGAAACAATTGGGCATTACCGCGCTGGAACTGCTGCCAGTGGCGCAGTTTGCCAGTGAACCACGTCTGCAACGCATGG
GGCTAAGTAACTACTGGGGTTACAACCCGGTGGCGATGTTTGCGCTGCATCCGGCGTATGCCTGCTCGCCAGAAACGGCG
CTGGATGAGTTTCGCGATGCAATCAAAGCACTGCATAAAGCGGGTATCGAAGTCATTCTTGATATCGTGCTCAACCATAG
TGCGGAACTGGACCTCGACGGCCCGTTATTCTCGCTGCGTGGGATCGATAACCGTAGCTATTATTGGATAAGAGAAGACG
GCGATTATCACAACTGGACCGGTTGCGGCAACACGCTCAATTTGAGTCATCCGGCGGTGGTGGATTATGCCAGCGCCTGC
CTGCGTTATTGGGTAGAAACCTGCCACGTCGATGGTTTCCGCTTTGATCTGGCGGCAGTCATGGGCCGTACGCCAGAGTT
CCGTCAGGATGCGCCGTTGTTTACCGCTATCCAGAACTGCCCGGTGCTCTCGCAGGTGAAGTTAATTGCTGAACCGTGGG
ATATCGCTCCTGGTGGTTATCAGGTGGGAAATTTCCCGCCGCTGTTTGCCGAGTGGAACGATCATTTCCGCGATGCTGCC
CGTCGTTTCTGGCTACATTATGATTTGCCTCTGGGGGCGTTTGCCGGGCGTTTTGCTGCCTCCAGCGATGTTTTTAAACG
TAATGGTCGTCTGCCGAGTGCCGCGATTAATCTCGTCACCGCGCATGACGGTTTTACGCTTCGCGACTGCGTTTGCTTCA
ACCATAAACACAATGAAGCAAACGGAGAAGAAAATCGCGACGGGACCAACAACAATTACAGTAACAATCATGGTAAAGAA
GGGTTAGGCGGTTCTCTTGACCTGGTTGAACGGCGGCGCGACAGCATTCACGCCCTGTTAACAACGTTGTTGCTCTCCCA
GGGTACGCCGATGTTACTGGCCGGTGACGAACATGGTCACAGCCAGCATGGCAATAACAATGCCTACTGTCAGGATAACC
AATTAACCTGGTTGGACTGGTCGCAGGCAAGCAGTGGTTTAACCGCATTTACCGCCGCGTTAATCCATCTGCGCAAGCGC
ATTCCCGCTTTGGTGGAGAATCGCTGGTGGGAAGAAGGCGACGGCAATGTCCGTTGGCTAAATCGATATGCTCAACCTTT
AAGCACGGATGAGTGGCAAAACGGGCCGAAACAGCTGCAAATTCTGCTCTCGGATCGCTTTTTGATCGCAATTAACGCCA
CGCTTGAGGTAACAGAGATTGTTTTACCTGCTGGGGAGTGGCACGCCATTCCCCCATTCGCTGGAGAGGATAACCCAGTG
ATTACGGCTGTCTGGCAGGGACCTGCACACGGATTGTGTGTGTTCCAGAGATGA
>throopD_c63_63_8
ATGGTTTACTCCTATACCGAGAAAAAACGTATTCGTAAGGATTTTGGTAAACGTCCACAAGTTCTGGATGTACCTTATCT
CCTTTCTATCCAGCTTGACTCGTTTCAGAAATTTATCGAGCAAGATCCTGAAGGGCAGTATGGTCTGGAAGCTGCTTTCC
GTTCCGTATTCCCGATTCAGAGCTACAGCGGTAATTCCGAGCTGCAATACGTCAGCTACCGCCTTGGCGAACCGGTGTTT
GACGTCCAGGAATGTCAAATCCGTGGCGTGACCTATTCCGCACCGCTGCGCGTTAAACTGCGTCTGGTGATCTATGAGCG
CGAAGCGCCGGAAGGCACCGTAAAAGACATTAAAGAACAAGAAGTCTACATGGGCGAAATTCCGCTCATGACAGACAACG
GTACCTTTGTTATCAACGGTACTGAGCGTGTTATCGTTTCCCAGCTGCACCGTAGTCCGGGCGTCTTCTTTGACTCCGAC
AAAGGTAAAACCCACTCTTCGGGTAAAGTGCTGTATAACGCGCGTATCATCCCTTACCGTGGTTCCTGGCTGGACTTCGA
ATTCGATCCGAAGGACAACCTGTTCGTACGTATCGACCGTCGCCGTAAACTGCCTGCGACCATCATTCTGCGCGCCCTGA
ACTACACCACAGAGCAGATCCTCGACCTGTTCTTTGAAAAAGTTATCTTTGAAATCCGTGATAACAAGCTGCAGATGGAA
CTGGTGCCGGAACGCCTGCGTGGTGAAACCGCATCTTTTGACATCGAAGCTAACGGTAAAGTGTACGTAGAAAAAGGCCG
CCGTATCACTGCGCGCCACATTCGCCAGCTGGAAAAAGACGACGTCAAACTGATCGAAGTCCCGGTTGAGTACATCGCAG
GTAAAGTGGTTGCTAAAGACTATATTGATGAGTCTACCGGCGAGCTGATCTGCGCAGCGAACATGGAGCTGAGCCTGGAT
CTGCTGGCTAAGCTGAGCCAGTCTGGTCACAAGCGTATCGAAACGCTGTTCACCAACGATCTGGATCACGGCCCATATAT
CTCTGAAACCTTACGTGTCGACCCAACTAACGACCGTCTGAGCGCACTGGTAGAAATCTACCGCATGATGCGCCCTGGCG
AGCCGCCGACTCGTGAAGCAGCTGAAAGCCTGTTCGAGAACCTGTTCTTCTCCGAAGACCGTTATGACTTGTCTGCGGTT
GGTCGTATGAAGTTCAACCGTTCTCTGCTGCGCGAAGAAATCGAAGGTTCCGGTATCCTGAGCAAAGACGACATCATTGA
TGTTATGAAAAAGCTCATCGATATCCGTAACGGTAAAGGCGAAGTCGATGATATCGACCACCTCGGCAACCGTCGTATCC
GTTCCGTTGGCGAAATGGCGGAAAACCAGTTCCGCGTTGGCCTGGTACGTGTAGAGCGTGCGGTGAAAGAGCGTCTGTCT
CTGGGCGATCTGGATACCCTGATGCCTCAGGATATGATCAACGCCAAGCCGATTTCCGCAGCAGTGAAAGAGTTCTTCGG
TTCCAGCCAGCTGTCTCAGTTTATGGACCAGAACAACCCGCTGTCTGAGATTACGCACAAACGTCGTATCTCCGCACTCG
GCCCAGGCGGTCTGACCCGTGAACGTGCAGGCTTCGAAGTTCGAGACGTACACCCGACTCACTACGGTCGCGTATGTCCA
ATCGAAACCCCTGAAGGTCCGAACATCGGTCTGATCAACTCTCTGTCCGTGTACGCACAGACTAACGAATACGGCTTCCT
TGAGACTCCGTATCGTAAAGTGACCGACGGTGTTGTAACTGACGAAATTCACTACCTGTCTGCTATCGAAGAAGGCAACT
ACGTTATCGCCCAGGCGAACTCCAACCTGGATGAAGAAGGCCACTTCGTAGAAGACCTGGTAACTTGCCGTAGCAAAGGC
GAATCCAGCTTGTTCAGCCGCGACCAGGTTGACTACATGGACGTATCCACCCAGCAGGTGGTATCCGTCGGTGCGTCCCT
GATCCCGTTCCTGGAACACGATGACGCCAACCGTGCATTGATGGGTGCGAACATGCAACGTCAGGCCGTTCCGACTCTGC
GCGCTGATAAGCCGCTGGTTGGTACTGGTATGGAACGTGCTGTTGCCGTTGACTCCGGTGTAACTGCGGTAGCTAAACGT
GGTGGTGTCGTTCAGTACGTGGATGCTTCCCGTATCGTTATCAAAGTTAACGAAGACGAGATGTATCCGGGTGAAGCAGG
TATCGACATCTACAACCTGACCAAATACACCCGTTCTAACCAGAACACCTGTATCAACCAGATGCCGTGTGTGTCTCTGG
GTGAACCGGTTGAACGTGGCGACGTGCTGGCAGACGGTCCGTCCACCGACCTCGGTGAACTGGCGCTTGGTCAGAACATG
CGCGTAGCGTTCATGCCGTGGAATGGTTACAACTTCGAAGACTCCATCCTCGTATCCGAGCGTGTTGTTCAGGAAGACCG
TTTCACCACCATCCACATTCAGGAACTGGCGTGTGTGTCCCGTGACACCAAGCTGGGGCCGGAAGAGATCACCGCTGACA
TCCCGAACGTGGGTGAAGCTGCGCTCTCCAAACTGGATGAATCCGGTATCGTTTACATTGGTGCGGAAGTGACCGGTGGC
GACATTCTGGTTGGTAAGGTAACGCCGAAAGGTGAAACTCAGCTGACCCCAGAAGAAAAACTGCTGCGTGCGATCTTCGG
TGAGAAAGCCTCTGACGTTAAAGACTCTTCTCTGCGCGTACCAAACGGTGTATCCGGTACGGTTATCGACGTTCAGGTCT
TTACTCGCGATGGCGTAGAAAAAGACAAACGTGCGCTGGAAATCGAAGAAATGCAGCTCAAACAGGCGAAGAAAGACCTG
TCTGAAGAACTGCAGATCCTCGAAGCGGGTCTGTTCAGCCGTATCCGTGCTGTGCTGGTAGCCGGTGGCGTTGAAGCTGA
GAAGCTCGACAAACTGCCGCGCGATCGCTGGCTGGAGCTGGGCCTGACAGACGAAGAGAAACAAAATCAGCTGGAACAGC
TGGCTGAGCAGTATGACGAACTGAAACACGAGTTCGAGAAGAAACTCGAAGCGAAACGCCGCAAAATCACCCAGGGCGAC
GATCTGGCACCGGGCGTGCTGAAGATTGTTAAGGTATATCTGGCGGTTAAACGCCGTATCCAGCCTGGTGACAAGATGGC
AGGTCGTCACGGTAACAAGGGTGTAATTTCTAAGATCAACCCGATCGAAGATATGCCTTACGATGAAAACGGTACGCCGG
TAGACATCGTACTGAACCCGCTGGGCGTACCGTCTCGTATGAACATCGGTCAGATCCTCGAAACCCACCTGGGTATGGCT
GCGAAAGGTATCGGCGACAAGATCAACGCCATGCTGAAACAGCAGCAAGAAGTCGCGAAACTGCGCGAATTCATCCAGCG
TGCGTACGATCTGGGCGCTGACGTTCGTCAGAAAGTTGACCTGAGTACCTTCAGCGATGAAGAAGTTATGCGTCTGGCTG
AAAACCTGCGCAAAGGTATGCCAATCGCAACGCCGGTGTTCGACGGTGCGAAAGAAGCAGAAATTAAAGAGCTGCTGAAA
CTTGGCGACCTGCCGACTTCCGGTCAGATCCGCCTGTACGATGGTCGCACTGGTGAACAGTTCGAGCGTCCGGTAACCGT
TGGTTACATGTACATGCTGAAACTGAACCACCTGGTCGACGACAAGATGCACGCGCGTTCCACCGGTTCTTACAGCCTGG
TTACTCAGCAGCCGCTGGGTGGTAAGGCACAGTTCGGTGGTCAGCGTTTCGGGGAGATGGAAGTGTGGGCGCTGGAAGCA
TACGGCGCAGCATACACCCTGCAGGAAATGCTCACCGTTAAGTCTGATGACGTGAACGGTCGTACCAAGATGTATAAAAA
CATCGTGGACGGCAACCATCAGATGGAGCCGGGCATGCCAGAATCCTTCAACGTATTGTTGAAAGAGATTCGTTCGCTGG
GTATCAACATCGAACTGGAAGACGAGTAA
>NODE_525_length_69421_cov_33.130508_346_46
ATGTCGTTAATTAAGGTGCCTTGTATGCAAATCACCAATATGCATTGCAGTGGACAGACCGTTTCACTTGCCGCGGGGGA
TTATCACGCGACCATTGTGACCGTCGGTGCTGGTCTGGCTGAATTAACCTTTCAGGGTTGTCATTTAGTCATCCCGCACA
AACCCGAAGAGATGCCGCTGGCGCATCTGGGTAAAGTGCTTATTCCGTGGCCGAACCGGATCGCCAACGGCTGTTACCGC
TATCAGGGGCAGGAATATCAGTTACCCATTAATGAACATAGTTCAAAAGCCGCTATTCACGGGCTGCTTGCCTGGCGAGA
CTGGCAAATTAGTGAATTAACCGCCACCAGCGTTACCCTGACAGCTTTTCTGCCGCCCAGTTACGGCTATCCGTTTATGC
TGGCTTCACAAGTTGTTTATTCGCTCAACGCACACACGGGTCTTTCCGTTGAGATCGCAAGCCAGAATATCGGCACTGTC
GCAGCGCCTTATGGCGTGGGTATTCATACTTATTTAACCTGCAACTTAACATCTGTTGATGAATATCTGTTCCAGCTTCC
GGCAAACCAGGTTTATGCCGTTGATGAACACGTAAATCCGACAACGCTTCACCACGTTGATGAGCTGGATTTAAATTTCA
CGCAGGCGAAAACAATAGCCGCGACAAAAATCGACCACACCTTTAAAACCGCTAATGATCTGTGGGAAATAACCATTACC
CATCCACAACAGGCGCTTTCGGTTAGCCTTTGTTGCGATCAACCCTGGGTACAAATTTATAGCGGTGAAAAATTACAGCG
TCAGGGACTGGCAGTTGAACCTATGAGTTGCCCGCCTAACGCCTTTAATTCAGGTATCGACTTATTATTACTGGAACCAG
GAAAACCGCACCGCCTGTTTTTTAACATTTACGGACAGAGAAAATAA
>NODE_67_length_171299_cov_51.615192_57_39
ATGAATCAAATCGACCGTTTGCTCACTATTATGCAGCGCCTGCGCGATCCGGAAAACGGCTGCCCGTGGGATAAAGAGCA
GACATTTGCCACCATTGCGCCTTACACCCTTGAAGAAACCTACGAAGTGCTGGACGCCATCGCCCGTGAAGATTTTGACG
ATCTTCGCGGTGAACTGGGCGATCTGCTATTCCAGGTGGTGTTTTACGCGCAAATGGCTCAGGAAGAAGGGCGCTTTGAC
TTTAATGATATTTGCGCTGCTATTAGCGATAAATTAGAGCGTCGCCATCCGCATGTTTTTGCTGATAGTTCTGCCGAAAA
CAGTAGTGAAGTGCTTGCCCGTTGGGAGCAAATCAAAACCGAAGAGCGCGCGCAGAAAGCGCAGCATTCGGCGCTGGACG
ATATTCCTCGTAGTTTACCGGCTTTAATGCGTGCGCAAAAAATCCAGAAACGTTGCGCCAACGTTGGCTTCGATTGGACG
ACGCTTGGTCCGGTAGTCGATAAAGTCTACGAAGAGATCGACGAGGTGATGTACGAAGCGCGGCAGGCTGTTGTCGACCA
GGCTAAACTGGAGGAGGAAATGGGGGACCTGCTGTTTGCCACGGTCAATCTGGCTCGTCATTTAGGGACAAAAGCGGAAA
TCGCATTGCAAAAAGCGAACGAAAAATTTGAGCGTCGTTTTCGCGAAGTGGAGCGTATTGTTGCCGCGCGTGGACTGGAA
ATGACAGGTGTTGACCTCGAAACAATGGAAGAAGTCTGGCAACAGGTAAAACGGCAGGAAATTGATCTCTAA
>102651_5_5_134
ATGTTCACGGGAAGTATTGTCGCGATTGTTACTCCGATGGATGAAAAAGGTAATGTCTGTCGGGCTAGCTTGAAAAAACT
GATTGATTATCATGTCGCCAGCGGTACTTCGGCGATCGTTTCTGTTGGCACCACTGGCGAGTCCGCTACCTTAAATCATG
ACGAACATGCTGATGTGGTGATGATGACGCTGGAGCTGGCTGATGGGCGCATTCCGGTAATTGCCGGGACCGGCGCTAAC
GCTACTGCGGAAGCCATTAGCCTGACGCAGCGCTTCAATGACAGTGGTATCGTCGGCTGCCTGACGGTAACCCCTTACTA
CAATCGTCCGTCGCAAGAAGGTTTGTATCAGCATTTCAAAGCCATCGCTGAGCATACTGACCTGCCGCAAATTCTGTATA
ATGTGCCGTCCCGTACTGGCTGCGATCTGCTCCCGGAAACGGTGGGCCGTCTGGCGAAAGTAAAAAATATTATCGGAATC
AAAGAGGCAACAGGGAACTTAACGCGTGTAAACCAGATCAAAGAGCTGGTTTCAGATGATTTTGTTCTGCTGAGCGGCGA
TGATGCGAGCGCGCTGGACTTCATGCAATTGGGCGGTCATGGGGTTATTTCCGTTACGGCTAACGTCGCAGCGCGTGATA
TGGCCCAGATGTGCAAACTGGCAGCAGAAGGGCATTTTGCCGAGGCACGCGTTATTAATCAGCGTCTGATGCCATTACAC
AACAAACTATTTGTCGAACCCAATCCAATCCCGGTGAAATGGGCATGTAAGGAACTGGGTCTTGTGGCGACCGATACGCT
GCGCCTGCCAATGACACCAATCACCGACAGTGGTCGTGAGACGGTCAGAGCGGCGCTTAAGCATGCCGGTTTGCTGTAA
>2362_75_c53_52_28
ATGTTAGAGTTATTAAAAAGTCTGGTATTCGCCGTAATCATGGTACCTGTCGTGATGGCCATCATCCTGGGTCTGATTTA
CGGTCTTGGTGAAGTATTCAACATCTTTTCTGGTGTTGGTAAAAAAGACCAGCCCGGACAAAATCATTGA
>TW11681_c24_24_91
ATGAAAAAAGATATTCACCCGAAATACGAAGAAATTACTGCTAGCTGCTCTTGCGGTAACGTAATGAAAATCCGCTCCAC
CGTTGGTCATGACCTGAACCTCGACGTGTGCAGCAAGTGCCACCCGTTCTTCACTGGCAAACAGCGTGATGTTGCTACCG
GTGGCCGTGTTGACCGCTTCAACAAGCGTTTCAACATCCCGGGCAGCAAATAA
>gi|157154711|ref|NC_009801.1|_1_67
ATGCGTCAGTTTTATCAGCACTATTTTACCGCGACAGCGAAGTTGTGCTGGTTGCGTTGGTTAAGCGTCCCACAACGATT
AACCATGCTTGAAGGACTGATGCAGTGGGATGACCGCAATTCTGAAAGTTGA
>ENVIRA_8_11_c80_80_2
ATGAGAATTGATTATAGTATTAGCAATGAACACGCAGAGAAATTTATCAGTCTTTTAGTGTTGGGTGTTTTATATTCTAT
TGAAAAAAAGCAATATCTATAG
>302150_7_7_54
ATGAACCAGCAGTCCGCAAAACGTGAAAACAATGCGATGCGATTTAATCGCAAATATTTTGAGTTCGGCCTCTATGCCGG
AATAATTAAATCTGTACAGAGTCTTTAA
>throopD_c18_18_234
TTGTCTGAAGTCGAATTTAGCCACGAATACTGGATGCGTCACGCGCTGACGCTGGCGAAACGTGCCTGGGATGAGCGGGA
AGTGCCGGTCGGCGCGGTATTAGTGCATAACAATCGGGTAATCGGCGAAGGCTGGAACCGCCCGATTGGTCGCCATGATC
CCACCGCACATGCAGAAATCATGGCCCTGCGGCAGGGTGGTCTGGTGATGCAAAATTATCGTCTGATCGACGCCACGTTG
TATGTCACGCTTGAACCATGTGTAATGTGTGCCGGAGCGATGATCCACAGTCGCATTGGTCGCGTGGTCTTTGGTGCGCG
TGACGCGAAAACTGGCGCTGCGGGATCTTTAATGGATGTGCTGCATCATCCGGGTATGAATCACCGAGTGGAAATTACGG
AAGGAATACTGGCGGATGAGTGCGCGGCGTTGCTCAGTGACTTCTTTCGCATGCGCCGCCAGGAAATTAAAGCGCAGAAA
AAAGCGCAATCCTCGACGGATTAA
>gi|325161254|gb|GL872216.1|_13_1
ATGTCAAATGTTAACACTCTGCGAGTGGTACATTTTCCCCGGATTATCGTCCTGAGCCTGCCGCTGGCTCTCTTTCTACC
GCCTCGCTTTGCTCGTTGCTCAACGCCTCACAGACACGGATTAAAATCCGCATCCGTT
>Jurua_18_11_253_51_10
ATGCGCGCCATGTTAGAGGATGAGCGTTGTTCTTTAGCTGCCATTTCATCAATGACGGCTCGCTCCTCGAGGGACAGCCG
AAGTGCCAGTCTTGGACCTGTGGCGGTGTTACGCGGAATGCGTGATCTGGTATCGTGA
>702324_6_6_20
ATGACAGATGCAGAAAGAGAATATCTTATTAGTTACCTGATTGGTTATTTATTGGGTCGACGCCTGGAAGCCCTGGATAT
CGCCAAAAGAATGCTGTAA
>402290_3_3_28
ATGCCGAGTGGTGTGGCATGGGCGCAACCTTGTGCTGCCCTCTATGCCGATCAAGTCTACAGCAAAGAGTTGTATATCAA
GGCACATTGA
>400791_2_2_45
ATGATCAACACAAATATGAAATATTGGTCCTGGATGGGCGCGTTTTCTCTGTCGATGCTCTTCTGGGCCGAACTCCTCTG
GATCATTACTCACTGA
>401140_175_175_2
ATGCTTGAACATTTTGGAGCCGAAGCTTCGGTATTAGACATGACGATTATTGTTCGTTCAAATCCGAGTAAAGCCGCTAT
TCTTGAAGAGTTTTTACATGGTACACAAGAGAAACTAGGAATAGCTGAAAAATTAGGACGTTATGGACTAGGGAGTGCAG
AAACGCACGTTAAGGATTTCATGATAAGACACAAAAAAATGCTTGGGTTATCTGATGAGGATGTAGCAATACTCAAAATA
TTGAAAGACAAGGGGTTGTGA
>303341_7_7_10
ATGCTTGAAGATACTACAATTCATAATGCAATAACTGATAAAGCGTTAGCAAGTTACTTTCGCAGTTCGGGTAATTTGTT
AGAAGAAGAGTCAGCAGTGTTAGGGCAGGCTGTCACCAATTTAATGCTTTCAGGCGATAATGTTAATAATAAAAATATTA
TCTTAAGTCTGATACACTCCCTGGAAACAACAAGTGATATTCTCAAAGCTGATGTGATTAGAAAAACACTGGAAATCGTG
TTGCGATACACAGCTGATGATATGTAA
>102712_15_15_43
ATGAAGCAACCTGATTTTGCTAAGTGGTATTTCTATCAATTACTTAAAGATTATGAGGGCGAACAGCTGTATCTTAATGA
GTTAGGATATGTTTATGGTAATGAAGAAAAAACAAATGAAATTGTAAAAAACAATCCGGGTTATGTCGTTAAGATTTTTG
AAGAAAAGATGGTTAATGAATTAAAAATTAGAACAAGAATGATGAAAATCCTCCGGAAGATTTACGTATAG
>NODE_136_length_62329_cov_167.166641_108_18
ATGCCTGAACACCATAAGGTTAGCCTCTTACTCGTTGGAAATCAACACAGGGGGCTGGGAATGCCGCAGAAATATAGATT
ACTTTCTTTAATAGTGATTTGTTTCACGCTTTTATTTTTCACCTGGATGATAAGAGATTCACTGTGTGAATTGCATATTA
AACAGGGGAGTTATGAGCTGGCGGCATTTTTAGCCTGCAATTTAAAAGAGTAA
>gi|323976477|gb|AEHW01000011.1|_56_140
ATGCCAACTCAAGAAGCGAAAGCTCATCACGTCGGTGAATGGGCATCTCTGCGCAATACGTCGCCGGAAATAGCCGAGGC
CATTTTCGAAGTCGCCGGGTACGACGAAAAAATGGCGGAAAAGATTTGGGAAGAAGGTAGCGATGAAGTGTTAGTCAAAG
CCTTTGCTAAGACCGATAAAGATTCGCTTTTTTGGGGCGAACAGACCATCGAACGTAAAAACGTTTAA
>103573_4_4_235
ATGACTGACTACCTGTTACTGTTTGTCGGAACTGTACTGGTCAATAACTTTGTACTGGTCAAGTTTCTCGGTCTCTGTCC
GTTTATGGGGGTTTCCAAAAAACTGGAAACCGCGATGGGCATGGGGCTGGCAACAACGTTTGTGATGACGCTGGCGTCTA
TTTGCGCCTGGCTTATCGATACGTGGATTTTGATCCCACTTAATCTGATTTACCTGCGCACCCTGGCATTTATTCTGGTG
ATTGCTGTGGTCGTGCAGTTCACCGAGATGGTGGTGCGCAAAACCAGCCCGGTGCTTTACCGTCTGCTGGGGATTTTTTT
GCCGCTTATCACCACCAACTGTGCAGTGCTCGGCGTGGCGTTGCTGAATATCAATCTCGGGCACAATTTCTTGCAGTCGG
CGCTGTACGGTTTTTCCGCCGCTGTCGGTTTCTCGCTGGTGATGGTGCTCTTCGCCGCCATCCGCGAACGCCTTGCTGTG
GCTGATGTCCCGGCACCTTTTCGCGGTAATGCCATTGCGTTAATTACCGCAGGTCTTATGTCTCTGGCCTTTATGGGCTT
TAGTGGTTTGGTGAAGTTGTAA
>102651_22_22_58
ATGTCAAACACGCCAATCGAGCTTAAAGGCAGTAGCTTCACTTTATCTGTGGTTCATCTGCATGAGGCAGAACCTAAGGT
TATCCATCAGGCGCTGGAAGACAAAATCGCTCAGGCCCCCGCATTTTTAAAACATGCCCCCGTTGTACTCAACGTCAGTG
CACTGGAAGACCCGGTAAACTGGTCAGCGATGCATAAGGCGGTTTCGGCAACCGGTTTGCGGGTTATTGGCGTAAGTGGC
TGCAAAGATGCGCAACTTAAAGCCGAAATTGAAAAGATGGGGCTGCCTATCCTGACGGAAGGAAAGGAAAAAGCGCCGCG
TCCAGCTCCCGCACCACAGGCTCCAGCGCAAAATACAACGCCGGTCACAAAAACGCGTTTAATAGATACCCCGGTGCGTT
CCGGTCAGCGTATTTATGCTCCACAATGTGATCTGATTGTTACAAGCCACGTTAGCGCTGGGGCCGAATTGATTGCCGAT
GGGAACATTCATGTCTATGGCATGATGCGCGGTCGTGCGCTTGCAGGGGCAAGTGGTGACCGGGAAACGCAAATATTTTG
TACGAACCTGATGGCGGAACTGGTGTCCATCGCAGGTGAATACTGGCTGAGTGATCAAATCCCAGCAGAATTTTATGGCA
AAGCGGCGCGACTGCAGTTAGTCGAAAACGCTTTGACCGTTCAACCGTTAAATTGA
>TW14425_c2_2_57
ATGAAACTCAAACATGTTGGTATGATTGTCGTTTCTGTGTTGGCGATGTCGTCTGCTGCGGTAAGCGCAGCCGAGGGTGA
TGAATCAGTAACGACCACTGTTAATGGCGGTGTTATTCATTTTAAAGGTGAAGTGGTAAATGCCGCTTGTGCAATTGATT
CAGAATCAATGAACCAAACGGTTGAGCTGGGTCAGGTTCGTTCTTCTCGCCTGGCTAAAGCGGGTGACCTCAGCTCCGCC
GTTGGCTTCAATATCAAGCTGAATGATTGTGATACCAATGTTTCCAGTAATGCAGCTGTTGCATTCCTGGGTACTACTGT
CACCAGTAATGACGATACGTTAGCGCTGCAGAGTTCAGCGGCAGGCTCTGCCCAAAATGTCGGTATTCAAATTTTGGACC
GTACGGGTGAGGTATTAATACTTGATGGGGCCACTTTTAGTGCTAAAACCGACTTGATTGATGGCACGAATATACTGCCA
TTCCAGGCTCGTTATATTGCTCTCGGGCAGTCCGTAGCTGGTACTGCAAACGCTGATGCGACCTTCAAAGTTCAATATCT
ATAA
>102651_4_4_248
ATGAATATGGGTCTTTTTTACGGTTCCAGCACCTGTTACACCGAAATGGCGGCAGAAAAAATCCGCGATATTATCGGCCC
AGAACTGGTGACCTTACATAACCTCAAGGACGACTCCCCGAAATTAATGGAGCAGTACGATGTGCTCATTCTGGGTATCC
CGACCTGGGATTTTGGTGAAATCCAGGAAGACTGGGAAGCCGTCTGGGATCAGCTCGACGACCTGAACCTTGAAGGTAAA
ATTGTTGCGCTGTATGGGCTTGGCGATCAACTGGGATACGGCGAGTGGTTCCTCGATGCGCTCGGTATGCTGCATGACAA
ACTCTCGACCAAAGGCGTGAAGTTCGTCGGCTACTGGCCAACGGAAGGATATGAATTTACCAGCCCGAAACCGGTGATTG
CTGACGGGCAACTGTTCGTGGGTCTGGCGCTGGATGAAACTAACCAGTATGACCTTAGCGACGAGCGTATTCAGAGCTGG
TGCGAGCAAATCCTCAACGAAATGGCAGAGCATTACGCCTGA
>400791_55_55_3
ATGTCTGACCGCGCCACTACCACAGCTTCCTTAACGTTCGAGTCGCTTTATGGCACACATCACGGCTGGTTGAAAAGCTG
GCTGACGCGCAAACTCCAGTCTGCTTTTGATGCAGATGACATTGCCCAGGACACTTTTTTGCGGGTAATGGTCAGCGAAA
CGCTCTCGACGATCCGCGATCCTCGCTCCTTCCTCTGCACTATCGCCAAACGCGTGATGGTGGACCTGTTTCGCCGAAAC
GCGCTGGAAAAAGCGTATCTGGAGATGCTGGCGCTTATGCCGGAGGGGGGAGCGCCTTCACCTGAGGAACGCGAAAGCCA
ACTCGAGACCCTACAACTCCTCGACAGCATGCTGGACGGGCTAAACGGCAAAACACGTGAAGCGTTTCTGCTTTCGCAAC
TGGATGGTCTGACATACAGCGAGATTGCGCACAAACTCGGTGTTTCCATCAGCTCCGTGAAAAAATACGTGGCGAAAGCC
GTCGAGCACTGCCTGCTGTTCCGTCTGGAGTATGGGTTATGA
>102712_13_13_21
ATGGAATCCCTGACGTTACAACCCATCGCTCGTGTCGATGGCACTATTAATCTGCCCGGTTCCAAGAGCGTTTCTAACCG
CGCTTTATTGCTGGCGGCATTAGCACACGGCAAAACAGTATTAACCAATCTGCTGGATAGCGATGACGTGCGCCATATGC
TGAATGCATTAACAGCGTTAGGGGTAAGCTATACGCTTTCAGCCGATCGTACGCGTTGCGAAATTATCGGTAACGGCGGT
CCATTACACGCAGAAGGTGCCCTGGAGTTGTTCCTCGGTAACGCCGGAACGGCAATGCGTCCGCTGGCGGCAGCTCTTTG
TCTGGGTAGCAATGATATTGTGCTGACCGGTGAGCCGCGTATGAAAGAACGCCCGATTGGTCATCTGGTGGATGCGCTGC
GCCTGGGCGGGGCGAAGATCACTTACCTGGAACAAGAAAATTATCCGCCGTTGCGTTTACAGGGCGGCTTTACTGGCGGC
AACGTTGACGTTGATGGCTCCGTTTCCAGCCAATTCCTCACCGCACTGTTAATGACTGCGCCTCTTGCGCCGGAAGATAC
GGTGATTCGTATTAAAGGCGATCTGGTTTCTAAACCTTATATCGACATCACACTCAATCTGATGAAGACGTTTGGTGTTG
AAATTGAAAATCAGCACTATCAACAATTTGTCGTAAAAGGCGGGCAGTCTTATCAGTCTCCGGGTACTTATTTGGTCGAA
GGCGATGCATCTTCGGCTTCTTACTTTCTGGCAGCAGCAGCAATCAAAGGCGGCACTGTAAAAGTGACCGGTATTGGACG
TAACAGTATGCAGGGTGATATTCGCTTTGCTGATGTGCTGGAAAAAATGGGCGCGACCATTTGCTGGGGCGATGATTATA
TTTCCTGCACGCGTGGTGAACTGAACGCTATTGATATGGATATGAACCATATTCCCGATGCGGCGATGACCATTGCCACG
GCGGCGTTATTTGCAAAAGGCACCACCACGCTGCGCAATATCTATAACTGGCGTGTTAAAGAAACCGATCGCCTGTTTGC
GATGGCAACAGAACTGCGTAAAGTCGGTGCGGAAGTAGAAGAGGGGCACGATTACATTCGTATCACTCCACCGGAAAAAC
TGAACTTTGCCGAGATCGCGACATACAATGATCACCGGATGGCGATGTGTTTCTCGCTGGTGGCGTTGTCAGATACACCA
GTGACGATTCTTGATCCCAAATGTACGGCCAAAACATTTCCGGATTATTTCGAGCAGTTGGCGCGGATTAGCCAGGCAGC
CTGA
>ENVIRA_8_11_c41_41_3
ATGATTAAAAAAGCTTCGCTGCTGACGGCGTGTTCTGTCACAGCCTTTTCCGCTTGGGCACAGGATACCAGCCCGGATAC
TCTCGTCGTTACTGCTAACCGTTTTGAACAGCCGCGCAGCACTGTGCTTGCACCAACCACCGTTGTGACCCGTCAGGATA
TCGACCGCTGGCAGTCGACCTCGGTCAATGATGTGCTGCGCCGTCTTCCGGGCGTCGATATCACCCAAAACGGCGGTTCA
GGTCAGCTCTCATCTATTTTTATTCGCGGTACAAATGCCAGTCATGTGTTGGTGTTAATTGATGGCGTACGCCTGAATCT
GGCGGGGGTGAGTGGTTCTGCCGACCTTAGCCAGTTCCCTATTGCGCTTGTCCAGCGTGTTGAATATATCCGTGGGCCGC
GCTCCGCTGTTTATGGTTCCGATGCAATAGGCGGGGTGGTGAATATCATCACGACGCGCGATGAACCCGGAACGGAAATT
TCAGCAGGGTGGGGAAGCAATAGTTATCAGAACTATGATGTCTCTACGCAGCAACAACTGGGGGATAAGACACGGGTAAC
GCTGTTGGGCGATTATGCCCATACTCATGGTTATGATGTTGTTGCCTATGGTAATACCGGAACGCAAGCGCAGACAGATA
ACGATGGTTTTTTAAGTAAAACGCTTTATGGCGCGCTGGAGCATAACTTTACTGATGCCTGGAGCGGCTTTGTGCGCGGC
TATGGCTATGATAACCGTACCAATTATGACGCGTATTATTCTCCCGGTTCACCGTTGCTCGATACCCGTAAACTCTATAG
CCAAAGTTGGGACGCCGGGCTGCGCTATAACGGCGAACTGATTAAATCACAACTCATTACCAGCTATAGCCATAGCAAAG
ATTACAACTACGATCCCCATTTTGGTCGTTATGATTCGTCGGCGACGCTCGATGAGATGAAGCAATACACCGTCCAGTGG
GCAAACAATGTCATCGTTGGTCACGGTAGTATTGGTGCGGGTGTCGACTGGCAGAAACAGACTACGACGCCGGGTACAGG
TTATGTTGAGAATGGATATGATCAACGTAATACCGGCATCTATCTGACCGGGCTGCAACAAGTCGGCGATTTTACCTTTG
AAGGCGCAGCACGCAGTGACGATAACTCACAGTTTGGTCGTCATGGAACCTGGCAAACCAGCGCCGGTTGGGAATTCATC
GAAGGTTATCGCTTCATTGCTTCCTACGGGACATCTTATAAGGCACCAAATCTGGGGCAACTGTATGGCTTCTACGGAAA
TCCGAATCTGGACCCGGAGAAAAGCAAACAGTGGGAAGGCGCGTTTGAAGGCTTAACCGCTGGGGTGAACTGGCGTATTT
CCGGATATCGTAACGATGTCAGTGACTTGATCGATTATGATGATCACACCCTGAAATATTACAACGAAGGGAAAGCGCGG
ATTAAGGGCGTCGAGGCGACCGCCAATTTTGATACCGGACCACTGACGCATACTGTGAGTTATGATTATGTCGATGCGCG
CAATGCGATTACCGACACGCCGTTGTTACGCCGTGCTAAACAGCAGGTGAAATACCAGCTCGACTGGCAGTTGTATGACT
TCGACTGGGGTATTACTTATCAGTATTTAGGCACTCGCTATGATAAGGATTACTCATCTTATCCTTATCAAACCGTTAAA
ATGGGCGGTGTGAGCTTGTGGGATCTTGCGGTTGCGTATCCGGTCACCTCTCACCTGACAGTTCGTGGTAAAATAGCCAA
CCTGTTCGACAAAGATTATGAGACAGTCTATGGCTACCAAACTGCAGGACGGGAATACACCTTGTCTGGCAGCTACACCT
TCTGA
>TW10598_hyb_c35_35_7
ATGCCTGAATCGTTGATGGTCATACGTTCTTCCTCGACGCTGCGTAAGCATTGGGAATGGATGACGTTCTCCGCAGATAG
CGTATCTTCGGTACATACGCTCACGGACGATCTTCCGCTGGAGTCGCTGGCCGATCAGCCCGGTGCCGGAAATGTTCATC
TTTTGATCCCACCAGAGGGCCTTTTATATCGTTCCCTCACGCTGCCCAACGCCAAATACAAACTCACCGCACAAACATTA
CAATGGCTGGCAGAGGAGACGTTACCCGACAACACCCAGGACTGGCACTGGACGGTTGTCGATAAACAAAACGAAAGTGT
CGAGGTGATAGGCATTCAGTCGGAGAAACTCAGTCGCTATCTTGAGCGTTTACATACTGCCGGACTCAACGTGACGCGGG
TTTTGCCAGATGGCTGCTATCTTCCCTGGGAAGTAGATAGCTGGACTCTGGTTAACCAGCAAACAAGCTGGCTCATTCGC
AGTGCCGCACATGCCTTCAACGAACTGGATGAACACTGGTTACAGCATCTTGCTGCCCAGTTTCCGCCTGAGAATATGCT
TTGTTATGGTGTAGTACCTCACGGCGTTGCAGCGGCCAATCCACTTATCCAGCATCCTGAAATACCATCACTGAGTTTGT
ATTCTGCCGATATTGCATTCCAGCGCTATGACATGCTGCATGGTATTTTTCGTAAACAGAAAACTGTAAGCAAATCGGGA
AAATGGCTCGCCCGCCTGGCAGTAAGCTGTCTCGTTCTCGCCATTCTTTCTTTTGTTGGCAGCCGGAGCATCGCGCTCTG
GCATACGCTTAAGATTGAAGATCAACTTCAGCAACAACAGCAAGAAACCTGGCAACGTTATTTCCCGCAGATCAAACGCA
CCCACAATTTTCGTTTTTACTTTAAGCAGCAACTCGCTCAGCAATATCCTGAAGCTGTGCCGTTGCTCTATCATTTACAA
ACACTTCTGCTGGAACACCCTGAACTGCAGTTAATGGAGGCGAACTATAGCCAGAAGCAAAAGTCGCTGACCTTAAAAAT
GAGTGCTAAGAGTGAAGCTAATATCGATCGTTTCTGTGAGTTAACACAGTCCTGGCTTCCGATGGAAAAAACAGAAAAAG
ATCCGGTCAGTGGTGTATGGACAGTAAGGAACTCAGGGAAATGA
>102712_33_33_29
ATGAAAAAAGCGGGTCTTCTTTTTTTGGTGATGATAGTTATCGCCGTTGTGGCTGCCGGTATTGGTTACTGGAAATTAAC
CGGTGAAGAGTCGGATACATTACGTAAGATTGTCCTTGAGGAATGTTTGCCCAATCAGCAGCAAAATCAAAATCCTTCGC
CATGTGCGGAAGTCAAACCCAATGCCGGATACGTGGTTTTAAAAGATCTTAATGGTCCACTGCAATATCTGTTGATGCCA
ACGTATCGTATTAACGGTACTGAAAGTCCTTTGTTGACCGATCCTTCAACGCCGAACTTCTTTTGGTTGGCCTGGCAGGC
GCGTGATTTTATGAGCAAAAAATACGGCCAGCCGGTTCCCGATCGCGCGGTTTCTTTGGCGATCAACTCCCGCACCGGGC
GTACGCAAAACCATTTTCATATTCATATCTCTTGTATTCGTCCTGATGTGCGCGAACAACTGGATAACAATCTGGCGAAC
ATCAGCAGCCGCTGGTTGCCACTGCCAGGTGGTTTGCGCGGGCATGAATACCTGGCGCGTCGGGTAACGGAAAGCGAACT
GGTACAACGCAGCCCATTTATGATGCTGGCAGAAGAAGTACCTGAGGCGCGGGAACATATGGGAAGCTACGGGCTGGCGA
TGGTACGGCAGAGTGATAACTCATTTGTATTGCTGGCGACACAACGAAATCTACTGACGCTTAACCGTGCTTCAGCCGAG
GAAATTCAGGATCATCAGTGTGAGATTTTGCGTTAA
>ENVIRA_8_11_c1_1_103
ATGAAACAGGGGCTGGAAGATGTTTCTGGTCTGCTGGAACTGGCTGTAGAAGCTGACGACGAAGAAACCTTTAACGAAGC
CGTTGCTGAACTCGACGCCCTGGAAGAAAAACTGGCGCAGCTTGAGTTCCGCCGTATGTTCTCTGGCGAATATGACAGCG
CCGACTGCTACCTCGATATTCAGGCGGGGTCTGGCGGTACGGAAGCACAGGACTGGGCGAGCATGCTTGAGCGTATGTAT
CTGCGCTGGGCAGAATCGCGTGGTTTCAAAACTGAAATCATCGAAGAGTCGGAAGGTGAAGTGGCGGGTATTAAATCCGT
GACGATCAAAATCTCCGGCGATTACGCTTACGGCTGGCTGCGTACAGAAACTGGCGTTCACCGCCTGGTGCGTAAAAGCC
CGTTTGACTCCGGCGGTCGTCGCCACACATCGTTCAGCTCTGCGTTTGTTTACCCGGAAGTTGATGATGATATTGATATC
GAAATCAACCCGGCGGATCTGCGCATTGACGTTTATCGCGCGTCCGGCGCGGGCGGTCAGCACGTTAACCGTACCGAATC
TGCGGTGCGTATTACCCACATCCCAACCGGGATCGTGACCCAATGCCAGAACGACCGTTCCCAGCACAAGAACAAAGACC
AGGCCATGAAGCAGATGAAAGCGAAGCTTTATGAACTGGAGATGCAGAAGAAAAATGCCGAGAAACAGGCGATGGAAGAT
AACAAATCCGACATCGGCTGGGGCAGCCAGATTCGTTCTTATGTCCTTGATGACTCCCGCATTAAAGATCTGCGTACCGG
GGTAGAAACCCGCAACACGCAGGCCGTGCTGGACGGCAGCCTGGATCAATTTATCGAAGCAAGTTTGAAAGCAGGGTTAT
GA
>102712_6_6_65
ATGCCGAAGAAAAATGAGGCTCCCGCCAGCTTTGAAAAGGCGCTGAGCGAGCTGGAACAGATTGTAACCCGTCTGGAAAG
TGGCGACCTGCCGCTGGAAGAGGCGCTGAACGAGTTCGAACGCGGCGTGCAGCTGGCACGTCAGGGGCAGGCCAAATTAC
AACAAGCCGAACAGCGCGTACAAATTCTGCTGTCTGACAATGAAGACGCCTCTCTAACCCCTTTTACACCGGACAATGAG
TAA
>throopD_c35_35_63
ATGATTATGGCGAAACTGAAGTCAGCGAAAGGGAAGAAATTTCTCTTTGGTTTGTTGGCGGTTTTCATTATTGCGGCGTC
GGTTGTGACTCGCGCGACTATCGGCGGCGTTATAGAACAGTACAATATTCCGCTGTCTGAGTGGACGACATCAATGTATG
TGATTCAGTCATCGATGATTTTTGTTTATAGCCTGGTCTTTACTGTGTTGCTGGCAATCCCGTTGGGAATTTATTTCCTT
GGCGGCGAAGAGCAGTAA
>102771_7_7_38
ATGGCTTCACTTATTCAGGTGCGCGATTTGCTGGCGTTACGGGGCCGTATGGAAGCGGCCCAGATAAGCCAGACATTGAA
CACTCCACAGCCAATGATTAACGCCATGCTGCAACAACTGGAAAGTATGGGCAAAGCCGTGCGGATTCAGGAAGAACCTG
ACGGCTGCCTCTCTGGCAGTTGTAAAAGCTGCCCGGAAGGAAAAGCCTGTCTGCGCGAGTGGTGGGCGCTGCGTTAA
>MP021566_1_c11_11_11
ATGATTCGCAAGTATTGGTGGCTCGTCGTTTTCGCTGTCTTCGTTTTTCTGTTTGATACTTTACTGATGCAGTGGATTGA
ACTGCTGGCAACAGAAACAGACAAATGCCGCAATATGAACTCAGTTAATCCACTAAAACTGGTTAACTGTGACGAACTGA
ATTTTCAGGACAGAATGTGA
>102651_5_5_138
ATGGAAACTACTGTATTTTTAAGTAATCGCAGTCAGGCCGTCAGATTACCGAAAGCGGTCGCTCTGCCAGAAGACGTTAA
GAAAGTAGAAATTATTGCGATTGGTCGTACAAGAATCATCACTCCCGCCGGTGAGTCCTGGGACAGTTGGTTTGATGGCG
AAAATGTGAGTGCGGATTTTATGGATATCCGTGATCAACCCGCAATGCAGGAAAGGGAATCATTTTGA
>302662_402_402_3
ATGGCTATTGAACGTACTTTTTCCATCATCAAACCGAACGCGGTAGCAAAAAACGTCATTGGTAATATCTTTGCGCGCTT
TGAAGCTGCAGGGTTCAAAATTGTCGGCACCAAAATGCTGCACCTGACCGTTGAACAGGCACGTGGCTTTTATGCTGAAC
ACGATGGAAAACCGTTCTTTGATGGTCTGGTTGAATTCATGACCTCTGGCCCGATCGTGGTTTCCGTGCTGGAAGGTGAA
AACGCCGTTCAGCGTCACCGCGATCTGCTGGGCGCGACCAATCCGGCAAACGCACTGGCTGGTACTCTGCGCGCTGATTA
CGCTGACAGCCTGACCGAAAACGGTACCCACGGTTCTGATTCCGTCGAATCTGCCGCTCGCGAAATCGCTTATTTCTTTG
GCGAAGGCGAAGTGTGCCCGCGCACCCGTTAA
>TW10598_hyb_c35_35_12
ATGCGCGCAACGGATAAGCAACGCGGTTTTACATTACTGGAAATTATGGTGGTGATCGTCATTATCGGCGTACTTGCCAG
CCTGGTGGTTCCTAACCTAATGGGCAATAAAGAAAAGGCGGATAAGCAAAAAGCCGTCAGCGATATTGTGGCGCTGGAAA
ACGCCCTTGATATGTACAAACTCGACAATCATCACTATCCAACCACAAATCAGGGGCTTGAATCCTTAGTAGAAGCGCCG
ACACTGCCACCGCTGGCCGCAAACTATAACAAGGAAGGTTATATCAAGCGTCTGCCTGCCGATCCCTGGGGCAATGATTA
TGTCCTCGTTAATCCTGGTGAACATGGTGCATACGATCTGCTTTCAGCAGGGCCCGATGGTGAAATGGGAACCGAGGACG
ACATCACCAACTGGGGTTTGAGCAAGAAGAAAAAGTAA
>302687_73_73_15
ATGCGACAACGGACTATTGTATGCCCTTTGATTCAAAATGATGGTGCTTATTTGCTGTGTAAAATGGCCGACGATCGCGG
CGTTTTCCCCGGTCAATGGGCGCTTTCGGGTGGCGGCGTGGAGTCTGGCGAACGAATTGAAGAGGCACTACGCCGCGAAA
TTCGCGAAGAACTGGGAGAACAGCTGCTTTTGACAGAAATCACGCCGTGGACCTTCAGCGATGATATTCGCACCAAGACG
TATGCAGATGGTCGCAAGGAAGAGATTTATATGATTTACCTGATTTTTGACTGCGTTTCTGCCAACCGAGAAGTGAAAAT
AAACGAAGAGTTTCAGGACTACGCGTGGGTAAAACCTGAAGATCTGGTGCATTATGATTTAAATGTTGCCACCCGAAAAA
CGTTACGTTTGAAAGGTCTTCTTTAA
>200146_20_20_98
ATGAATAACCATTTTGGTAAAGGCTTAATGGCGGGATTAAAAGCAACGCATGCCGACAGTGCGGTTAATGTGACAAAATT
CTGTGCCGATTATAAACGCGGTTTTGTATTAGGCTACTCACACCGGATGTACGAAAAGACCGGAGATCGCCAGCTTAGCG
CCTGGGAAGCGGGTATTCTGACGCGCCGCTATGGACTGGATAAAGAGATGGTAATGGATTTCTTTCGTGAGAATAATTCC
TGTTCTACGTTGCGCTTTTTTATGGCCGGTTATCGCCTCGAAAATTGA
>TW14425_c7_7_37
ATGGATAAGAAATCTGCTCGTATCCGTCGTGCGACCCGCGCACGCCGCAAGCTCCAGGAGCTGGGCGCAACTCGCCTGGT
GGTACATCGTACCCCGCGTCACATTTACGCACAGGTAATTGCACCGAACGGTTCTGAAGTTCTGGTAGCTGCTTCTACTG
TAGAAAAAGCTATCGCTGAACAACTGAAGTACACCGGTAACAAAGACGCGGCTGCAGCTGTGGGTAAAGCTGTCGCTGAA
CGCGCTCTGGAAAAAGGCATCAAAGATGTATCCTTTGACCGTTCCGGGTTCCAATATCATGGTCGTGTCCAGGCACTGGC
AGATGCTGCCCGTGAAGCTGGCCTTCAGTTCTAA
>400791_2_2_101
ATGAAGCGTGAAGAAATCGCTGATCTGATGGCGTTTGTCGTCGTTGCAGAGGAGCGTAGCTTCACTCGTGCAGCAGCCCG
CCTGAGCATGGCGCAGTCAGCTTTAAGCCAGATAGTGCGTCGTATAGAAGAACGATTGGGATTGCGGCTTCTGACGCGAA
CCACGCGCAGCGTTGTTCCAACTGAAGCGGGCGAGCATCTTTTGTCTGTTCTTGGCCCTATGTTGCATGACATAGATTCA
GCCCTGGCATCCCTGAGCGAGCTGCAGAACCGCCCATCCGGGACAATACGTATTACTACTGTAGAACATGCAGCAAAAAC
GATATTGTTACCAGCAATGCGCACATTCCTGAAATCGCATCCTGAAATTGATATTCAGCTCACCATTGATTATGGTTTGA
CCGATGTCGTTTCTGAACGTTTTGATGCAGGCGTCCGTCTGGGTGGGGAGATGGATAAAGATATGATCGCCATTCGAATC
GGGCCAGATATACCAATGGCTATTGTTGGCTCACCGGATTATTTTTCTCGCCGAAGTGTTCCAACGTCAGTGTCACAATT
AATAGATCATCAGGCAATTAATTTGTATCTTCCCACATCGGGTACAGCAAATCGCTGGAGATTAATACGCGGTGGACGTG
AAGTTCGTGTTCGCATGGAAGGTCAGCTTTTACTGAATACGATAGACCTGATCATTGATGCTGCAATTGATGGGCATGGA
TTGGCGTATCTACCTTATGATCAGGTTGAGCGGGCTATTAAAGAAAAAAAACTGATACGTGTTTTGGATAAATTCACACC
AGATTTACCCGGTTATCACCTGTACTATCCACACCGTCGACATGCTGGCTCGGCATTCTCATTATTTATAGATAGGCTGA
AGTATAAAGGTGCTGTTTAG
>102771_19_19_97
ATGGTTAAAGTTTATGCCCCGGCTTCCAGTGCCAATATGAGCGTCGGGTTTGATGTGCTCGGGGCGGCGGTGACACCTGT
TGATGGTGCATTGCTCGGAGATGTAGTCACGGTTGAGGCGGCAGAGACATTCAGTCTCAACAACCTCGGACGCTTTGCCG
ATAAGCTGCCGTCAGAACCACGGGAAAATATCGTTTATCAGTGCTGGGAGCGTTTTTGCCAGGAGCTTGGCAAGCAAATT
CCAGTGGCGATGACTCTGGAAAAGAATATGCCAATCGGTTCGGGCTTAGGCTCCAGCGCCTGTTCGGTGGTCGCGGCGCT
GATGGCGATGAATGAACACTGTGGCAAGCCGCTTAATGACACTCGTTTGCTGGCTTTGATGGGCGAGCTGGAAGGACGAA
TCTCCGGCAGCATTCATTACGACAACGTGGCACCGTGTTTTCTTGGTGGTATGCAGTTGATGATCGAAGAAAACGACATC
ATCAGCCAGCAAGTGCCAGGGTTTGATGAGTGGCTGTGGGTGCTGGCGTATCCGGGGATTAAAGTCTCGACGGCAGAAGC
CAGGGCTATTTTACCGGCGCAGTATCGCCGCCAGGATTGCATTGCGCACGGGCGACATCTGGCTGGCTTCATTCACGCCT
GCTATTCCCGTCAGCCTGAGCTTGCCGCGAAGCTGATGAAAGATGTTATCGCTGAACCCTACCGTGAACGGTTACTGCCT
GGCTTCCGGCAGGCGCGGCAGGCGGTCGCGGAAATCGGCGCGGTAGCGAGCGGTATCTCCGGCTCCGGCCCGACCTTGTT
CGCTCTATGTGACAAGCCGGATACCGCCCAGCGCGTTGCCGACTGGTTGGGTAAGAACTACCTGCAAAATCAGGAAGGTT
TTGTTCATATTTGCCGGCTGGATACGGCGGGCGCACGAGTACTGGAAAACTAA
>102651_19_19_18
ATGCACATCACCCTCCGGCAGTTGGAAGTTTTTGCAGAAGTATTGAAAAGTGGATCAACCACCCAGGCGTCGGTGATGCT
GGCGTTGTCGCAATCAGCAGTGAGCGCAGCCTTGACCGACCTGGAAGGGCAGCTTGGCGTGCAACTGTTTGATCGCGTGG
GGAAAAGACTGGTTGTTAATGAACACGGGCGGCTGCTCTATCCGCGTGCGTTGGCATTGCTTGAACAGGCGGTTGAAATC
GAACAACTGTTTCGCGAAGACAACGGCGCGATTCGTATCTATGCCAGTAGTACCATCGGTAACTACATTCTGCCTGCAGT
TATCGCCCGTTATCGCCATGATTATCCGCAGTTGCCGATTGAACTTAGCGTTGGGAACAGCCAGGACGTGATGCAAGCGG
TGCTGGATTTCCGCGTTGATATTGGTTTTATTGAAGGACCGTGCCACAGCACTGAAATTATTTCTGAACCGTGGCTGGAA
GACGAGCTGGTGGTTTTCGCCGCGCCGACTTCGCCGTTGGCCCGTGGTCCGGTCACCTTAGAGCAGCTGGCCGCTGCGCC
GTGGATCCTGCGTGAACGCGGTTCCGGCACGCGGGAGATTGTCGATTATCTATTGCTGTCACATTTACCGAAGTTTGAGA
TGGCGATGGAATTAGGTAACTCCGAGGCAATCAAACATGCGGTGCGTCATGGGTTGGGAATTAGTTGCCTGTCGCGACGG
GTGATTGAAGATCAATTGCAGGCAGGCACATTAAGTGAAGTTGCGGTCCCTCTGCCGCGCCTGATGCGTACGTTGTGGCG
TATACATCATCGGCAAAAACACCTTTCCAACGCGCTACGGCGCTTTCTGGACTATTGCGATCCCGCGAATGTACCGCGTT
AA
>Jurua_18_11_335_133_81
ATGGCTATCTCAATCAAGACCCCAGAAGATATCGAAAAAATGCGCGTCGCTGGCCGACTGGCTGCCGAAGTGCTGGAGAT
GATCGAACCGTATGTTAAACCGGGCGTCAGCACCGGCGAGCTGGATCGCATCTGTAATGATTACATTGTTAATGAACAAC
ACGCGGTTTCTGCCTGCCTCGGCTATCACGGCTATCCGAAATCCGTTTGCATCTCTATTAATGAAGTGGTGTGCCACGGT
ATCCCGGACGATGCTAAGCTGCTGAAAGATGGCGATATCGTTAACATTGATGTCACCGTAATCAAAGATGGTTTCCACGG
CGATACCTCGAAAATGTTTATCGTCGGTAAGCCGACCATCATGGGCGAACGTCTGTGCCGCATCACGCAAGAAAGCCTGT
ACCTGGCGCTGCGCATGGTCAAACCAGGCATTAACCTGCGCGAAATCGGTGCGGCGATTCAGAAGTTTGTCGAAGCAGAA
GGCTTCTCCGTCGTTCGTGAATATTGTGGACACGGTATTGGTCGCGGCTTCCATGAAGAACCGCAGGTGCTGCACTATGA
CTCCCGTGAAACCAACGTCGTGCTGAAACCGGGGATGACGTTCACCATTGAGCCAATGGTCAACGCGGGTAAAAAAGAGA
TCCGCACCATGAAAGATGGCTGGACGGTAAAAACCAAAGATCGCAGCTTGTCTGCACAATATGAGCATACTATTGTGGTG
ACTGATAACGGCTGCGAAATTTTGACGCTACGCAAGGATGACACCATCCCGGCGATAATCTCGCACGACGAATAA
>TW10828_c6_6_11
ATGGGGAAAGAAGTGATGGGAAAAAAAGAGAACGAGATGGCGCAGGAAAAAGAGCGTCCAGCCGGAAGCCAGAGTCTGTT
TCGCGGGTTGATGCTGATTGAGATTTTGAGCAACTATCCAAACGGTTGTCCGTTGGCGCATCTTTCGGAGCTGGCTGGTT
TAAATAAGAGTACCGTCCATCGCTTATTGCAGGGATTACAGTCCTGCGGCTATGTGACCACCGCGCCCGCCGCAGGGAGT
TACCGCCTGACTACCAAATTTATTGCCGTCGGGCAGAAGGCGCTGTCTTCGCTGAATATCATTCATATCGCCGCTCCGCA
TCTTGAGGCACTGAACATCGCCACTGGTGAAACCATTAACTTCTCCAGCCGCGAAGACGATCACGCTATTTTGATTTATA
AGCTGGAACCCACAACCGGGATGCTGCGAACCCGTGCCTATATTGGCCAGCATATGCCGCTCTACTGTTCCGCAATGGGC
AAGATCTACATGGCGTTTGGTCACCCGGACTACGTGAAGTCATACTGGGAAAACCATCAGCATGAGATCCAGCCGTTAAC
CCGCAATACCATTACCGAGCTGCCCGCGATGTTCGACGAACTGGCGCACATTCGTGAAAGCGGAGCGGCGATGGACAGAG
AAGAAAACGAACTCGGCGTCTCCTGTATTGCTGTTCCGGTGTTTAATATTCATGGGCGGGTGCCGTACGCCGTGTCGATT
TCGCTTTCGACATCACGTCTGAAACAGGTGGGGGAGAAAAATCTCCTGAAACCACTGCGTGAAACCGCGCAGGCTATTTC
TAATGAACTGGGATTTACTGTCAGGGACGACCAGGGCGCGATCACATAA
>402290_17_17_25
ATGCGTCGGCTGTTGCACTATCTCATCAATAATATTCGCGAGCATCTGATGCTTTATCTTTTTCTCTGGGGATTGTTGGC
AATTATGGATCTGATCTATGTGTTTTATTTTTAG
>401091_25_25_33
ATGTGGTATTTCGCATGGATTCTGGGAACGCTTCTTGCCTGTTCGTTTGGGGTAATCACCGCGCTGGCGCTTGAACACGT
CGAATCAGGCAAAGCCGGTCAAGAAGACATCTGA
>702324_91_91_102
ATGAGCGAAGCTCTCGGTATCACTGCATTTTATATATTCATAGCCGCAATTATTGTTGCTGCAGTGCTATACCTTGAACA
ACGCTGGTAG
>402290_18_18_64
GTGAATTTACTGACAGTGAGTACTGATCTCATCAGTATTTTTTTATTCACGACACTGTTTCTGTTTTTTGCCCGTAAGGT
GGCAAAAAAAGTCGGTTTAGTGGATAAACCAAACTTCCGCAAACGTCACCAGGGATTGATACCTCTCGTTGGGGGGATTT
CGGTTTACGCAGGGATTTGCTTCACGTTCGGAATTGTCGATTACTATATTCCGCATGCATCTCTCTATCTCGCTTGTGCC
GGTGTGCTTGTTTTCATTGGCGCGCTGGATGACCGTTTTGATATCAGCGTAAAAATCCGTGCCACCATACAGGCCGCTGT
TGGCATTGTTATGATGGTGTTCGGCAAACTTTATCTCAGTAGCCTGGGTTATATCTTTGGCTCCTGGGAGATGGTGCTCG
GACCGTTTGGTTACTTCCTGACGCTATTTGCCGTCTGGGCGGCCATTAATGCGTTCAACATGGTTGATGGCATTGATGGC
TTGCTGGGCGGGTTGTCCTGCGTCTCGTTTGCAGCAATCGGTATGATTTTGTGGTTCGACGGGCAAACCAGCCTCGCAAT
CTGGTGCTTTGCGATGATCGCCGCCATCCTGCCATACATCATGCTTAACCTTGGTATCCTGGGTCGCCGCTACAAAGTCT
TTATGGGTGATGCGGGCAGTACGCTGATTGGTTTTACCGTTATCTGGATCCTGCTCGAAACGACCCAGGGCAAAACCCAT
CCCATCAGCCCGGTTACCGCTTTGTGGATAATCGCCATTCCGCTAATGGATATGGTGGCGATTATGTACCGTCGCCTGCG
TAAAGGCATGAGCCCATTCTCTCCTGACCGTCAGCATATTCACCATTTGATCATGCGTGCCGGGTTTACTTCCCGTCAGG
CGTTTGTGCTGATTACCCTTGCCGCAGCACTGCTCGCTTCCATTGGCGTGCTGGCAGAATATTCTCATTTTGTCCCGGAG
TGGGTCATGCTGGTGCTCTTTTTGCTAGCATTCTTCCTCTATGGATATTGCATTAAGCGTGCCTGGAAAGTTGCTCGCTT
TATTAAGCGCGTAAAACGCAGACTGCGTAGAAATCGTGGTGGCAGCCCCAATTTAACCAAATAA
>TW10828_c5_5_205
ATGAAACTTATCGCTAACGGATTAAATAAACAATTTTTTAGTTCATTTTTACCACCTCCTGATACAGAAATTGATGGTGT
TGTCGCTGCCATTGCTTATGGCGATGATAAAACCTCGCTTTTGGATCACTGCATAAAAAACCATCACAGGCTCGATATTT
GGATGCGATATGATCATACTGTTCCGGTATCGCCCGCATTCTTATCAAAACTTCTCGCCAATGTTAAAAACAATATATTT
TGTAAACTCGTACCAGACTGCCTGCACTGCAAAATAATTTGGTGGAAAGGATATGGTGCTTATATTGGCTCTGCTAATTT
AACTGGGCGCGCGTGGTATTCGAATATTGAAGCTGGTGTATTTTATGATGAAAATGATCTGTATAACACAGGATTAATAG
AACAACTTGAAGAGTTTTTCGACAACTTATCTGACCTTGACTCTTGTATCGAACTTACTAAAGAGATAATTCAAGAACAA
CAGCAGTTACAAAAATTAAAACTTGAACAAGAGAAAAAAGAACAAGCAATCATAAAAAAACGACTTATACCCGAATGGGC
TGGTGTAAGTAACTATGATAAGATTAAATCAAGTGATAAACGCAAAGATGCTTTCCGTAAAGAATGGGAGAGTACACTTT
CGACAATACGAAATATATCCAGCCAGATAAACGATTTCAGGCCTGCATGGATATCAGAAGATACCCCAGCATTCTGGCAG
ACAGATCAGTTTTTACATGCGTATTATTATAATCAGGTTCGTAGGAATGATAAGACATTCCCTTATGAAGAGGATTATCA
GAACAACAGGAAAAACCCACAAGCGGCACTGATGAATATGCTGTCATGGTGGAAAAGTCTCTCTGAGCCACCTTCCCATG
AAGATATCAATCTTGGTATAAATGCTAACTATATTCGTGAGCACTTAGCAAAGAATAAGATTAATACCTTATCCGAGGAA
GAGTTACATAAAATATTTTCGTATACACATGCAACAATGGACCATGTGATAAAAATGAGCGTAGATACCTTTGGATTAAC
GAGTCGTATATCCCTAGATAAAGAAAAACGGGCGATTTTGTTTACTCAGTGGATAATGAAACAAACTAATAAAAACGGTA
TGACGATTGCAGAATTACTGAACTATGTACTTTATGATGGAAAGCAAGAGCTCATGTGGGAAAGAATATATCTGGCAGGA
AAAGATGATAACTATAAGTTTCAGCATTACGGAATCAACTCAATATCCGAAGTTGTCGGCTGGGCGCGTCCTGAAGTGAC
ACCGCCCAGAAATGGGAGAACTAATAAGGCGTTAAGAGCTTTAGGTTACCCTGTTAAAATTTATATCTAA
>401150_1_1_16
ATGAATAACATACAAATAAGAGACTATCAGCCTGGCGATTTTCAGCAACTATGCGCTATTTTCATTAGAGCGGTTACGAT
GACTGCCAGTCAGCATTATTCACCACAACAAATTGCCGCCTGGGCGCAGATTGACGAATCTCGCTGGAAGGAGAAACTCG
CGAAATCACAAGTGCGGGTTGCAGTCATTAATGCAAAACTGGTCGGCTTTATTACCTGCGTTGAACACTATATCGATATG
TTATTTGTTGACCCTGAATACACCCGCCGTGGGGTTGCCAGCGCTTTGTTAAAACCTTTGATTAAGTCTGAATCCGAACT
TACGGTGGACGCAAGCATAACCGCAAAACCCTTTTTTGAACGTTATGGTTTTCAGACAGTTAAGCAGCAACGCGTTGAAT
GTCGGGGAGAGTGGTTTATTAATTTTTATATGCGTTATAAACAGCAACATTAA
>401091_1_1_83
ATGGATGTACAGCAGTTTTTTGTCGTTGCCGTTTTTTTCCTTATTCCGATATTTTGTTTCCGCGAAGCATGGAAAGGCTG
GCGCGCAGGCGCGATTGATAAACGGGTTAAAAATGCACCGGAACCGGTGTATGTCTGGCGAGCAAAAAATCCCGGACTCT
TTTTCGCTTATATGGTGGCATATATCGGCTTCGGAATTTTATCTATCGGCATGATTGTTTATCTTATTTTCTATCGTTAA
>ENVIRA_8_11_c14_14_296
ATGGCATCTTTGTCAAGCATGGGTGAAAAATTTCGCCTGATTCGTGAAGCAGAAGGTATGACCCGCCAGGAGTTTGCGGA
TTGTGTTGGGCTGCCTTATGGGACGGTAACTAACTATGAGGTGAGGGGGAAGCAAGTAACAGAGGGTGCCTTACTTAAGG
TTACGAAACACCCTAAATTTAAGAAGTATGCTTATTGGTTATCAACAGATGAAACGATGCCGGAGGTCGGGCAAATTTCT
CCGGCTCTCTCTCTTGATGGTTCCTGCAATTCGGAGGGAGATCGCGTTTCAACCGAAACAATCCAAAAATTATCCCGCTG
A
>BCE019_MS_13_400_144_3
ATGTACGTTTGTCTTTGTAATGGTATCAGCGATAAAAAAATTCGTCAGGCTGTGCGCCAGTTTTCCCCTCACTCGTTCCA
GCAATTAAAAAAATTTATTCCGGTCGGCAATCAGTGCGGTAAATGTGTCCGGGCCGCGCGTGAAGTGATGGAGGATGAAT
TAATGCAGCTGCCGGAGTTTAAGGAGTCCGCATAA
>103338_28_28_63
ATGCCACTTCTCAATGATCTGCTCGATTTCAGTGACCATCCGCTTATGCCTCCGCCCTCTGCACAACTATTTGCAGAACA
CCTTCCCACCGAGTGGATACAACACTGCCTGACGCTTTCTGCTCATGCGACCGTTCGCCGCCGTCGTTTACCGGGGGACA
TGGTTATCTGGATGGTGGTGCAATGA
>100329_196_196_3
ATGTCAGAAGATGTTCCATTACCGAAAGTCAATCAGCGATACAAAGACGATCATGGTGCGCTTGTCACCCTGACCAGTGT
TGAGGAAACCCGGGTGGTGTTTATGCAGGACGGCTATCCGCATCCCTGCATGCGACCGATGTACAACTTTCTGGGAAAAT
TCAAACCCGAACCCCGGGAAGAAACAGAATAA
>ENVIRA_8_11_c20_20_14
ATGGATCAGGTCGTTGTTTTTCAAAAGATGTTTGAGCAAGTGAGAAAAGAGCAAAACTTCTCCTGGTTTTATTCAGAATT
AAAACATCACCGTATTGCACATTACATTTATTATCTGGCTACGGATAACATCAGAATTATTACTCACGATGACACGGTTT
TGTTATTAAGAGGAACCAGGAACCTGTTAAAAGTTAGTACGACCAAGAACCCTGCTAAAATAAAAGAGGCCGCATTGCTT
CATATTTGCGGAAAATCTACATTTCGGGAATACTGTTCAACACTAGCAGGCGCGGGCGTTTTCCGGTGGGTTACTGATGT
TAATCATAACAAACGCAGTTACTACGCCATTGATAATACGCTTTTATATATTGAAGATGTAGAAAATAATAAACCATTAA
TCTAG
>400791_1_1_149
ATGAACATTATTGAAGCTAACGTTGCTACCCCGGACGCTCGCGTCGCCATCACCATCGCGCGTTTCAACAACTTTATCAA
TGACAGCCTGCTGGAAGGTGCAATTGACGCACTGAAACGTATCGGTCAGGTAAAAGATGAAAACATTACCGTTGTTTGGG
TGCCTGGTGCCTATGAGCTGCCGCTGGCGGCGGGTGCACTGGCTAAAACCGGTAAATACGACGCGGTGATTGCGCTGGGT
ACGGTTATTCGTGGTGGCACTGCCCACTTTGAATATGTCGCTGGTGGTGCAAGCAACGGCCTGGCGCATGTTGCCCAGGA
CAGCGAAATTCCGGTTGCTTTTGGGGTTCTGACCACTGAAAGCATTGAACAAGCGATCGAACGTGCTGGCACCAAAGCTG
GCAACAAAGGTGCAGAAGCTGCACTGACCGCGCTTGAAATGATTAATGTATTGAAAGCCATCAAGGCCTGA
>302053_10_10_3
GTGAAGCAATTTCTTACTGCTATGTTCTTATTCATATCTTTTGGGGCTACAGCAGAGTGCTGGGTCGTTGGAGATATGCG
CGGAATAAGCTATTCAGAACGAAATAATTTCCATCCGGAAGAAGATGGTTTTAGTGGAACATTCATCATTAAGACAAACG
GTGAAGATGCCAGCATCACATATTCTGGGACAGATGCGGGCGGCATGGCTTACAAAGCATTGTCTAAAAACTCCATCATA
GGAATCGGCGCGAATGGCGAAACTCAACGCGTTATCGACTCATGGGTAATACATCCTACTGGAACAGTTTTAATGTCAAA
AACCATTTCCGGTTATGGAAATATGGATTCAACCAAAGCTTTTGTTGGAAAAGTAAAAAGAAAATGTTAG
>2854350_7_6_190
ATGGCCACTATCTCTTCAACTTCAATTCCTTCCATACAAACACAGAGTAGTAACAGGGCATCACAAGGTAGCGATGTTGC
TTCACAAATCGCGCGGATAAGTCAGCAAATCATCAAACTCACTCAACAAATTAAAGAGATTGTAGACACTAGCGGCAGTG
CTGAAGACAAGCAAAAACAGGCCGAATTGATTCAACAGCAAATCACCCTACTGGAAACACAACTGGCGCAGTTGCAGAAA
CAGCAGGCAGAAAAGGCGCAGGAGAAAGAGCAGTGTTTGTCTCTGAATGTATCCCTTCTAAATCCTGTTGAAAAAACGAC
TCATATCGATATCTATATCTGA
>400791_69_69_32
ATGAAAATGACAAAACTGGCCACATTATTTCTGACTGCCACTCTAAGCCTTGCCAGCGGTGCCGCACTGGCTGCCGATAG
CGGAGCGCAAACTAATAACGGCCAGGCAAACGCCGCAGCTGATGCGGGCCAGGTAGCCCCTGACGCCCGTGAAAATGTCG
CGCCAAATAACGTCGACAATAACGGGGTAAATACCGGTTCTGGTGGCACAATGCTGCATTCGGATGGTTCTTCAATGAAC
AATGACGGAATGACCAAAGATGAAGAGCACAAGAACACCATGTGCAAAGATGGTCGCTGTCCGGATATCAATAAAAAGGT
ACAAACCGGTGATGGCATCAATAATGATGTCGATACCAAAACCGACGGTACCACGCAGTAA
>gi|193067764|ref|NZ_AAJW02000004.1|_4_3
ATGGCTTTAAATCTTCAAGACAAACAAGCGATTGTTGCTGAAGTCAGCGAAGTAGCCAAAGGCGCGCTGTCTGCAGTAGT
TGCGGATTCCCGTGGCGTAACTGTAGATAAAATGACTGAACTGCGTAAAGCAGGTCGCGAAGCTGGCGTATACATGCGTG
TTGTTCGTAACACCCTGCTGCGCCGTGCTGTTGAAGGTACTCCGTTCGAGTGCCTGAAAGACGCGTTTGTTGGTCCGACC
CTGATTGCATACTCTATGGAACACCCGGGCGCTGCTGCTCGTCTGTTCAAAGAGTTCGCGAAAGCGAATGCAAAATTTGA
GGTCAAAGCCGCTGCCTTTGAAGGTGAGCTGATCCCGGCGTCTCAGATCGACCGCCTGGCAACTCTGCCGACCTACGAAG
AAGCAATTGCACGCCTGATGGCAACCATGAAAGAAGCTTCGGCTGGCAAACTGGTTCGTACTCTGGCTGCTGTACGCGAT
GCGAAAGAAGCTGCTTAA
>302662_48_48_37
ATGGCAACCGCTGGAATGCTTCTCAAACTCAACTCTCAAATGAACCGCGAGTTTTACGCATCCAATCTCTACCTTCACCT
GAGTAACTGGTGTTCTGAACAGAGTCTGAACGGCACCGCCACTTTCCTTCGCGCCCAGGCACAGAGTAATGTGACCCAAA
TGATGCGCATGTTTAACTTTATGAAGAGTGTCGGCGCTACCCCCATCGTTAAAGCCATTGATGTTCCCGGTGAAAAACTG
AACTCTCTGGAAGAACTGTTCCAAAAAACGATGGAAGAATACGAGCAACGTTCTAGTACGTTGGCACAGTTAGCCGATGA
AGCGAAAGAACTGAATGATGATTCAACCGTCAATTTCCTGCGCGATCTGGAAAAAGAACAGCAGCATGATGGTCTGTTGC
TGCAAACCATTCTTGATGAAGTGCGCAGTGCGAAACTTGCGGGTATGTGCCCTGTGCAGACCGACCAACATGTTCTGAAT
GTCGTGTCACACCAGCTGCATTGA
>gi|157154711|ref|NC_009801.1|_1_3534
GTGGCGAGCTATCGTAGCCAGGGACGTTGGGTAATCTGGCTCTCTTTCCTCATTGCGCTGTTGCTGCAAATCATGCCCTG
GCCGGATAACCTGATTGTTTTCCGGCCAAACTGGGTGTTACTCATCTTGTTGTATTGGATCCTGGCCTTGCCTCATCGCG
TAAATGTGGGCACAGGTTTTGTGATGGGTGCCATACTGGATCTGATCAGCGGCTCGACGCTTGGCGTACGCGTATTGGCG
ATGAGCATCATTGCTTACCTGGTGGCGCTGAAATACCAGCTTTTCCGCAACCTCGCATTATGGCAGCAGGCGCTGGTCGT
CATGTTGCTTTCGCTGGTGGTGGATATTATTGTTTTCTGGGCAGAGTTTTTAGTGATTAACGTCTCTTTCAGACCGGAAG
TGTTCTGGAGTAGTGTAGTCAATGGGGTGCTCTGGCCGTGGATTTTCTTGCTGATGCGTAAAGTCCGTCAGCAGTTTGCA
GTGCAATAA
>2854350_38_37_2
ATGCAGTTCACTTTTAATGAAGGCCACATTCAACTGCCGTCTCAATGGCAGGATCAGTCAATGCAGGTCCTGGTGTCCAC
AGATAACAGTGGCATCAACCTGGTCATTACCCGCGAAGCCGTTCCACAGGGAACCCTGACACCAGAGCTGTACCAGGAAA
CGCTGGCGCTGTACCAGGGCAAACTTGATGGGTACACCGAACATGCCTGCCGGGAAATCACTCTGGCAGAGGCCCCGGCC
TGGCTGCTGGATTATTCCTGGAACGGTCCGGAAGATGAGGGGAATCAGGGGCGGATTAGCCAGATAGCCGTATTCCAGCG
GCGTGGAGATACGCTGCTGACCTTCACTTTCAGCACCTCCTTATCCCTGAAGAACAGTCAAAAGACGATGCTGCTGGAGG
TGATAAAGAGCTTCACCCCGTTGCCACCGGAGAATGACATCCAAAAGGACCAGCCGCGCTGA
>gi|386612163|ref|NC_017641.1|_1_4148
ATGAAAGCATGCTTGTTACTATTTTTTTATTTTTCTCTTATTGGTCAATTGCATGGTGCTGATGTGAAAATAAAAGAAAA
CGAAAGTGTGATGGGATCTACAGCAATGACCTATGATTTAAGTGAAGAAAAGCTGATGAAACTGAAGTATAAATCACAAC
ATGGTGATTCAGAGGCATCATTTCGACTATATCAATATTACTGCTTTACTAAAAATAATATTGATAAACAATTGCGATTC
TTGGAAAGATCAGCATCTCAGGGGAATGTTACAGCGCAGTTTAATTATGGGGTCTTTTTATCAGATACAAATCCAACATT
ATCAGAATATTATAATTTGAATAGAGCTATTTATTGGATGGAATTCGCTGTAAATAACGGTAATATTGATGCAAAGAGCA
AACTTCAAGAGCTCAAAAAGCTAAAGCGAATGGATAGAAGGAAGAATAAGGAGAATCCGTAA
>Jurua_18_11_305_103_3
ATGAAACTCATGGAAACACTTAACCAGTGCATAAACGCTGGTCATGAAATGACGAAGGCTATCGCCATTGCACAGTTTAA
TGATGACAGCCCGGAAGCGAGGAAAATAACCCGGCGCTGGAGAATAGGTGAAGCAGCGGATTTAGTTGGGGTTTCTTCTC
AGGCTATCAGAGATGCCGAGAAAGCAGGGCGACTACCGCACCCGGATATGGAAATTCGAGGACGGGTTGAGCAACGTGTT
GGTTATACAATTGAACAAATTAATCATATGCGTGATGTGTTTGGTACGCGATTGCGACGTGCTGAAGACGTATTTCCACC
GGTGATCGGGGTTGCTGCCCATAAAGGTGGCGTTTACAAAACCTCAGTTTCTGTTCATCTTGCTCAGGATCTGGCTCTGA
AGGGGCTACGTGTTTTGCTCGTGGAAGGTAACGACCCCCAGGGAACAGCCTCAATGTATCACGGATGGGTACCAGATCTT
CATATTCATGCAGAAGACACTCTCCTGCCTTTCTATCTTGGGGAAAAGGACGATGTCACTTATGCAATAAAGCCCACTTG
CTGGCCGGGGCTTGACATTATTCCTTCCTGTCTGGCTCTGCACCGTATTGAAACTGAGTTAATGGGCAAATTTGATGAAG
GTAAACTGCCCACCGATCCACACCTGATGCTCCGACTGGCCATTGAAACTGTTGCTCATGACTATGATGTCATAGTTATT
GACAGCGCGCCTAACCTGGGTATCGGCACGATTAATGTCGTATGTGCTGCTGATGTGCTGATTGTTCCCACGCCTGCTGA
GTTGTTTGACTACACCTCCGCACTGCAGTTTTTCGATATGCTTCGTGATCTGCTCAAGAACGTTGATCTTAAAGGGTTCG
AGCCTGATGTACGTATTTTGCTTACCAAATACAGCAATAGTAATGGCTCTCAGTCCCCGTGGATGGAGGAGCAAATTCGG
GATGCCTGGGGAAGCATGGTTCTAAAAAATGTTGTACGTGAAACGGATGAAGTTGGTAAAGGTCAGATCCGGATGAGAAC
TGTTTTTGAACAGGCCATTGATCAACGCTCTTCAACTGGTGCCTGGAGAAATGCTCTTTCTATTTGGGAACCTGTCTGCA
ATGAAATTTTCGATCGTCTGATTAAACCACGCTGGGAGATTAGATAA
>Jurua_18_11_376_174_13
ATGACTTTTTCGTGGATTTCCACGGAACGCGAGAAGCAGGTTGTTAAGTTCAATACGTTGCGTGAAGATTTTGCCGGTCA
GGTGTTTCTCCTTCGGCACTTCTCTGGCGTAGTTGCTCCGATCATCGCTGGTCACCATGCCGGTACATTCCGTGGCCTGA
AAGTGTAA
>401091_31_31_16
ATGACCGCTATGAGCACTGCAATTACACGCCAGATCGTTCTCGATACCGAAACCACCGGTATGAACCAGATTGGTGCGCA
CTATGAAGGCCACAAGATCATTGAGATTGGTGCCGTTGAAGTGGTGAACCGTCGCCTGACGGGCAATAACTTCCATGTTT
ATCTCAAACCCGATCGGCTGGTGGATCCGGAAGCCTTTGGCGTACATGGTATTGCCGATGAATTTTTGCTCGATAAGCCC
ACGTTTGCCGAAGTAGCCGATGAGTTCATGGACTATATCCGCGGCGCGGAGTTGGTGATCCATAACGCAGCGTTCGATAT
CGGCTTTATGGACTACGAGTTTTCGTTGCTTAAGCGCGATATTCCGAAGACCAATACCTTCTGTAAGGTCACCGATAGCC
TTGCGGTGGCGAGGAAAATGTTTCCTGGTAAGCGCAACAGCCTCGATGCGTTATGTGCCCGCTACGAAATAGATAACAGT
AAACGAACGCTACACGGGGCATTACTCGATGCACAGATCCTTGCGGAAGTTTATCTGGCGATGACCGGTGGTCAAACGTC
GATGGCTTTTGCGATGGAAGGAGAGACACAGCAGCAACAAGGTGAAGCAACAATTCAGCGCATTGTACGTCAGGCAAGTA
AGTTACGCGTTGTTTTTGCGACAGATGAAGAGCTTGCAGCTCATGAAGCCCGTCTTGATCTGGTGGAGAAGAAGGGCGGA
AGCTGCCTCTGGCGGGCATAA
>ctg7180000007310_55_59
ATGGGGCTTTGTAGTCGTTATAAAAGTCTTACATGCAATAGTTGCTCAATGCATTGCCAAATAATGCCAGAAGAGTCACC
GCGTTTGCAGTACTGCGCAAACTCGTGTTTTTGTATGTGGCCCGAAGAAAGTTCATATTTTAATCGTGGTGTGGTAGAAG
GTATCTTAACAAAAAACCACAATGCGAGATTAAGCGGATATATTTTTGTCGATTTTTCAGTAAGTTTTTTACGTCTATTC
CTTGAAAAAGACTGGATTGACTATCTTGCAAGTACTGACATGGGGATTGTTTTAGTCAGCGACCGCAATATGCAATCGTT
AGCTAATTACTGGCGAAAACACAACTCAGCAATATCTGCTGTCATATATAATGATGATGGTCTTGATGTTGCCAATGAAA
AGATCAGACAACTATTTATTGGTCGTTATTTATCATTTACCAGAGGTAACACATTAACTCAGATGGAATTCACCATAATG
GGGTATATGGTTTCTGGTTATAATCCATATCAGATTGCTGAAGTTCTGGATATGGATATCCGTAGCATCTACGCGTACAA
GCAACGAATCGAAAAGAGAATGGGTGGTAAAATAAACGAATTATTTATTCGTTCACATTCGGTCCAACATTGA
>ENVIRA_8_11_c43_43_7
ATGCGTCTGACAGCAAAACAGGTGACATGGCTGAAAGTTAGCCTGCATCTTGCCGGATTGTTGCCGTTTCTCTGGCTGGT
CTGGGCGATCAATCACGGTGGACTGGGTGCCGATCCGGTGAAAGATATTCAGCATTTTACCGGTCGCACTGCACTGAAAT
TTTTGCTGGCGACCTTGTTAATCACACCTCTGGCACGCTACGCAAAACAGCCGTTATTGATACGCACTCGCCGCCTGTTA
GGCTTATGGTGCTTTGCCTGGGCGACACTGCATTTAACCAGTTACGCATTGCTGGAGCTGGGCGTGAATAATCTGGCGTT
ATTAGGCAAGGAGTTAATTACCCGGCCTTATTTAACGTTAGGAATTATCAGCTGGGTTATTTTGCTTGCTTTAGCGTTTA
CTTCAACCCAGGCGATGCAGCGAAAACTCGGCAAGCACTGGCAACAGTTGCATAATTTCGTCTATCTTGTCGCGATCCTG
GCCCCAATACATTATCTGTGGTCAGTGAAGATTATTTCACCGCAACCGCTCATCTACGCTGGGCTGGCTGTACTGCTTTT
AGCCTTACGGTATAAGAAGTTGCGTTCCCTTTTTAACCGGTTACGCAAGCAGGTTCACAACAAATTATCTGTATAA
>gi|157154711|ref|NC_009801.1|_1_2546
ATGAAAATCAAAACTCGCTTCGCGCCAAGCCCAACAGGCTATCTGCACGTTGGCGGCGCGCGTACTGCTCTTTACTCCTG
GCTTTTTGCACGTAACCACGGCGGTGAGTTCGTGCTGCGTATTGAAGACACCGATCTTGAGCGTTCCACGCCGGAAGCTA
TCGAAGCCATTATGGATGGCATGAACTGGCTGAGCCTGGAGTGGGATGAAGGTCCGTACTACCAGACCAAACGTTTTGAT
CGCTACAATGCGGTGATCGATCAGATGCTGGAAGAGGGCACTGCTTATAAATGCTATTGCTCTAAAGAGCGCCTGGAAGC
GCTGCGCGAAGAGCAAATGGCGAAAGGTGAGAAGCCGCGTTATGACGGTCGCTGCCGCCACAGCCATGAGCATCATGCTG
ATGATGAACCGTGTGTCGTGCGTTTTGCTAATCCGCAGGAAGGTTCTGTTGTTTTTGACGATCAGATCCGTGGTCCGATC
GAGTTCAGCAACCAGGAGCTGGATGATCTGATTATCCGCCGTACCGATGGTTCCCCAACCTATAACTTCTGTGTGGTTGT
CGATGACTGGGATATGGAAATCACCCACGTTATCCGTGGCGAAGACCATATCAACAACACGCCGCGCCAGATCAACATTC
TTAAGGCCCTGAAAGCGCCGGTGCCGGTTTACGCGCACGTTTCTATGATCAATGGCGATGACGGTAAAAAACTGTCCAAA
CGTCACGGGGCAGTCAGCGTAATGCAGTATCGTGATGACGGTTATTTGCCAGAAGCACTGCTGAACTATCTGGTGCGTCT
GGGCTGGTCCCACGGCGATCAGGAAATCTTCACTCGTGAAGAGATGATCAAATACTTCACTTTGAATGCCGTCAGCAAAT
CTGCCAGTGCGTTCAACACCGACAAGCTGCTGTGGCTGAACCATCACTACATTAACGCGCTGCCGCCGGAGTATGTTGCT
ACTCACTTACAGTGGCACATTGAGCAGGAAAATATCGATACCCGTAACGGCCCGCAGCTGGCTGATCTGGTGAAACTGCT
GGGCGAACGCTGCAAGACGCTGAAAGAGATGGCACAGAGCTGCCGTTATTTCTACGAAGATTTTGCTGAGTTCGATGCCG
ATGCGGCGAAAAAACATCTGCGTCCGGTAGCGCGTCAGCCGCTGGAAGTGGTTCGTGACAAACTGGCCGCGATTACTGAC
TGGACCGCTGAAAACGTTCATCACGCTATTCAGGCGACGGCGGATGAGCTGGAAGTGGGTATGGGTAAAGTTGGTATGCC
GCTGCGTGTCGCCGTAACCGGTGCGGGGCAGTCTCCAGCACTGGATGTTACCGTTCACGCAATTGGTAAGACCCGCAGTA
TCGAGCGTATCAACAAAGCGCTGGATTTTATTGCTGAACGCGAAAATCAGCAGTAA
>TW10828_c15_15_5
ATGACTCGCTACCCGCAGCAGGCGAGTCATTTTTACTCGTTTATCATGCCAGATTACCCGTCATATCAGCGTTTCATCGT
TGGCACGGAAGATGCAATACCCGAAGTAAGACAACCACTGGAGGATTAA
>gi|323976902|gb|AEHW01000010.1|_55_62
ATGATTCTTGGATTCGGCAATAATGTTGTTTCAGCACTGGCTGGTGATATTACGACGATTCAGACTGATATTCCGGTGAT
GCCGGGCACGGGAGCTAAATTTGCAAAATTGCTTTCTGCCGATTTTGAAAATAAATCGAACGGGCAACGCGTCTATGCAA
AAATTACGCTTACCGATAATAAAGAGTCAGCGTTTGAGATTTGTCACCTGGTATCGGTAAGCGGTGATGTGCTGAAAGTC
ATTCGTGGGCAGGAAGGAACAACCGCGAAAGGTTGGTCCCTTAATGACGTTGTGGCTAACTTTGCCACACGTGGATCGGA
AAACTATTTCGTACAGATAGCGCAGCTTCAGAGCGGTCATTATATTGCGGGTGTTGCTGGCGGCACTGCAAATGCACTGA
CGCTGGAACTTCCCGCGACGTTTTTTGTTAATGGAGGCTCGGACTGGACGCTACGAACCCCGATTATCGTTTTCCCCGTT
CAGAACAATACCAACGCTGCAACGCTGCAATTAACACTGGGTGGAAGGGTTCTTGGTACGTTCCCGCTTTATAAGGGGAA
CAAGTCCGGGCTGGTAGCGAACGATATCATTAAAGGTATTCCTTTGATTTGCCTTCTTGATAGCGAGAAAAGCTATTTCA
GTGTGATAAACCCTGGAAATATCTATTCAGATTTTGATCTGCGATATGTAAAAAAATCTGGTGATTTGATGACCGGGGAA
CTGAAAATCCGTGGTGTTAATGCGCTGAGGATTTTCAACGAAGCCTTTGGTCTGATTTTTCGTCGTTCGGAAGAGTGCCT
GCACCTTATCCCTACCAGTGAAGGTCAGGGCGAGAATGGCGATATTGGTCCACTTCGACCGTTCACTATTAATCTGCGGA
CGGGTGAAATATCCATGTCGCATAAAGTGTCTGTTGGCGGCGGTTCTCAGGTCAATGGTGCGCTGGGTATCGGTGTTCAG
AACGCGCTGGGCGGAAACTCAATTGCTTTCGGGGATAACGATACCGGCCTGAAACAGAATGGTGATGGCCTGCTGGATGT
TTATGCCAATAGCGTGCATGTGTTGCGTTTTCAGAGTGGCAGTATCCAGAGTAATAAAGCTGTAAACGTTACAGGACGGG
TAACACCGTCAGACTACGGAAACTTTGATGCCCGTTACCAGACCAAAACAGGCGGCGTGCAGGATGTGCGTTATGGTTCC
GAAATGTATTACAACCCGGGAGGTAACCAGATATCCTGGACATTTCGCTCACCTTCAGGCCACGGGTTATCCGGTATTAA
TGTTCAGGAAACCGGAAGTAATTCGGCAGATAACATCGGCGGCGTGTATTACCGACCGCTTCAGAAACTGATTAACGGTA
CCTGGTATAACGTGGCGAGTGTTTAA
>303341_44_44_9
ATGTCCGTAGAAAATATTGTCAACATTAACGAATCTAACCTGCAACAGGTTCTTGAACAGTCGATGACCACTCCGGTGCT
GTTCTATTTTTGGTCTGAACGTAGCCAGCACTGTTTGCAGTTAACCCCGATCCTGGAAAGCCTCGCGGCGCAGTACAACG
GGCAATTTATTCTGGCGAAGCTGGACTGCGACGCGGAGCAGATGATTGCCGCCCAGTTTGGTCTGCGCGCGATTCCGACC
GTGTATCTGTTCCAGAACGGGCAACCGGTAGATGGCTTCCAGGGGCCGCAACCGGAAGAGGCGATCCGCGCCCTGCTGGA
TAAAGTGCTGCCGCGCGAAGAAGAGCTGAAAGCGCAGCAGGCGATGCAACTGATGCAGGAAGGCAATTACACCGATGCCC
TGCCATTGCTGAAAGACGCCTGGCAGTTGTCGAATCAGAACGGGGAGATCGGCCTGCTGCTGGCAGAAACGCTGATTGCG
CTGAACCGTTCTGAAGATGCGGAAGCGGTGCTGAAAACCATTCCGTTGCAGGATCAGGACACCCGCTACCAGGGGCTGGT
GGCGCAAATCGAACTGCTGAAGCAGGCGGCTGATACGCCGGAAATTCAACAGTTGCAACAGCAGGTGGCGGAGAATCCAG
AAGATGCCGCACTGGCGACGCAACTGGCTCTGCAACTGCACCAGGTTGGGCGCAATGAAGAGGCGCTGGAGTTGCTGTTC
GGGCATCTGCGTAAAGATCTCACCGCCGCAGACGGTCAGACGCGTAAAACGTTCCAGGAGATCCTCGCTGCGCTGGGTAC
GGGTGATGCACTGGCGTCGAAGTATCGCCGCCAGCTGTATGCATTGTTGTATTGA
>TW14425_c2_2_165
ATGCGTGAAGCCTTTATCTGTGACGGAATTCGTACGCCAATTGGCCGCTATGGTGGGGCATTATCAGGTGTTCGGGCTGA
CGATCTGGCTGCTATCCCTTTGCGGGAGCTGCTGGTGCGAAACCCGCGTCTCGATGCGGAGTGTATCGATGATGTGATCC
TCGGCTGTGCTAATCAGGCGGGAGAAGACAACCGTAACGTAGCCCGGATGGCGACGTTACTGGCGGGGCTGCCGCAGAGT
GTTTCCGGCACAACCATTAACCGCTTGTGTGGTTCCGGGCTGGACGCACTGGGGTTCGCCGCACGGGCGATTAAAGCGGG
CGATGGCGATTTGCTGATCGCTGGTGGCGTGGAGTCAATGTCTCGGGCACCGTTTGTTATGGGCAAGGCAACCAGTGCAT
TTTCTCGTCAGGCTGAGATGTTTGATACCACTATTGGCTGGCGATTTGTGAACCCGCTCATGGCTCAACAATTTGGAACT
GACAGCATGCCGGAAACGGCAGAGAATGTAGCTGAACTGTTAAAAATATCGCGAGAAGATCAAGATAGTTTTGCGCTACG
CAGTCAGCAACGTACGGCAAAAGCGCAATCCTCAGGCATTCTGGCTGAGGAGATTGTTCCGGTTGTGTTGAAAAACAAGA
AAGGCGTTGTAACAGAAATACAACATGATGAGCATCTGCGCCCGGAAACGACGCTGGAACAGTTACGTGGGTTAAAAGCA
CCATTTCGTGCCAATGGGGTGATTACCGCAGGCAATGCCTCCGGGGTGAATGACGGAGCCGCTGCGTTGATTATTGCCAG
TGAACAGATGGCAGCAGCGCAAGGACTGACACCGCGGGCGCGAATCGTAGCCATGGCAACCGCCGGGGTGGAACCGCGCC
TGATGGGGCTTGGTCCGGTGCCTGCAACTCGCCGGGTGCTGGAACGCGCGGGGCTGAGTATTCACGATATGGACGTGATT
GAACTGAACGAAGCGTTCGCGGCCCAGGCGTTGGGTGTACTACGCGAATTGGGGCTGCCTGATGATGCCCCACATGTTAA
CCCCAACGGAGGCGCTATCGCCTTAGGCCATCCGTTGGGAATGAGTGGTGCCCGCCTGGCACTGGCTGCCAGCCATGAGC
TGCATCGGCGTAACGGTCGTTACGCATTGTGCACCATGTGCATCGGTGTCGGTCAGGGCATCGCCATGATTCTGGAGCGT
GTTTGA
>401150_66_66_3
GTGTTCCTGGCACTGGGCAGCAATATCGAAGGTCAGAAAGAACTGCGGGGTATGTGGCTGGCCGAAAATGAAGGGGCGAA
GTTCTGGCTCAATGTGCTGACTGAACTGAAAAACCGCGGTCTGAACGATATCCTCATCGCCTGTGTGGCTGGCAATCCAG
TCTGCGTCCCAGAAATGGACGATGCCGTTGAAGGACTGGCGAATGGCAATGAGCCGCTTTATTATCGAGTTTGGTGA
>302687_14_14_30
ATGAAAACTATCAATACTGTTGTTGCTGCTATGGCTCTTTCAACTCTGTCATTTGGCGTGTTCGCGGCGGAACCGGTAAC
GGCATCCCAGGCACAGAACATGAATAAAATCGGCGTGGTTTCTGCCGATGGCGCATCCACCCTCGATGCCCTGGAAGCGA
AACTGGCTGAGAAAGCCGCGGCAGCCGGTGCCAGTGGATACAGCATCACTTCCGCCACCAACAACAATAAATTAAGCGGT
ACTGCGGTAATTTATAAGTAA
>400791_12_12_30
ATGAAAATTTTCCAACGGTACAACCCACTTCAGGTGGCGAAGTACGTAAAGATCCTGTTCCGTGGACGGTTATACATCAA
GGACGTTGGCGCTTTTGAATTTGATAAGGGTAAGATTCTTATCCCAAAAGTGAAGGATAAGCTGCATTTGTCAGTGATGT
CCGAAGTTAACCGTCAGGTTATGCGTCTGCAAACAGAGATGGCTTAA
>401588_12_12_108
GTGAATATTGAAGAGTTAAAAAAACAAGCCGAAACGGAAATCGCCGACTTTATCGCGCAAAAAATCGCCGAGCTGAACAA
GAATACAGGGAAAGAAGTCTCTGAAATTCGCTTCACCGCACGAGAAAAAATGACCGGGCTTGAAAGTTATGATGTCAAAA
TCAAAATAATGTGA
>NODE_301_length_143661_cov_160.505951_223_29
ATGTATAAAATTACCGCCACTATTGAAAAGGAAGGTGGCACTCCTACTAACTGGACAAGATATTCAAAATCTAAACTAAC
GAAATCAGAATGCGAAAAAATGCTCTCAGGTAAAAAAGAAGCAGGAGTTTCCAGAGAGCAGAAAGTAAAACTGATTAATT
TCAATTGCGAGAAACTTCAGTCCTCGTGA
>TW14425_c4_4_287
ATGAAAGGATCTTGTTCTGTCTGGGCGGTAACTGGGTTACTGATATGTTGTGTTGGTAGCGGCTTTGCAGTTGCAGCGAG
TAAGTCAGTAAGTATGAATTTACGGGTGCTTGTCGATGCCCCTCCTCCTTGTACGGTAAATGGTGCGGCAGTTGAGTTTG
GTAATGTATTCATTAATAAGATCAATGGGGTTGATTATAAACGTCCCATTGACTACTCGCTTGTTTGTAACAATCTGGCA
ATGGATGACCTGCGTCTACAGATGCAGGCGACAACGGTCGTGATTAACGGTGAAACAGTTATCAGCACGGGGATTCCTGG
GTTTGGTATTCGGGTTCAGAAAAGTAGTGATCACACAATACTCGACTTAACCTCTGGCTCATGGTTGCCATTTAATTTTT
CCTCGGGAGTTCCCGTTCTGGAAGCTGTGCCGGTGAAACAGAGTGGTACAACGTTAGCGGCAGCTGAATTTAACGCCAGT
GCCACAATTGTGGTGGATTACCAATGA
>gi|157154711|ref|NC_009801.1|_1_966
ATGAAAAAAAGTGTATTGACGGCGTTTATAACTGTGGTATGTGCAACGTCCAGCGTTATGGCAGCTGATGATAATGCTAT
CACGGATGGCAAAGTAACATTTAATGGTAAAGTTATTGCTCCAGCTTGTACCCTGGTAGCTGCGACGAAAGATTCAGTAG
TCACATTGCCAAATGTCAGCGCCACCAAGTTGCAAACTAATGGAGCAGTCTCTGGCGTTAAAACTGATGTACCAATTGCC
TTAGAAGGCTGTGATGTTACTGTAACTAAAAATGCGACGTTTACCTTTAGTGGTACGGCTGACGGCGTGCAACCTACAGC
ATTTGCCAACCAGGCTACCACCGATGCAGCGACGAATGTTGCTCTACAAATGTATCTGCCAGATGGTTCTACATCGGTAA
CTCCCGGTACCGAAACGTCGAATATTCAGTTAGCGGATTCTGCTGAGCAAACAGTGACCTTTAAAGTTGATTATATCGCT
ACGGGGAAAGCGACTTCTGGTAATGTGAATGCGGTAACAAATTTCCATATTAACTATTATTAA
>NODE_19_length_421291_cov_175.735733_16_160
ATGATCAATGCACTGGGATTGCTGGAAGTGGACGGCATGGTCGCCGCGATAGATGCAGCGGATGCCATGCTCAAAGCAGC
TAACGTTCGTCTGCTCAGTCACGAAGTGCTTGACCCTGGTCGCTTAACGCTGGTGGTGGAAGGCGATCTGGCGGCGTGTC
GTGCGGCGCTGGACGCAGGTTGTGCTGCCGCGATGCGTACCGGGCGTGTCATCAGCCGCAAGGAGATCGGTCGGCCAGAC
GATGACACCCAGTGGCTGGTTACTGGCTTTAACCGCCAGCCGAAGCAACCCGTAAGGGAACCCGACGCGCCAGTTATCGT
CGCGGAATCTGCTGACGAGTTGTTGGCGCTGTTAACATCAGTACGTCAGGGAATGACGGCAGGAGAAGTGGCTGCCCACT
TTGGCTGGCCGCTGGAAAAAGCCAGAAATGCGCTCGAACAGCTCTTTTCTGCCGGGACGTTACGTAAACGCAGTAGTCGT
TATCGTCTCAAGCCCCATTAA
>NODE_403_length_17935_cov_170.386002_224_11
ATGAGAGCAAAATGGGGTGTTTTTTTCTTCCTTAGTATTCTTTCTTCGAGTGCACTGGCATCTCCTGTAGCAAGCACTGA
TAAACCCAGGAGTCCATTCAGTGTTGATCGTCAACCAGCAGCCGATAGTGTGGAAGAACGAGCTAATATTAGTACCAATA
GAATTTTATATTCGCTTACTCTTAATGAAAGCTCGCTTCTCAGTCAGGAAGTAAAAAACTGGGCTCAGAAGCAGGGTTAT
AAGCTTCTGTGGAAAAGTGATAAAGATTATATTATATATAAAAATGTAAACTTAAGCGGACAGTCCAATGAAGATATTTT
AAGGTCTTTGGGGGAGCTGTTTTCTTCAGAACAATATGGGTTAGTTGTTAAATTATACGCCGGAAACAACGTACTGGTTA
TCGACTCTCAATGA
>gi|157154711|ref|NC_009801.1|_1_3956
ATGGGTATCATAGCTCAAAATAAAATCAGTTCATTGGGCATGCTGTTCGGTGCCATCGCTTTAATGATGGGGATTATCCA
CTTTTCATTCGGCCCTTTTTCCGCACCACCGCCAACGTTTGAAAGCATCGTGGCGGACAAAACGGCTGAAATTAAAAGAG
GTCTTCTCGCCGGAATAAAAGGCGAAAAAATTACCACCGTGGAGAAAAAAGAGGACGTAGATGTCGATAAAATCCTCGAT
CAAAGCGGTATCGCACTGGCCATTGCTGCGCTACTTTGCGCATTTATTGGCGGTATGCGTAAGGAAAATCGCTGGGGCAT
TCGCGGCGCGCTGGTTTTTGGCGGCGGGACGCTGGCTTTCCATACCTTGCTTTTTGGTATCGGCATCGTGTGCAGCATTT
TGCTGATATTCCTGATTTTTTCCTTCCTGACCGGCGGTTCACTGGTTTAA
>ENVIRA_8_11_c1_1_266
ATGGCTAGGGGTAGGCGTCTCAAATCCTATTTGGATTATGAAAATGCGCTAGGTGACGGCATAGGAGTGGGCTATGGCCA
AAGTTATCAGCCCTGGCTTAGAGCTCAGGACGTTAAATCCCGTGGAAACCGTTCGATAGTCTTTGGCCTTAAGACGTTTC
GAAACCATCATCTCCTTTCTTCTGTCGAAAGTAACTTTTTCTATCTGGCTGAGTTTAATGACTCGGTGATTGATATCCGG
GAACAATTCCCACTCTTTCCTCTCCGGCTTACCCAACAAATAGCAAATCATCTACATTTTCAACATCCTATGGTGAGGGG
AGTAAGAGGAGTACCTGTCGAAGTTCTGAATGTTATGACAACCGATTTTTTACTGACCTTGAGAACTCCTGAAGGCGGAC
TTCGATACAAAGCTATAGCAGTAAAACATAACGAGAGCATACCTGAACGCGAAGCCCAAAAACTTGAAATAGAGAGGATG
TTTTGGCAGTTGATTGATGTTGAGTTTCAAATTTATGTTGGCTCGGAACTCAATAACGTCGTCGGTAAAAACATTTGCTG
GGCTACTTCTGTATTAAGAGATGGTTCTGAATTTTATGATAAATATCCTCTTGATAAAATCCTATGGAAGCTTAAACCAG
ATGTTTATCCCATAGTAGGACTACGTGCAATGATTTCATCAATCTTTGGGGTAGATGCACAAGAAGCGATGATGTTATTG
CAGGCAATGATTGGATTAAAAATGATAAATGTTGATTTATCATATCCAATACTCGAAACCGGTCTGATAAAGATAATTTC
CAATGACCACTATATAGGACTGAACGCAAATGGATATTATTAG
>102651_4_4_137
ATGTCTTCTTATGCAAACCATCAGGCACTTGCGGGCCTGACTCTTGGAAAATCAACCGATTACCGGGATACCTATGACGC
CAGCCTACTGCAAGGCGTTCCACGCAGCCTGAATCGCGACCCGCTGGGTCTGAAAGCGGATAACCTGCCTTTTCACGGTA
CGGATATCTGGACGCTGTATGAACTTTCCTGGCTGAATGCGAAAGGTTTGCCGCAGGTCGCTGTCGGTCATGTTGAACTT
GATTACACCAGCGTAAATCTGATTGAGTCGAAGAGTTTTAAGCTCTATCTCAACAGTTTTAACCAGACGCGTTTTAATAA
CTGGGATGAGGTGCGCCAGACGCTGGAGCGCGACTTAAGCACTTGCGCCCAGGGTAAGGTTAGCGTGGCGTTATATCGTC
TTGATGAACTGGAAGGCCAGCCGATAGGTCATTTCAATGGCACCTGCATTGATGACCAGGATATCACTATCGATAACTAT
GAATTCACTACTGACTATCTGGAGAATGCCACCAGCGGTGAAAAAGTAGTGGAAGAGACGCTTGTCAGCCACCTGCTGAA
ATCAAACTGCCTGATCACCCATCAACCAGATTGGGGTTCGATCCAAATTCAGTATCGTGGACGCCAAATTGACAGAGAAA
AACTGCTGCGTTACCTGGTCTCATTCCGTCATCACAACGAGTTCCACGAACAGTGCGTGGAACGCATCTTTAATGACCTG
TTACGCTTCTGCCAGCCAGAGAAATTAAGCGTTTACGCACGTTATACCCGTCGTGGCGGTCTGGACATTAACCCGTGGCG
CAGTAATAGCGATTTTGTCCCATCGACCACAAGACTGGTTCGGCAATAA
>401091_8_8_12
ATGGCCTACAGCAAAATCCGCCAACCAAAACTCTCCGATGTGATTGAGCAGCAACTGGAGTTTTTGATCCTCGAAGGCAC
TCTCCGCCCGGGCGAAAAACTCCCACCGGAACGCGAACTGGCAAAACAGTTTGACGTCTCCCGTCCCTCCTTGCGTGAGG
CGATTCAACGTCTCGAAGCGAAGGGCTTGTTGCTTCGTCGCCAGGGTGGCGGCACTTTTGTCCAGAGCAGCCTATGGCAA
AGCTTCAGCGATCCGCTGGTGGAGCTGCTCTCCGACCATCCTGAGTCACAGTATGACTTGCTCGAAACACGACACGCCCT
GGAAGGTATCGCCGCTTATTACGCCGCGCTGCGTAGTACCGATGAAGACAAGGAACGCATCCGTGAACTCCACCACGCCA
TAGAGCTGGCGCAGCAGTCTGGCGATCTGGACGCGGAATCAAACGCCGTACTCCAGTATCAGATTGCCGTCACCGAAGCG
GCCCACAATGTGGTTCTGCTTCATCTGCTAAGGTGTATGGAGCCGATGTTGGCCCAGAATGTCCGCCAGAACTTCGAATT
GCTCTATTCGCGTCGCGAGATGCTGCCGCTGGTGAGTAGTCACCGCACCCGCATATTTGAAGCGATTATGGCCGGTAAGC
CGGAAGAAGCGCGCGAAGCATCGCATCGCCATCTGGCCTTTATCGAAGAAATTTTGCTCGACAGAAGTCGTGAAGAGAGC
CGCCGTGAGCGTTCTCTGCGTCGTCTGGAGCAACGAAAGAATTAG
>102771_30_30_28
GTGACGATTAAATTGATTGTCGGCCTGGCGAACCCCGGTGCTGAATACGCCGCAACGCGACATAATGCTGGTGCCTGGTT
CGTTGACTTACTGGCAGAGCGTTTGCGCGCTCCGCTGCGCGAAGAGGCTAAATTCTTTGGTTATACTTCGCGAGTCACTC
TTGGAGGCGAAGATGTCCGCCTGTTAGTCCCGACTACATTTATGAATCTCAGCGGCAAAGCCGTTGCGGCGATGGCCAGT
TTTTTCCGCATTAATCCGGACGAAATTCTGGTGGCCCACGACGAACTGGATCTGCCTCCTGGCGTCGCCAAATTTAAATT
GGGCGGTGGCCATGGTGGTCACAATGGACTGAAAGACATCATCAGTAAATTGGGTAATAACCCTAACTTTCACCGTTTAC
GCATCGGAATCGGTCATCCGGGCGATAAAAATAAAGTTGTCGGTTTTGTGTTAGGCAAACCGCCTGTTAGTGAACAGAAG
TTAATTGATGAAGCCATCGACGAAGCGGCGCGTTGTACTGAAATGTGGTTTACAGATGGCTTGACCAAAGCAACGAACCG
ATTGCACGCCTTTAAAGCGCAATAA
>2362_75_c30_30_76
ATGACTGAAGCACAAAGACATCAAATCCTCCTGGAAATGCTCGCACAATTGGGCTTTGTGACCGTTGAGAAAGTCGTTGA
GCGTCTGGGAATTTCGCCTGCCACTGCGCGACGCGATATCAATAAACTTGACGAAAGCGGCAAACTGAAAAAAGTGCGCA
ATGGCGCAGAAGCTATTACCCAACAGCGCCCGCGCTGGACGCCGATGAATCTGCATCAGGCGCAGAATCACGATGAAAAA
GTACGTATCGCTAAAGCGGCCTCGCAGCTGGTTAATCCGGGCGAAAGCGTAGTCATCAACTGCGGCTCCACCGCGTTTCT
GCTTGGGCGGGAAATGTGTGGCAAGCCAGTGCAAATCATCACTAATTATCTACCGCTGGCAAATTACCTGATCGATCAAG
AACATGACAGCGTGATCATTATGGGCGGACAGTACAACAAAAGTCAGTCCATCACTTTAAGCCCGCAGGGCAGCGAAAAC
AGTCTCTATGCCGGGCACTGGATGTTTACCAGCGGCAAAGGACTGACAGCAGAAGGGTTGTATAAAACCGATATGCTGAC
GGCAATGGCAGAGCAGAAGATGCTGAGCGTGGTAGGGAAACTGGTGGTACTGGTTGATAGCAGTAAGATTGGCGAACGCG
CGGGAATGCTTTTTAGCCGTGCCGATCAAATTGATATGCTGATCACCGGCAAAAATGCTAACCCGGAAATCCTGCAACAA
CTGGAAGCGCAAGGGGTCAGCATTCTGCGTGTTTAA
>302687_11_11_24
ATGTCTCTAAGTACTGAAGCAACAGCTAAAATCGTTTCTGAGTTTGGTCGTGACGCAAACGACACCGGTTCTACCGAAGT
TCAGGTAGCACTGCTGACTGCACAGATCAACCACCTGCAGGGCCACTTTGCAGAGCACAAAAAAGATCACCACAGCCGTC
GTGGTCTGCTGCGCATGGTTTCTCAGCGTCGTAAACTGCTCGACTACCTGAAACGTAAAGACGTAGCACGTTACACCCAG
CTCATCGAGCGCCTGGGTCTGCGTCGCTAA
>throopD_c3_3_8
ATGTCTGAATTTATTACGGTAGCTCGCCCCTACGCCAAAGCAGCTTTTGACTTTGCCGTCGAACACCAAAGTGTAGAACG
CTGGCAGGACATGCTGGCGTTTGCCGCCGAGGTAACCAAAAACGAACAAATGGCAGAGCTTCTCTCTGGCGCGCTTGCGC
CAGAAACGCTCGCCGAGTCGTTTATCGCAGTTTGTGGTGAGCAACTGGACGAAAACGGTCAGAACCTGATTCGGGTAATG
GCTGAAAATGGTCGTCTTAACGCGCTCCCGGATGTTCTGGAGCAGTTTATTCACCTTCGTGCCGTGAGTGAGGCTACCGC
TGAGGTAGACGTCATTTCCGCTGCCGCACTGAGTGAACAACAGCTCGCGAAAATTTCTGCTGCGATGGAAAAACGTCTGT
CACGCAAAGTTAAGCTGAATTGCAAAATCGATAAGTCTGTAATGGCAGGCGTTATCATCCGAGCGGGTGATATGGTCATT
GATGGCAGCGTACGCGGTCGTCTTGAGCGCCTTGCAGACGTCTTGCAGTCTTAA
>102771_8_8_11
ATGCGTGTCATCACCCTGGCGGGTAGTCCTCGCTTTCCTTCTCGCTCCAGCTCCTTGCTGGAATATGCGCGGGAAAAACT
AAATGGCCTCGATGTAGAGGTTTATCACTGGAATCTGCAAAACTTCGCCCCGGAAGATCTGCTTTATGCTCGTTTCGATA
GTCCGGCACTCAAGACCTTCACCGAACAGCTGCAACAGGCTGATGGACTGATAGTCGCTACACCTGTGTATAAAGCCGCC
TATTCCGGCGCGCTGAAAACCCTGCTCGACCTGCTGCCAGAGCGCGCTTTGCAAGGCAAAGTGGTGCTACCGCTGGCGAC
GGGCGGTACCGTGGCCCATCTGCTGGCGGTCGATTATGCCCTTAAACCAGTTTTAAGCGCACTGAAAGCTCAGGAGATCC
TGCACGGCGTGTTTGCCGATGACTCACAAGTAATTGATTACCATCACAGACCCCAGTTCACGCCAAATCTGCAAACCCGT
CTTGATACCGCGCTAGAAACTTTCTGGCAGGCATTGCACCGCCGCGATGTTCAGGTTCCTGACCTTCTGTCTCTGCGAGG
TAATGCCCATGCGTAA
>403341_82_82_3
ATGATCGAGCTTCATGCCATTTTAGCTGCCACCGCCAATGGTTGCATTGGGAAGGACAACGCACTTCCCTGGCCACCACT
AAAAGGCGATCTGGCCAGATTCAAAAAATTGACCATGGGGAAGGTGGTCATTATGGGGCGCAAGACCTATGAGAGCTTGC
CCGTCAAATTAGAAGGTCGCACCTGCATCGTTATGACGCGCCAAGCGCTGGAGCTTCCGGGTGTTCGTGACGCTAACGGC
GCTATCTTCGTGAACAACGTCAGCGACGCCATGCGGTTCGCTCAAGAAGAGAGCGTGGGCGATGTGGCCTACGTCATTGG
TGGCGCTGAGATATTCAAGCGACTTGCCTTGATGATCACGCAGATTGAATTGACCTTTGTTAAGCGACTGTACGAAGGCG
ACACCTACGTTGATCTGGCCGAAATGGTCAAAGACTACGAGCAGAATGGCATGGAAGAACATGACCTTCACACTTACTTC
ACTTACCGTAAAAAGGAGCTTACAGAATGA
>TW14425_c7_7_82
ATGGATATTCGTAAGATTAAAAAACTGATCGAGCTGGTTGAAGAATCAGGCATCTCCGAACTGGAAATTTCTGAAGGCGA
AGAGTCAGTACGCATTAGCCGTGCAGCTCCTGCCGCAAGTTTCCCTGTGATGCAACAAGCTTACGCTGCACCAATGATGC
AGCAGCCAGCTCAATCTAACGCAGCCGCTCCGGCGACCGTTCCTTCCATGGAAGCGCCAGCAGCAGCGGAAATCAGTGGT
CACATCGTACGTTCCCCGATGGTTGGTACTTTCTACCGCACCCCAAGCCCGGACGCAAAAGCGTTCATCGAAGTGGGTCA
GAAAGTCAACGTGGGCGATACCCTGTGCATCGTTGAAGCCATGAAAATGATGAACCAGATCGAAGCGGACAAATCCGGTA
CCGTGAAAGCAATTCTGGTCGAAAGTGGACAACCGGTAGAATTTGACGAGCCGCTGGTCGTCATCGAGTAA
>BCE019_MS_13_400_144_11
ATGAATCAGCAACGCGGGTTTACCCTGCTGGAGATGATGCTGGTGCTGGCGCTGGTCGCTATCACGGCAAGCGTGGTGCT
CTTCACATATGGCCGGGAGGATGTCGCCAGCACTCGTGCGCGCGAAACAGCGGCGCGGTTTACCGCTGCACTTGAATTAG
CCATCGACCGCGCCACGCTCAGTGGTCAGCCTGTCGGTATCCATTTCTCTGATTCAGCATGGCGCATTATGGTACCGGGC
AAAACACCATCAGCCTGGCGCTGGGTTCCATTACAAGAAGATGCCGCAGACGAGAGCCAAAATGACTGGGATGAAGAACT
CTCAATTCATCTTCAGCCATTTAAACCTGATGACAGCAACCAGCCACAGGTTGTGATTCTGGCCGACGGACAAATCACGC
CCTTCTCTTTGTTGATGGCTAACGCCGGGACCGGTGAGCCGCTCCTGACGTTAGTCTGTTCAGGCTCATGGCCCCTGGAT
CAAACGCTCGCCAGAGATACCCGCCCATGA
>200146_4_4_159
ATGAGCAATTTATTAGGCCCCCGTGACGCCAACGGCATTCCGGTCCCGATGACGGTGGATGAATCCATCGCCAGCATGAA
GGCGTCGTTACTGAAAAAAATCAAACGTTCTGCCTACGTTTACCGCGTGGACTGCGGCGGCTGCAACGGCTGCGAAATCG
AAATTTTCGCCACGCTTTCGCCGCTGTTTGATGCAGAACGCTTCGGCATTAAAGTCGTTCCTTCACCGCGTCATGCGGAT
ATTTTACTGTTTACCGGCGCGGTCACCCGTGCAATGCGATCCCCTGCGCTGCGTGCGTGGCAGTCCGCGCCGGACCCGAA
AATCTGTATCTCCTACGGTGCCTGCGGTAACAGTGGCGGGATCTTCCACGATCTCTACTGCGTGTGGGGCGGTACGGATA
AAATCGTCCCGGTAGATGTCTACATCCCTGGTTGCCCGCCAACGCCTGCCGCCACGCTGTACGGCTTTGCAATGGCGCTC
GGCCTGCTGGAGCAGAAAATTCACGCCCGTGGCCCGGGTGAGCAGGATGAACAACCGGCGGAAATCCTGCATGGCGATAT
GGTGCAGCCGCTGCGTGTGAAAGTGGATCGCGAAGCACGCCGCCTGGCAGGTTATCGTTACGGTCGTCAGATTGCCGATG
ACTTCCTGACACAGTTAGGGCAGGGCGAAGAACAGGTTGCACGCTGGCTGGAAGCGGAAAACGATCCGCGTCTGAACGAG
ATTGTCAGCCATCTGAATCATGTTGTAGAAGAGGCGCGTATCCGATGA
>TW10828_c19_19_11
ATGGAAACGAAGCAAAAAGAGCGTATCCGACGTTTGATTGAAATACTTAAGAAAACCGACAGAATCCATTTGAAAGACGC
GGCACGAATGCTGGAAGTTTCTGTAATGACTATTCGTCGCGATCTCCATCAGGAAGATGAACCTCTGCCACTGACCCTAC
TGGGTGGCTATATTGTAATGGTGCATAAACCCGCACCATCCATGCCAGTAATCCAGGACGTTCCGAGAAATCATCGTGAT
GACTTACCTATTGCAATTCTGGCCGCCGGAATGGTTAATGAAAATGATCTGATCTTCTTTGATAATGGCCAGGAGATACC
GCTCGTTATAAGCATGATCCCGGATGCAATCACCTTCACTGGCATCTGTTACTCACATCGTGTCTTTGTTGCGTTGAATG
AAAAACCTAATGTGACAGCAATACTTTGTGGTGGTACGTATCGTGCCAGAAGTGATGCTTTTTACGATGCCAGTAACTCT
TCGCCATTAGACTCTCTCAATCCGCGAAAAATATTTATTTCCGCCAGCGGTGTACATGATCACTTTGGCGTCAGCTGGTT
TAATCCCGAAGATCTTGCCACTAAGCGTAAAGCGATGGCCCGTGGACTAAGGAAAATTTTGCTCGCCCGCCACGCCTTGT
TCGATGAAGTAGCCTCTGCCAGCCTCGCACCGCTCTCTGCATTTGATGTTCTGATTAGCGAGCGTCCGTTACCGGCAGAT
TATGTTACGCACTGCCGGAATGCTTCTGTAAAGATCATTACACCTGATTCAGAAGACGAATGA
>Jurua_18_11_253_51_198
ATGAAGCTTTTGAAGACAGTTCCTGCCATCGTTATGTTGGCGGGGGGCATGTTTGCGTCACTGAATGCAGCTGCCGATGA
TTCCGTTTTTACTGTCATGGACGATCCTGCCAGCGCTAAAAAACCTTTCGAAGGTAATCTGAACGCAGGATATCTTGCAC
AATCAGGCAATACGAAAAGCTCCTCACTTACGGCTGACACCACCATGACCTGGTATGGACAAACCACTGCCTGGTCGCTG
TGGGGGAACGCCAGTAATACTTCTTCTAATGATGAGCGTTCTTCAGAAAAATATGCGGCGGGCGGGCGTAGCCGTTTTAA
TTTAACTGATTATGACTATTTATTTGGTCAGGCAAGCTGGCTGACAGACCGTTATAACGGCTATCGAGAGCGCGATGTGT
TGACCGCGGGTTATGGTCGTCAGTTTTTGAATGGCCCGGTACACAGTTTCCGCTTTGAATTCGGTCCAGGTGTGCGTTAC
GACAAATATACCGACAATGCCAGTGAAACTCAGCCGCTGGGCTATGCCTCCGGTGCTTATGCATGGCAGTTGACTGACAA
CGCTAAATTTACGCAGGGTGTTTCCGTCTTTGGCGCGGAAGACACAACGCTGAACTCCGAAAGCGCATTAAATGTTGCTA
TTAATGAACATTTTGGACTGAAAGTGGCTTACAACGTCACATGGAACTCTGAACCTCCAGAGTCTGCACCGGAACATACC
GATCGTCGGACAACCTTATCGCTGGGCTACAGCATGTAA
>103573_2_2_35
ATGGGAAATTCTGACCGTAAGCCTGGTCTGATTAAGCGCCTGTGGAAATGGTGGCGTACCCCCAGCCGTCTGGCGCTGGG
GACGCTGCTGTTGATCGGTTTTGTTGGCGGCATCGTCTTCTGGGGTGGCTTTAACACCGGGATGGAAAAAGCCAATACCG
AAGAGTTCTGCATTAGCTGCCACGAAATGCGCAACACGGTGTATCAGGAATACATGGATTCCGTGCACTACAACAACCGT
AGCGGCGTCCGTGCGACCTGTCCGGATTGTCACGTTCCGCACGAGTTTGTGCCGAAGATGATACGCAAGCTCAAAGCAAG
TAAAGAGCTGTATGGTAAAATTTTTGGCGTTATTGACACGCCGCAGAAATTTGAAGCTCATCGTCTGACGATGGCACAGA
ATGAGTGGCGGCGCATGAAGGACAATAACTCGCAGGAGTGCCGTAACTGTCACAACTTCGAGTATATGGATACAACCGCC
CAGAAATCGGTTGCCGCGAAGATGCATGACCAGGCGGTGAAAGATGGGCAAACCTGTATTGATTGCCATAAAGGGATAGC
GCACAAGCTGCCCGATATGCGTGAAGTCGAGCCAGGTTTTTAA
>TW11681_c24_24_6
ATGAAACGACGTGACACCATCGTGCGCTACACCGCGCCGGAACGTATCAACCACTGGATCACCGCCTTCTGCTTCATCCT
GGCGGCGGTGAGCGGGCTGGGCTTTTTGTTCCCGTCCTTCAACTGGTTGATGCAAATCATGGGCACACCGCAGCTGGCGC
GAATTCTGCACCCGTTTGTCGGCGTGGTTATGTTTGCCTCGTTCATCATCATGTTTTTCCGTTACTGGCATCACAACCTA
ATCAATCGGGATGATATCTTTTGGGCGAAGAATATTCGTAAGATCGTCGTCAACGAGGAAGTAGGTGACACCGGGCGTTA
TAACTTCGGTCAGAAATGCGTTTTCTGGGCGGCGATTATTTTCCTGGTTCTGCTGCTGGTGAGCGGCGTGATTATCTGGC
GTCCTTATTTTGCGCCTGCTTTCTCAATCCCGGTGATCCGATTCGCGTTAATGCTGCATTCATTTGCCGCAGTGGCGTTA
ATTGTGGTTATCATGGTGCATATCTACGCCGCCCTTTGGGTGAAAGGCACGATTACCGCCATGGTGGAAGGATGGGTTAC
CAGCGCCTGGGCGAAGAAACATCACCCGCGCTGGTACCGTGAGGTCCGCAAGACAACGGAAAAGAAAGCTGAATGA
>gi|191166622|ref|NZ_AAJT02000017.1|_273_33
ATGGATATGGATCTAAACAATCGCCTGACTGAAGATGAAACGCTTGAGCAGGCCTACGATATTTTTCTCGAACTGGCTGC
CGACAATCTCGATCCAGCTGATGTTCTGCTGTTCAATCTTCAGTTTGAAGAGCGCGGCGGCGCGGAGTTATTCGATCCGG
CGGAAGACTGGCAGGAACATGTTGATTTCGATTTGAACCCAGACTTTTTTGCCGAAGTGGTGATTGGTCTGGCGGACAGT
GAAGATGGTGAAATCAACGATGTTTTCGCCCGCATTCTGTTATGCCGCGAAAAAGATCACAAACTTTGCCATATCATCTG
GCGGGAATAA
>gi|193068446|ref|NZ_AAJW02000008.1|_8_78
ATGAAAACCTCAAAAACTGTGGCAAAACTATTATTTGTTGTCGGGGCGCTGGTTTATCTGGTTGGGCTATGGATCTCATG
CCCATTGCTAAGTGGAAAAGGCTATTTTCTTGGCGTGTTAATGACAGCAACTTTTGGTAACTATGCATATCTTCGCGCAG
AAAAACTCGGGCAACTGGATAATTTTTTTACCCATATCTGCCAGTTAGTTGCGTTAATCACTATCGGTCTCTTGTTTATC
GGTGTTTTAAATGCACCTATCAATGCTTATGAAATGGTGATCTACCCCATCGCCTTTTTTGTCTGCTTGTTTGGTCAAAT
GCGTTTGTTTCGCTCGGTATGA
>NODE_444_length_67563_cov_160.253433_273_16
ATGAAGAAAACATTACTTCTTTGTGCGTTTCTTGTTGGGCTGGTAAGCAGCAATGTAATGGCATTGACTCTGGATGAAGC
CAGAACTCAGGGGCGGGTAGGTGAAACATTTTATGGTTATCTGGTTGCGCTGAAAACGGATGCTGAAACAGAGAAATTAG
TAACCGACATTAATGCCGAACGTAAAGCGAGTTACCAACAACTGGCAAAGCAAAATAATGTGTCTGTAGATGATATCGCG
AAACTCGCCGGGCAAAAGCTCGTAGCTCGGGCCAAACCGGGGGAATATGTACAAGGGATAAACGGTAAATGGGTGCGAAA
ATTTTAA
>BCE002_MS12_175_75_2
ATGGTGCGCAAATATTTCGGCACAGACGGTATTCGTGGCAAAGCCAACGAAGGCGCGATGACGGCGGAAACCGCCTTGCG
CGTCGGCATGGCGGCTGGCCGTGTCTTTCGTCGCGGTGACCACCGCCATCGTGTCGTGATCGGCAAGGATACGCGCCTGT
CGGGCTATATGCTTGAACCCGCGCTCACAGCCGGTTTCACCTCGATGGGCATGGACGTATTCCTTTTTGGCCCGCTGCCG
ACAACGTATAGGAAGAATAAACGCCCTTTTCACCCAAGTCCAACAGCTTTGGACCGCAGTTGA
>TW11681_c3_3_136
ATGTACGCGGTTTTCCAAAGTGGTGGTAAACAACACCGAGTAAGCGAAGGTCAGACCGTTCGCCTGGAAAAGCTGGACAT
CGCAACTGGCGAAACTGTTGAGTTCGCTGAAGTGCTGATGATCGCAAACGGTGAAGAAGTCAAAATCGGCGTTCCTTTCG
TTGATGGCGGCGTAATCAAAGCTGAAGTTGTTGCTCACGGTCGTGGCGAGAAAGTTAAAATCGTTAAGTTTCGTCGTCGT
AAACACTATCGTAAGCAGCAGGGCCATCGTCAGTGGTTCACTGATGTGAAAATTACTGGCATCAGCGCCTAA
>gi|157154711|ref|NC_009801.1|_1_1065
ATGAAACGTTATTTACGCTGGATTGTGGCGGCAGAATTTCTGTTCGCCGCAGGGAATCTTCACGCCGTTGAGGTAGAAGT
CCCGGGATTGTTAACTGACCATACTGTTTCATCTATTGGCCATGATTTTTACCGAGCCTTTAGTGATAAATGGGAAAGTG
ACTATACGGGTAACTTAACGATTAATGAAAGGCCCAGTGCACGATGGGGAAGCTGGATCACTATAACGGTCAATCAGGAC
GTTATTTTCCAGACTTTTTTATTTCCGTTGAAAAGAGACTTCGAGAAAACTGTCGTCTTTGCACTGATTCAAACTGAAGA
AGCACTAAATCGTCGCCAGATAAATCAGGCGTTATTAAGTACGGGCGATTTGGCGCATGATGAATTCTAA
>BCE002_MS12_114_14_18
ATGGATCAGGTAGTCATTTTTAAACAAATATTTGATAAAGTTCGAAACGATTTAAACTATCAATGGTTTTATTCTGAGCT
AAAACGTCATAATGTCTCACATTACATTTACTATTTAGCCACAGAGAATGTTCATATTGTATTAAAAAATGATAATACAG
TGTTATTAAAGGGCCTAAAAAACATTGTGTCTGTCAAATTTTCAAAGGATAGGCATCTTATAGAAACGACCTCTAATAAG
CTGAAATCCAGAGAGATCACATTTCAGGAATACAGAAGAAACCTTGCTAAAGCAGGAGTTTTTCGGTGGGTTACAAATAT
CCACGAACAAAAAAGATATTACTATGCCTTTGATAATTCATTACTCTTTACTGAAAACATACAGAGCACATCACAAATGT
TTCCACACTAA
>403341_18_18_62
ATGATTCGCACGATGCTGCAGGGCAAACTCCACCGCGTGAAAGTGACTCATGCGGACCTGCACTATGAAGGTTCTTGCGC
CATTGACCAGGATTTTCTTGACGCAGCCGGTATTCTCGAAAACGAAGCCATCGATATCTGGAATGTCACCAACGGCAAGC
GTTTCTCCACTTATGCCATCGCGGCAGAACGCGGTTCGAGAATTATTTCTGTTAACGGTGCGGCGGCCCACTGCGCCAGC
GTCGGCGATATTGTCATCATCGCCAGCTTCGTTACCATGCCAGATGAAGAAGCTCGCACCTGGCGACCCAATGTCGCCTA
TTTTGAAGGCGACAATGAAATGAAACGTACCGCGAAAGCGATTCCGGTACAGGTTGCTTGA
>NODE_255_length_11680_cov_37.966866_176_14
GTGTCACTGGCCGAGAAGGTGTTCGGAGCCGTGGAGACGGTCGAAGGGGTGGCGCAAAGGTTGAACGCCAAAATAATGGG
GTCTGTGCAGCCGATGGCCGAGAAAGCCGCTGTAAGCGCCCAGAACGAGCGAAGAGCCAAGGAGCTAAGGGAAACCCTAG
CCCAGCAGCAAAAACGCTTACAGGCCCTTCAGGAGCCGTTTAAGGGGCTATCCAAGGATCAGGTAGCGGGACTGATCCGG
CAGGCGGTGAAATTGCGGCAGGAGAACGAGCAGGAGAAGCAGGAGCGCGCCCAGCAGATCAAAGAGCGATTCAAGGCCAA
GCGGGAACGGGAGCGCAGCGACCGCAGCAGGGGCCGTTAA
>TW14425_c7_7_276
ATGAAATACCGCATCGCTTTAGCTGTTTCTCTCTTTGCTCTTAGTGCCGGTAGTTATGCCACTACCCTGTGTCAGGAAAA
GGAGCAAAATATCCTTAAGGAGATCAGCTATGCCGAAAAACACCAAAACCAGAATCGTATTGACGGTCTGAATAAAGCCC
TGAGTGAAGTCCGGGCCAACTGTTCAGATAGCCAGCTGCGTGCCGATCATCACAAGAAAATCGCAAAGCAGAAAGATGAG
GTGGCGGAACGCCAGCAAGATTTAGCCGAGGCGAAGCAAAAAGGCGATGCCGATAAGATTGCCAAACGCGAACGGAAACT
GGCAGAAGCGCAGGAAGAGCTGAAAAAGCTGGAAGCGCGCGACTACTAA
>102771_9_9_121
ATGATTAAACGCGTATTGGTTGTTTCAATGGTAGGTCTGTCTCTTGTCGGTTGTGTTAATAACGACACCCTGTCAGGGGA
TGTTTATACCGCTTCTGAAGCGAAACAAGTACAGAATGTCAGCTATGGCACCATCGTTAACGTACGTCCGGTACAGATTC
AGGGCGGTGATGATTCCAACGTTATCGGTGCAATTGGCGGTGCTGTTCTTGGTGGTTTCCTGGGGAATACTGTTGGTGGC
GGAACCGGGCGTTCTCTGGCTACTGCAGCAGGCGCTGTTGCAGGTGGCGTAGCTGGTCAGGGCGTACAGAGTGCAATGAA
CAAAACGCAGGGTGTCGAGCTGGAAATTCGTAAAGACGATGGTAATACCATCATGGTGGTACAGAAACAAGGCAACACTC
GTTTCTCTCCGGGCCAACGTGTCGTACTGGCCAGCAATGGCAGTCAGGTGACCGTTTCTCCGCGCTAA
>Jurua_18_11_346_144_17
ATGCTTAACCAGCTCGATAACCTGACGGAGCGCGTCAGAGGAAGTAACAAACTGGTTGATCGCTGGCTACATGTACGTAA
GCATCTGCTCGTGGCTTACTACAATCTGGTTGGCATTAAGCCTGGCAAAGAATCGTACATGAGGCTAAACGAAAAAGCCC
TTGATGATTTTTGTCAGAGCCTGGTCGATTACTTGTCTGCCGGACATTTCAGTATTTATGAGCGCATTCTTCATAAGCTG
GAAGGCAACGGGCAACTCGCGCGCGCCGCGAAGATTTGGCCGCAACTCGAAGCCAATACTCAACAGATTATGGATTACTA
CGATTCCAGTCTGGAAACCGCCATCGATCATGATAATTACCTTGAGTTTCAACAGGTTTTATCTGACATCGGCGAGGCGC
TGGAAGCGCGCTTTGTGCTGGAAGATAAGCTGATTCTGCTGGTGCTTGACGCCGCCCGCGTCAAACATCCTGCTTGA
>BCE002_MS12_162_62_3
ATGAGTCAAGTTACTGAACAATCCGTACGTTTCCAGACCGCTTTGGCCTCTATTAAGCTCATTCAGGCTTCTGCCGTTTT
GGATTTAACCGAAGATGATTTCGATTTTCTGACGAGTAACAAAGTTTGGATTGCTACTGACCGCTCTCGTGCTCGTCGCT
GCGTTGAGGCTTGCGTTTATGGTACGCTGGACTTTGTAGGATACCCTCGCTTTCCTGCTCCTGTTGAGTTTATTGCTGCC
GTCATTGCTTATTATGTTCATCCCGTCAACATTCAAACGGCCTGTCTCATCATGGAAGGCGCTGAATTTACGGAAAACAT
TATTAATGGCGTCGAGCGTCCGGTTAAAGCCGCTGAATTGTTCGCGTTTACCTTGCGTGTACGCGCAGGAAACACTGACG
TTCTTACTGACGCAGAAGAAAACGTGCGTCAAAAATTACGTGCAGAAGGAGTGATGTAA
>gi|386612163|ref|NC_017641.1|_1_2085
ATGGAAAAGAAACACATTTATCTGTTTTGTTCTGCGGGCATGTCTACCTCTTTACTGGTATCAAAAATGCGCGCACAGGC
AGAAAAATATGAAGTTCCGGTCATTATTGAAGCATTTCCGGAAACACTGGCTGGTGAAAAAGGTCAGAATGCCGATGTCG
TGTTATTAGGGCCGCAGATTGCTTATATGTTGCCCGAAATCCAGCGTTTGTTACCCAACAAACCGGTTGAAGTAATTGAC
TCGCTGCTTTATGGCAAAGTCGATGGTTTAGGCGTGCTTAAGGCTGCGGTTGCAGCGATTAAAAAAGCCGCAGCAAATTA
A
>401091_3_3_316
ATGCGTAATAGCCATAACATTACACTAACAAATAACGACAGCCTTACTGAGGATGAAGAAACCACATGGTCACTGCCTGG
TGCCGTGGTCGGTTTTATCTCCTGGTTATTTGCGCTGGCGATGCCGATGTTGATTTATGGCTCTAACACGCTGTTCTTCT
TTATCTACACCTGGCCTTTCTTTCTGGCGCTGATGCCCGTCGCGGTAGTGGTGGGGATTGCGCTGCATTCATTGATGGAC
GGAAAGCTACGCTACAGTATTGTTTTCACCCTGGTGACAGTAGGCATTATGTTTGGCGCACTGTTTATGTGGCTACTGGG
CTAA
>TW10598_hyb_c6_6_63
ATGATAAAAATAGCACCCTATAAATTGGCGATACTGACGGGAATAATGTTATCTCCTTGTGTATTAGCTACGGATATTAA
TGTCGAATTTACGGCAACCGTAAAAGCAACGACATGTAATATTAAGATAATCGGTAATAATATCACCGAAGACGGAAATG
ACAGTTATACGTTAACATTACCCAATATGGGTCTGGATCAAATAGTAAATAAAACCACCAGGGCCGAGGCTGACTTTACG
ATGGTAGCCAGTGGTTGCAGTGCAGGTATCAGCCATATTGATACTACATTGTCAGGTAATGGGTCCCGAACCTTTGACAG
ACTTGTTATACCGCTGTCTTCAGACACCACATCAACCACCAGTTATATCGGTATGGGGTTCAAAAAACGTAATGCTGGTG
ATGAAACATTTTTAAAACCAAACAGCGCAGAAAAAATACGCTGGAGTGCAACAGAAATTAGTACCACAGGTCTGGAAATG
ACCGTGGCACTACGTGAAACGAGCGCAGGTGAGGGGATACCTGGAGACTTTCGTGCTCAGGCAATTTTCAATTTCACCTA
TGAATAA
>C260_92_20_19_47
ATGAATGAAATCATTTCTGCAGCAGTTTTATTGATCCTGATTATGGATCCGCTCGGAAACCTACCTATTTTCATGTCCGT
ACTGAAACATACTGAACCGAAAAGACGGCGGGCAATCATGGTGCGAGAGTTGCTTATTGCTCTCCTGGTGATGCTGGTGT
TCCTGTTTGCGGGTGAGAAAATTCTGGCATTTCTTAGCCTACGAGCAGAAACCGTCTCCATTTCTGGCGGCATCATTCTG
TTTCTGATCGCCATTAAAATGATTTTCCCCAGCGCTTCAGGAAATAGCAGCGGGCTTCCGGCAGGTGAAGAGCCATTTAT
CGTGCCGTTGGCAATTCCGTTAGTCGCCGGGCCGACTATTCTCGCCACGCTGATGTTGTTGTCTCATCAGTACCCGAATC
AGATGGGGCATCTGGTGATTGCTCTGCTGCTGGCCTGGGGCGGCACCTTTGTCATCCTGCTACAGTCTTCGCTATTTTTA
CGTCTGCTGGGCGAGAAAGGGGTGAACGCACTTGAACGCCTGATGGGATTGATTCTGGTGATGATGGCAACCCAGATGTT
CCTCGACGGCATTCGAATGTGGATGAAGGGGTAA
>102771_41_41_299
ATGGATAGTTCGTTTACGCCCATTGAACAAATGCTAAAATTTCGCGCCAGCCGCCACGAAGATTTTCCTTATCAGGAGAT
CCTTCTGACTCGTCTTTGCATGCACATGCAAAGCAAGCTGCTGGAGAACCGCAATAAAATGCTGAAGGCTCAGGGGATTA
ACGAGACGTTGTTTATGGCGTTGATTACGCTGGAGTCTCAGGAAAACCACAGTATTCAGCCTTCTGAATTAAGTTGTGCT
CTTGGATCATCCCGTACCAACGCGACGCGTATTGCCGATGAACTGGAAAAACGCGGTTGGATCGAACGTCGTGAAAGCGA
TAACGATCGCCGCTGCCTGCATCTGCAATTAACGGAAAAAGGTCACGAGTTTTTGCGCGAGGTTTTACCACCGCAGCATA
ACTGCCTGCATCAACTCTGGTCCGCGCTCAGCACAACAGAAAAAGATCAGCTCGAGCAAATCACCCGCAAATTGCTCTCC
CGTCTCGACCAGATGGAACAAGACGGTGTGGTTCTCGAAGCGATGAGCTAA
>TW11681_c13_13_151
ATGGATTACTTCACCCTCTTTGGCTTGCCTGCCCGTTATCAACTCGATACCCAGGCGCTGAGCCTGCGTTTTCAGGATCT
ACAACGTCAGTATCATCCTGATAAATTCGCCAGCGGAAGCCAGGCGGAACAACTCGCCGCCGTACAGCAATCTGCAACCA
TTAACCAGGCCTGGCAAACGCTGCGTCATCCGTTAATGCGCGCGGAATATTTGCTTTCTTTACACGGTTTTGATCTCGCC
AGCGAGCAGCATACTGTGCGCGACACCGCGTTCCTGATGGAACAGTTGGAGCTGCGCGAAGAGCTGGACGAGATCGAACA
GGCGAAAGATGAAGCGCGGCTGGAAAGCTTTATCAAACGTGTGAAAAAGATGTTTGATACCCGCCATCAGTTGATGGTTG
AACAGTTAGACAACGAGGCGTGGGACGCGGCGGCGGATACCGTGCGTAAGCTGCGTTTTCTCGATAAACTGCGGAGCAGT
GCCGAACAACTCGAAGAAAAACTGCTCGATTTTTAA
>200146_21_21_37
ATGCAACTGAACAAAGTGCTGAAAGGGCTGATGATTGCTCTGCCTGTTATGGCAATTGCGGCATGTTCTTCCAACAAGAA
CGCCAGCAATGACGGCAGCGAAGGCATGCTGGGTGCCGGCACTGGTATGGATGCGAACGGCGGCAACGGCAACATGTCTT
CCGAAGAGCAGGCTCGTCTGCAAATGCAACAGCTGCAGCAGAACAACATCGTTTACTTCGATCTGGACAAGTACGATATC
CGTTCTGACTTCGCTCAAATGCTGGATGCACATGCAAACTTCCTGCGTAGCAACCCGTCTTACAAAGTCACCGTAGAAGG
TCACGCGGACGAACGTGGTACTCCGGAATACAACATCTCCCTGGGTGAACGTCGTGCGAACGCCGTTAAGATGTACCTGC
AGGGTAAAGGCGTTTCTGCAGACCAGATCTCCATCGTTTCTTACGGTAAAGAAAAACCTGCAGTACTGGGTCATGACGAA
GCGGCATACTCCAAAAACCGTCGTGCGGTACTGGTTTACTAA
>ENVIRA_8_11_c27_27_90
TTGTCCCGTAAAATGACAGGAATTGTCAAAACCTTTGATCGCAAAAGCGGCAAAGGATTCATTATCCCCTCCGACGGTCG
TAAAGAAGTTCAGGTCCATATTTCCGCATTCACTCCCCGCGACGCAGAAGTGCTTATACCAGGATTACGTGTGGAATTTT
GCCGCGTAAATGGCCTGCGAGGACCAACAGCGGCAAATGTTTATCTCTCTTAA
>gi|386612163|ref|NC_017641.1|_1_1505
ATGTTTGTAACGAGCAAAAAAATGACCGCGGCTGTTCTGGCAATTACTTTGGCAATGTCTCTGAGTGCCTGTTCTAACTG
GTCTAAACGGGACCGCAACACCGCAATCGGCGCGGGTGCAGGGGCATTAGGCGGTGCAGTACTGACCGATGGCAGTACGT
TGGGTACATTAGGTGGTGCAGCTGTCGGTGGTGTTATTGGTCACCAGGTCGGTAAATAA
>gi|323974721|gb|AEHW01000036.1|_81_2
ATGTACGTTTGTTTGTGTAATGGTGTAAGTGACAAAAAAATTCGCCAGGCAGTCCGTCAGTTTCATCCGCAATCTTTCCA
ACAATTGCGTAAGTTTATTCCTGTGGGAAATCAATGCGGTAAGTGCATTCGCGCCGCGCGCGAAGTGATGCAGGACGAGT
TGATGCAGATGCCAGAATTTAAAGAGATTGCCTGA
>Jurua_18_11_205_3_92
ATGCATTTCGCTCAGCGAGTTCGCGCCCTGGTTGTGTTGAATGGCGTGGCGTTATTGCCTCTGTTCGCACCGTGGAGCGG
CATACCCAGACCGTTGTATGCTTTATTTGCGGGGCGAAAGGGGATGCCCGCCATTGCGCGATATTTTATGGATGAGTTAA
CCACGCGGCTTGCCAACGGGGTCTGA
>Jurua_18_11_378_176_143
ATGCCAACGAAACCGCCTTATCCTCGTGAAGCATATATAGTGACGATTGAAAAAGGAAAACCAGGACAGACGGTAACCTG
GTACCAACTCAGAGCCGATCATCCTAAACCAGACTCGTTGATCAGTGAACATCCGACCGCTCAGGAAGCGATGGATGCGA
AAAAACGCTATGAGGACCCTGACAAAGAGTGA
>ENVIRA_8_11_c44_44_7
ATGAATGGATTCAGAAACCGTTCACGAAGCAGTCTAGTCTGGCGTTATAGGTGTGTCGGAAACCGTGCTGTCCGGCTGGA
GGTCAGGGAACTCTGGGCAGAGGCTGCGGATGTATGGTGGCTGGCTGCCCATATTGCTCCCCGCACTGACTGGCAGCAGT
TTGCATGGCAGAGAGCAGAACACTGCCAGCGGCGCAGCAGGGGTAAGGCCGGACATCAACCACGCCCTTCAGGAGGTAGA
GGATGCCTGGCGAAAACCAAAGAACATACAAGTCAGGTGGGCTGA
>103573_5_5_58
ATGTTTAAAAAAGGCTTACTTGCTCTGGCACTGGTGTTTTCACTGCCCGTTTTCGCCGCTGAACACTGGATCGATGTTCG
TGTTCCAGAGCAGTATCAGCAAGAGCACGTTCAGGGGGCCATCAATATTCCCCTGAAGGAAGTGAAAGAGCGCATTGCCA
CCGCCGTTCCGGATAAAAACGACACCGTGAAAGTGTATTGCAATGCCGGACGCCAGTCAGGGCAAGCAAAAGAGATCCTT
AGCGAGATGGGATATACCCACGTTGAGAACGCCGGTGGCCTGAAAGACATCGCAATGCCGAAGGTCAAAGGTTAA
>102771_82_82_6
ATGCAACTTACAAGTACTCGCAAGAAAGCGAATGCAATCACAAGCAACATCCTGAATCGAATTGCTGTACGTGGTCAGCG
AAAGGTTGCTGATGCATTAGGGATTAATGAATCGCAAATTTCGCGATGGAAAGACAGCTTTATCCCAAAGATGGCCATGC
TTCTGGCTGTGCTGGAGTGGGGTGTTGAAGACGAGGAATTAGCAAAGCTAGCAAAGAAAGTAGCCATGGTGCTGACAAAA
GAAAAGCCTCAAGACTGCTGCAACAGTTTTGAGGCCTGA
>402290_9_9_42
ATGAAACCACTTTCATCCGCAATAGCAGCTGCGCTTATTCTCTTTTCCGCGCAGGGCGTTGCGGAACAAACCACGCAGCC
AGTTGTTACTTCTTGTGCCAATGTCGTGGTTGTTCCCCCATCGCAGGAACAACCACCGTTTGATTTAAATCACATGGGTA
CTGGCAGTGATAAGTCGGATGCGCTCGGCGTGCCCTATTATAATCAACACGCTATGTAG
>2854350_63_62_10
ATGTCGCAGACAGAAAATGCAGTGACTTCCTCATCTGGCGCAAAACGAGCATACAGAAAGGGGAATCCGCTTTCTGATGC
AGAGAAACAAAGATTATCAGTGGCCCGTAAAAGAGCTTCGTTCAAGGAAGTAAAAGTATTTCTTGAACCAAAGTATAAGG
CCATGCTCATGCAAATGTGTCATGAAGATGGCCTGACTCAGGCTGAAGTTCTGACCGCACTGATAAAAAGTGAAGCGCAA
AAACGATGCATGTGA
>100343_20_20_17
ATGCAAAAAGTTGTCCTCGCAACCGGCAATGCCGGTAAAGTGCGTGAGCTGGCGTCGCTGCTTAGCGACTTCGGTCTTGA
TATCGTGGCCCAAACAGACCTCGGCGTAGATTCCGCTGAAGAAACCGGCCTGACCTTTATCGAAAACGCGATTCTGAAAG
CGCGCCATGCGGCAAAAGTGACCGGTTTACCGGCAATTGCCGACGACTCTGGTCTGGCGGTAGATGTGCTTGGCGGCGCG
CCGGGCATTTACTCCGCGCGTTATTCCGGTGAAGACGCGACCGATCTAAAGAATCTGCAAAAACTACTGGAAACACTGAA
AGACGTACCGGACGACCAACGTCAGGCGCGTTTCCACTGCGTGCTGGTATATCTGCGTCACGCGGAAGATCCGACTCCGC
TGGTGTGCCACGGTAGCTGGCCGGGCGTGATTACTCGTGAACCAGCGGGCACTGGTGGCTTTGGTTATGATCCAATCTTC
TTCGTACCTTCCGAAGGGAAAACCGCTGCCGAACTGACCCGCGAAGAAAAGAGCGCCATTTCCCACCGTGGTCAGGCATT
GAAACTGCTGTTGGACGCTTTACGTAATGGTTAA
>gi|194426712|ref|NZ_AAJX02000004.1|_259_187
ATGGCACTATTCTCTAAAATATTAATTTTTTATGTGATTGGTGTGAACATATCCTTTGTCATTATCTGGTTTATCTCACA
TGAGAAAACACATATTCGTTTACTTAGTGCATTCCTGGTCGGAATAACCTGGCCAATGAGTCTGCCTGTGGCATTACTTT
TTTCTCTCTTTTAG
>401091_1_1_409
ATGCGAAAACGACACCGATTTAACAGTCGCATGACCCGTATCGTACTGCTCATCAGCTTTATCTTCTTCTTTGGCCGTTT
TATCTACTCGTCCGTCGGTGCCTGGCAGCACCATCAGAGCAAAAAAGAAGCTCAGCAATCCACACTCTCCGTCGAATCAC
CGGTACAACGTTAG
>gi|215485161|ref|NC_011601.1|_1_674
ATGCGAAAAACGCAGGAAAATAAACGCGTTAATCACCGAAAAGATGTGCTACGTGACCAGTTTTATCAGGGGGTTAATCC
AGCAATAGCTGTGCCACTGAGAGAAATACTTAACAGGTACAAAACTTCGGAGAAGTCAAAATGA
>NODE_275_length_14547_cov_126.047913_170_10
ATGGCACAAGTCATTAATACAAACAGCCTGTCGCTGTTGACCCAGAATAACCTGAACAAATCTCAGTCTTCTCTGAGCTC
CGCCATTGAACGTCTCTCTTCTGGCCTGCGTATTAACAGTGCTAAAGATGACGCAGCAGGTCAGGCGATTGCTAACCGTT
TTACAGCAAATATTAAAGGTCTGACTCAGGCTTCCCGTAACGCGAATGATGGTATTTCTGTTGCGCAGACCACTGAAGGT
GCGCTTTCTGAAATCAACAATAACTTACAGCGTATTCGTGAATTGTCAGTACAGGCCACTAATGGTACAAACTCTGACTC
CGACCTGAATTCAATTCAGGATGAAATTACACAACGCCTTAGTGAAATTGATCGTGTTTCTAACCAGACACAATTTAATG
GTGTAAAAGTTCTGGCTTCTGATCAGACTATGAAAATTCAAGTAGGTGCGAACGATGGTGAAACCATTGAGATTGCCCTT
GATAAAATTGATGCTAAAACCTTGGGGCTTGATAACTTTAGCGTAGCACCAGGAAAAGTTCCAATGTCCTCTGCGGTTGC
ACTTAAGAGCGAAGCCGCTCCTGACTTAACTAAGGTAAATGCAACTGATGGTAGTGTGGGAGGTGCTAAAGCATTCGGTA
GCAATTATAAAAATGCTGATGTTGAAACTTATTTTGGTACCGGTAATGTACAAGATACAAAGGATACAACTGATGCGACC
GGTACTGCAGGAACAAAAGTTTATCAAGTACAGGTGGAAGGGCAGACTTATTTTGTTGGTCAAGATAATAATACCAACAC
GAACGGTTTTACATTATTGAAACAAAACTCTACAGGTTATGAAAAAGTTCAGGTGGGTGGTAAGGATGTTCAGTTAGCAA
ACTTTGGTGGTCGTGTAACTGCATTTGTTGAAGATAATGGTTCTGCCACATCAGTTGATTTAGCTGCGGGTAAAATGGGT
AAAGCATTAGCTTATAATGATGCACCAATGTCTGTTTATTTTGGGGGAAAAAACCTAGATGTCCACCAAGTACAAGATAC
CCAAGGGAATCCTGTACCTAATTCATTTGCTGCTAAAACATCAGACGGCACCTACATTGCAGTAAATGTAGATGCCGCTA
CAGGTAACACGTCTGTTATTACTGATCCTAATGGTAAGGCAGTTGAATGGGCAGTAAAAAATGATGGTTCTGCACAGGCA
ATTATGCGTGAAGATGATAAGGTTTATACAGCCAATATCACGAATAAGACGGCAACCAAAGGTGCTGAACTCAGTGCCTC
AGATTTGAAAGCCTTAGCAACCACAAATCCATTATCCAAATTAGACGAAGCTTTGGCAAAAGTTGATAAGTTGCGCAGTT
CTTTGGGTGCAGTACAAAACCGTTTCGACTCTGCCATCACCAACCTTGGCAACACCGTAAACAACCTGTCTTCTGCCCGT
AGCCGTATAGAAGATGCTGACTACGCAACCGAAGTGTCTAACATGTCTCGTGCGCAGATCCTGCAACAAGCGGGTACCTC
TGTTCTGGCACAGGCTAACCAGACCACGCAGAACGTACTGTCTCTGCTGCGTTAA
>BCE019_MS_13_450_194_3
ATGGAAAAAATTGACATCGTTGCAGATCAACTTCAGCTCGACCGAGCTCTCAATAAACTCATCCATAACCTAGTCGAAGA
AAGTCAGCTCACGCTCGGAGAAACGCTCAGTGCCTGGGAGCTCTGTGAAAAACTCAGCATGCAGCAATTCATGGCATTGA
AGAAAAATGTCTATTTTGCGGATTTGCTGCGAGCAGTAGAGATTTCGCTCCCCCTCAGGCAGACGCTTCACGTAGATGGC
GCGGAAATCAGGCAGGTTGAAACTGAGTTTGAGGAAAAGCCCGAGGTAGCGCGTGATGAACCAGTGATGGAATGCCTGCG
GATCCCCGCTTTATCCACCTCGCTGGAGACGATTCAATTGCCTGAACGATTTATGAAATTAATCAAGCGATTGAAAAACA
TTCAACTGATAAACCCAAATTTTGTGCCTGGTGAAACCTTCGGAGAACTCATCACGTTGTCAGTCAACGAGCTGGCTGAA
CAGCCTGGCGTCGGTGTGCTGTATATTGATACTTTTAAAGAATTGCAACAGTTGGCTCAGTCTGCACCTGCCGTTGAGGC
TATAGACACAGCTAATATGGGCATTGATTTCGCGAAGGTGGATATCAGCCAGATGCGGTTGAGCCTTGCGGGCGTGGAAA
CCAAACATACGAAAGCGCTGGAAAAATTTGGTCGCTATCTTAAAACGGAAGATATGGGCGAGATGTTGCAGGCTATTCTG
CATGCCGAATATGAGCAATTAGTAGCCATTCCGACCTGGGGAAAAGGAAGTATCACAAAGTTATTGGCATTCAGAGACAG
GTTACGAGAAGAGATCATCGCCATTCAGAATGGTGACATTGACTACCTAGCGCTTGAATCCGTCTTGATCGTTCCAAAAC
GGCTTATAAACTGCCCATTGAATAAACTTGAAGCCGTTTTACTGGAAGATATCGAATCTTACTTCGATAAAAGCAGTGAA
ATGAAGGTCGACATTGCCCAACGCCGCTGGGGGTTTGTCGAAGAAAAAAAGACCCTCGAAGAGATCGGGGCCGATTACGT
CGTATCGAGAGAGCGCATTCGCCAGATTCAGGCCGATATAAGACAGGAATTTCTAGGGCATATGCGGATCAGTCAACCAT
TGGTTTGGGAGGCACTGGAGCCTGAGATATCGCCGGACCTTAGTGTGAAAATGCAGACGCTTTTTTCCTGTTTCTCCTCT
GAACGTGACTTCTTCGAATTTCTGGATATGGTGTCAGGGCAGACAGAGCTTATCGCTCATGTCTATCCCGAGATTGATAA
AGCGATCCTGAATACCTACTTTGCCGAGAATGGCGCACCAATCCACCTTGACGACATCCGGGAGTTTATTCCCTCCGTCT
GCAGCATCGAAATACCCTACGTTGACAATGCGATTCGTCATCTTGCGCAACAAGGCGTCATCCAGCTTAAAGATGAGAAC
GTCTACCCCCTGCAACTGAAGAAAGCTGAAGCCAGCGCCTGCGTGCTGATTAAACACGAAAAAGGTCTGCCCTGGCTGGA
TATTGCAAAATTAATCAATGGAAATAATTATTCGCGCAGCCCTGTTTACGAGGACCGTCTGGATCACGAAGCGTTTAACC
AGCCTGAATATATCTACCTGTCCGGCAAGGGTACCTACAAGCACACCTGTTTTATCGATGTCGATGCGGCGCTGATAGAC
GACATTTTTCTGGAAATGATGGAATACGCCGAGAAAAATTCCCGTCCGGTGTTCCACCTGAATGAGTTTTACCAAGCCTC
GCGCAATCTAAAAAAGCATGATTACTATGTTATTCGCCATTTTGTGAAACATTTCGGCGAGGATTACGGTTTTTACTTCG
ACGGAAAATCTCAGACGGATTCGATCGGGCTGGAGAAAGGCTTTAAGAACATCACACAAAAGGACGTCATCGTCGAAGCG
ATGAACAACAGTGATAAACCGCTAACGAAACCTGAAATTGCCAATTTGCTGAAGAGTAAAAGCCTAGCACATGCGTCGTT
TTATCTGGATGACCTGATTGAGCGGGGAAGTGTTGTTCAGGTGGACCACATGCTCTACACCACACCTGCCTGCGCCTATA
AAAATATCGTCATCGACGACTATGTCGCGGCCCTTCATGCATTGCTTCTGCATTTTGGAAAGCCAGTAGAGCCCTCCATT
TTTAAAGCACAACTGAACATGCAATTTGAGCGAAGCTACTCGAAATATTTCTATGCTTCTCTTGCCCGGTTAAATGCCAA
AGCACAGGGCTGGCACCGTAAACATAGCCTATATTCGGCCACAGAGATTCCTTTTAGCAATATATCATCGGCAATGGACA
TGCTCTGCGATTCTGGGGCTCCCTTGCAGCAGAATATAGATGCCCTGCAGGCAAATATCGCCATTACACGTGAAACGGCT
GCGATTGCCATTCGAAACTGGCGCACAGCACGATCTATGGTCAACGGCTAA
>C581_05_176_175_193
ATGTCCGATCCGATTTCCGGTACTGGGCTGGCTGGTGGTGCCCTGACGGGTGCCAGTGTTTATGGACTGCTGACCGGAAC
TGATTACGGCGTTGTATTTGGCGCATTTGCAGGGGCTGTATTCTACATAGCAACAGCTGCAGATCTGAGTGCATCGCGCC
GACTGGCATATTTTATCGTGTCATATATTGCCGGGATTCTTTGCTCTGGGTTGGTTGGCTCCAAGCTGGCGAACTTGACC
GGATACAGTGATAAACCTCTGGATGCTATTGGTGCCGTAATCGTCTCTGCTTTAGCCGTTAAAATCCTGACGTTCCTGAA
TAATCAGGATATCGGCTCGCTGGTGGCGCTCATAACGCGCCGGGGAGGTTCAGGTGGAGCTAAATGA
>102712_39_39_37
ATGCATATACTGGATTCACTTCTTGCCTTTAGTGCCTATTTTTTTATTGGCGTGGCTATGGTGATTATTTTTCTGTTTAT
CTACTCCAAAATTACACCGCACAACGAATGGCAATTAATCAAAAACAATAATACCGCGGCGTCACTGGCATTCAGCGGTA
CATTGTTGGGTTACGTGATCCCCTTATCCAGTGCGGCAATCAATGCGGTGAGTATTCCAGACTATTTCGCCTGGGGCGGG
ATTGCACTGGTGATTCAGTTACTCGTTTTTGCTGGTGTCAGACTTTATATGCCCGCATTAAGCGAAAAAATTATTAATCA
CAATACCGCAGCAGGAATGTTTATGGGAACCGCCGCACTGGCTGGTGGTATTTTTAACGCAGCTTGTATGACATGGTAA
>gi|215485161|ref|NC_011601.1|_1_2932
GTGGCCAAAAATTGTGCTGATATTCGCTTTTACGATAACAAAAAGCCAGAACTGGAAAATGGGGTGCGTTTCTATTTCAA
AACCTTTGGTTTTCCTGTTGAAGCTCAGGTTGTGGAGTTTGTCCCACCGATGGAAGGCAAACCTGCTCGTCTGGCCTGGC
ACGGATGGTCCGGTGAAGAAAATACTACTCAACGTCTCGATGTACATCATGCATGGTTACTGGAGGATCTTTCCAGTAAC
CGGGTACGTATCCTGACGCAGGAAACACAGAACGGAGTTCCGGCAAAAGAACTGGCAAATACTCGCCCGAACCCAATGCT
GAATGGTCACCAGGCATGGCTTGATGGCCTAGTTGAAGCAGCAACGAAATAA
>400791_13_13_54
ATGCCTGCTGTAATAGATAAAGCCCTGGATTTCATTGGTGCCATGGATGTATCAGCGCCAACACCAAGTTCGATGAATGA
AAGCACGGCGAAGGGAATCTTTAAATATTTAAAAGAACTGGGAGTACCCGCGAGTGCCGCTGATATTACGGCGCGAGCTG
ACCAGGAAGGCTGGAACCCTGGGTTCACGGAAAAAATGGTTGGATGGGCAAAAAAAATGGAGACAGGTGAACGCTCTGTG
ATTAAAAATCCTGAATACTTTTCAACATATATGCAGGAAGAACTAAAAGCACTGGTCTGA
>NODE_218_length_177677_cov_141.194534_135_90
ATGAGCTTTTTTATTTCTGATGCGGTAGCGGCAACGGGTGCACCGGCGCAAGGTAGCCCGATGTCTTTGATTTTGATGCT
GGTGGTATTCGGTCTGATTTTCTATTTCATGATCCTGCGTCCACAGCAGAAGCGCACCAAAGAACACAAAAAGCTGATGG
ACTCCATTGCCAAAGGTGATGAAGTTCTGACGAACGGTGGCCTGGTTGGTCGCGTAACCAAAGTAGCGGAAAACGGCTAC
ATTGCTATCGCGCTGAATGACACCACTGAAGTAGTTATTAAACGTGACTTCGTAGCTGCCGTCCTGCCGAAAGGCACCAT
GAAGGCGCTGTAA
>TW14425_c39_39_11
ATGATTGAGAATCATCTCTACTCTCTGGTGACTGTTGTGAAATACAAATTACTACCATGCTTACTCGCGATATTCCTCAC
AGGATGTGACCGCACAGAGGTAACACTTTCATTTACCCCTGAGATGGCCAGTTTCTCTAATGAATTCGATTTTGATCCGC
TGCGTGGTCCGGTAAAAGATTTCACTCAGACATTAATGGATGAGCAAGGTGAAGTGACGAAACGTGTTTCTGGGACTTTG
TCGGAAGAAGGCTGTTTTGATTCACTCGAATTACTGGATCTGGAAAATAATACCGTGGTCGCTCTGGTACTGGACGCCAA
TTATTACCGTGATGCCGAGACGCTGGAGAAGAGAGTACGTTTACAGGGAAAATGCCAGCTAGCAGAATTACCTTCTGCCG
GGGTGAGTTGGGAAACCGATGATAATGGCTTCGTGATTAAAGCCAGCAGCAAACAAATGCAGATGGAATATCGCTATGAT
GATCAGGGTTATCCGCTGGGTAAAACCACGAAAAGTAACGACAAAACATTATCTGTCAGCGCCACGCCATCAACGGATCC
GATCAAAAAATTAGATTACACAGCGGTTACTTTACTGAATAATCAACGGGTTGGTAATGTAAAACAGAGCTGTGAATATG
ACAGTCACGCTAATCCGGTGGACTGTCAGCTAATCATTGTTGATGAAGGAGTAAAACCCGCCGTCGAACGGGTTTACACC
ATCAAAAATACGATCGATTATTATTAA
>TW14425_c4_4_112
ATGAGTCCAGTGCTTACGCAATATGTCAGCCAGCCCATCACGCTGGACGAGCAAACGCAAAAGATGAAGCAGCATTTGCT
ACAGGATATCCGTCGCTCGGCTTACGTTTATCGCGTCGATTGCGGCGGCTGCAACGCCTGTGAAATCGAAATTTTTGCTG
CCATCACACCAGTATTCGACGCAGAACGTTTTGGCATTAAGGTTGTTTCATCACCGCGTCACGCCGATATTTTGTTATTT
ACTGGCGCAGTCACCCGGGCGATGCGTATGCCTGCACTTCGGGCGTATGAGTCTGCCCCCGATCATAAAATCTGTGTTTC
CTACGGCGCGTGCGGTGTCGGCGGCGGTATTTTCCACGATCTCTACAGCGTCTGGGGCGGCAGCGACACCATTGTCCCCA
TTGATGTTTGGATCCCCGGCTGCCCGCCAACACCGGCCGCCACCATTCACGGTTTCGCCGTGGCGCTCGGTTTGCTGCAA
CAGAAGATTCACGCTGTGGATTATCGCGATCCCACCGGGGTGACTATGCAACCGTTGTGGCCACAGATCCCGCCATCACA
GCGTATCGCCATTGAGCGAGAAGCGCGGCGGCTGGCGGGCTATCGTCAGGGGCGAGAAATTTGCGATCGGCTCCTGCGCC
ATTTAAGCGACGATCCTACAGGAAATCGGGTTAACACCTGGTTGCGCGAAGCCGACGATCCGCGTCTCAATAGTATCGTT
CAGCAACTCTTTCGCGTTCTCCGGGGGTTACATGGCTGA
>401091_14_14_3
ATGTATCCCGTCGACCTTCATATGCATACCGTTGCCAGCACACATGCATATAGCACATTGAGTGATTACATTGCCCAGGC
CAAACAAAAGGGCATTAAACTTTTTGCGATCACCGATCATGGCCCGGATATGGAAGATGCTCCGCATCACTGGCACTTCA
TTAACATGCGTATCTGGCCGCGAGTGGTTGATGGGGTAGGGATCCTGCGCGGCATCGAAGCTAACATTAAAAATGTTGAT
GGTGAAATTGATTGCAGCGGTAAAATGTTTGACTCGCTGGATCTGATTATTGCCGGTTTTCATGAGCCGGTTTTTGCACC
ACATGACAAAGCGACCAATACACAAGCGATGATCGCCACTATCGCCAGCGGCAATGTGCATATAATAAGCCATCCCGGAA
ATCCCAAATATGAAATAGATGTGAAAGCCGTTGCTGAAGCAGCCGCGAAACATCAGGTGGCGCTGGAAATCAATAATTCT
TCATTTTTACACTCACGTAAGGGCAGTGAAGACAACTGTCGTGCGGTAGCCGCAGCGGTACGTGATGCTGGAGGTTGGGT
GGCATTAGGCTCGGATTCTCACACCGCGTTTACCATGGGGGAATTTGAAGAGTGTCTTAAAATCCTCGACGCGGTAGATT
TTCCGCCAGAGCGCATTTTGAATGTTTCTCCGCGCCGCTTACTGAACTTCCTTGAATCTCGCGGTATGGCACCGATTGCG
GAATTTGCAGACCTTTAA
>TW10598_hyb_c110_110_2
ATGGAAGTAATTTACATTGCAGAACCAATAATATCCACAAACATTAACAAACTAATTGCTGTTGAACTATTGAGTAGATT
TTATTCTAAAACTGGAGTTCCTCTCTCTACGCAGAGAGTTTTAAGCATGTTTACAACCGCAATGAAAATCAATCTACTTA
AGTCTCAAATAAAAGAAATAATTAATCACAGGGATTTTTTCGAACATCATGGAGTACTGTGTTCTGTGAATATTGATTAC
GAAACCTGCCTATATATTAGTTGTAATAATGAAATTCAAAAAACAATATCCGAAAATAAATTTATAGCACTTGAAATATC
AGAAACATATCCTGAGCTAACTCAGAACAATGATGTTATACCTTTTCTTTGCTCTCTTACAGAGTATATCTGGCTTGATG
ATTTTGGTAGTGGGAATAGCACCATGCACACAGCGATGAAAAATAAATATCACGCCATAAAACTTGACAAATTATTTTAT
CAGGAAAACATAGGCAAACCATATTTTAAGGGAGTTATTAATAATTTAAAAAAATTATGCCCAAATATTATAGCTGAAGG
TGTAGAAAATATCTATTACAATGGATTATCAATGAATACTGGATTATGGGGCACTCAAGGATATTTTTTCCCTTCTGTGC
CTCTATCTGAAATTAAACACATGAATAGTGCGTGGCTATAA
>402290_3_3_209
ATGAGTAAAAGCCGCTTAACGGTGTTTAGTTTCGTTCGCCGTTTTCTTTTGCGGTTAATGGTTGTCCTCGCCGTTTTCTG
GGGCGGGGGCATCGCGTTGTTTAGTGTTGCGCCTGTTCCCTTCTCAGCGGTAATGGTCGAGCGACAGGTCAGCGCCTGGC
TGCATGGCAATTTTCGTTACGTGGCACATTCTGACTGGGTCAGTATGGATCAAATCTCGCCGTGGATGGGACTGGCGGTG
ATTGCCGCAGAAGATCAGAAATTTCCTGAGCACTGGGGCTTTGATGTCGCTTCCATTGAGAAAGCCCTGGCGCACAACGA
GCGCAATGAAAACCGTATTCGCGGTGCTTCAACGATTTCTCAGCAGACGGCCAAAAATCTCTTTTTATGGGATGGGCGTA
GCTGGGTACGAAAAGGGCTGGAAGCTGGATTAACGCTGGGGATAGAAACAGTCTGGAGCAAAAAGCGTATCCTGACGGTT
TACCTGAATATCGCCGAATTTGGCGACGGTGTGTTTGGCGTCGAAGCTGCGGCACAACGTTATTTCCACAAACCCGCGAG
CAAACTTACCCGGTCGGAAGCTGCATTACTGGCAGCTGTATTACCTAATCCACTTCGTTTCAAAGTCTCCTCGCCATCGG
GCTACGTGCGTAGCCGTCAGGCGTGGATTTTACGGCAGATGTATCAGTTAGGCGGTGAGCCGTTTATGCAACAACACCAG
CTGGATTAA
>gi|157154711|ref|NC_009801.1|_1_3380
ATGATACGTTTCGCTGTGATTGGTACGAACTGGATCACTCGCCAGTTCGTCGAGGCCGCCCATGAGAGCGGTAAATACAA
GTTAACCGCCGTATATTCCCGCAGCCTTGAGCAGGCTCAGCACTTCGCCAATGATTTTTCTGTCGAGCATCTGTTTACCT
CGCTGGAAGCGATGGCGGAAAGCGATGCCATTGACGCGGTGTATATTGCCAGCCCGAATGCCCTGCACTTTTCCCAGACA
CAACTTTTCCTTAGCCATAAAATTCATGTGATTTGCGAGAAACCACTGGCGTCGAATCTGGCGGAAGTGGATGCCGCCAT
TGCCTGTGCGCGGGAAAATCAGGTGGTGCTGTTTGAGGCATTTAAAACCGCCTGCCTGCCGAACTTTCATTTGCTGCGCC
AGGCGCTGCCGAAAGTCGGCAAATTGCGTAAAGTCTTTTTCAACTATTGCCAGTATTCCTCGCGCTATCAACGTTACCTG
GACGGTGAAAATCCCAACACCTTTAATCCGTCATTCTCTAACGGTTCAATTATGGATATCGGCTTTTACTGCCTGGCGTC
GGCGGTGGCGTTATTTGGTGAGCCGAAAAGCGTGCAGGCAACCGCCAGTTTGCTGGCAAGCGGTGTAGATGCCCACGGCG
TGGTGGTGATGGATTACGGTGATTTCAGCGTCACCTTGCAGCACTCAAAAGTCAGTGATTCTGTCCTGGCGAGCGAGATT
CAGGGCGAAGCAGGATCGCTGGTGATTGAAAAACTGTCTGAATGCCAGAAAGTGTGCTTCGTGCCGCGTGGCAGCCAAAT
GCAGGATCTCACCCAGCCGCAGCATATTAATACCATGCTCTACGAAGCAGAGCTGTTCGCTACCCTGGTGGATGAGCATC
TGGTGGATCATCCGGGGCTGGCGGTCAGTCGCATCACCGCCAAACTGCTGACCGAGATCCGCCGCCAGACTGGGGTGATT
TTTCCGGCAGATAGCGTAAAACTATAA
>ENVIRA_8_11_c1_1_205
ATGGCTAAAACAGTAGAGCAGATAGCCAGCGACCTGAATTTATCGGTTACGACCGTGCGACTGGTGCTAAATGGAAAAGC
GGAACAATATCGAATCAGCGTCAAAACCCAAACGCGTATCAATGAATATGTTGAACGCTATGGTTATATCATTAATCATT
CCGCTCGCAGCCTTAAGCTTAACAAAACTGATACATTAGGGTTGATTGTTCCCAACATATCCAACGTCTTTTTTGCTACG
CTGGCAGAAAAACTCGAACAACGCTGTCGACGTTCCGGATATCAACTTACAATCAGTTGCACTTATGATGATGTTGACTA
TGAAAATAAATTGACGAAAGCATTTATCGCACGAAATGTAGATGGTCTTTTTATTGTTCCTTCGACGCTGGAAAATCAGC
AGCATCATTTACGCAAAATTCGTAAACCAATGGTTTTACTCGACCGTGATTTTAAATATACCGATAATGCATTGGTAGAA
AGTAATAATATTTCTGGCGGAGAAAAGTTGACACAAAATATTCTTGAGGCCGGGCAGGCTCCAGTATGGTTTTTGCTGGG
GGATGCTGGTTTGCCGAGTATCAGCGATCGTCTGACAGGTTATTTGAATGCGTTGGAAAAAAAAGGGATTACCCATCGCG
ATTGGGTGCGGGAAGGTCCGGTAAATACTCCGGAAGGCGGCTATGTCATTATGGAAAAACTCATTGAAGAGCAGGGATGT
CCGCAGGCATTTATCGCCTCGTCTTTACCTGTGCTTGAAGGCGCTGTCCGCGCGATACGCGACCGTCTTGGCGCTGTACC
GCCAGAAATCAATATTGGCACTTTCGATGAACATCCCATGCTGGGATTTCTCGCCAACAATGTCTGGTCAATGCAGCAGG
ATGAAAATGCCTGGGCAGAAAAAGCGTTCGAAATGATGTTAAGCGCGATCGAAGAAAGACCAGTCAAAAAAACAGTTAAA
GTAGAAATGAAATTAATTAAGCGCATAAGAAAAAAATAA
>NODE_229_length_20149_cov_140.765793_141_13
ATGCGCAATCGTACGCTGGCTGATCTTGATCGTGTCGTTGCTCTCGGCGGAGGGCATGGACTGGGACGCGTTCTCTCATC
ACTTTCGTCTTTGGGTTCTCGTTTAACGGGTATCGTCACCACCACCGATAATGGTGGCTCGACGGGGCGTATTCGCCGTT
CAGAAGGCGGCATTGCCTGGGGCGATATGCGCAACTGCCTCAACCAGCTGATAACGGAACCGAGCGTCGCCTCCGCGATG
TTTGAATACCGTTTTGGTGGCAATGGCGAACTTTCCGGTCATAATCTCGGAAACTTGATGTTAAAGGCGCTGGATCACCT
TAGCGTGCGGCCTCTGGAAGCCATCAATTTAATTCGTAATCTGCTGAAAGTGGATACGCATTTGATTCCAATGTCAGAGC
ATCCTGTTGATCTGATGGCGATTGACGATCAGGGGCATGAAGTTTACGGCGAGGTCAATATCGACCAGTTAACTACGCCG
ATTCAAGAGTTATTGTTAACGCCTAATGTACCCGCAACGCGTGAGGCGGTTCACGCTATCAATGAAGCGGATCTCATCAT
TATTGGGCCTGGCAGTTTTTATACCAGCCTGATGCCAATTCTGCTGCTGAAGGAAATCGCCCAGGCATTACGCCGCACGC
CAGCGCCGATGGTTTATATCGGCAATCTGGGGCGTGAGTTGAGTTTACCTGCGGCTAATTTGAAGCTGGAAAGCAAGCTG
GCAATTATGGAGCAGTATGTTGGTAAAAAGGTCATTGATGCGGTCATCGTCGGGCCAAAAGTGGATGTCTCGGCGGTGAA
AGAGCGGATTGTGATCCAGGAGGTACTGGAGGCCAGCGATATTCCGTATCGTCATGACCGCCAGTTGTTACATAACGCGC
TGGAAAAGGCGTTACAGGCTTTAGGTTAA
>NODE_479_length_233367_cov_51.804344_261_110
ATGGCATCAAAATTAAACTGGCTGTTGCAAAACACCTCTCCGGGAAGCCTGGTGTTACAATCGTGGCTGACCCGGAACAA
CATATCACCTTCTCTGGCTTTTAAATACGCGCAAAATGGCTGGTTAATAAAACTGCGGGCTGGCGTTTATGCGCGCGCAG
GACGAGAACCAGACTGGAGTGATGCGCTATGGTGCCTACAAAACCAACTTGAAGCGCCGGTGCATCTGGCCGGACTGAGT
AGTCTCTCCTGGCAGGGCCGTTCCCATTACCTACAACTTAAGCAGAACCAATGCTGGCTTAGCGTTGAAAACAAAGCGAT
ATTGCCAAAATGGTTTAAAGAATTTCCCGCCGTTGAGTGGTTGATGGTATCGGCCCTGAAGCTCCCTGACCTGGATGAAA
AATACCGAACTGAGCTTGAGGTTAAAGGGAAAAGAATTACCGCCAGCACGCCAGAACTGGCTGCCTATGAGCTGTTAAGC
GCAGTCCCTCAGGAAATCTCATTTGAGCACGCTGCCGAGCTTTTTCAGGGACTAGTCAATCTCAACCCACGTAAAGTGGA
GAAGCTGCTTACACTCAGTCAGTCCGTACAAACCAAGCGCCTGTATCTGTTTTTTGCCAGTTTCTATGAACATGCATGGT
TCAAACGCATAGATACCAGCAAAATCAACCTGGGATCGGGCAACCGACAAATCGTTGTTAATGGCAAGCTGAACACGCAA
TACCAGATAACTGTGCCCGAAAATTTTACTAAGAAGGGAATAAGCCATGGATAA
>gi|387610477|ref|NC_017633.1|_1_3582
ATGGAGCAGTCTGTGGCGAATTTAGTCGATATGCGCGATGTCAGTTTTACGCGTGGCAATCGCTGCATCTTCGATAATAT
TTCCCTGACCGTGCCGCGAGGGAAGATCACGGCGATCATGGGGCCATCGGGCATCGGTAAAACGACGCTACTCCGTCTGA
TTGGCGGGCAAATCGCACCAGATCATGGTGAGATCCTTTTCGATGGTGAGAATATTCCGGCGATGTCTCGTTCGCGCCTG
TATACAGTGCGCAAACGGATGAGCATGTTATTTCAGTCCGGGGCGTTGTTCACTGATATGAACGTATTTGACAACGTCGC
CTATCCACTGCGCGAACATACCCAACTTCCCGCGCCATTGTTGCATAGTACGGTGATGATGAAGCTGGAGGCCGTGGGGC
TGCGTGGAGCGGCTAAACTAATGCCTTCTGAACTTTCCGGTGGGATGGCGCGGCGTGCAGCGCTGGCGCGTGCGATTGCG
CTGGAGCCGGATCTCATCATGTTTGATGAACCTTTTGTTGGGCAAGATCCCATCACCATGGGCGTACTGGTGAAGCTGAT
TTCTGAGCTGAACAGCGCGCTGGGCGTGACTTGTGTGGTGGTTTCTCACGATGTGCCGGAAGTGTTAAGTATTGCGGATC
ACGCCTGGATCCTGGCGGACAAAAAAATTGTCGCTCATGGCAGTGCCCAGGCGTTGCAGGCGAATCCTGATCCGCGCGTA
CGTCAGTTTCTGGACGGGATAGCTGACGGGCCTGTTCCGTTCCGCTATCCTGCCGGCGATTATCACGCTGATCTTTTACC
AGGGAGTTAA
>ENVIRA_8_11_c15_15_18
ATGGCGAAACTGCATGATTACTACAAAGACGAAGTAGTTAAAAAACTCATGACTGAGTTTAACTACAATTCTGTCATGCA
AGTCCCTCGGGTCGAGAAGATCACCCTGAACATGGGTGTTGGTGAAGCGATCGCTGACAAAAAACTGCTGGATAACGCAG
CAGCAGACCTGGCAGCAATCTCCGGTCAAAAACCGCTGATCACCAAAGCACGCAAATCTGTTGCAGGCTTCAAAATCCGT
CAGGGCTATCCGATCGGCTGTAAAGTAACTCTGCGTGGCGAACGCATGTGGGAGTTCTTTGAGCGCCTGATCACTATTGC
TGTACCTCGTATCCGTGACTTCCGTGGCCTGTCCGCTAAGTCTTTCGACGGTCGTGGTAACTACAGCATGGGTGTCCGTG
AGCAGATCATCTTCCCAGAAATCGACTACGATAAAGTCGACCGCGTTCGTGGTTTGGATATTACCATTACCACTACTGCG
AAATCTGACGAAGAAGGCCGCGCTCTGCTGGCTGCCTTTGACTTCCCGTTCCGCAAGTAA
>Jurua_18_11_347_145_130
ATGGCGTTTATGACTAAGAAATTAAAAAGCAGTGGTGTAATAAGCGGCCAAGACATTGATATGAAAACGGCTTCAGAGCT
TATTGTTTTTGCTAAGAAAAATAATATTGAAACAAGCCCTTTAGATGTTTCAAGACTTACCAGTCTGTTAGGTATTACAT
TGCGGCTAGAACCGATGAAAGGAGAAGAATCGGGTTCTCTCAAACAAGAGAAAAGCGGCAATTGGGTAATGACGGTAAAC
TCTTTACACCATCCTCATCGCCAACGCTTCACAATCGCCCATGAACTAGGCCATTTTATTCGCCATACACTCAATAGAAA
TAGTTTTACAGACACGGTTTTCTTCAGAAATGAAGAAACAAATAAAATGGAAGCTGAAGCAAATAGATTCGCAGCCGAAT
TATTAATGCCAGAGAATGAATTTAGTAAGTTTATAGAAGAAAAATCAAATCAAGTGGCTGATATAGCAGCACATTTCCAA
GTGTCTTCAATGGCTGTGAGAATTCGTGCTCAACAATTAGGCTTCAGTGGACATAATTTATAA
>gi|194430344|ref|NZ_AAJX02000068.1|_195_14
ATGGCATTGATGAGAAGTTTTCTGCAGCGGGGCCAGGCATTACTGCAGGACAGTCTGATCCCCCTTCTGGCTCGTACAGG
CCTGGCCGCCACATTCTGGCTGTCAGGGCAAAGTAAGGTAGAGGGGTTGGTTCTGGATATACTGGGAGGGATGCCACCGG
AACTGGATGTTCCGCATATTACCCGTTCGGCGGTTGCGCTGTTTGCCACAGAGTACCGACTGCCGTTTCTGGCACCGGAG
ACTGCTGCACTGCTTGCAGCAGGAGCCGAACATATTTTTCCGGTTCTGCTTGTCCTGGGACTGGCAACGCGTTTTTCCGC
ACTAGTGCTGGCAGGAATGACGATAGTGATCCAGGTGTTTGTCTATCCCGATGCCTGGCCGGTTCATGCCACCTGGCTTA
CCGCCCAGATGTATTTACTGGCGTATGGCGGCGGAAAATATTCCCTGGATAACCTGCTGAAACGTACGTACCGGCGTAGG
CACCAGAATGTGATGCAGAAAAGGAATAACCCTATGATGACGCTATAA
>401150_138_138_99
ATGGCGAAAGAATTTGGTCGCCCGCAGCGCGTAGCGCAGGAAATGCAAAAAGAGATCGCTCTCATCCTGCAGCGTGAAAT
TAAAGATCCTCGCCTGGGCATGATGACCACCGTTTCCGGTGTCGAAATGTCTCGCGACCTGGCGTATGCCAAAGTATATG
TGACGTTCCTCAACGACAAAGATGAAGACGCGGTTAAAGCGGGCATCAAAGCGTTGCAAGAAGCTTCTGGTTTCATCCGC
AGCCTGCTGGGGAAAGCGATGCGCCTGCGTATCGTGCCGGAACTGACCTTCTTCTACGACAACTCTCTGGTTGAAGGGAT
GCGCATGTCAAACCTGGTGACCAGCGTGGTCAAACATGACGAAGAACGTCGTGTTAACCCGGACGACAGCAAGGAGGACT
AA
>NODE_43_length_121598_cov_54.940746_37_96
TTGTCCACATTAGAGCAAAAATTAACAGAGATGATTACTGCGCCAGTTGAGGCCCTGGGTTTTGAACTGGTTGGCATCGA
ATTTATTCGCGGTCGCACATCCACACTGCGCATCTATATTGATAGTGAAGATGGCATCAATGTTGATGATTGTGCTGATG
TGAGCCACCAGGTAAGTGCTGTGCTGGATGTTGAAGATCCCATCACCGTTGCTTATAACCTGGAAGTCTCCTCACCGGGT
CTCGATCGCCCACTGTTCACGGCTGAACACTACGCCCGTTTTGTCGGAGAAGAGGTGACTCTGGTTCTCCGTATGGCGGT
ACAAAACCGTCGTAAATGGCAGGGCGTTATCAAAGCGGTAGACGGTGAAATGATCACAGTTACCGTCGAAGGTAAAGATG
AAGTGTTCGCGCTGAGTAATATCCAGAAGGCGAACCTGGTTCCCCACTTTTAA
>ENVIRA_8_11_c16_16_246
ATGATTAATCCTTCTGAAGTTGGCAAATCAGGTGAAATGGTTCGCCTTCGTACTCTGGAAAGTATCTGGATACAAGGCAA
GTTGCGCATGTGGGGCCGCTGGTCTTATATCGGCGGTGGTAGTGGTGGAAACATGTTTAACCAGCTTCTGGCATCCGGGA
AAATCACCAAGACAGCTATCAATGAAGCGCTACGCCGGATGAAGATAGCGGGTATCACCAAGCCTGAACTTGAAGCGTAC
CTGCGTGAAATTCTCAACAGCAAAAATAAAAGCGGCCTGGCGTTCTGTTCAGATGAAGAAGGGTTGTTAGTGGACGGTGT
CATTGCTTCAGTACTGATGAATGATGACTACCGATCGCTCTATAGCGTGATTGTTGACCGGTATCGTCTTCGTAAGAGCA
AGTTGCAGATGGCCAATGAACTGCAGGCTAAACATCCTGACTGGCCGCTGATCACCTGTCGTCGACGCATTGACACTTGG
CTAAGTCTTGCAGAATCGATCCTGTACGCTCCAGTTTGTGACGCATTCGGCACAAATAGCGACAGATTTAAGTTGCAGAG
TGAGCAAGAAAGTGCTTAA
>403341_111_111_121
ATGAATTTTTTAGCTCACCTGCATTTAGCCCATCTCGCGGAAAGCTCGCTTTCCGGCAATTTACTGGCTGATTTCGTACG
CGGAAATCCTGAAGAAAGTTTTCCGCCCGACGTCGTGGCTGGCATTCATATGCATCGACGTATCGACGTATTAACCGACA
ATCTGCCGGAAGTCCGCGAAGCACGGGAATGGTTTCGTAGTGAAACTCGCCGCGTTGCGCCTATTACGCTGGATGTCATG
TGGGATCACTTTCTTTCCCGCCACTGGTCGCAGCTGTCGCCGGACTTTCCGCTACAGGAATTTGTCTGTTATGCCCGCGA
GCAAGTGATGACGATTTTGCCGGACTCACCGCCACGTTTTATCAATCTGAACAATTACTTGTGGTCAGAGCAGTGGCTGG
TGCGCTATCGCGATATGGATTTCATCCAGAACGTGTTAAACGGCATGGCAAGCCGCCGCCCACGTCTGGATGCCCTGCGT
GACTCCTGGTACGATTTAGACGCTCATTATGACGCCCTCGAAACCCGCTTCTGGCAGTTTTATCCGCGGATGATGGCGCA
GGCGTCACACAAGGCGTTATAA
>gi|193067764|ref|NZ_AAJW02000004.1|_4_113
ATGATGGGAAAACTGATTTGGTTAATGGGGCCGTCCGGCTCCGGGAAAGACAGCCTGCTGGCGGAACTCCGCCTGCGGGA
ACAAACGCAGTTACTGGTGGCGCATCGCTACATCACGCGCGACGCCAGCGCCGGAAGTGAAAACCATATCGCCCTGAGTG
AGCGGGAGTTTTTTACCCGCGCGGGGCAAAACCTGCTGGCCTTAAGCTGGCACGCTAACGGTCTGTATTATGGCGTCGGC
ATCGAGATTGACCTCTGGCTGCACGCTGGATTCGACGTAGTCGTCAACGGTTCACGCGCGCATTTGCCGCAGGCACGGGC
GCGCTATCAATCGGCGCTGCTGCCCGTCTGTTTACAGGTTTCGCCGGAGATCCTGCGCCAGCGCCTGGAAAACCGTGGCC
GTGAAAACGCCAGTGAAATTAACGCCCGCCTGGCGCGCGCCGCCCGCTATACTCCACAGGATTGCCATACGCTCAACAAT
GACGGCAGCCTGCGCCAGTCGGTCGACACGCTGCTGACGCTGATCCATCAGAAGGAGAAACACCATGCCTGCTTGTGA
>ENVIRA_8_11_c1_1_105
ATGCAAACGGAACACGTCATTTTATTGAATGCACAGGGAGTTCCCACGGGTACGCTGGAAAAGTATGCCGCACACACGGC
AGACACCCGCTTACATCTCGCGTTCTCCAGTTGGCTGTTTAATGCCAAAGGACAATTATTAGTTACCCGCCGCGCACTGA
GCAAAAAAGCGTGGCCTGGCGTGTGGACTAACTCGGTTTGTGGGCACCCACAACTGGGAGAAAGCAACGAAGACGCGGTG
ATCCGCCGTTGCCGTTATGAGCTTGGCGTGGAAATTACGCCTCCTGAATCTATCTATCCTGACTTTCGCTATCGCGCCAC
CGATCCGAATGGCATTGTGGAAAATGAAGTGTGTCCGGTATTTGCCGCACGCACCACCAGTGCGTTACAGATCAACGATG
ATGAAGTGATGGATTATCAATGGTGTGATTTAGCAGATGTATTACACGGTATTGATGCCACACCGTGGGCGTTCAGTCCG
TGGATGGTGATGCAGGCAGCCAATAGTGAAGCAAGAAAATTGTTGTCTGCTTTCGCGCAGCACAATTAA
>TW10828_c12_12_159
ATGGAGTTCGCTTTTTATATCTGTGGCCTGATAGCCATACTTGCGACCTTGCGAGTGATCACCCATACCAATCCGGTACA
CGCACTGCTGTACCTGATTATTTCGCTGCTGGCGATTTCCGGGGTGTTCTTCTCACTGGGCGCTTACTTCGCCGGTGCGC
TGGAAATTATCGTCTACGCGGGTGCCATTATGGTGCTGTTCGTGTTCGTGGTGATGATGCTCAACCTGGGCGGTTCAGAA
ATCGAACAGGAACGCCAGTGGCTGAAACCGCAGGTGTGGATTGGTCCGGCAATTTTGTCGGCCATCATGCTGGTGGTGAT
TGTTTACGCCATCCTTGGTGTTAATGATCAGGGTATCGACGGTACGCCAATCAGTGCTAAAGCAGTGGGTATTACGCTGT
TCGGGCCTTACGTACTGGCGGTGGAACTGGCTTCTATGCTGCTGCTCGCGGGTCTGGTTGTGGCCTTCCACGTCGGTCGT
GAAGAGCGTGCGGGTGAAGTGCTGAGCAATCGTAAAGACGACAGCGCGAAAAGAAAAACGGAGGAGCACGCATGA
>NODE_182_length_52504_cov_102.501564_119_38
ATGGTGGAGGATGAGGTTGCACAAAAGCTGGAGGTTGCTGGTCTCTGGCGCAGGGCTGCCAGTCGCTGGCTTGATGTGAT
GCAGCACCATGGGCTGACGGCTCAGCAACGTGATCGAATACGTCAGCACAGAAAATATTGTCTTTCCTGCGTAAAGCCCA
TCAGCATCCTAGAGAAACTGGATGTGACGGAAATTGCTAGGGCTGCAAAGACCGTCCAGGAGCGGATGGGGCTGAGTCAT
CCGTATGGGGTAGCTTTCAGGTTGAAAGACGAAAAATAA
>ENVIRA_8_11_c54_54_13
ATGGATAAGGCACTTTTTGAGCGGTTGACTCACAGCATGGCCCAGATGAATGAAATTATTGAAGGAACGCGACAGCCTTC
GCGGACTTTTGAAGTTGATGCTATGAAAATCAAAGAAATACGCCGCGCTTCAGGGTTGTCACAATCTAAATTTGCCGATC
TTATTTCTGTAAGCGTAGACACGTTGCGTAACTGGGAGCAGGGGCGACGTTCACCGACCGGGCCTGCAAAGGCTTTGCTG
CGAGCGATTGCCAATGATCCGCAACATGTGCTGCAAGCACTTAACCGTTAG
>TW11681_c21_21_60
ATGAAACAATTACTTGCCTCACCCTCGCTGCAATTAGTGACTTATCCTGCGAGCGCCACGGCACAGTCTGCAGAATTCGC
CAGTGCTGACTGCGTGACGGGCCTGAATGAAATAGGTCAGATCTCAGTTAGCAATATTTCAGGGGATCCGCAGGACGTGG
AACGTATCGTGGCGTTAAAGGCCGATGAACAAGGTGCGTCATGGTACCGCATTATTACCATGTACGAAGACCAGCAGCCT
GATAACTGGCGCGTACAGGCGATACTGTATGCATGA
>gi|191167619|ref|NZ_AAJT02000035.1|_255_23
ATGGACTGGCTGGCTAAATATTGGTGGATTCTGGTGATTGTCTTTTTGGTAGGCGTCCTGCTGAACGTGATTAAAGATCT
CAAGCGCGTCGACCATAAGAAATTTCTCGCCAACAAGCCGGAGCTTCCCCCGCATCGTGATTTCAACGATAAGTGGGACG
ATGACGACGACTGGCCGAAAAAGGATCAACCGAAGAAGTAA
>NODE_119_length_142618_cov_162.603912_93_112
ATGGCAAAGATTAAAGGTCAGGTTAAGTGGTTCAACGAGTCTAAAGGTTTTGGCTTCATTACTCCGGCTGATGGCAGCAA
AGACGTGTTCGTACACTTCTCCGCTATCCAGGGTAATGGCTTCAAAACTCTGGCTGAAGGTCAGAACGTTGAGTTCGAAA
TTCAGGACGGCCAGAAAGGTCCGGCAGCTGTTAACGTAACAGCTATCTGA
>BCE019_MS_13_415_159_17
ATGTCGATTTTAAATAAAGCCATTCTTACAGGTGGCCTCGTTATGGGCGTTGCTTTCTCTGCTATGGCCCATCCGGAATT
AAAAAGCTCTGTGCCACAGGCTGATTCAGCCGTAGCGGCCCCGGAAAAGATTCAGCTTAATTTCTCGGAAAATCTGACCG
TGAAATTCTCAGGTGCAAAATTAACGATGACGGGTATGAAAGGCATGTCATCACATTCTCCGATGCCGGTCGCGGCAAAA
GTGGCGCCAGGCGCTGACCCTAAATCGATGGTCATTATTCCGCGAGAGCCTTTACCCGCTGGCACTTATCGTGTTGACTG
GCGCGCGGTTTCTTCAGATACGCACCCTATTACCGGTAATTACACCTTTACAGTGAAGTAA
>TW14425_c9_9_60
ATGACATGGAATCCGTTGGCGCTGGCGACGGCGCTGCAAACTGTACCTGAACAAAATATTGATGTGACAAATAGCGAGAG
CGCATTAATTATTAAAATGAATGATTATGGCGATTTGCAAATCAATATTCTTTTTACTTCCCGCCAAATGATTATCGAAA
CCTTTATTTGTCCGGTAAGTAGTATCAGCAATCCAGATGAATTTAATACCTTCTTATTAAGAAATCAGAAGATGATGCCG
TTGTCATCGGTAGGAATCTCCAGCGTGCAACAGGAAGAGTATTACATTGTTTTCGGGGCGTTATCGCTTAAATCTTCTCT
TGAAGATATCCTGCTTGAGATAACCTCGCTGGTAGATAACGCATTGGATCTGGCTGAAATTACAGAAGAATATTCACACT
AA
>NODE_292_length_30797_cov_130.313828_178_25
ATGATAAGCACCGTCGCATTATTTTGGGCTTTATGTGTCGTTTGCATTGTTAACATGGCGCGCTATTTCTCATCACTACG
CGCGTTGTTAGTGGTACTGCGTAACTGCGATCCATTGCTCTATCAATATGTTGATGGAGGGGGCTTTTTTACCTCACATG
GCCAACCCAACAAACAGGTGCGTCTCGTTTGGTATATCTATGCCCAACGTTATCGCGATCATCACGATGATGAATTTATT
CGCCGCTGTGAGCGGGTGCGTCGGCAGTTTATTCTGACCAGCGCATTGTGTGGTCTGGTGGTGGTCAGCCTGATTGCATT
GATGATTTGGCATTAA
>gi|215485161|ref|NC_011601.1|_1_2929
GTGGATCACTATTGCACCGTTAGTGACACCAAGGAAGCGGACTACGTTCTCTATGATGGCGATGGCCTTGAGCTACTTAT
CAAATCCAGCGGGAGTAAAATCTGGCAGTTTCGCTACATTCGCCCTGTCACCAAGAAACGTGCGAAGAAGAGCATAGGCC
CCTACCCGTCAGTTACGCTTGCCGATGCCAGAAACTACCGGGCAGAGTCACGCTCTCTCCTGGCGAAACAAATCGATCCA
CAGGAACATCAGCAAGAACAACTTCGCAGTTCGCTTGAAGCTAAAACCAATACTTTCCAACTCGTGGCTGAACGATGA
>gi|387610477|ref|NC_017633.1|_1_3693
ATGGAAACTATCGCTAAACATCGCCATGCTCGTTCTTCTGCTCAGAAGGTTCGCCTTGTTGCTGACCTGATTCGCGGTAA
GAAAGTGTCGCAGGCTCTGGATATTTTGACCTACACCAACAAGAAAGCGGCTGTACTGGTCAAGAAAGTTCTGGAATCTG
CCATTGCTAACGCTGAACACAACGATGGCGCTGACATTGACGATCTGAAAGTTACGAAAATTTTCGTAGACGAAGGCCCG
AGCATGAAGCGCATTATGCCGCGTGCAAAAGGTCGTGCAGATCGCATCCTGAAGCGCACCAGCCACATCACTGTGGTTGT
GTCCGATCGCTGA
>gi|157154711|ref|NC_009801.1|_1_2238
ATGACTGATCAGTCTCATCAGTGCGTCATTATCGGTATCGCTGGCGCATCGGCTTCCGGCAAGAGTCTTATTGCCAGTAC
CCTTTATCGTGAATTACGTGAGCAAGTCGGTGATGAACACATCGGCGTAATTCCCGAAGACTGCTATTACAAAGATCAAA
GCCATCTGTCGATGGAAGAACGCGTTAAGACCAACTACGACCATCCCAGCGCGATGGATCACAGCCTGTTGCTTGAGCAT
TTACAAGCGTTGAAACGCGGCTCGGCAATTGACCTGCCGGTTTACAGCTATGTTGAACATACGCGTATGAAAGAAACGGT
GACGGTTGAGCCGAAGAAGGTCATCATTCTCGAAGGCATTTTGTTGCTGACGGATGCGCGTTTGCGTGACGAACTTAACT
TCTCCATTTTCGTTGATACCCCGCTGGATATCTGCCTGATGCGCCGCATCAAGCGTGACGTTAACGAGCGTGGGCGTTCA
ATGGATTCCGTGATGGCGCAATATCAAAAAACCGTGCGCCCGATGTTCCTGCAATTCATTGAGCCTTCTAAACAATATGC
GGACATTATCGTGCCGCGCGGCGGGAAAAACCGCATCGCGATCGATATATTGAAAGCGAAAATAAGTCAGTTCTTTGAAT
AA
>NODE_275_length_14547_cov_126.047913_170_9
ATGGCTTCATTTACATCTCTTGGCGTTGGTTCGAATCTGCCGCTGGATACATTGCTAAACAACCTGACCATCGCTGAAAA
AAAACGCTTAAACCCAATTACTCAGCAACAGAGTGACAATACCGCACGTCTGACAGCCTATGGCACATTAAAAAGTGCAT
TAGAAAAATTCCAGACTGCAAATACTGCGTTAAATAAAGCCGATCTGTTCAAAAGCACTACCGTTACCAGTAGCAATGAA
GACCTTAAAGTTTCCACCGAAGCAGGTGCTGCTCCCGGTATCTATACCATCAGCGTAACCCAACTGGCGCAGGCGCAATC
TTTACGAACTGATTCCCCGACAATCATTGCATCAACAAAAGATGCACTGGGTGATGAGTCATCAGATACACGCACAATAA
AAATTACCCAAGACGGTCGTAAAGAGCCGCTGGAAATCAAGCTCAATAAAGATCAGACGTCATTGGATGAGATCAGCAAA
GCCATTAACGATGCCGATAGTGGAATTTCCGCTAGTATCGTTAAAGTCAAAGATGGTAACTATCAATTGGTATTGACCGC
CAGTGAAGGTCTGGCCAATAAAATGACCATATCTGTTGAGGGTGACAGTAAATTAAATGATCTGCTGGCTTATGACAGCA
AGACCAACACCGGGAATATGAAGGAACTGGTTAACGCGCAAAATGCACAGCTAAACGTTAACGGTATCGATATTGAACGT
TCAAGTAACAAAATTACCGATGCTCCTCAGGGAGTGACTCTCGATTTGACCAAAAAAGTCACTGACGTCCGGGTCACGGT
GACAAAAAGCAACGATAAAGCAACCGAAGCAATTAAAGGCTGGGTGGATTCATATAACTCCCTCATTGACACCTTTAACA
CCCTGACAAAATATAAAGAAGTAGACCCAGGTGCTGAAGCACAAGATAAAAATAATGGTGCACTTCTCGGAGACAGCGTT
GTACGTACAATTCAAAGCGGCATCCGCGCACAATTTGCAAACGGTGCCAGCGACGGTGCCTTCAAAACATTAAACGAGAT
CGGGATTAAGCAGGACGGCACGACGGGTAAGCTGAAAATTGATGATGATAAACTCAAAAAAGTCCTGAATGAAAATACAG
CATCCGTACGTGAATTGCTGGTAGGCGATGGTAAAGAAACAGGAATTACCACCAAAATTGCCACCGAGGTAAAAGGTTAC
CTTGCCGATGATGGCATTATTGATAGCGCACAGGACAGTATTAACGCCACACTGAAAAAACTGACCAAACAGTATCTATC
CGTCAGTGCCAGCATTGATGACACCGTGGCGCGTTACACTGCACAGTTTACGCAATTAGATACCATGATGAGCAAACTGA
ATAACACCAGTACCTATCTCAGCCAACAATTTACTGCAATGAGTAATTCCTGA
>gi|194427932|ref|NZ_AAJX02000012.1|_251_13
ATGTTGCAGCTTAACGAGAATAAACAGTTTGCATTTTTCCAAAGACTGGCATTTCCGCTGCGTATCTTTTTGCTGATTCT
GGTGTTCTCAATATTTGTCATTGCAGCCCTGGCGCAATATTTTACGGCCAGTTTTGAGGACTATTTAACGCTTCATGTAC
GCGACATGGCAATGAATCAGGCGAAAATTATTGCCTCCAATGACAGTGTCATCTCTGCGGTGAAAACGCGTGACTACAAA
CGGCTGGCGACCATCGCTAACAAATTACAAAGAGATACCGATTTTGATTATGTGGTGATTGGGGACCGGCACTCGATCCG
CCTTTACCATCCTAATCCGGAGAAAATTGGTTATCCTATGCAGTTCACCAAACAGGGCGCGCTGGAGAAAGGGGAGAGCT
ACTTCATTACCGGGAAAGGGTCAATGGGGATGGCGATGCGCGCCAAAACGCCAATCTTTGATGACGATGGAAAAGTCATC
GGCGTGGTGTCGATTGGCTACCTGGTGAGTAAAATCGATAGCTGGCGGGCTGAGTTTTTATTACCGATGGCAGGCGTGTT
TGTCGTGCTGTTAGGGATTCTGATGTTGCTGTCGTGGTTCCTGGCAGCGCATATCCGTCGGCAAATGATGGGCATGGAGC
CAAAGCAAATCGCACGCGTGGTCCGTCAGCAAGAGGCGCTGTTTAGTTCGGTTTATGAAGGGCTGATTGCGGTGGATCCG
CATGGTTACATTACCGCCATCAATCGTAACGCAAGAAAGATGCTGGGGCTGAGCTCTCCCGGACGGCAATGGTTGGGTAA
ACCCATTGCTGAAGTGGTCAGGCCCGCCGATTTCTTTACCGAACAGATTGATGAAAAACGTCAGGATGTGGTGGCTAACT
TTAACGGTCTGAGCGTTATTGCCAATCGGGAAGCTATTCGTTCAGGTGATGATTTGCTGGGGGCCATTATCAGCTTTCGT
AGTAAAGACGAAATTTCCACCCTCAATGCGCAACTGACGCAAATAAAACAATACGTCGAGAGCCTTCGTACATTGCGACA
CGAGCATCTCAATTGGATGTCGACGCTCAATGGTCTGTTGCAGATGAAAGAGTATGATCGCGTGCTGGCGATGGTGCAGG
GGGAGTCTCAGGCCCAGCAACAGCTTATTGACAGCCTGCGTGAGGCGTTTGCCGATCGCCAGGTGGCGGGGCTGCTTTTT
GGTAAAGTGCAGCGCGCCCGGGAACTGGGGCTAAAAATGATCATTGTCCCCGGTAGCCAGCTTTCGCAACTGCCGCCAGG
ACTGGATAGCACCGAGTTTGCAGCCATTGTGGGCAATTTACTTGATAACGCCTTCGAAGCCAGCCTGCGTAGCGATGAAG
GAAACAAGATCGTTGAATTATTCCTCAGCGATGAAGGCGATGATGTGGTGATTGAAGTCGCCGATCAGGGCTGCGGCGTT
CCAGAGTCTCTACGAGACAAAATATTTGAGCAGGGGGTCAGTACGCGTGCTGACGAGCCCGGTGAACATGGCATTGGGTT
GTACTTGATTGCCAGCTACGTAACGCGCTGCGGTGGTGTTATCACTCTCGAAGATAATGATCCCTGCGGTACCTTGTTTT
CAATCTATATTCCGAAAGTGAAACCTAATGACAGCTCCATTAACCCTATTGATCGTTGA
>NODE_226_length_118061_cov_133.507950_140_112
ATGACGGGGCGTTGCCTTTTCGGCTTCTCAGGCGAGAAGCCGTTCTTATTACCGGACAATGAAGGGGTAAAGATGAACAC
TTCACCGGTGCGAATGGATGATTTACCGCTTAACCGTTTTCACTGCCGCATTGCTGCGCTCACTTTCGGCGCACACCTGA
CCGACGGTTATGTTCTCGGCGTCATTGGTTACGCCATTATTCAGCTTACGCCCGCCATGCAACTGACGCCGTTTATGGCG
GGAATGATCGGCGGCTCGGCGCTCCTTGGTTTGTTCCTTGGCAGCCTGGTTCTTGGGTGGATCTCCGACCATATTGGTCG
GCAAAAAATCTTCACCTTCAGCTTTTTGCTGATTACGCTTGCTTCGTTTTTACAATTTTTTGCCACCACGCCAGAGCATC
TTATTGGACTGCGCATTTTGATTGGCATTGGTCTGGGAGGCGATTATTCAGTAGGTCACACCTTGCTGGCTGAATTTTCC
CCGCGCCGCCATCGCGGTATTTTGCTGGGCGCATTCAGCGTGGTGTGGACCGTAGGCTATGTGCTGGCAAGTATTGCCGG
ACATCACTTTATTTCCGAAAACCCGGAGGCCTGGCGCTGGCTACTGGCATCGGCAGCTCTGCCCGCGTTGTTGATTACGT
TATTACGCTGGGGAACGCCAGAATCACCACGCTGGCTACTGCGCCAGGGGCGTTTTGCAGAAGCTCACGCTATCGTGCAT
CGCTATTTTGGTCCCCATGTTTTACTGGGCGATGAAGTGGTAACGGCGACCCATAAACACATCAAAACCTTGTTCTCTTC
GCGTTACTGGCGGCGCACGGCGTTTAACAGCGTCTTCTTTGTCTGCCTCGTAATCCCATGGTTTGTGATTTATACCTGGC
TGCCAACTATCGCCCAGACTATTGGTCTGGAAGATGCGCTGACTGCCAGCCTGATGCTTAATGCGTTGTTAATTGTGGGC
GCGCTGCTGGGATTAGTTCTGACGCACCTGCTGGCACATCGCAAATTTTTGCTGGGAAGTTTTTTGCTGCTGGCGGCAAC
GCTGGTAGTCATGGCCTGTTTGCCTTCCGGCAGTTCATTAACGCTGCTGCTTTTTGTTCTCTTCAGCACCACCATTTCGG
CAGTCAGTAATCTGGTGGGCATTTTGCCTGCGGAAAGTTTTCCTACTGACATTCGCTCGCTGGGCGTCGGTTTTGCCACT
GCCATGAGTCGACTTGGCGCGGCGGTAAGTACTGGCCTGCTGCCGTGGGTGCTGGCGCAGTGGGGAATGCAAGTCACCTT
ATTGCTCCTGGCGACAGTGTTGTTGGTTGGTTTTGTTGTGACCTGGCTATGGGCACCAGAAACTAAAGCCCTCCCGCTGG
TGGCGGCGGGAAATGTAGGAGGTGCGAATGAACATTCTGTTAGCGTTTAA
>TW10828_c5_5_96
ATGAGCGAAACGGCATCCTGGCAGCCGAGCGCATCCATTCCTAACTTATTAAAACGCGCGGCGATTATGGCGGAGATCCG
TCGTTTCTTTGCCGATCGTGGAGTGCTGGAGGTGGAGACGCCTTGTATGAGCCAGGCGACGGTAACCGATATTCATTTGG
TCCCGTTTGAGACACGTTTCGTTGGCCCCGGGCATTCGCAGGGGATGAATCTCTGGTTAATGACCAGCCCGGAATACCAT
ATGAAACGCCTGCTGGTTGCCGGTTGTGGGCCGGTATTCCAGCTGTGCCGCAGCTTCCGTAATGAAGAGATGGGGCGTTA
TCACAACCCTGAGTTCACTATGCTGGAGTGGTATCGACCGCACTATGATATGTACCGGTTGATGAACGAGGTGGACGATC
TCTTACAACAGGTGCTGGACTGCCCGGCAGCAGAAAGCCTTTCTTATCAACAAGCTTTCTTGCGTTATCTGGAAATTGAC
CCGCTCTCTGCCGACAAAACGCAACTGCGGGAAGTCGCAGCGAAACTGGATTTGAGCAATGTTGCTGATACCGAAGAAGA
CCGCGACACGCTGCTACAATTGCTGTTTACCTTTGGCGTAGAGCCAAATATTGGCAAAGAAAAACCGACCTTTGTGTACC
ACTTTCCAGCCAGCCAGGCATCACTGGCGCAAATCAGTACCGAAGATCATCGGGTCGCTGAACGCTTTGAGGTTTATTAT
AAAGGTATTGAGCTGGCGAATGGTTTCCATGAATTGACGGATGCCCGTGAGCAGCAACAACGCTTTGAACAAGATAACCG
TAAGCGCGCGGCGCGCGGTTTGCCGCAGCACCCCATTGACCAGAATCTGATTGAAGCCTTGAAAGTCGGTATGCCTGACT
GTTCCGGCGTGGCATTAGGTGTTGATCGTCTGGTGATGTTGGCGCTGGGCGCGGAGACACTGGCTGAAGTCATCGCCTTT
AGCGTTGACCGGGCATAA
>TW10828_c17_17_23
ATGAAGCAACTCACCATTCTGGGCTCGACCGGCTCGATTGGTTGCAGCACGCTGGACGTGGTGCGCCATAATCCCGAACA
CTTCCGCGTAGTTGCGCTGGTGGCAGGCAAAAATGTCACTCGCATGGTAGAACAGTGCCTGGAATTCTCTCCCCGCTATG
CCGTAATGGACGATGAAGCGAGTGCGAAACTTCTTAAAACGATGCTACAGCAACAGGGTAGCCGCACCGAAGTCTTAAGT
GGGCAACAAGCCGCTTGCGATATGGCAGCGCTTGAGGATGTTGATCAGGTGATGGCAGCCATTGTTGGCGCTGCTGGGCT
GTTACCTACGCTTGCTGCGATCCGCGCGGGTAAAACCATTTTGCTGGCCAATAAAGAATCACTGGTTACCTGCGGACGTC
TGTTTATGGACGCCGTAAAGCAGAGCAAAGCGCAATTGTTACCGGTCGATAGCGAACATAACGCCATTTTTCAGAGTTTA
CCGCAACCTATCCAGCATAATCTGGGATACGCTGACCTTGAGCAAAATGGCGTGGTGTCCATTTTACTTACCGGGTCTGG
TGGCCCTTTCCGTGAGACGCCATTGCGCGATTTGGCAACAATGACGCCGGATCAAGCCTGCCGTCATCCGAACTGGTCGA
TGGGGCGTAAAATTTCTGTCGATTCGGCTACCATGATGAACAAAGGTCTGGAATACATTGAAGCGCGTTGGCTGTTTAAC
GCCAGCGCCAGCCAGATGGAAGTGCTGATTCACCCGCAGTCAGTGATTCACTCAATGGTGCGCTATCAGGACGGCAGTGT
TCTGGCGCAGCTGGGGGAACCGGATATGCGTACGCCAATTGCCCACACCATGGCATGGCCGAATCGCGTGAACTCTGGCG
TGAAGCCGCTCGATTTTTGCAAACTAAGTGCGTTGACATTTGCCGCACCGGATTATGATCGTTATCCATGCCTGAAACTG
GCGATGGAGGCGTTCGAACAAGGTCAGGCAGCGACGACAGCATTGAATGCCGCAAACGAAATCACCGTTGCTGCTTTTCT
TGCGCAACAAATCCGCTTTACGGATATCGCTGCGTTGAATTTATCCGTACTGGAAAAAATGGATATGCGCGAACCACAAT
GTGTGGACGATGTGTTATCTGTTGATGCGAACGCGCGTGAAGTCGCCAGAAAAGAGGTGATGCGTCTCGCAAGCTGA
>TW10828_c5_5_52
ATGAAAAAAAGAACAGTAAGATTCTTGTCATCACTCAAAGATAATAAATTATATCGATACTTTGATGAACATTTTAACGT
TATTACATGCATTAGTGTCATATTTGTCATTGTATGGAACATCTACTTTTATGCTTAA
>100329_42_42_18
GTGAAACAAAGCGAGTTCAGACGTTGGCTCGAATCTCAGGGCGTCGATGTAGCGAATGGCAGCAACCATTTGAAACTCAG
GTTTCATGGGAGGCGCAGTGTCATGCCGCGTCACCCCTGCGATGAGATTAAAGAACCATTGCGTAAAGCAATCCTGAAAC
AACTCGGTTTGAGTTAA
>100343_8_8_84
ATGAGCAAAGTCAGACTCGCAATTATCGGTAACGGTATGGTCGGCCATCGCTTTATCGAAGATCTTCTTGATAAATCTGA
TGCGGCCAACTTTGATATTACCGTTTTCTGTGAAGAACCGCGCATCGCTTATGACCGCGTACACCTCTCGTCTTACTTCT
CTCACCACACCGCCGAAGAGCTGTCGCTGGTGCGCGAAGGCTTCTACGAGAAACACGGCATCAAAGTTCTGGTCGGCGAA
CGCGCTATCACCATCAACCGTCAGGAGAAGGTGATTCACTCCAGCGCCGGACGTACCGTTTTTTATGACAAGCTGATCAT
GGCAACCGGTTCCTACCCGTGGATCCCGCCAATCAAAGGTTCTGATACTCAGGACTGCTTTGTCTATCGCACCATTGAAG
ACCTCAACGCCATTGAATCCTGCGCCCGTCGCAGCAAGCGCGGTGCCGTTGTTGGTGGCGGCCTGTTAGGTCTGGAAGCC
GCTGGCGCGCTGAAAAACTTAGGTATTGAAACCCACGTTATCGAATTTGCCCCTATGCTGATGGCGGAACAGCTTGATCA
GATGGGTGGCGAGCAGCTGCGTCGCAAAATCGAAAGTATGGGCGTGCGCGTTCACACCAGCAAAAACACCCTTGAGATTG
TGCAGGAAGGTGTCGAAGCGCGTAAAACCATGCGTTTTGCCGACGGCAGCGAACTGGAAGTCGACTTTATCGTCTTCTCT
ACCGGTATCCGTCCGCGCGATAAGCTGGCAACCCAGTGTGGTCTGGACGTTGCTCCGCGTGGGGGTATTGTCATTAATGA
TTCCTGCCAGACTTCCGATCCGGATATCTACGCCATCGGTGAATGCGCAAGCTGGAACAACCGTGTATTTGGTCTGGTAG
CACCAGGCTACAAAATGGCGCAGGTCGCCGTTGACCATATTCTCGGTAGCGAAAACGCCTTTGAAGGTGCTGACCTTAGC
GCCAAGCTGAAACTGCTGGGCGTAGACGTAGGCGGTATTGGTGATGCGCACGGTCGCACGCCTGGCGCACGTAGCTACGT
TTACCTCGACGAAAGTAAAGAGATCTACAAACGCCTGATTGTCAGCGAAGACAACAAAACCCTGCTCGGTGCGGTACTGG
TGGGCGATACCAGCGACTACGGTAACCTGCTGCAACTGGTGCTGAACGCTATCGAACTGCCGGAAAACCCGGATTCCCTG
ATCCTGCCAGCACACTCTGGTAGCGGCAAGCCGTCTATCGGTGTTGATAAACTGCCGGACAGCGCGCAAATCTGCTCCTG
CTTCGACGTCACCAAAGGTGATCTGATTGCTGCCATCAACAAAGGCTGCCACACCGTTGCGGCGCTGAAAGCTGAAACCA
AAGCGGGTACTGGCTGCGGTGGCTGTATCCCGCTGGTCACTCAGGTACTGAACGCGGAACTGGCGAAACAGGGCATCGAA
GTTAACAACAACCTGTGCGAACACTTTGCTTATTCGCGTCAGGAACTGTTCCATTTGATCCGCGTTGAAGGCATTAAAAC
CTTCGAAGAACTGCTGGCGAAACACGGCAAAGGCTACGGTTGTGAAGTTTGTAAACCAACCGTCGGTTCGCTGCTGGCCT
CCTGCTGGAACGAATACATTCTGAAGCCGGAACATACTCCGCTGCAGGATTCTAACGACAACTTCCTCGCTAACATCCAG
AAAGACGGAACCTACTCGGTGATCCCGCGCTCTCCGGGCGGTGAAATCACCCCGGAAGGACTGATGGCAGTGGGTCGTAT
CGCGCGTGAATTTAATCTCTACACCAAAATCACCGGCTCTCAGCGCCTGGCGATGTTTGGCGCACAGAAAGACGATCTGC
CGGAGATCTGGCGTCAGCTGATTGAAGCTGGCTTCGAAACCGGTCATGCCTATGCGAAAGCACTACGTATGGCGAAAACC
TGCGTGGGTAGCACCTGGTGCCGCTACGGCGTTGGCGACAGCGTCGGCCTCGGCGTGGAACTGGAAAACCGCTACAAAGG
CATCCGTACGCCGCACAAAATGAAGTTCGGTGTCTCCGGCTGTACCCGTGAATGTTCAGAAGCTCAGGGTAAAGACGTGG
GTATTATCGCCACTGAAAAAGGCTGGAACCTGTATGTTTGCGGTAACGGCGGCATGAAACCGCGTCATGCGGATCTGCTG
GCAGCGGATATCGATCGCGAAACGCTGATCAAATATCTCGACCGCTTCATGATGTTCTACATCCGTACCGCCGACAAACT
GACGCGTACCGCGCCGTGGTTAGAAAACCTCGAAGGCGGCATCGATTATCTGAAAGCGGTGATCATTGACGACAAACTGG
GGCTGAACGCACATCTGGAAGAAGAGATGGCGCGCCTGCGTGAAGCGGTAGTGTGTGAGTGGACTGAAACGGTCAATACA
CCGTCCGCGCAGACTCGCTTCAAACACTTCATCAACAGCGACAAGCGTGACCCGAACGTACAGATGGTGCCAGAGCGCGA
ACAGCACCGTCCGGCAACGCCGTATGAACGTATCCCGGTAACTCTGGTGGAGGACAACGCATGA
>302662_43_43_4
GTGCACGAAATATTCAACATGCTGCTGGCGGTCTTCGATCGGGCAGCGTTAATGCTTATCTGCCTGTTCTTTCTCATCCG
TATCCGCCTGTTTCGCGAACTGTTGCACAAGTCGGCGCACTCCCCAAAAGAATTGCTCGCCGTTACCGCCATTTTCTCGC
TGTTCGCCCTGTTCAGCACCTGGTCCGGCGTTCCCGTAGAAGGCTCGCTGGTGAACGTACGTATTATCGCGGTGATGTCC
GGCGGGATTCTGTTTGGCCCGTGGGTAGGCATCATTACCGGCGTGATTGCGGGTATTCACCGGTATTTAATTGATATCGG
CGGCGTGACGGCGATCCCCTGCTTTATCACCAGCATTCTGGCGGGTTGTATATCGGGCTGGATCAACCTGAAAATCCCCA
AAGCACAGCGCTGGCGCGTCGGTATTCTCGGCGGCATGTTGTGTGAGACGTTGACCATGATTCTGGTAATTGTCTGGGCA
CCAACTACCGCGTTGGGGATCGATATCGTCTCTAAAATCGGCATTCCAATGATCCTCGGTAGCGTCTGTATCGGCTTTAT
TGTGCTTCTGGTGCAAAGCGTTGAGGGCGAAAAAGAGGCCAGCGCCGCGCGGCAGGCCAAGCTGGCGCTGGATATCGCCA
ACAAAACGCTACCGCTGTTTCGCCATGTCAATAGCGAGTCATTACGCAAGGTCTGCGAAATTATCCGCGATGACATTCAC
GCCGATGCGGTGGCAATTACCAATACCGATCATGTGCTGGCCTATGTTGGCGTGGGTGAACATAACTATCAGAATGGCGA
TGACTTCATTAGCCCGACTACCCGTCAGGCGATGAATTACGGAAAAATCATCATTAAAAACAATGATGAAGCCCACCGCA
CACCAGAGATTCATTCCATGCTGGTGATCCCATTGTGGGAGAAAGGGGTCGTGACCGGAACGCTGAAAATTTACTACTGC
CACGCGCATCAGATCACCTCGTCATTACAGGAAATGGCGGTCGGTCTGTCGCAAATCATCTCCACGCAACTGGAGGTTTC
ACGCGCCGAGCAGCTACGTGAAATGGCAAATAAGGCAGAGCTTCGCGCCCTGCAAAGCAAAATTAATCCCCATTTTCTGT
TTAACGCTCTGAACGCTATTTCATCGTCAATCCGTCTGAATCCGGATACCGCTCGCCAGTTGATCTTTAATCTGTCGCGT
TATCTGCGCTATAACATTGAATTAAAAGACGATGAGCAAATCGATATCAAAAAAGAGCTGTATCAAATTAAAGACTATAT
TGCCATTGAGCAGGCCCGCTTTGGTGACAAGCTGACGGTTATCTATGATATTGATGAAGAGGTGAATTGCTGCATTCCCA
GCCTGCTGATCCAGCCGTTGGTGGAGAACGCCATTGTCCACGGTATTCAGCCTTGCAAAGGTAAAGGCGTTGTCACCATC
AGCGTTGCAGAGTGCGGAAATCGGGTACGCATTGCGGTGCGAGATACCGGGCACGGCATCGATCCAAAGGTGATTGAGCG
GGTCGAAGCGAATGAAATGCCGGGCAATAAAATTGGCCTGCTGAATGTCCATCATCGCGTGAAGTTATTGTATGGCGAGG
GGCTGCATATCCGCCGCCTGGAGCCGGGGACGGAAATTGCGTTTTACATTCCTAACCAACGCACCCCAGTCGCCTCACAG
GCTACGTTATTGCTTTGA
>C260_92_40_39_47
ATGAAAGGACTCAATAAAATCACCTGCTGCTTGCTGGCAGCACTACTCATGCCTTGTGCAGGACACGCTGAGAACGAACA
ATACGGCGCGAACTTCAATAACGCCGATATCCGCCAGTTCGTGGAAATAGTGGGTCAGCATCTTGGCAAAACGATCCTGA
TCGACCCTTCGGTACAGGGAACCATTTCCGTACGCAGTAATGATACGTTTAGCCAACAGGAGTACTACCAGTTCTTTTTA
AGTATTCTTGATCTTTACGGTTATTCCGTGATCACGCTGGACAATGGTTTTCTGAAAGTGGTTCGCTCAGCTAATGTAAA
AACATCGCCAGGGATGATTGCTGACAGTTCTCGTCCAGGCGTAGGTGATGAGTTGGTCACCCGAATTGTACCGCTTGAGA
ACGTTCCTGCTCGTGACCTGGCCCCCCTGCTCCGCCAGATGATGGATGCGGGTAGCGTCGGTAATGTTGTGCATTATGAA
CCCTCCAACGTTCTTATTCTGACCGGTCGTGCCTCCACCATTAATAAACTGATTGAAGTCATAAAGCGCGTTGATGTCAT
CGGCACAGAGAAGCAGCAAATTATTCATCTGGAATATGCGTCAGCGGAAGATCTCGCCGAGATTCTTAATCAATTAATCA
GCGAAAGCCACGGTAAAAGCCAGATGCCAGCCCTCCTCTCCGCGAAGATTGTGGCGGATAAGCGAACCAACTCTCTTATC
ATCAGTGGACCGGAAAAAGCACGCCAGCGCATCACTTCATTACTGAAAAGCCTTGATGTCGAAGAGAGCGAGGAAGGAAA
TACCCGGGTTTATTACCTGAAATATGCTAAAGCCACGAATCTGGTGGAAGTGCTAACCGGTGTTTCCGAAAAGCTGAAAG
ATGAAAAAGGGAATGCGCGTAAGCCCTCCTCTTCTGGCGCGATGGATAACGTCGCCATTACCGCCGATGAACAGACTAAC
TCTCTGGTCATTACCGCTGACCAGTCCGTCCAGGAAAAACTCGCCACGGTAATTGCGCGTCTGGACATTCGCCGTGCACA
GGTGCTGGTTGAGGCAATCATCGTTGAAGTTCAGGATGGAAATGGACTAAACCTCGGCGTGCAATGGGCGAATAAAAACG
TTGGCGCACAGCAATTTACCAATACCGGATTACCGATTTTTAACGCTGCGCAAGGTGTGGCTGATTATAAAAAGAATGGT
GGGATCACCAGCGCGAATCCTGCCTGGGATATGTTTAGCGCCTACAATGGCATGGCCGCAGGCTTCTTCAATGGCGACTG
GGGAGTACTGCTTACCGCGCTGGCCAGTAACAATAAAAATGACATCCTCGCCACCCCAAGCATCGTAACGCTGGATAATA
AACTCGCGTCCTTCAACGTGGGGCAGGATGTGCCGGTGCTATCCGGGTCACAGACCACTTCAGGGGATAACGTCTTTAAT
ACCGTCGAACGCAAAACGGTGGGGACAAAACTCAAAGTTACTCCGCAGGTCAATGAAGGCGACGCGGTGTTGCTCGAAAT
AGAGCAGGAAGTCTCCAGCGTTGACTCTTCCTCTAACTCGACGCTCGGCCCGACGTTTAATACCCGTACTATTCAAAACG
CCGTGCTGGTCAAAACCGGTGAAACGGTGGTCCTGGGCGGATTGCTGGATGATTTTTCTAAAGAGCAAGTGTCAAAGGTT
CCTCTGCTTGGCGATATTCCTTTAGTGGGGCAACTCTTCCGCTATACCTCCACCGAGCGCGCTAAACGCAACCTGATGGT
ATTTATCCGTCCGACGATTATCCGTGACGATGATGTTTATCGCTCACTGTCAAAAGAGAAATACACCCGTTACCGTCAGG
AGCAACAACAGCGGATCGACGGGAAATCAAAAGCGCTGGTTGGCTCGGAAGATTTGCCGGTGCTGGATGAAAACACGTTC
AACAGTCACGCCCCTGCGCCATCGTCACGGTGA
>302687_24_24_1
ATGAACCCATTCAAAGGCCGGCATTTTCAGCGTGACATCATTCTGTGGGCCGTACGCTGGTACTGCAAATACGGCATCAG
TTACCGTGAGCTGCAGGAGATGCTGGCTGAACGCGGAGTGAATGTCGATCACTCCACGATTTACCGCTGGGTTCAGCGTT
ATGCGCCTGAAATGGAAAAACGGCTGCGCTGGTACTGGCGTAACCCTTCCGATCTTTGCCCGTGGCACATGGATGAAACC
TACGTGAAGGTCAATGGCCGCTGGGCGTATCTGTACCGGGCCGTCGACAGCCGGGGCCGCACTGTCGATTTTTATCTCTC
CTCCCGTCGTAACAGCAAAGCTGCATACCGGTTTCTGGGTAAAATCCTCAACAACGTGAAGAAGTGGCAGATCCCGCGAT
TCATCAACACGGATAAAGCGCCCGCCTATGGTCGCGCGCTTGCTCTGCTCAAACGCGAAGGCCGGTGCCCGTCTGACGTT
GAACACCGACAGATTAAGTACCGGAACAACGTGATTGAATGCGATCATGGCAAACTGAAACGGATAATCGGCGCCACGCT
GGGATTTAAATCCATGAAGACGGCTTACGCCACCATCAAAGGTATTGAGGTGATGCGTGCACTACGCAAAGGCCAGGCCT
CAGCATTTTATTATGGTGATCCCCTGGGCGAAATGCGCCTGGTAAGCAGAGTTTTTGAAATGTAA
>ENVIRA_8_11_c20_20_86
ATGATCGAACTCGTGATTGTATCGCGTCTCCTTGAATATCCGGATGCTGCCTTATGGCAGCATCAACAAGAGATGTTTGA
GGCGATTGCTGCGTCGAAAAATCTGTCGAAAGAAGATGCCCATGCGCTGGGCATTTTCCTGCGCGATTTAACGGCGATGG
ATCCGCTCGATGCCCAGGCCCAGTACAGCGAACTGTTCGACCGTGGCCGCGCCACGTCACTGTTGCTATTTGAACATGTT
CACGGTGAATCCCGTGACCGCGGCCAGGCGATGGTGGACCTGCTGGCGCAGTACGAGCAGCACGGCTTGCAGTTAAACAG
CCGCGAATTACCGGACCATCTGCCGCTGTATCTGGAGTACCTGTCGCAGCTGCCGCAAAGCGAAGCCGTGGAAGGTTTGA
AAGATATCGCGCCGATTCTGGCATTGCTGAGCGCGCGTCTGCAACAGCGTGAAAGCCGTTATGCCGTGATGTTTGATCTG
CTGCTGAAATTGGCCAATACCGCTATCGACAGCGACAAAGTGGCGGAAAAAATTGCCGACGAAGCGCGCGATGATACGCC
GCAGGCGCTGGATGCTGTCTGGGAAGAAGAGCAGGTTAAATTCTTTGCTGACAAAGGCTGCGGTGATTCAGCAATCACTG
CTCATCAGCGTCGCTTTGCCGGTGCCGTCGCGCCGCAATATCTGAATATCACCACCGGAGGACAGCACTAA
>gi|323974932|gb|AEHW01000033.1|_78_42
ATGCAGCGTATTTTAATCGTTGAAGACGAACAAAAAACAGGTCGTTACCTGCAGCAGGGACTGGTTGAGGAAGGCTATCA
GGCCGATCTCTTTAATAATGGCCGCGATGGTCTCGGGGCCGCGTCGAAGGGACAGTATGATTTGATAATACTGGACGTGA
TGCTGCCTTTCCTCGACGGGTGGCAAATCATCAGCGCACTGAGGGAGTCCGGGCACGAAGAACCGGTCCTGTTTTTAACC
GCAAAGGACAACGTGCGGGACAAAGTGAAAGGACTGGAGCTTGGCGCAGATGACTACCTGATTAAGCCCTTTGATTTTAC
GGAGCTGGTTGCACGTGTAAGAACCCTACTGCGCCGGGCACGCTCGCAGGCCGCAACAGTCTGCACCATCGCCGATATGA
CCGTTGATATGGTGCGCCGGACCGTGATCCGTTCGGGGAAGAAGATCCATCTCACCGGTAAAGAATACGTTCTGCTTGAG
TTGCTGCTGCAACGCACCGGAGAAGTGTTACCCAGGAGTCTTATCTCGTCCCTGGTCTGGAACATGAATTTTGACAGTGA
TACGAATGTGATTGATGTCGCCGTGAGACGTCTGAGAAGTAAAATTGATGATGACTTTGAGCCAAAACTGATCCATACCG
TTCGCGGTGCCGGATATGTCCTGGAGATCAGAGAAGAGTGA
>gi|157154711|ref|NC_009801.1|_1_2714
ATGCAGAAAGAACAACTTTCCGCTTTAATGGATGGCGAAACGCTGGATAGTGAGCTGCTTAACGAACTGGCTCATAACCC
AGAAATGCAGAAAACCTGGGAAAGCTATCACTTAATCCGTGACTCAATGCGGGGTGATACTCCCGAGGTGCTCCATTTCG
ATATCTCTTCACGCGTGATGGCCGCCATTGAAGAAGAGCCAGTACGTCAACCGGCGACATTGATCCCGGAAGCCCAGCCT
GCGCCGCATCAATGGCAGAAAATGCCATTCTGGCAGAAAGTACGTCCGTGGGCGGCACAGCTTACCCAAATGGGCGTAGC
AGCATGCGTATCGCTTGCAGTTATCGTTGGCGTCCAGCACTATAATGGACAATCTGAAACGTCCCAGCAGCCCGAAACGC
CGGTATTTAATACACTGCCGATGATGGGTAAAGCCAGCCCGGTAAGCCTGGGAGTACCTTCTGAAGCGACCGCAAACAAT
GGTCAACAGCAGCAGGTACAGGAGCAGCGTCGTCGCATTAATGCAATGTTGCAGGATTACGAACTGCAACGCCGACTCCA
CTCTGAACAGCTTCAGTTTGAGCAGGCGCAAACCCAGCAAGCCGCTGTACAGGTGCCAGGAATTCAAACTTTAGGAACGC
AATCGCAGTAA
>MP021566_1_c29_29_12
ATGGATGCGAAACAACGTATTGCGCGCCGTGTGGCGCAAGAGCTTCGTGATGGTGACATCGTTAACTTAGGGATCGGTTT
ACCCACAATGGTCGCCAATTATTTACCGGAGGGTATTCATATCACTCTGCAATCGGAAAACGGCTTCCTCGGTTTAGGCC
CGGTCACGACAGCGCATCCAGATCTGGTGAACGCTGGCGGGCAACCGTGCGGTGTTTTACCCGGTGCAGCCATGTTTGAT
AGCGCCATGTCATTTGCGCTAATCCGTGGCGGTCATATTGATGCCTGCGTGCTCGGCGGTTTGCAAGTAGACGAAGAAGC
AAACCTCGCGAACTGGGTAGTGCCTGGGAAAATGGTGCCCGGTATGGGTGGCGCGATGGATCTGGTGACCGGGTCGCGCA
AAGTGATCATCGCCATGGAACATTGCGCCAAAGATGGTTCAGCAAAAATTTTGCGCCGCTGCACCATGCCACTCACTGCG
CAACATGCGGTGCATATGCTGGTTACTGAACTGGCTGTCTTTCGTTTTATTGACGGCAAAATGTGGCTCACCGAAATTGC
CGACGGGTGTGATTTAGCCACCGTGCGTGCCAAAACAGAAGCTCGGTTTGAAGTCGCCGCCGATCTGAATACGCAACGGG
GTGATTTATGA
>throopD_c7_7_56
ATGAAAGGTATTATCCTGGCGGGCGGTTCCGGCACCCGATTGCATCCGATTACGCGCGGCGTATCGAAGCAACTGTTGCC
GATTTACGATAAGCCAATGATTTACTATCCGCTGTCGGTGCTGATGTTGGCCGGTATCCGCGAAATTCTCATCATCACTA
CGCCGGAAGATAAAGGTTATTTCCAGCGCCTGCTGGGCGATGGTAGTGAGTTCGGTATCCAGCTGGAATACGCCGAACAG
CCCAGCCCGGACGGTCTGGCGCAGGCCTTTATCATCGGTGAAACCTTCCTCAACGGTGAACCTTCTTGTCTGGTGCTGGG
CGATAACATCTTCTTCGGTCAGGGCTTCAGTCCGAAGCTGCGTCATGTTGCGGCGCGCACGGAAGGGGCGACGGTATTTG
GCTATCAGGTGATGGACCCGGAACGCTTTGGCGTGGTGGAGTTTGACGACAATTTCCGCGCTATCTCGCTGGAAGAAAAG
CCAAAACAGCCGAAGTCAAACTGGGCGGTGACCGGGCTTTATTTCTACGACAGTAAAGTCGTGGAGTACGCAAAGCAGGT
GAAGCCGTCGGAGCGTGGTGAACTGGAGATTACCTCCATCAACCAGATGTACCTCGAGGCGGGCAACCTGACCGTTGAAC
TGCTCGGGCGCGGATTTGCCTGGCTGGACACTGGCACTCACGACAGCCTGATTGAAGCCAGTACCTTTGTGCAGACAGTA
GAAAAACGCCAGGGCTTTAAGATTGCCTGCCTGGAAGAGATCGCCTGGCGTAACGGCTGGCTCGATGACGAGGGTGTGAA
GCGTGCTGCCAGTTCATTAGCGAAAACTGGCTACGGCCAATATCTGCTGGAGTTACTTCGTGCCCGTCCGCGCCAGTATT
GA
>gi|191166134|ref|NZ_AAJT02000011.1|_279_89
ATGACGATGCCAACGAATCAATGCCCGTGGCGGATGCAGGTTCATCACATTACGCAAGAAACGCCGGATGTGTGGACGAT
TTCCCTGATTTGCCACGATTACTACCCATATCGCGCCGGGCAATATGCACTGGTCAGCGTGCGAAACTCAGCGGAAACGC
TGCGTGCTTACACCATTTCCTCCACGCCAGGCGTGAGTGAATATATCACCCTGACCGTGCGGCGGATTGATGACGGTGTC
GGCTCCCAGTGGCTGACGCGCGATGTAAAACGCGGTGATTATCTCTGGCTTTCGGACGCGATGGGGGAATTTACCTGCGA
CGATAAAGCAGAAGATAAATTCCTGTTGCTGGCGGCAGGCTGCGGCGTCACGCCGATTATGTCGATGCGTCGCTGGCTTG
CGAAGAACCGTCCACAGGCCGATGTGCGGGTGATCTACAACGTGCGTACGCCGCAGGATGTTATTTTCGCCGATGAGTGG
CGTAACTATCCGGTAACGCTGGTGGCAGAAAATAACGTTACCGAAGGCTTTATCGCTGGTCGTCTCACTCGCGAACTGCT
GGCAGGTGTACCTGACTTAGCTTCACGTACCGTGATGACCTGCGGCCCGGCTCCGTATATGGATTGGGTAGAGCAGGAAG
TGAAAGCGCTCGGCGTGACGCGTTTCTTTAAAGAGAAATTCTTCACCCCAGTAGCAGAAGCGGCGACCAGCGGTCTGAAA
TTCACCAAACTGCAACCGGCACGAGAATTTTACGCCCCGGTTGGCACCACGCTACTGGAGGCGCTGGAAAGCAATAACGT
TCCGGTTGTCGCTGCCTGCCGTGCGGGTGTTTGCGGCTGCTGTAAGACAAAAGTGGTTTCCGGTGAATATACGGTGAGCA
GTACAATGACGCTGACCGACGCCGAAATCGCTGAAGGTTACGTACTGGCCTGCTCCTGCCATCCGCAGGGGGATTTGGTT
CTCGCATAA
>401091_3_3_196
ATGTTTGATTTTGCTTCTTACCATCGCGCAGCAACCCTTGCCGATGCCATCAACCTGCTGGCTGACAACCCGCAGGCCAA
ACTGCTCGCCGGTGGCACTGACGTACTGATTCAGCTCCACCATCACAATGACCGTTATCGCCATATTGTTGATATTCATA
ATCTGGCGGAGCTGCGGGGAATTACGCTGGCGGAAGATGGCTCGCTACGTATCGGCTCTGCAACGACATTTACCCAGCTA
ATAGAAGATCCTATAACTCAACGTCATCTCCCGGCGTTATGTGCTGCGGCCACGTCCATTGCTGGACCGCAGATCCGTAA
CGTCGCTACCTACGGTGGAAATATTTGCAACGGTGCCACCAGCGCAGATTCTGCCACGCCAACGCTAATTTATGACGCGA
AACTGGAGATCCACTCCCCGCGCGGTGTTCGTTTCGTCCCGATTAATGGCTTTCACACCGGGCCGGGCAAAGTGTCTCTT
GAGCATGACGAAATCCTCGTCGCCTTTCATTTTCCGCCACAGCCGAAAGAACACGCGGGCAGCGCGCATTTTAAATATGC
CATGCGCGACGCAATGGATATTTCAACGATTGGCTGCGCCGCACATTGCCGACTGGATAACGGCAATTTCAGCGAATTAC
GCCTGGCATTTGGTGTTGCCGCGCCAACGCCGATTCGCTGCCAACATGCCGAACAGACTGCACAAAATGCGCCATTAAAC
CTGCAAACGCTGGAAGCTATCAGCGAATCTGTCCTGCAAGATGTCGCCCCGCGTTCTTCATGGCGGGCCAGTAAAGAGTT
TCGTCTGCATCTCATCCAGACGATGACCAAAAAAGTGATTAGCGAAGCCGTCGCCGCGGCGGGGGGAAAATTGCAATGA
>NODE_63_length_317537_cov_76.104034_44_89
ATGGATACCTTACTTTTTGCAAGCCTGATGGGGCTGTATTACTGGTTTGCCCGGTTGCGCCTTGGCTATACCTTCTCCGC
CATGCTGTTACAGCCAGTGGTGGTGGCGGTCTTTGTCGGCCTGCTGCTCGGCAATATGCCTGCGGCGATGATTATCGGCG
CGGGGATGCAGTTGGTCTATCTGGGTGTGACCTCAACGCCAGGCGGCAATGTGCCGTCAGACCCGGCGCTGGCGGCCTGT
ATCGCCATTCCTATCGCCGTTAAGGCCAATATGGACCCGAACCTGGCGATTGCACTGGCGATTCCATTTGGCGTTATCGG
CGTATTCCTCGACCAGTTGCGTCGCACGCTAAATGCGGCCTGGGTGCATATGGCCGATAAACACGCGGAAACGGCCAATA
TGTCAGCCATTATGCGCTGCGCCTTTCTCTACCCGGCGCTGCTGGGGCTGGTACTACGTTTCCCAGTGGTGTTCGCCGCC
AACTACTTCGGCCAGAACGTAGTGGAAAGTTTCCTCAAGCTGATGCCGCACTGGCTGACCCACTCGTTTGAAATCATGGG
CGGGATTCTCCCGGCGCTGGGCTTCGCCATCACCATTATGGTGATTGGTAAAAAGAGCCTGCTGCCGTGGTTTATCGGCG
GATTCTTCGCGGTGCTGTACCTCAAGGTGGACATCATGGCGATGGCGATTTTCGGCACCTGCGTGGCCTTCCTGATTAAA
GGCCTGGCGAAAAATGAAGGAGCGGCATAA
>401140_115_115_5
ATGTTCATGCCGCCTGTTTTTCCTGCTCATTGGCACGTTTCGCAACCTGTTCTCATTGCGGACACCTTTTCCAGCCTCGT
TTGGAAAGTTTCATTGCCAGACGGGACTCCTGCAATCGTCAAGGGATTGAAACCTATAGAAGACATTGCTGATGAACTGC
GCGGGGCCGACTATCTGGTATGGCGCAATGGGAGGGGAGCAGTCCGGTTGCTCGGTCGTGAGAACAATCTGATGTTGCTC
GAATATGCCGGGGAGCGAATGCTCTCTCACATCGTTGCCGAGCACGGCGACTACCAGGCGACCGAAATTGCAGCGGAACT
AATGGCGAAGCTGTATGCCGCATCTGAGGAACCCCTGCCTTCTGCCCTTCTCCCGATCCGGGATCGCTTTGCAGCTTTGT
TTCAGCGGGCGCGCGATGATCAAAACGCAGGTTGTCAAACTGACTACGTCCACGCGGCGATTATAGCCGATCAAATGATG
AGCAATGCCTCGGAACTGCGTGGGCTACATGGCGATCTGCATCATGAAAACATCATGTTCTCCAGTCGCGGCTGGCTGGT
GATAGATCCCGTCGGTCTGGTCGGTGAAGTGGGCTTTGGCGCCGCCAATATGTTCTACGATCCGGCTGACAGAGACGACC
TTTGTCTCGATCCTAGACGCATTGCACAGATGGCGGACGCATTCTCTCGTGCGCTGGACGTCGATCCGCGTCGCCTGCTC
GACCAGGCGTACGCTTATGGGTGCCTTTCCGCAGCTTGGAACGCGGATGGAGAAGAGGAGCAACGCGATCTAGCTATCGC
GGCCGCGATCAAGCAGGTGCGACAGACGTCATACTAG
>302053_12_12_17
ATGGCGCTTACAAAAGCTGAAATGTCAGAATATCTGTTTGATAAGCTTGGGCTTAGCAAGCGGGATGCCAAAGAACTGGT
TGAACTGTTTTTCGAAGAGATCCGTCGCGCTCTGGAAAACGGCGAACAGGTGAAACTCTCTGGTTTTGGTAACTTCGATC
TGCGTGATAAGAATCAACGCCCGGGACGTAACCCGAAAACGGGCGAGGATATTCCCATTACAGCACGGCGCGTGGTGACC
TTCAGACCCGGGCAGAAGTTAAAAAGCCGGGTCGAAAACGCTTCGCCCAAAGACGAGTAA
>gi|157149504|ref|NC_009790.1|_3_82
ATGTCGGGAAACGATTTAGAAAAATTCCGTTTCCCGAAAACTCTGTCAGAGCAGAACCGCATTATCGGACTGCCGCTTGA
TGAAGCCATCCCCGCAGCTGTGTTAGTGCTGTGGGGATTTTTCGCCAAGAAATATGTATTTGGTCTGATTATTGCGACAG
TGGTCTGGCAGCTAATCCGGGCGGCAAAACGCGGAAAGAGTTCCCGCTGGTTATATAACTGGTGCTACTGGCATCTGCCT
GTTGAATTATTCCGGGTTGTCTACCGCGTTATTCCCGACTCCAGTTACAGGAAATGGATAAAATAA
>TW14425_c2_2_443
ATGCTGCCCATTTTATGGCTACCTTCTGCACGTGATGATTTACGTCAGATCGTAGCCTATATTGCTAAGGAAAACCCTCC
CGCTGCACGTAGACTAAAAATACGCATTGAAACATCAGTTTTGTCACTTACTGAACACCCTTATCTGTACCCACCGAGCG
AAAGAGTTCCAAGTCTTCGTGAGATAGTGACTCATCCTAACTACATAATACTTTACCGAGTAACAGCATCTAACATCGAG
ATCGTAAATGTAGTTCACTCACGAAGACAGTATCCAAACAAAACCTGTTAA
>TW10598_hyb_c11_11_84
ATGTCGAAAGTCTGCATAATTGCCTGGGTTTACGGGCGAGTTCAGGGCGTAGGATTTCGCTACACCACACAGTACGAAGC
GAAAAGACTGGGTTTAACCGGGTACGCCAAAAATCTTGACGATGGCAGCGTGGAAGTGGTTGCTTGCGGTGAAGAAGGGC
AGGTGGAAAAATTAATGCAGTGGTTAAAGAGTGGCGGCCCGCGTTCTGCGCGTGTAGAACGGGTGCTCAGCGAGCCGCAT
CATCCCTCGGGGGAATTAACCGATTTTCGTATCCGTTAA
>103573_20_20_25
ATGCGCGCGATCGGTAAATTGCCTAAAGGCGTGTTGATACTGGAATTTATCGGAATGATGCTACTGGCGGTGGCGCTGCT
GTCGGTAAGCGACTCCCTGTCGCTGCCTGAGCCATTTTCTCGGCCAGAAGTGCAGATTCTGATGATTTTTCTCGGTGTTT
TGCTCATGCTTCCCGCTGCGGTGGTGGTTATTCTTCAGGTGGCAAAACGTCTTGCCCCACAGCTGATGAACCGTCCACCG
CAATATTCACGTTCAGAAAGAGAAAAAGATAATGACGCCAACCATTGA
>401140_21_21_31
ATGAAATGTCCGGTTTGCCACCAGGGAGAAATGGTTTCTGGCATTAAAGATATTCCATACACCTTCCGTGGACGAAAAAC
AGTATTGAAAGGTATCCACGGTTTATATTGTGTCCATTGCGAAGAGAGCATCATGAATAAAGAAGAGTCAGATGCTTTCA
TGGCGCAAGTAAAGGCATTTCGGGCTTCGGTGAATGCCGAAACAGTGGCACCTGAATTTATAGTGAAGGTTCGAAAAAAG
CTCTCTCTTACCCAAAAAGAGGCAAGCGAAATTTTTGGGGGAGGTGTAAATGCGTTTTCGCGTTACGAAAAAGGCAATGC
CCAACCTCATCCTTCCACAATCAAACTTTTACGTGTTCTGGATAAGCATCCAGAACTATTGAATGAAATCCGTTAA
>403341_13_13_30
ATGCGTAACTTTGATTTATCCCCGCTTTACCGTTCTGCTATTGGATTTGACCGTTTGTTTAACCACTTAGAAAACAACCA
GAGCCAGAGTAATGGCGGCTACCCTCCGTATAACGTTGAACTGGTAGACGAAAACCATTACCGCATTGCTATCGCTGTGG
CTGGTTTTGCTGAGAGCGAACTGGAAATTACCGCCCAGGATAATCTGCTGGTGGTGAAAGGTGCTCACGCCGACGAACAA
AAAGAGCGCACCTATCTGTACCAGGGCATCGCTGAACGCAACTTTGAACGCAAATTCCAGTTAGCTGAGAACATTCATGT
TCGTGGTGCTAACCTGGTAAATGGTTTGCTGTATATCGATCTCGAACGCGTGATTCCGGAAGCGAAAAAACCGCGCCGTA
TCGAAATCAACTAA
>TW10828_c29_29_36
ATGAAAAAGTTTATCGCCCCCTTGTTGGCTTTACTGGTTAGCGGATGTCAGATTGATCCTTATACTCACGCGCCAACCTT
GACCAGCACCGACTGGTATGATGTTGGTATGGAAGATGCGATATCGGGCAGCGCCATAAAAGATGACGATGCATTTAGCG
ATTCACAGGCGGATCGCGGTCTATACCTTAAAGGATATGCCGAAGGACAAAAGAAAACTTGCCAGACCGATTTTACTTAT
GCCCGGGGACTTTCCGGTAAAAGCTTTCCTGCCAGCTGCAACAATGTTGAAAATGCCAGCCAACTGCATGAAGTATGGCA
AAAAGGGGCTGATGAAAATGCCAGCACAATACGATTAAATTAA
>NODE_346_length_44440_cov_74.076439_231_31
ATGGCTGAATGGAGCGGCGAATATATCAGCCCATACGCTGAGCACGGCAAGAAGAGTGAACAAGTCAAAAAGATTACGGT
TTCCATTCCTCTTAAGGTGTTAAAAATCCTCACCGATGAACGCACGCGTCGTCAGGTGAACAACCTGCGTCACGCTACCA
ACAGCGAGCTGCTGTGCGAAGCGTTTCTGCATGCCTTTACCGGGCAACCTTTGCCGGATGATGCCGATCTGCGTAAAGAG
CGCAGCGACGAAATCCCGGAAGCGGCAAAAGAGATCATGCGTGAGATGGGGATTAACCCGGAGACGTGGGAATACTAA
>gi|157154711|ref|NC_009801.1|_1_1905
ATGCTGCAAATCCCACAGAATTATATTCATACGCGCTCAACGCCTTTCTGGAATAAACAAACTGCGCCTGCCGGAATATT
CGAACGTCATCTTGATAAAGGAACGCGCCCGGGGGTTTACCCACGCCTTTCCGTTATGCATGGGGCGGTCAAATATCTCG
GCTACGCTGATGAACACAGTGCAGAGCCTGATCAGGTGATCCTTATCGAAGCGGGGCAGTTTGCGGTGTTCCCTCCAGAA
AAGTGGCACAACATTGAAGCCATGACTGACGATACTTATTTCAACATTGACTTCTTCGTGGCTCCTGAAGTCCTGATGGA
AGGTGCGCAACAACGGAAAGTCATTCATAACGGGAAATGA
>Jurua_18_11_347_145_147
ATGAACGACAGATTACGCTTTGAAGTGAACGATAACCAAGGGCGTTTCGTATTTCCGGATACCTGGTTTGGCCCATTACT
GGGGGAGTTTGAAGAAGCGCTTGATGCATACGACACAGATGAAATCAGTGAGACGGGTTATATCAACAGGCTCAGACGCC
TTGCCCGACAGGCGCCGGATTTTATCGACGTCCATGCTCATCTGGCATACGTATTTCTGGAACAGAATGCTCCACGTAAG
GCACTGAACGCCGCTCTTAAAGGACTGGCGGCAGGTAATCGTCTCATCCCGGAAAGTTTCAGTGGTGAAATCATCTGGAT
GCATCCCGAAAACCGGCCTTATCTGCGCGCGCTTTATGCAGCAATTCTCGCAAATGTGCACTTACAGCGTCATCAGGATG
CGGTTATGCTTACTGATAAAATACTGGCATACAATCCTGAAGATAATCAGGGTGCCCGCTGGTTGTTGGGCTCAGAACTG
TTACGAACAGGCGATCATAAGCAAGCCTTCAGTGTACTGAAAGAGCATGCTGATGAATTTTCACCTTACTGGTATGAACT
TGGTCTTCTGCATTTTCTGAATGGGGAACATGTTAAGGCTGCCACAGCTTTTCGTCATGGCTTTGCTACAAACACTTACA
TCGCGGAAATGCTGTGCGGAAATTTGCATCCATTTCCTCTTGCTGTATGGCATAACTATTCTGCCGGGCCGGATACTGCC
GAAGATTATTATGCAACATACTCACCATTATGGGGACAATATCCGGAAGCATTGCTGTTTGTAAACTGGCTCTATAACCA
TTCCTCTGTGCTGCATGAACGGGCAGAAATCATTAAATGCGCCGAAATGCTGATGCAGGAAGATGATTTCGAAATATGCG
AAAGCATTTTAAGACAGCAGAAGCTGTTGCGGGAAAGAATTGATGAGACACTTTCTGAGGAAATTGTACAGAAATGCAGA
AATATTAACGGTGAATATGTCTGGCCCTGGATATTGCCGTTTTCAGCAGCAGGAATGAAACACTCAAGCATCCAGCATCA
GTAG
>TW10598_hyb_c55_55_13
ATGACTAGTGAATCAAATGTTAATGCTCTGATAGAGCGTCAATTCGAAGTTGCTGACGGTAATGTAAGAAGTCTTAATTT
GCCGAAATATGATAAATATACAGTATGTAATTTACGGGGAGGCATTGGTAAGACATCTTTAACTTTTAATCTGTCATATT
TGGCGGATAACGCATTAATCGTGGATACGTGCCCGCAAGGAAATTTATCATATTTTTTTGACAATAATTATGCATCTTCG
TCTAGCACAACTGCAAATGACCTCTTAATGCCTTATTTTGTTCCAGGGCTTGGATTTGCAACGCGTGCTGCAAAGCTAGT
ATCATCAACTAATGCTTGGTTTGCGGGCAAGAATAACTATTTTATTCAATCTGATAGTCAACTTTATCTTCTACCTACGC
AAATGGCGAATGCTCTGGCTCAAGCCAGAACAATTTCTGGGGCTACTCAGCAGGTTGTTATTGATACAATTCTTTTTTCT
CTGAAGAAAGAAATAGCCAGAGAAATGGTTGAAACTGGTACTACAAAAGCGTTAATTGATACATCACCTTTTTTCTCTGG
AGCGACGCATTTATCTTGGCATGCAACAGATGCTTTAATAGTTCCAGTGAGGACAGATCAGCAATCGATTAATTCATTAA
GATTACTTATTGATACTCTGACTAAACCAACATCAGAATTTAGAAAGATAATGCCGTCTGATGGCCATACACCAAAAATT
CAGATGGTGGTTATTACCCATTGCGGATGGTCAACAGTGGCAGGAGCAAGGAATAAACCAAATCAACAGACAAAAATGTA
CATCGAAGCTGTAAGAGAGGTAATTCGACAAAATATTAGTAATTTTACAACAGATGATCCTAATAATCACATTGTGATTC
TTGATGATTTTCTGGGTAGTGGCAGAATGTCAAGTGCTAAGTCTAAACCATTAGAGTTGTTAAATCCAGGAGATGCAATG
ACTGTGAATAGAGTTAGGACATCCGTGAATTTATCTGTTAACAAAATAAAAAATGAATTAAAGTTCATTCACAACTCCAT
ATGGTAA
>gi|215485161|ref|NC_011601.1|_1_3058
GTGAGAAAAACCAAACGCGTTACTATTAAAGACATTGCTGAACTGGCGGGAGTGTCGAAAGCAACCGCCAGTCTGGTTCT
CAATGGTCGTGGCAAAGAGTTACGTGTTGCGCAGGAAACGCGTGAGCGTGTGCTGAGTATTGCCCAACAGCAGCATTATC
AGCCCAGCATTCATGCCCGCTCATTACGGGACAACCGCAGTCATACCATTGGTCTCGTCGTTCCTGAAATCACTAACTAC
GGATTTGCAGTATTTTCCCATGAACTGGAAACATTGTGTCGGGAAGCGGGCGTCCAGCTCCTCATATCCTGTACTGATGA
AAATCCTTCACAGGAAACAATGGTGGTGAACAATATGATTGCCCGCCAGGTTGATGGGTTAATCGTCGCATCCAGTATGC
TGCATGATAATGACTATCAAAAACTTAGCGAGCAATTACCTGTTGTGTTGTTCGATCGCCACATGAACGGCAGTACATTG
CCATTGGTCATTACTGACTCTGTTTCTCCCACCGCCGCTCTGGTGGCAGATATTGCACGGAGTCACCCGGATGAATTCTA
TTTTCTGGGCGGACAACCCCGTTTGTCACCGACTCGCGATCGACTGGAAGGATTTACACAAGGCTTGCAGCAAGCCGGAG
TAACGCTACAACCTGAATGGATTATTCACGGTAATTATCATCCGAGCTCAGGCTATGAAATGTTTGCCGCGCTATGCGCT
CGTTTAGGACGTCCCCCTAAAGCCTTATTCACTGCCGCTTGTGGATTACTGGAAGGCGTTCTGCGCTATATGAGCCAATA
TAATTTACTCGACAGTAAAATACACCTGGCGAGTTTTGATGATCATTACTTGTATGATTCACTTTCGGTAAGAATCGACA
CAATACAACAGGATAATCGCCAACTTGCTTTTCACTGCTTTGAACTTATTTCGCAACTGATTGAAGGTGAAACGCCATCC
CCATTACAGCGTTATCTTCCTGCCAGTCTACAAAAACGCTACCGATAA
>401150_15_15_132
ATGTGGTCAGAATATTCACTCGAAGTTGTTGATGCGGTAGCGCGTAATGGTAGTTTTAGCGCTGCGGCACAGGAGCTGCA
TCGCGTTCCTTCTGCGGTCAGCTATACCGTGCGTCAGCTGGAAGAGTGGCTGGCGGTGCCGCTCTTTGAACGACGGCACC
GTGATGTGGAGCTGACCGCTGCTGGAGCGTGGTTTCTCAAAGAAGGGCGCTCTGTTGTCAAAAAAATGCAGATCACCCGC
CAGCAATGTCAGCAGATAGCGAACGGCTGGCGCGGTCAGTTAGCTATCGCAGTGGATAATATTGTCAGGCCAGAACGTAC
ACGGCAGATGATCGTTGATTTTTATCGCCATTTTGATGATGTCGAACTTCTTGTCTTTCAGGAAGTGTTCAACGGTGTCT
GGGATGCGCTTTCCGACGGGCGCGTGGAACTGGCGATTGGCGCAACACGCGCGATTCCGGTAGGCGGTCGTTATGCCTTC
CGGGATATGGGGATGCTAAGCTGGAGTTGCGTTGTTGCCAGCCACCACCCGCTGGCGTTGATGGATGGCCCATTCAGCGA
TGATACGTTGCGCAACTGGCCGTCGTTGGTGCGCGAAGACACCTCGCGAACGCTACCTAAACGTATTACCTGGTTGCTGG
ATAACCAAAAAAGAGTTGTCGTGCCTGACTGGGAATCATCGGCAACCTGTATCTCGGCAGGATTATGCATAGGGATGGTG
CCAACACATTTCGCCAAACCGTGGCTTAATGAGGGGAAGTGGGTAGCACTTGAATTGGAAAACCCCTTCCCGGATTCGGC
ATGTTGTCTGACATGGCAGCAAAATGATATGTCGCCTGCGTTAACCTGGCTGCTTGAGTATCTCGGCGATAGTGAGACGC
TGAATAAGGAGTGGCTGCGGGAGCCGGAAGAGACTCCCGCAACGGGTGATTAA
>NODE_300_length_2887_cov_123.709038_183_3
ATGATAAAAAAACCTGTGATTGGAATCAGCGGTTGTTTGGCCGGTTCTGCTGTTCGTTTTGATGGTGGTCACAAAAGAGC
TGACTTTTTAATGGACAAATTAGTGGAATGGGTAACATTCAGACCAGTATGTCCGGAAATGGCTATAGGGCTGCCAGTTC
CGCGTCCTGCTCTACGTCTTGTGCGCTCGATGCAAGGAAATATACGGATGTGTTTCAGCCACGACCAGAATGAGGATGTG
ACAGAGAGAATGACAGAGTTTAGTCGTTCTTATATGGACAAATTAAAGGATGTATCGGGGTTTGTGGTTTGTGCTAAATC
TCCCAGCTGTGGCATGGAGCGCGTGCGTGTCTATGATGAAAATGGTAATCGAGGTCGTAAAGATGGAGTGGGACTATTTA
CGAGCACTTTGATGGAAAAGTTTTCCTGGCTACCGGTTGAAGAGGATGGGCGATTACATGATCCAGTGCTTCGTGAGAAT
TTTGTTGAAAGAGTTTTTGCTTTGCATGAGCTCAATCACCTTTACAAGGAGAAATTATCAAGAAGAGAGTTATTAGCTTT
TCATAGTCGTTATAAGCTTCAGTTGTTGGCGCATAGTCAGGCAGGCTATAAAGATATGGGACCATTTGTGGCTGCAATAC
ACGAGTGGGCGGACCTTGAATCATACTTTGAGGTGTATCGTGATAAGCTGATGGCGATTCTCAGAAAACCTGCATCACGT
AAAAATCACACGAATGTGCTGATGCATATACAGGGGTATTTTAGTAACTACTTAAGTACACGCCAGCGTAAAGAGTTGAG
CGAGGTTATACTTAACTATCGTTCTGGCACATTACCTCTTCTTGCGCCGTTGACTCTGCTGAAGCATTATCTGGGTGAGT
ATCCTAATGATTACTTGCTTACACAGAATTACTTCGATCCCTATCCGGACGAACTGGCTCTAAGACTGATGGTAAATTAA
>TW11681_c1_1_185
ATGGCATTCAGTAATCCCTTCGATGATCCGCAGGGAGCGTTTTACATATTGCGCAATGCGCAGGGGCAATTCAGTCTGTG
GCCGCAACAATGCGTCTTACCGGCAGGCTGGGACATTGTGTGTCAGCCGCAGTCACAGGCGTCCTGCCAGCAGTGGCTGG
AAGCCCACTGGCGTACTCTGACACCGACGAATTTTACCCAGTTGCAGGAGGCACAATGA
>400791_34_34_2
ATGAACTCTCTGGCAGGTATAGATATGGGCAGAATTTTACTCGATTTATCGAATGAGGTGATTAAGCAACTTGATGATCT
CGAGGTGCAGCGTAATCTTCCTCGTGCGGACCTATTAAGGGAAGCGGTAGATCAATACCTGATAAATCAATCGCAAACAG
CAAGAACCAGTGTTCCTGGCATCTGGCAAGGGTGTGAGGAAGATGGTGTCGAATATCAGCGTAAGCTGCGCGAGGAATGG
TAA
>BCE019_MS_13_412_156_18
ATGTTGGCGAATGTTGGCTTAGTGCCCAGGGTTCCCTCTCACCCTAACCCTCTCCCCGGTGGGGCGAGGGGACTGACCGA
GCGCGTTGATAGCATTTGTAGGCCGGATAAGGCGTTCACGCCGCATCCGGCACTCTTTCAGCAACATGGTTAG
>Jurua_18_11_205_3_62
ATGGCAAAACACCTTTTTACGTCCGAGTCCGTCTCTGAAGGGCATCCTGACAAAATTGCTGACCAAATCTCTGATGCCGT
TTTAGACGCGATCCTCGAACAGGATCCGAAAGCACGCGTTGCTTGCGAAACCTACGTAAAAACCGGCATGGTTTTAGTTG
GCGGCGAAATCACCACCAGCGCCTGGGTAGACATCGAAGAGATCACCCGTAACACCGTTCGCGAAATTGGCTATGTGCAT
TCCGACATGGGCTTTGACGCTAACTCCTGTGCGGTTCTGAGCGCTATCGGCAAACAGTCTCCTGACATCAACCAGGGCGT
TGACCGTGCCGATCCGCTGGAACAGGGCGCGGGTGACCAGGGTCTGATGTTTGGCTACGCAACTAATGAAACCGACGTGC
TGATGCCAGCACCTATCACCTATGCACACCGTCTGGTACAGCGTCAGGCTGAAGTGCGTAAAAACGGCACTCTGCCGTGG
CTGCGCCCGGACGCGAAAAGCCAGGTGACTTTCCAGTATGACGACGGCAAAATCGTTGGTATCGATGCTGTCGTGCTTTC
CACTCAGCACTCTGAAGAGATCGACCAGAAATCGCTGCAAGAAGCGGTAATGGAAGAGATCATCAAGCCGATTCTGCCCG
CTGAATGGCTGACTTCTGCCACCAAATTCTTCATCAACCCGACCGGTCGTTTTGTTATCGGTGGCCCGATGGGTGACTGC
GGTCTGACTGGTCGTAAAATTATCGTTGATACCTACGGCGGCATGGCACGTCACGGTGGCGGAGCATTCTCTGGTAAAGA
TCCATCAAAAGTGGACCGTTCCGCTGCGTACGCAGCACGTTATGTTGCAAAAAACATCGTTGCTGCTGGCCTGGCCGATC
GTTGTGAAATTCAGGTTTCCTACGCAATCGGCGTGGCTGAACCGACCTCCATCATGGTAGAAACTTTCGGTACCGAGAAA
GTGCCTTCTGAACAACTGACTCTGCTGGTACGTGAGTTCTTCGACCTGCGCCCATACGGTCTGATTCAGATGCTGGATCT
GCTGCACCCGATCTACAAAGAAACCGCAGCATACGGTCACTTTGGTCGTGAACATTTCCCGTGGGAAAAAACCGACAAAG
CGCAGCTGCTGCGCGATGCTGCCGGTCTGAAGTAA
>402290_6_6_6
ATGAATAACGAACCCTTACGTCCCGACCCCGATCGTCTGCTGGAACAAACTGCCGCGCCGCATCGGGGGAAGCTGAAAGT
TTTCTTCGGTGCCTGTGCAGGCGTCGGGAAGACCTGGGCGATGCTGGCAGAAGCACAGCGACTGCGGACGCAAGGGCTGG
ATATTGTGGTTGGCGTGGTAGAAACCCACGGGCGGAAAGATACCGCCGCCATGCTGGAAGAGCTGGCTGTTCTGCCGCCA
AAACGCCTGGCGTACCGTGGGCGGCATATCAGCGAGTTTGATCTCGATGCCGCCCTCGCCCGCCGTCCGGCGCTGATCTT
AATGGACGAACTGGCGCACAGTAATGCGCCTGGTTCTCGTCATCCCAAACGCTGGCAGGATATTGAAGAGCTGCTGGAAG
CAGGCATTGATGTTTTTACTACCGTCAACGTTCAACATCTGGAAAGCCTGAATGATGTGGTCAGCGGCGTCACCGGAATT
CAGGTACGGGAAACCGTGCCCGATCCTTTTTTCGATGCCGCCGACGACGTGGTTCTGGTGGACTTGCCCCCGGACGATCT
GCGCCAGCGGCTGAAAGAAGGCAAAGTCTATATTGCCGGGCAGGCGGAGCGCGCCATTGAACATTTTTTCCGCAAAGGCA
ATCTGATCGCCCTGCGCGAACTGGCACTGCGCCGTACTGCCGATCGCGTAGATGAGCAAATGCGCGCCTGGCGGGGGCAT
CCTGGCGAAGAGAAAGTGTGGCACACGCGCGACGCGATCCTTTTATGCATCGGGCATAACACCGGCAGTGAGAAACTGGT
CCGCGCGGCGGCGCGGCTGGCGTCGCGGCTGGGTAGCGTCTGGCACGCGGTGTATGTTGAAACCCCTGCCCTGCATCGCT
TACCGGAGAAAAAACGTCGGGCAATTCTCAGCGCCTTACGTCTGGCGCAGGAGCTGGGCGCGGAGACGGCAACACTTTCT
GATCCAGCGGAAGAGAAAGCGGTAGTGCGTTATGCCCGTGAACATAATCTCGGCAAGATTATTCTCGGTCGCCCAGCCTC
GCGCCGCTGGTGGCGTCGGGAAACGTTTGCTGACCGACTGGCGCGCATCGCCCCCGATCTCGATCAGGTGCTGGTCGCGC
TTGATGAACCACCCGCCCGCACGATTAACAACGCGCCGGATAGCCGCTCTTTTAAAGACAAGTGGCGGGTACAGATTCAG
GGATGCGTGGTTGCCGCCGCGTTATGCGCCGTTATCACTTTAATTGCCATGCAGTGGCTGATGGCGTTTGATGCCGCCAA
CCTGGTGATGCTGTATCTGCTTGGCGTGGTGGTAGTGGCGCTATTTTATGGACGCTGGCCTTCGGTGGTTGCTACCGTCA
TTAATGTGGTGAGTTTCGATCTCTTTTTTATCGCCCCACGCGGCACGCTCGCCGTCTCTGATGTGCAATATCTGCTGACC
TTCGCGGTGATGTTAACCGTCGGGCTGGTGATCGGGAACCTTACTGCTGGCGTGCGTTATCAGGCGCGGGTAGCCCGTTA
CCGCGAGCAACGCACACGGCACTTATATGAAATGTCGAAAGCTCTGGCGGTGGGCCGCAGTCCGCAGGACATCGCCGCCA
CCAGCGAACAATTTATTGCCTCCACGTTTCATGCCCGCAGTCAGGTGTTGTTGCCCGATGACAACGGTAAATTGCAGCCG
TTAACACATCCGCAAGGAATGACGCCATGGGACGATGCCATCGCGCAGTGGAGTTTTGATAAAGGCCTGCCTGCGGGTGC
GGGCACCGACACGTTACCCGGCGTGCCGTACCAGATTTTGCCGCTAAAAAGCGGCGAGAAAACCTACGGACTGGTGGTGG
TGGAACCGGGGAATCTGCGCCAGTTGATGATCCCGGAGCAGCAGCGCCTGCTGGAGACATTTACGCTGTTAGTCGCCAAT
GCCCTTGAGCGGCTGACACTGACCGCCAGCGAAGAACAGGCGCGGATGGCAAGCGAACGTGAACAGATCCGCAACGCCCT
GCTGGCGGCGCTTTCGCATGATTTACGCACGCCGCTTACGGTGCTGTTTGGTCAGGCAGAAATCTTAACGCTCGATCTGG
CAAGCGAAGGATCGCCCCACGCCCGCCAGGCCAGCGAGATTCGTCAGCATGTGCTGAACACTACCCGACTGGTGAATAAT
CTACTGGATATGGCGCGAATTCAGTCCGGCGGCTTTAATTTGAAGAAAGAGTGGTTAACGCTGGAAGAAGTGGTCGGTAG
CGCGCTGCAAATGCTGGAACCGGGTTTATCGTCGCCCATCAATCTTTCTCTGCCAGAACCGCTGACCTTAATCCACGTTG
ACGGGCCACTCTTTGAACGGGTGCTGATTAATCTGCTGGAGAACGCGGTGAAATATGCGGGTGCGCAGGCCGAAATTGGT
ATCGATGCCCACGTTGAGGGCGAAAATCTACAACTGGATGTCTGGGATAACGGCCCCGGTCTTCCGCCAGGCCAGGAGCA
GACGATATTTGATAAGTTTGCTCGCGGGAATAAAGAGTCGGCAGTACCGGGGGTAGGGCTTGGACTGGCAATTTGTCGGG
CGATAGTGGATGTACACGGGGGCACTATTACCGCGTTCAACCGACCGGAAGGTGGTGCCTGTTTTCGTGTTACACTTCCC
CAGCAAACCGCTCCTGAACTTGAAGACTTTCATGAGGATATGTGA
>100329_6_6_86
GTGAGTGAAGCGTTATCGCTTTTCTCGTTGTTTGCCAGTAGTTTTCTCAGCGCTACACTATTACCCGGCAACTCCGAAGT
CGTGCTGGTGGCAATGTTGCTTTCCGGGATCAGTCATCCCTGGGTTTTAGTTTTAACAGCAACAATGGGTAATAGCCTTG
GAGGGTTAACTAACGTTATCCTTGGGCGTTTCTTTCCATTGCGTAAAACATCGCGCTGGCAAGAGAAAGCTACCGGCTGG
CTGAAACGCTATGGTGCAGTCACGCTATTATTAAGCTGGATGCCCGTGGTTGGCGATTTACTGTGTCTGTTAGCGGGATG
GATGCGCATCTCGTGGGGACCGGTAATCTTTTTTTTGTGCCTTGGTAAAGCGTTACGCTATGTTGCAGTTGCAGCAGCGA
CCGTTCAGGGCATGATGTGGTGGCACTAA
>102771_41_41_248
ATGAAAACGGGATCTGAGTTTCATGTCGGTATCGTTGGCTTAGGGTCAATGGGAATGGGAGCAGCACTGTCATGTGTCCG
CGCAGGTCTTTCTACCTGGGGCGCAGACCTGAACAGCAATGCCTGCGCTACGTTGAAAGAGGCAGGTGCTTGCGGGGTTT
CTGATAACGCCGCGACGTTTGCCGAAAAACTGGACGCTCTGCTGGTGCTGGTGGTCAATGCGGCCCAGGTTAAACAGGTG
CTGTTTGGTGAAACAGGCGTTGCACAACATCTGAAACCCGGTACGGCAGTAATGGTTTCTTCCACTATCGCTAGTGCTGA
TGCGCAAGAAATTGCTACCGCTCTGGCTGGATTCGATCTGGAAATGCTGGATGCGCCAGTTTCTGGTGGTGCAGTAAAAG
CCGCTAACGGTGAAATGACTGTCATGGCCTCCGGTAGCGATATTGCCTTTGAACGACTGGCACCCGTGCTGGAAGCCGTT
GCCGGAAAAGTTTATCGCATAGGTGCAGAACCGGGACTAGGTTCGACCGTAAAAATTATTCACCAGTTGTTAGCGGGCGT
ACATATTGCTGCCGGAGCCGAAGCGATGGCACTTGCAGCCCGTGCGGGGATCCCGCTGGATGTGATGTATGACGTCGTGA
CCAATGCCGCCGGAAATTCCTGGATGTTCGAAAACCGGATGCGTCATGTGGTGGATGGCGATTACACCCCGCATTCAGCC
GTCGATATTTTTGTTAAGGATCTTGGTCTGGTTGCCGATACAGCCAAAGCCCTGCACTTCCCGCTGCCATTGGCCTCAAC
AGCATTGAATATGTTCACCAGCGCCAGTAACGCAGGTTACGGGAAAGAAGACGATAGCGCAGTTATCAAGATTTTCTCTG
GCATCACTCTACCGGGAGCGAAATCATGA
>402290_18_18_22
ATGATCGAAGTAAAACACCTGAAAACGCTACAAGCGTTGCGGAACTGCGGCTCTCTCGCAGCCGCTGCGGCGACGTTGCA
TCAGACGCAATCCGCCCTGTCTCACCAGTTTAGCGATCTGGAACAACGCCTTGGCTTCCGGCTATTTGTGCGTAAGAGCC
AGCCGCTACGCTTTACACCGCAGGGAGAAATCCTGTTGCAACTGGCAAACCAGGTGCTGCCGCAAATTAGCCAGGCACTG
CAAGCCTGCAATGAACCGCAGCAGACGCGTCTGCGCATTGCCATTGAGTGCCATAGCTGTATTCAGTGGCTGACGCCCGC
GTTAGAAAATTTCCATAAGAACTGGCCGCAGGTAGAGATGGATTTTAAATCGGGCGTGACGTTTGACCCGCAGCCCGCGT
TGCAACAGGGCGAGCTGGATCTGGTGATGACCTCCGATATCCTGCCGCGCAGTGGCCTGCATTATTCGCCGATGTTCGAC
TATGAAGTGCGTCTGGTGTTAGCACCTGACCATCCACTGGCGGCGAAAACGCGAATTACACCGGAAGATCTCGCCAGCGA
GACGCTGTTGATTTATCCGGTGCAGCGTAGTCGACTGGATGTCTGGCGGCATTTTCTTCAGCCGGCAGGCGTCAGCCCGT
CACTGAAAAGCGTCGATAACACCTTATTGTTGATTCAGATGGTTGCCGCGCGGATGGGTATTGCCGCGCTACCGCATTGG
GTAGTAGAGAGTTTTGAGCGCCAGGGTCTGGTGGTGACCAAAACCCTGGGCGAAGGCTTGTGGAGCCGACTGTACGCCGC
CGTGCGCGATGGCGAGCAGCGTCAGCCGATTACAGAAGCATTTATTCGCTCAGCGCGCAATCACGCCTGCGATCATCTGC
CGTTTGTGAAGAGCGCGGAGCGACCCACTTACGATGCACCCACAGTGAGGCCAGGATCACCAGCGCGCCTGTAA
>gi|215276192|ref|NC_011603.1|_2_91
ATGACTGTGTACATTGGAATTGATATTGCCAGAAAGAAGTTTGATGCAGCTGAACTCTGTGACGGGGCTTACAGGTGTAA
GACATTTGAAAACACCCCTGCTGGATTTACAGCGCTATACGACTGGCTTAAAGCGGGCAGCATTCCGGACATTCATGTAT
GTCTTGAAGCAACAGGCAACTATGGTACTGCCCTCGCTACTTTTCTGTACGAAAAGAATCTGAAAGTGAGCGTAGTTAAT
CCCGCAAGAATCAAGGGATTCGCGGCTTCTGAACTTACCCGAACCAAAACCGACAAAGCTGACTCCAGACTGATTGCACG
CTTTTGTAAAGCCGCGCAGCCAGATCCATGGAGACCTGTGCCCGCCCCCGTCAGAAAACTTCAGGCTCTAGTGAGACGTA
TCGGTGCGCTGAACGGCATGCTCAGAATGGAATGCAACCGTCGTGAAAATGCAGATATTGACGCTCAGGAATCGGTTGAA
CGCATGATCAACCATTTAAAGATGGAGCTTGAATCGGTGCGCCGGGCAATAAAAGAGCATATCAGTAATGTTCCTGAGCT
GAAAAAACAGAACGACCTCCTGCTGTCTATTCCGGGTATTGGCACTGTTTCAGCCAGCCTGATACTGTCCTTCATGGCCA
GTAAAGAGTTCACAAAAGCTAAGGAAGTGACCGCTTTTCTGGGGCTCAATCCCCGCCATCACCAGTCCGGAACGTCGGTT
AGGGTGAAGTGGCACACTGAATTTGGCCACCTGAACAGAGGTGATATGCTCACCTCAGAACAACACAGGTGCTCCAATGA
AAAAAAGAAATTTCAGCGCAGAGTTTAA
>BCE019_MS_13_274_18_6
ATGACACCTATTAAGCTAATTTTTGCAGCTCTGTCTTTATTTCCATGCAGTAACATTTATGCAAACAATATAACCACTCA
GAAATTCGAAGCTATATTGGGTGCAACAAGAGTAATTTACCACCTAGATGGTAATGGTGAAAGTCTAAGAGTTAAAAATC
CGCAGGATTATCCAATTCTAATTCAATCTAAAGTAATGGACGAGGGTAGTAAAGATAATGCGGATTTTATTGTTACCCCC
CCTCTTTTTAGACTAGATGCAAAAAGAGAAACTGACATTCGTATAGTTATGGTGAATGGCTTATACCCAAAAGACAGGGA
ATCTCTAAAGACCCTCTGTGTGCGAGGAATTCCACCAAAACAAGGAGATTTATGGGCTAACAATGAAAAAGAATTTGTTG
GAATGAAACTTAACGTTTCAATTAACACATGTATTAAATTAATATTAAGACCACATAATCTTCCTAAACTTGATATTAAT
TCCGAAGGGCAGATAGAATGGGGGATAAGGGATGGTAATTTAGTAGCAAAGAATAAAACACCTTACTATTTTACTATAGT
AAATGCATCGTTTAATGGAAAGGCACTCAAAACACCGGGGACGCTAGGGCCGTATGAGCAAAAACTTTACACGCTACCTA
GTAAAATTTCTGTATCTGGACTGGTAAAGTGGGAAATTATTGGTGATCTAGGTGAGAGCAGTGAAACAAAGAAATTCAAT
ATTTGA
>2854350_57_56_11
ATGAAGTCTGTATTAAAAGTTTCACTGGCTGCACTGACCCTGGCTTTTGCGGTTTCTTCTCATGCCGCGGATAAAAAATT
AGTTGTCGCGACGGATACCGCCTTCGTTCCGTTTGAATTTAAACAGGGCGATAAATATGTGGGCTTTGACGTTGATCTGT
GGGCTGCCATCGCTAAAGAGCTGAAGCTGGATTACGAACTGAAGCCGATGGATTTCAGTGGGATCATTCCGGCACTGCAA
ACCAAAAACGTCGATCTGGCGCTGGCGGGCATTACCATCACCGACGAGCGTAAAAAAGCGATCGATTTCTCTGACGGCTA
CTACAAAAGCGGCCTGTTAGTGATGGTGAAAGCTAACAATAACGATGTGAAAAGCGTGAAAGATCTCGACGGGAAAGTGG
TTGCTGTGAAGAGCGGTACTGGCTCCGTTGATTACGCGAAAGCAAACATCAAAACTAAAGATCTGCGTCAGTTCCCGAAC
ATCGATAACGCCTATATGGAACTGGGCACCAACCGCGCAGACGCCGTTCTGCACGATACGCCAAACATTCTGTACTTCAT
CAAAACCGCCGGTAACGGTCAGTTCAAAGCGGTAGGTGACTCTCTGGAAGCGCAGCAATACGGTATTGCGTTCCCGAAAG
GTAGCGACGAGCTGCGTGACAAAGTCAACGGCGCGTTGAAAACCCTGCGCGAGAACGGAACTTACAACGAAATCTACAAA
AAATGGTTCGGTACTGAACCGAAATAA
>TW10598_hyb_c9_9_62
ATGAAAAAAAATAAGAAACTCTGTCTCATTTCAATTAACTCATATAATGAACTTACCGGAGGAGGAGTATATTTACGTAC
GCTTGTTAGTTTTCTACAAAAACAGAATGTTAATTTAACACTTATTGATAAAAAATCCTCAGGTAAACTATTCGAAGACA
ATACTTTTCAACATATATCATTTATTAAAGGTAAACGTCAGGATATAATATCCAGGCTTTTTTTTATACCATCATTTTAT
GTCCCTTATATTTTCTCAATAATTAAAATTTTACGGAAGCAAGATATTCTTGCTTTTCACAACTCTCGGCTTGGATTGTT
ATGTCTGCTTTTTAGAATACTCATGCCCCACAAAAAGATCATATTGTTTACGGATAACTTCGAATATGACTTAATAAGAC
AAAAAGATAAAAACATAACTACTTTTATTGAAAAATTAATTGTTTATCTCAATGAATTTATCGGGCTTAAGAATTCAGAT
TTAGTTAGCTATATTACCCGGCAAGATAAAAATGCAATGGATAAATTTTATGGGATTAAAAAAAGCAGAAATTTAATTCT
CCCTGTGATATTTAGTAGAGAAAAACCAACTGATGTATTGTCAGCTCACTTTATTAATGAGTATAATCGATTGAATAATG
ATAATAGGAAAAAAGTAGTATTTACTGCATCTTTTGATTTTTTTCCAAATATAGATGCTGCCAACTATGTTTTAAATGCA
GCAAAGTCTAATAATGATTATTGCTATATTTTGGCAGGTAGGAAAAGTACTACTTTGAATCTTCCTGATTTGGATAATTT
ATTTTTTTTCGATAATCTATCTAATAGTGAAATGTCATATTTATTATCTGCTTGTGATGTTTTTTATTCTCCTATAGTTT
TAGGAAGTGGAATGAAAACAAAAATTGCAGAAGCACTATCATATGGATTATATATTTATGCGACAGAGCATTCCTTAATC
GGCTATGATGAAATTATACACAATAAGGAGTGTGTTAAAAAAATCTCACATTTGGATGAGGAATTTCCTAAAGATTTCAA
GATGAAAAGTATCAATAAACAGCTAATAATGTCTTATCAGCAAAAATATTATTCACATTATCGGTTTAATGGCCATGAAC
TTGATATAATAAATTTTGACGATTAG
>103338_79_79_2
ATGAATAGTTCGACAAAGATCGCATTGGTAATTACGTTACTCGATGCCATGGGGATTGGCCTTATCATGCCAGTCTTGCC
AACGTTATTACGTGAATTTATTGCTTCGGAAGATATCGCTAACCACTTTGGCGTATTGCTTGCACTTTATGCGTTAATGC
AGGTTATCTTTGCTCCTTGGCTTGGAAAAATGTCTGACCGATTTGGTCGGCGCCCAGTGCTGTTGTTGTCATTAATAGGC
GCATCGCTGGATTACTTATTGCTGGCTTTTTCAAGTGCGCTTTGGATGCTGTATTTAGGCCGTTTGCTTTCAGGGATCAC
AGGAGCTACTGGGGCTGTCGCGGCATCGGTCATTGCCGATACCACCTCAGCTTCTCAACGCGTGAAGTGGTTCGGTTGGT
TAGGGGCAAGTTTTGGGCTTGGTTTAATAGCGGGGCCTATTATTGGTGGTTTTGCAGGAGAGATTTCACCGCATAGTCCC
TTTTTTATCGCTGCGTTGCTAAATATTGTCGCTTTCCTTGTGGTTATGTTTTGGTTCCGTGAAACCAAAAATACACGTGA
TAATACAGATACCGAAGTAGGGGTTGAGACGCAATCGAATTCGGTATACATCACTTTATTTAAAACGATGCCCATTTTGT
TGATTATTTATTTTTCAGCGCAATTGATAGGCCAAATTCCCGCAACGGTGTGGGTGCTATTTACCGAAAATCGTTTTGGA
TGGAATAGCATGATGGTTGGCTTTTCATTAGCGGGTCTTGGTCTTTTACACTCAGTATTCCAAGCCTTTGTGGCAGGAAG
AATAGCCACTAAATGGGGCGAAAAAACGGCAGTACTGCTCGGATTTATTGCAGATAGTAGTGCATTTGCCTTTTTAGCGT
TTATATCTGAAGGTTGGTTAGTTTTCCCTGTTTTAATTTTATTGGCTGGTGGTGGGATCGCTTTACCTGCATTACAGGGA
GTGATGTCTATCCAAACAAAGAGTCATCAGCAAGGTGCTTTACAGGGATTATTGGTGAGCCTTACCAATGCAACCGGTGT
TATTGGCCCATTACTGTTTGCTGTTATTTATAATCATTCACTACCAATTTGGGATGGCTGGATTTGGATTATTGGTTTAG
CGTTTTACTGTATTATTATCCTGCTATCGATGACCTTCATGTTAACCCCTCAAGCTCAGGGGAGTAAACAGGAGACAAGT
GCTTAG
>TW10828_c27_27_13
ATGAGCAAAATCAGGGTGTTATCTGTCGATGATTCGGCACTGATGCGCCAGATCATGACAGAAATCATCAACAGCCATAG
CGACATGGAAATGGTGGCGACCGCGCCTGATCCGCTGGTCGCGCGTGACTTGATTAAGAAATTCAATCCCGATGTGCTGA
CGCTGGATGTTGAAATGCCGCGGATGGACGGACTGGATTTCCTCGAAAAATTAATGCGTTTGCGTCCAATGCCCGTTGTG
ATGGTTTCTTCCTTGACCGGCAAAGGATCAGAAGTCACGCTGCGCGCGCTGGAGCTGGGGGCAATAGATTTTGTCACCAA
ACCGCAACTGGGTATTCGCGAAGGAATGCTGGCGTATAGCGAAATGATTGCTGAAAAGGTGCGTACGGCAGCAAAGGCGA
GCCTTGCAGCACATAAGCCATTGTCAGCACCGACAACGCTGAAGGCGGGTCCGTTGTTGAGTTCTGAAAAACTGATTGCG
ATTGGTGCTTCAACGGGTGGAACTGAGGCAATTCGTCACGTACTGCAACCGTTGCCGCTTTCCAGCCCGGCATTGTTAAT
TACCCAACATATGCCGCCCGGTTTCACCCGCTCTTTTGCCGACAGACTTAATAAGCTTTGCCAGATCGGGGTTAAAGAAG
CCGAAGACGGAGAACGTGTCTTGCCGGGGCATGCCTATATTGCGCCGGGCGATCGGCATATGGAGCTGTCGCGTAGTGGC
GCAAATTACCAAATCAAAATTCACGATGGCCCGGCGGTTAACCGTCATCGGCCTTCGGTAGATGTGTTGTTCCATTCTGT
CGCCAAACAGGCGGGGCGTAATGCGGTTGGGGTGATCCTGACCGGTATGGGCAACGACGGCGCGGCGGGAATGTTGGCGA
TGCGTCAGGCGGGGGCATGGACCCTTGCGCAAAACGAAGCAAGTTGCGTGGTGTTCGGCATGCCGCGCGAGGCCATCAAT
ATGGGTGGTGTCTGCGAAGTGGTCGATCTTAGCCAGGTAAGCCAGCAAATGTTGGCAAAAATTAGTGCCGGACAGGCGAT
ACGTATTTAA
>TW14425_c15_15_125
ATGAAACGCGCGTCTTTGCTTACACTCACGCTTATCGGCGCTTTTAGCGCCATCCAGGCTGCCTGGGCGGTTGATTATCC
GCTACCACCAACCGGAAGCCGACTGGTTGGGCAAAATCAAACGTATACGGTGCAAGAAGGGGATAAAAACCTTCAGGCTA
TTGCCCGACGTTTTGATACTGCGGCAATGTTGATCCTTGAAGCCAATAACACTATCGCCCCGGTGCCAAAACCTGGTACG
ACGATAACTATTCCTTCACAACTGTTATTACCTGATGCACCGCGTCAGGGGATTATCGTTAACCTTGCAGAGCTGCGCCT
TTATTATTATCCGCCGGGAGAAAATATTGTGCAGGTTTATCCAATAGGTATTGGATTGCAGGGGCTGGAAACGCCGGTGA
TGGAAACGCGTGTTGGGCAGAAAATCCCTAACCCAACCTGGACGCCTACGGCAGGCATTCGTCAACGTTCGCTGGAGCGT
GGCATTAAATTACCGCCAGTCGTTCCTGCCGGACCAAATAACCCGCTAGGACGTTACGCACTGCGCCTCGCGCATGGTAA
TGGCGAATACCTCATTCATGGTACCAGTGCGCCGGACAGCGTCGGTTTGCGCGTCAGTTCAGGGTGTATTCGCATGAATG
CACCGGATATTAAAGCCTTGTTCTCCAGCGTGCGGACGGGAACGCCGGTGAAAGTGATCAACGAACCGGTGAAATATTCC
GTGGAACCTAACGGGATGCGTTATGTTGAAGTACATCGACCACTATCAGCAGAAGAACAGCAAAACGTTCAGACAATGCC
ATACACACTGCCAGCAGGCTTTACGCAATTTAAAGACAATAAGGCTGTAGATCAGAAGTTAGTCGATAAAGCGTTGTATC
GTCGGGCAGGGTATCCGGTTTCGGTGAGCAGTGGAGCAACTCCCGCAGCCAGCAATGCGCCTTCAGTAGAGTCAGCGCAG
AATGGTGAACCAGAGCAAGGGAATATGTTACGCGCGACGCAGTAG
>NODE_392_length_295397_cov_52.456577_237_213
ATGACGAATATCACCTTACAGAAACAACATCGTACACTGTGGCATTTTATTCCGGGGTTAGCCCTGAGTGCAGTTATCAC
CGGGGTCGCCCTGTGGGGTGGTTCCATTCCCGCGGTTGCGGGTGCCGGGTTTAGTGCCCTCACCCTCGCAATCTTGTTGG
GGATGGTTTTAGGCAACACCATCTATCCGCACATCTGGAAAAGCTGTGACGGTGGTGTGCTGTTTGCCAAGCAATATTTA
TTACGTCTGGGTATCATTCTTTATGGCTTCCGTCTGACGTTCTCGCAAATTGCCGATGTCGGTATCAGTGGGATCATCAT
TGACGTGCTGACGCTGTCCAGTACCTTCCTGCTGGCTTGCTTCCTGGGGCAGAAAGTGTTTGGTCTGGATAAGCACACCA
GCTGGTTGATCGGTGCCGGTAGCAGTATCTGTGGTGCTGCCGCGGTACTGGCGACTGAGCCGGTAGTGAAAGCGGAAGCC
AGTAAAGTAACCGTGGCTGTTGCAACCGTTGTTATCTTCGGGACCGTCGCGATTTTCCTCTACCCGGCGATATATCCGCT
GATGTCTCAATGGTTTAGTCCGGAAACTTTCGGTATCTACATTGGTTCTACTGTGCACGAAGTGGCGCAGGTGGTGGCGG
CAGGTCATGCCATCAGCCCGGATGCGGAAAACGCAGCAGTTATTTCCAAAATGCTGCGCGTGATGATGCTGGCTCCGTTC
CTCATCCTGCTGGCGGCGCGTGTTAAACAGCTGTCTGGGGCGAACAGCGGCGAGAAAAGCAAAATCACTATTCCGTGGTT
TGCCATATTGTTCATCGTCGTTGCCATCTTTAACTCGTTCCACCTGTTACCGCAGAGCGTGGTGAACATGCTGGTAACGC
TGGATACCTTCCTGCTGGCAATGGCGATGGCGGCGCTGGGTCTGACCACTCACGTCAGCGCGCTGAAAAAAGCCGGGGCG
AAACCTCTGCTGATGGCACTGGTACTGTTTGCCTGGCTGATTGTTGGTGGTGGTGCGATTAACTATGTGATTCAAAGCGT
CATCGCATAA
>gi|194428049|ref|NZ_AAJX02000013.1|_250_81
ATGACAGGAAGTCAGGTCATTGATGCTGAAGAGGACAGGCATAAACTGGTTGTAGAGTACAAGGATGCTCTGCAACCTGC
CGATTTTTATCACAATTTCAAACAGCGGGGCATCCGCTCCGTACAGCTCATTCCCTATCTTGAATTTGATGACCGGGGCG
ATCTGACGGCCGCTTCGGTGACAGCAGAGCTGTGGGGGAAATTTTTAATTGCCCTGTTCGAGTGTTGGGTGCGGGCAGAT
ATCAGTCGTATCTCGATTGAGCTTTTTGACGCCACCTTACAAAAATGGTGTGGCAGCGAAAACCCGCAACCGCGCCGTGA
CTGCCAGGCGTGCGACTGGCATCGCCTGTGCCCGCACGCTCGCCAGGAGACGCCAGACAGCGTGCTTTGTGCGGGCTATC
AGGCGTTTTATTCTTACTCCGCACCGCATATGCGGGTGATGCGTGATCTGATAAAGCAGCATCGTTCTCCCATGGAGCTG
ATGACGATGCTGCGGTGA
>403341_52_52_7
ATGGAAAATAAAAATCATCAACAAGAAAATTTTAAGAGTACCTATCAATCACTGGTTAACTCAGCACGAATATTGTTTGT
TGAAAAAGGCTATCAAGCTGTTTCAATAGATGAGATCTCGGGAAAAGCGTTGGTGACCAAAGGTGCCTTTTATCATCACT
TTAAAAATAAAAAACAATTACTCAGTGCCTGTTATAAGCAGCAATTAATTATGATTGATGCCTACATCACAACAAAAACT
GATTTAACAAATGGTTGGTCTGCCTTAGAAAGTATATTTGAACATTATCTTGATTATATTATTGATAATAATAAAAACCT
TATCCCTATCCAAGAAGTGATGCCTATCATTGGTTGGAATGAACTTGAAAAAATTAGCCTTGAATACATTACTGGTAAGG
TAAACGCCATTGTCAGCAAATTGATCCAAGAGAACCAACTTAAAGCTTATGATGATGATGTGCTTAAAAACTTACTCAAT
GGCTGGTTTATGCATATCGCAATACATGCGAAAAACCTAAAAGAGCTTGCCGATAAAAAAGGCCAATTTATTGCTATTTA
CCGCGGCTTTTTATTGAGCTTGAAAGATAAATAA
>100329_5_5_30
ATGTCGCAACTGACCCATATCAACGCCGCTGGCGAAGCGCACATGGTGGATGTCTCCGCCAAAGCGGAAACCGTGCGTGA
AGCGCGGGCGGAAGCCTTTGTCACCATGCGCAGCGAGACGCTGGCGATGATTATTGATGGTCGCCACCACAAAGGCGACG
TATTTGCCACTGCGCGTATTGCCGGTATTCAGGCGGCAAAACGCACCTGGGATCTGATCCCGCTCTGTCATCCGCTGATG
CTCAGCAAAGTTGAAGTCAATTTACAGGCCGAGCCGGAGCACAATCGGGTGCGTATAGAAACCTTATGCCGCCTGACCGG
GAAAACCGGTGTCGAAATGGAAGCATTAACCGCGGCCTCCGTGGCGGCGCTGACCATTTATGACATGTGCAAAGCGGTGC
AAAAAGATATGGTGATTGGTCCGGTACGTTTGCTGGCGAAGAGCGGCGGCAAGTCGGGTGACTTTAAGGTGGAAGCGGAT
GATTAA
>302687_60_60_25
ATGCGTTTAAATACTCTGTCTCCGGCCGAAGGCTCCAAAAAGGCGGGTAAACGCCTGGGTCGTGGTATCGGTTCTGGCCT
CGGTAAAACCGGTGGTCGTGGTCACAAAGGTCAGAAATCTCGTTCTGGCGGTGGCGTACGTCGCGGTTTCGAGGGTGGTC
AGATGCCTCTGTACCGTCGTCTGCCGAAATTCGGCTTCACTTCTCGTAAAGCAGCGATTACAGCCGAAGTTCGTCTGTCT
GACCTGGCTAAAGTAGAAGGCGGTGTTGTAGACCTGAACACGCTGAAAGCGGCTAACATTATCGGTATCCAGATCGAGTT
CGCGAAAGTGATCCTGGCTGGCGAAGTAACGACTCCGGTAACTGTTCGTGGCCTGCGTGTTACTAAAGGCGCTCGTGCTG
CTATCGAAGCTGCTGGCGGTAAAATCGAGGAATAA
>100329_141_141_6
ATGCCACGTCGTCGCGTCATTGGTCAGCGTAAAATTCTGCCGGATCCGAAGTTCGGATCAGAACTGCTGGCTAAATTTGT
AAATATCCTGATGGTAGATGGTAAAAAATCTACTGCTGAATCTATCGTATACAGCGCGCTGGAGACCCTGGCTCAGCGCT
CTGGTAAATCTGAACTGGAAGCATTCGAAGTAGCTCTCGAAAACGTGCGCCCGACTGTAGAAGTTAAGTCTCGCCGCGTT
GGTGGTTCTACTTATCAGGTACCAGTTGAAGTCCGTCCGGTTCGTCGTAATGCTCTGGCAATGCGTTGGATCGTTGAAGC
TGCTCGTAAACGCGGTGATAAATCCATGGCTCTGCGCCTGGCGAACGAACTTTCTGATGCTGCAGAAAACAAAGGTACTG
CAGTTAAGAAACGTGAAGACGTTCACCGTATGGCCGAAGCCAACAAGGCGTTCGCACACTACCGTTGGTAA
>302687_13_13_43
ATGTTTGAGTATTTACCCGAACTGATGAAAGGGCTACACACCAGCCTGACGCTAACCGTTGCCTCGCTGATTGTGGCACT
GATTCTGGCATTGATTTTTACCATCATCCTGACGCTGAAAACGCCGGTGCTGGTGTGGCTGGTGCGGGGTTATATCACGC
TGTTTACCGGTACGCCGCTGCTGGTGCAGATCTTCCTGATTTATTACGGGCCGGGCCAGTTTCCGACTTTGCAGGAGTAT
CCGGCACTGTGGCATTTGTTGTCAGAACCGTGGTTATGTGCGCTGATTGCGTTATCGCTGAACAGTGCGGCGTATACCAC
GCAGCTGTTTTACGGTGCAATTCGTGCGATCCCAGAAGGTCAGTGGCAGTCCTGTAGCGCCCTGGGAATGAGCAAAAAAG
ATACGCTGGCGATCCTGCTGCCGTATGCCTTTAAACGCTCGCTCTCTTCTTATTCCAACGAAGTGGTGCTGGTGTTCAAA
AGTACCTCTCTGGCTTACACCATTACGCTGATGGAAGTGATGGGATACAGCCAGTTGTTGTACGGACGCACCTACGATGT
AATGGTGTTCGGTGCGGCAGGGATTATTTACCTGGTCGTCAACGGCCTGCTGACGCTGATGATGCGTCTGATCGAGCGCA
AAGCACTGGCATTCGAACGGCGAAATTAA
>NODE_103_length_6460_cov_175.685135_82_8
ATGGTGAAAAAAGCGATAGTGACAGCGATGGCTGTAATCAGCCTCTTTACTCTGATGGGATGTAATAACCGGGCCGAAGT
CGATACGCTTTCTCCAGCACAGGCTGCCGAACTGAAACCGATGCCGCAAAGTTGGCGCGGCGTGCTGCCGTGTGCTGATT
GCGAAGGAATCGAAACCTCTCTGTTCCTCGAAAAAGACGGAACATGGGTGATGAATGAGCGTTATCTCGGTGCTCGTGAA
GAACCTTCCTCCTTCGCTTCCTACGGTACATGGGCGCGAACCGCTGACAAGCTGGTATTAACCGACAGCAAAGGTGAAAA
GTCATATTATCGGGCGAAAGGCGATGCGCTGGAGATGCTCGATCGTGAAGGCAATCCGATTGAATCGCAGTTCAACTATA
CGCTGGAACCGGCACAATCTAGTTTACCTATGACGCCGATGACCCTGCGAGGCATGTATTTTTATATGGCTGATGCGGCG
ACCTTCACTGATTGCGCGACCGGAAAACGTTTCATGGTAGCGAATAACGCAGAGCTGGAGCGTAGCTACCTGGCTGCGCG
CGGTCACAGTGAAAAACCGGTGTTACTGTCAGTAGAAGGTCACTTTACGCTTGAGGCTAATCCGGATACTGGTGCGCCAA
CCAAAGTATTAGCGCCCGATACGGCGGGTAAATTTTACCCGAATAAGGATTGCAGTAGTTTGGGGCAGTAA
>102771_22_22_55
ATGATCGATCTCTATTTCGCCCCGACACCCAATGGTCACAAAATTACGCTGTTTCTCGAAGAAGCAGAGCTTGATTATCG
CTTGATTAAGGTAGACCTGGGGAAAGGCGGTCAGTTTCGTCCGGAATTTTTGCGCATTTCGCCCAACAACAAAATTCCGG
CAATTGTTGATCATTCTCCTGCCGATGGCGGCGAACCGTTAAGCCTCTTTGAGTCTGGTGCCATTTTGTTGTATCTGGCT
GAGAAAACAGGACTCTTTTTGAGTCATGAAACGCGTGAGCGCGCCGCCACATTACAGTGGTTATTCTGGCAGGTAGGCGG
ACTGGGGCCGATGCTTGGGCAAAATCATCATTTTAATCACGCAGCCCCCCAAACCATTCCTTACGCTATTGAACGTTATC
AGGTTGAAACTCAGCGTCTTTACCATGTACTGAACAAGCGGCTGGAAAACTCGCCCTGGCTGGGAGGCGAGAACTACAGC
ATTGCGGATATTGCCTGCTGGCCGTGGGTTAATGCCTGGACTCGCCAGCGAATTGACCTCGCAATGTATCCGGCAGTCAA
GAACTGGCATGAGCGGATCCGTTCGCGCCCTGCCACCGGGCAGGCACTGCTAAAAGCACAACTCGGTGATGAGCGTTCGG
ATAGTTAA
>throopD_c38_38_15
ATGGAATTAGTATTGAAAGACGCGCAGAGCGCGCTGACTGTTTCCGAAACTACCTTCGGTCGTGATTTCAACGAAGCGCT
GGTTCACCAGGTTGTTGTTGCTTATGCAGCTGGTGCTCGTCAGGGTACTCGTGCTCAGAAGACTCGTGCTGAAGTAACTG
GTTCCGGTAAAAAACCGTGGCGCCAGAAAGGCACCGGCCGTGCGCGTTCTGGTTCTATCAAGAGCCCGATCTGGCGTTCT
GGTGGCGTGACCTTTGCTGCTCGTCCGCAGGACCACAGTCAAAAAGTTAACAAGAAGATGTACCGCGGCGCGCTGAAAAG
CATCCTGTCCGAACTGGTACGTCAGGATCGTCTGATCGTTGTCGAGAAGTTCTCTGTAGAAGCGCCGAAAACTAAGCTGC
TGGCACAGAAACTGAAAGACATGGCTCTGGAAGATGTGCTGATCATCACCGGTGAGCTGGACGAAAACCTGTTCCTGGCT
GCGCGCAACCTGCACAAGGTTGACGTACGCGATGCAACTGGTATCGACCCGGTTAGCCTGATCGCCTTCGACAAAGTCGT
AATGACTGCTGATGCTGTTAAGCAAGTTGAGGAGATGCTGGCATGA
>TW10828_c18_18_160
ATGCGCAGTAAGTATATCGTCATTGAGGGGCTGGAAGGCGCAGGCAAAACTACCGCGCGTAATGTGGTGGTTGAGACGCT
TGAGCAACTGGGTATCCGCGACATGGTTTTCACTCGGGAACCTGGCGGTACGCAACTTGCCGAAAAGTTAAGAAGCCTGG
TGCTGGATATCAAATCGGTAGGCGATGAAGTCATTACCGATAAAGCCGAAGTTCTGATGTTTTATGCCGCGCGCGTTCAA
CTGGTAGAAACGGTCATCAAACCAGCTCTGGCTAACGGCACCTGGGTGATTGGCGATCGCCACGATCTCTCCACTCAGGC
GTATCAGGGCGGAGGACGTGGTATTGACCAACATATGCTGGCAACACTGCGTGATGCTGTTCTCGGGGATTTTCGCCCCG
ACTTAACGCTCTATCTCGATGTTACCCCGGAAGTTGGCTTAAAACGCGCGCGTGCGCGCGGCGAGCTGGATCGTATTGAG
CAAGAGTCTTTCGATTTCTTTAATCGCACCCGCGCCCGCTATCTGGAACTGGCTGCACAAGATAAAAGTATTCATACCAT
TGATGCCACCCAGCCGCTGGAGGCCGTGATGGATGCAATCCGCACTACCGTGACCCACTGGGTTAAGGAGTTGGACGCAT
GA
>NODE_174_length_235261_cov_52.751923_134_86
ATGACGCAGAATATCTATCAACAACTGGGACTGAAACAGGTGATTAACGCCTGCGGCAAGATGACGATTCTCGGCGTCTC
CAGCGTCGCGCCGGAGGTGATGCAGGCCACCGCGCGCGCGGCATCCTCTTTCGTGGAGATTGACCAGCTGGTGGACAAAA
CCGGCGAGCTGGTCTCTCGCTTTACCGGGGCGGAGGATAGCTACGTTACCTCCTGTGCCTCAGCAGGGATCGCCATCGCT
GTCGCCGCCGCCATTACACGCGGCGACAAGGCCCGGGTGGCGCTCATGCCGGATAGCTCCGGCATGGCCAATGAAGTGGT
GATGCTGCGCGGCCATAACGTCGATTACGGTGCATCGATCCTCAGCGCGATCCGCTTAGGTGGCGGGCGCGTTGTGGAGG
TGGGTTCAAGTAACCTGGCGGCTCTCTGGCAGCTGGAGAGTGCCATTACCGACGCGACCGCCGCGCTGCTGTATGTGAAG
TCGCATCACTGCGTGCAGAAGGGAATGTTGAACATCGAGGACTTCGCACATGTCGCGCAGATGTACAACCTGCCGCTGAT
TGTCGATGCCGCCGCCGAAGAGGATTTACGTGCCTGGGTGGTGAGCGGAGCGGATATGGTGGTCTACAGCGGCGCAAAAG
CCTTTAACGCGCCGACCTCCGGGTTTATCACTGGTAAAAAAATCTGGATTGCAGCCTGCAAAGCGCAGCATCACGGCATT
GCCAGGGCGATGAAAATCGGCAAGGAGAACATGGTTGGGCTGGTTTACGCGCTGGAGAATTATCACCAGGGGCAGGCAGT
CATCACCGCGGAACAGCTCCAGCCAGTGGTTGAAGCGATTTCTGCGATTCACGGGTTAACGGCTGATATTGAGCAGGATG
AAGCCGGGCGTGCAATCTGGCGTATTCGTATTCGAGTAAATGCGCAGGAATTGGGAGTTGACGCTCGCGTCGTCGAAGCG
CAACTGCGTGGTGGCGATATCGCGATTTATGCACGGCGGTATAACCTCCACCAGGGCGTTTTTAGCCTTGATCCGCGTAC
GGTGGCGGAAGGGGAAATGGCACTTATCGTGGCGCGACTGAAGGAGATTGCAGATCATGCAAAAGATTAA
>NODE_25_length_65981_cov_32.902473_23_11
ATGATGGATAACGATAATTCTCTTAATAAGCGCCCCACGTTTAAAAGAGCATTACGCAACATCAGTATGACCAGCATATT
TATCACTATGATGCTGATCTGGTTGCTGCTTTCCGTGACCTCGGTGCTGACCCTGAAACAGTACGCGCAAAAAAACCTGG
CACTGACAGCAGCAACAATGACTTACAGTCTGGAAGCAGCTGTCGTTTTTGCCGATGGCCCTGCAGCAACTGAAACACTG
GCAGCGCTGGGCCAGCAAGGGCAATTTTCAACTGCAGAAGTACGTGATAAGCAGCAAAATATTCTGGCGTCCTGGCATTA
CACCCGTAAGGATCCAGGCGATACTTTCAGCAATTTCATAAGCCACTGGCTCTTCCCCGCCCCCATCATTCAGCCGATTC
GTCACAATGGTGAAACCATTGGCGAAGTACGCTTAACCGCTCGCGACAGTTCAATCAGCCATTTTATCTGGTTTTCGCTC
GCCGTACTGACCGGTTGTATTCTGCTGGCATCAGGCATCGCAATTACCCTCACCCGCCATTTGCACAATGGCCTGGTAGA
AGCGCTGAAAAATATCACCGATGTCGTACATGATGTGCGTTCCAACCGCAATTTTTCCCGACGAGTTTCGGAAGAACGTA
TCGCTGAGTTTCACCGCTTCGCTCTCGACTTCAACAGTCTGCTGGATGAAATGGAAGAGTGGCAGCTTCGTTTACAGGCC
AAAAATGCGCAGCTTCTGCGTACCGCGCTACATGACCCATTAACCGGGCTGGCTAACCGCGCAGCGTTTCGTAGCGGCAT
CAATACGTTGATGAACAATTCCGATGCCCGAAAAACGTCGGCGTTACTATTTCTTGATGGCGATAATTTCAAATATATCA
ATGATACCTGGGGTCATGCGACGGGCGATAGAGTCTTGATTGAAATCGCAAAACGGTTAGCTGAATTTGGCGGGCTGCGA
CATAAAGCATACCGCCTGGGCGGCGATGAATTCGCTATGGTGCTCTATGATGTACAGTCGGAATCTGAAGTGCAGCAGAT
ATGCTCAGCACTGACACAAATCTTTAATCTCCCGTTTGATCTTCATAATGGCCATCAGACCACCATGACATTAAGCATTG
GTTACGCGATGACCATTGAGCACGCCTCTGCGGAAAAATTACAAGAGCTTGCCGATCACAATATGTATCAGGCCAAACAC
CAGCGTGCCGAAAAGCTGGTGAGATAA
>401091_19_19_5
ATGAAAACCGCCACTGCGCCGTTACCACCGCTGCGTTCGGTCAAGGTTCTGGACCAGTTGCGTGAGCGCATACGCTACTT
GCATTACAGCTTACGAACCGAACAGGCTTATGTCCACTGGGTTCGTGCCTTCATCCGTTTCCACGGTGTGCGTCACCCGG
CAACCTTGGGCAGCAGCGAAGTCGAGGCATTTCTGTCCTGGCTGGCGAACGAGCGCAAGGTTTCGGTCTCCACGCATCGT
CAGGCATTGGCGGCCTTGCTGTTCTTCTACGGCAAGGTGCTGTGCACGGATCTGCCCTGGCTTCAGGAGATCGGAAGACC
TCGGCCGTCGCGGCGCTTGCCGGTGGTGCTGACCCCGGATGAAGTGGTTCGCATCCTCGGTTTTCTGGAAGGCGAGCATC
GTTTGTTCGCCCAGCTTCTGTATGGAACGGGCATGCGGATCAGTGAGGGTTTGCAACTGCGGGTCAAGGATCTGGATTTC
GATCACGGCACGATCATCGTGCGGGAGGGCAAGGGCTCCAAGGATCGGGCCTTGATGTTACCCGAGAGCTTGGCACCCAG
CCTGCGCGAGCAGCTGTCGCGTGCACGGGCATGGTGGCTGAAGGACCAGGCCGAGGGCCGCAGCGGCGTTGCGCTTCCCG
ACGCCCTTGAGCGGAAGTATCCGCGCGCCGGGCATTCCTGGCCGTGGTTCTGGGTTTTTGCGCAGCACACGCATTCGACC
GATCCACGGAGCGGTGTCGTGCGTCGCCATCACATGTATGACCAGACCTTTCAGCGCGCCTTCAAACGTGCCGTAGAACA
AGCAGGCATCACGAAGCCCGCCACACCGCACACCCTCCGCCACTCGTTCGCGACGGCCTTGCTCCGCAGCGGTTACGACA
TTCGAACCGTGCAGGATCTGCTCGGCCATTCCGACGTCTCTACGACGATGATTTACACGCATGTGCTGAAAGTTGGCGGT
GCCGGAGTGCGCTCACCGCTTGATGCGCTGCCGCCCCTCACTAGTGAGAGGTAG
>NODE_46_length_14185_cov_64.436661_30_8
ATGGATAAAATACTTGATATCGTGAATGGATGGATCACTGCTGCTGTAGCAAGTGAGGTATTGCAGATAAAACAAATTCT
TCTCTTTATTTTTATTGCAGGACCATTGGCTCTTGTTATCTGGAAAATACGAGAAATTATAAATTTTGTTAATGAGGTCA
GGAACTCTAAATTAAATGAATTGCAGCATCTACTGGATAGTCACAAACTATCCGATGAGGTCAATATTTGTGTAGAAGAT
GAAATTACAAGGATAATCGGGTATCGAATGACGGGTATTGCGGATGTTAGCAGACAAAAAATTATTTTGCCGTTATTAAT
AAAAAATAGAGATTCAATACCGGTTGACTTCTTCAAGAAATTCAAATCTTTTTTGATGATTGAAAATGGAACTCTTATAT
TTAAGAAAGGATTTTCTTTTTGGGTTGAGAACATCATTTATGGCTGGTTTTCATTGCAATTTTTATTACTTGCTGTTTTG
TCTTTGGTTTTATCTATATACAGGCATGAGCAAATTCCTGTTTGGGGGCACTTAGTATTATACTTTGTTGCTGCAATTTT
GTTCCTGTTCTTTATTGCTTTTGCGAGGTTGATTCCCCGACCTGAAGAATGTAATTTATTAAATAATCTACTACAGACCC
AGTATAATAATTCATCCGAATGA
>BCE019_MS_13_270_14_10
ATGTTGAATACGCTGATTGTGGGTGCCAGCGGCTACGCTGGCGCAGAGCTAGTGACCTATGTAAATCGCCATCCGCATAT
GAACATAACCGCTTTGACTGTTTCAGCGCAAAGCAATGATGCGGGAAAGTTAATCTCCGATTTGCATCCGCAGCTAAAAG
GCATCGTTGATCTGCCGTTGCAGCCGATGTCGGATATCAGCGAGTTTAGCCCAGGGGTGGACGTAGTGTTTCTCGCCACC
GCCCATGAAGTTAGCCACGATTTAGCGCCGCAGTTTCTTGAAGCGGGCTGCGTGGTGTTCGACCTTTCCGGCGCGTTTCG
TGTTAACGACGCCACCTTCTATGAAAAATATTACGGCTTTACCCATCAATACCCGGAACTGTTGGAACAGGCAGCCTACG
GTCTGGCGGAGTGGTGCGGTAATAAATTAAAAGAAGCGAATTTGATTGCGGTGCCGGGCTGTTATCCGACGGCGGCACAG
CTGGCGCTGAAACCGTTGATTGATGCCGATCTTCTTGACCTCAATCAGTGGCCGGTGATCAACGCCACCAGCGGCGTGAG
CGGTGCAGGGCGTAAAGCGGCCATTTCAAACAGCTTTTGTGAAGTTAGCCTGCAACCGTATGGCGTCTTTACTCATCGCC
ATCAACCAGAGATCGCCACACACCTCGGTGCTGACGTTATCTTCACCCCACATCTGGGCAATTTCCCGCGCGGCATTCTC
GAAACCATTACCTGCCGCCTGAAATCGGGTGTGACCCAGGCGCAAGTCGCGCAAGTGTTACAGCAGGCGTATGCCCATAA
ACCGCTGGTGCGGCTGTATGACAAAGGCGTTCCGGCGCTGAAAAATGTCGTTGGGCTGCCATTTTGCGATATCGGGTTTG
CCGTTCAGGGCGAGCATCTGATTATTGTGGCGACCGAAGACAACTTACTGAAAGGCGCGGCGGCACAAGCGGTACAGTGC
GCCAATATTCGTTTCGGCTATGCGGAAACGCAGTCTCTTATTTAA
>ctg7180000007304_49_72
ATGGCACGTTATTTCCGTCGTCGCAAGTTCTGCCGTTTCACCGCGGAAGGCGTTCAAGAGATCGACTATAAAGATATCGC
TACGCTGAAAAACTACATCACCGAAAGCGGTAAGATTGTCCCAAGCCGTATCACCGGTACCCGTGCAAAATACCAGCGTC
AGCTGGCTCGCGCTATCAAACGCGCTCGCTACCTGTCCCTGCTGCCGTACACTGATCGCCATCAGTAA
>ENVIRA_8_11_c57_57_3
ATGCCGGGTTACACAGAGTATGTCCTGGCTGAAGGATCTTTCTCATACGGGCAGGCGGTTGCTGTCATAACCGCTTACCG
CAATGTGTTTATCCAGGATGACCCGGGAATGCATTTCCGTCGGGTTATCCGCAACGCGGAAGGTCAGCGACGCTGGCGCT
GCCGGAATTCTGAACCCGATGCCGGAAAGGTGCTTAATACGCGGCTCGCCAGTGACGGTCTTCTCAGACAATAA
>NODE_196_length_1140_cov_194.623688_126_1
ATGACGGAGACGGGCGGGCAACCGCCCGTTTCTTTTCCGACAAAGGATGTCGCCGTGCTCCTCTTTTTACTGCGCCGGCT
GACGCGGCGCGGCATAAACGCTGCCTGTGGTCAGTGTCCCGCGTCCGGCGGGCACGGGACGGGCGCTTTT
>103573_57_57_15
ATGGCGACGGACACCCCACGGATTCCAGAACAAGGCGTGGCCACTCTGCCTGATGAGGCTTGGGAGCGTGCGCGCCGTCG
TGCGGAGATCATCAGTCCGTTGGCGCAGTCGGAGACGGTCGGGCACGAAGCGGCCGATATGGCGGCTCAGGCGCTGGGCT
TGTCTCGGCGCCAGGTATACGTTCTGATCCGGCGTGCCCGGCAAGGCAGCGGCCTCGTGACGGATCTGGTGCCCGGCCAG
TCCGGTGGAGGTAAAGGTAAGGGGCGCTTGCCGGAACCGGTCGAGCGCGTCATCCACGAGCTACTGCAAAAGCGGTTCCT
GACCAAGCAGAAGCGCAGCCTAGCGGCCTTTCACCGCGAAGTCACTCAGGTGTGCAAGGCTCAAAAACTGCGAGTGCCGG
CGCGCAATACCGTGGCCTTACGGATCGCTAGCCTTGACCCGCGCAAGGTCATCCGCCGGCGGGAAGGCCAGGATGCCGCT
CGTGACCTACAAGGTGTGGGCGGCGAGCCTCCTGCCGTGACCGCGCCGCTGGAGCAGGTGCAGATAGACCATACGGTCAT
CGACCTGATCGTGGTCGATGACCGCGACCGGCAACCTATTGGCCGCCCGTACCTGACCCTCGCCATCGACGTGTTCACCC
GCTGCGTGCTCGGCATGGTCGTCACGCTGGAAGCGCCGTCTGCCGTTTCGGTTGGCCTGTGCCTCGTGCATGTCGCCTGC
GACAAGCGCCCTTGGCTGGAAGGACTGAACGTGGAAATGGATTGGCAGATGAGCGGCAAGCCCTTGCTGCTCTACCTAGA
CAACGCGGCCGAGTTCAAGAGCGAGGCCCTGCGCCGGGGTTGCGAGCAGCATGGCATCCGGCTGGACTATCGCCCGCTGG
GACAGCCGCACTATGGCGGCATCGTGGAACGGATCATCGGCACGGCGATGCAGATGATTCACGACGAACTGCCGGGAACG
ACCTTCTCCAACCCTGACCAGCGCGGCGACTACGATTCCGAAAACAAGGCCGCCCTGACGCTGCGCGAGCTAGAGCGCTG
GCTCACATTGGCGGTCGGCACCTACCACGGTTCGGTGCACAACGGCCTGCTCCAACCGCCGGCCGCGCGCTGGGCCGAGG
CCGTGGCGCGTGTCGGCGTACCGGCCGTCGTCACACGCGCTACTTCGTTCCTGGTCGATTTTCTGCCGATCCTCCGGCGC
ACGCTGACCCGCACCGGCTTTGTCATCGACCACATCCACTACTACGCCGATGGGCACTGTTGCAAATAG
>100343_61_61_6
ATGAAAAGAGGCGTGTCCCGTAAATATAACGAATCATCGCAGGATATGCATTATCAGGTGATACCAGAGGGCATTAAACT
GTCGCCACGGATAAGAATATACAACATTTCTGATAACAAAACATCATAA
>102651_4_4_55
ATGAACCGTTTCATCATTGCTGACGCGAGTAAATGTATTGGTTGCCGTACCTGTGAAGTGGCGTGCGTGGTTTCTCATCA
GGAAAATCAGGACTGTGCATCGCTGACCCCGGAAACCTTTTTACCGCGAATCCATGTCATTAAAGGTGTGAACATTTCCA
CGGCGACAGTCTGCCGTCAGTGTGAAGATGCACCGTGCGCTAACGTCTGCCCGAATGGTGCTATCAGCCGTGATAAAGGG
TTTGTTCATGTGATGCAGGAACGTTGCATTGGTTGCAAAACCTGCGTGGTGGCTTGCCCGTATGGCGCGATGGAAGTGGT
GGTACGTCCGGTGATCCGCAACAGCGGCGCGGGGCTGAATGTACGGGCTGACAAAGCTGAAGCCAATAAATGCGACCTGT
GCAACCATCGCGAAGACGGCCCGGCGTGTATGGCGGCTTGCCCGACCCATGCGCTGATTTGTGTCGATCGTAATAAACTT
GAACAACTGAGCGCAGAAAAACGTCGCCGTACGGCGCTGATGTTCTAA
>TW10828_c18_18_107
ATGAAAACGCGTATTCATGTTGTGCAGGGTGATATTACCAAACTGGCCGTTGATGTGATTGTGAATGCGGCTAATCCGTC
ATTAATGGGAGGCGGCGGCGTCGATGGGGCCATTCATCGCGCAGCGGGTCCGGCCCTGCTGGATGCCTGTTTAAAAGTCA
GGCAACAGCAGGGCGATTGCCCTACGGGGCATGCCGTTATTACGCTTGCAGGCGCTCTTCCCGCTAAAGCCGTAGTGCAC
ACCGTCGGGCCAGTCTGGCGTGGTGGTGAACAAAACGAAGACCAGCTTTTGCAGGATGCCTATCTCAATAGCCTACGACT
GGTGGCGGCAAACAGCTATACGTCAGTGGCTTTTCCTGCAATCAGTACTGGGGTTTATGGTTACCCTCGTGCGGCAGCGG
CTGAAATCGCAGTTAAAACCGTTTCAGAATTTATTACCCGTCACGCTTTACCCGAACAGGTATACTTTGTCTGTTATGAT
GAAGAAAACGCCCACCTCTACGAAAGACTCCTTACCCAACAAGGAGATGAATGA
>Jurua_18_11_207_5_10
ATGCGTTTTTCTCACCGACTGTTCTTACTTCTGATTCTCCTGCTGACGGGAGCACCAATACTCGCTCAGGAGCCTTCTGA
CGTTGCGAAAAACGTGCGTATGATGGTTTCCGGTATTGTCAGTTACACCCGCTGGCCTGCGCTATCAGGGCCACCAAAGT
TATGTATCTTTTCATCTTCACGTTTTAGTACCGCCCTACAAGAGAATGCCGCGACATCTTTGCCTTATCTGCCTGTCATC
ATTCACACTCAACAAGAGGCGATGATTTCAGGCTGCAATGGTTTTTATTTTGGCAACGAGTCACCGACATTCCAGATGGA
ATTAACCGAACAATATCCGTCAAAGGCGTTATTATTAATTGCCGAACAAAATACCGAGTGCATTATTGGTAGCGCCTTTT
GTCTGATCATCCACAATAATGACGTCAGATTTGCCGTAAACCTGGATGCCTTATCGCGTAGCGGTGTAAAGGTCAACCCG
GATGTCTTAATGCTCGCACGGAAGAAAAATGATGGATAA
>303341_3_3_5
TTGCGCTGGTTACCTTTTATTGCCATTTTCCTTTATGTCTATATTGAGATTTCAATCTTTATTCAGGTTGCCCATGTATT
GGGGGTATTGCTGACCCTCGTGCTGGTTATATTCACGTCAGTTATCGGGATGTCACTGGTACGTAACCAGGGCTTTAAGA
ATTTCGTGCTGATGCAGCAAAAAATGGCGGCGGGTGAAAACCCAGCGGCGGAGATGATTAAAAGTGTTTCGCTGATCATT
GCCGGTTTGCTGCTTTTATTACCGGGCTTTTTCACCGACTTCCTCGGTCTTCTGCTTTTATTACCGCCGGTGCAAAAGCA
TCTGACAGTGAAGTTGATGCCGCATTTGCGCTTTTCTCGTATGCCAGGCGGCGGTTTTAGCGCCGGGACCGGTGGCGGTA
ATACTTTTGATGGTGAGTACCAGCGAAAGGATGATGAGCGCGACCGCCTTGATCATAAAGACGATCGCCAGGATTAA
>401150_37_37_45
ATGAAAGGTGATGTTAAAATCATAAATTATCTCAATAAACTATTGGGAAATGAGCTTGTCGCAATCAATCAGTATTTTCT
CCATGCCCGGATGTTTAAAAACTGGGGCCTGATGCGTCTCAATGACGTCGAATACCATGAATCCATCGATGAGATGAAAC
ACGCTGATAAATATATCGAGCGTATTTTGTTTTTAGAAGGAATCCCCAACTTACAGGATTTAGGCAAACTGGGGATTGGT
GAAGATGTCGAGGAGATGCTGCAATCCGACCTGCGATTAGAACTGGAAGGCGCGAAGGATCTCCGTGAGGCTATCGCGTA
TGCCGACAGCGTTCATGACTATGTTAGCCGTGATATGATGATCGAGATCCTTGCCGATGAAGAAGGTCATATTGACTGGC
TCGAAACTGAGCTGGATCTCATCGGTAAAATCGGTTTACAAAATTACCTGCAATCACAAATAAAAGTTAAAGATTAA
>TW14425_c5_5_15
ATGTATCGGATAGTTCTGGGGAAAGTTTCGACCTTAAGCGCAGCTCCACTGCCACCGGGTTTACGCGAGCAAGCACCGCA
AGGTCCACGACGCGAACGCTGGCTGGCGGGGCGTGCATTGCTTTCGCACACGCTTTCCCCGCTACCGGAGATCATCTATG
GCGAACAAGGCAAACCTGCATTCGCGCCGGAAACGCCGCTATGGTTCAACTTAAGCCATAGCGGTGACGATATCGCTCTG
CTGTTGAGTGATGAAGGCGAAGTCGGCTGCGATATCGAAGTGATTCGCCCGCGCGCCAACTGGCGCTGGCTGGCGAACGC
CGTATTCAGCCTCGGGGAACACGCTGAGATGGACGCCGTGCATCCTGATCAGCAACTGGAAATGTTCTGGCGCATCTGGA
CGCGCAAAGAAGCCATCGTTAAACAGCGTGGCGGCAGCGCCTGGCAAATCGTCAGCGTAGACAGCACCTATCACTCCTCG
CTGTCAGTCAGCCATTGTCAGCTTGAAAATTTAAGCCTGGCGATCTGCACCCCCACCCCCTTTACGCTCACCGCCGACAG
TGTGCAATGGATCGATTCAGTTAACTGA
>Jurua_18_11_347_145_132
ATGAAAGAAATTGACATCAAATTGAAAATTGTAGAGTTTCTTTTAAACTCTGAACCCGCTGATACATACCTAGCTGCTGA
GGTTAGATTTAGTTTCGGATCAAGACGTGCTGATATCGTTTCAGTTTCATCGGATATTGCAACTGTTTATGAAATAAAAA
GTGAAAAAGATTCCGTTGAAAGACTTGTTTATCAAATAGATAGTTATAAAGAATATTTTGATTACTGTTATATAGTCTGT
GTGGATAAAAATTTAGATGCGGTCAGAAAGAAAATTAGCACCAATGTGGGTATTATTGTCGTGGATGATATTAACGTTAA
GAGAATTAGAAAGGCAAAGCGTATTGCCCGACAAGAAAAATTATGTTTAGCGAGCACTATACCAGTGAATGAATTGAAAA
AGATCGTTATTAATAAAAAAGGACTATCAAAATACGAGTTATGCATTTCGTTAGCCAATGAAAAACCCCTCGCTGAAATA
AAGAGCTTATCGAGAAAGTTTTTATTGAAAAATATCATAAAAAATTTTGATATTTTTCATGATGAAATTGGTGAAATTTT
ATCACCAGATGACATTCTAACAATAACAAGAATGCCTCCTGGTAGAATATTAAGGGTTTCTTAA
>C581_05_99_98_11
ATGAATACAGCTATAACTTTTTCTAACGAGTCACCAAAAGTCTTTTTCAAAGATGGTCGCCTGGTTACCACCTCTCAAGC
TGTTGCCGACTACTTCGATAAACAACATAAACACGTTTTAGCTAAGATTGACACACTCGACTGCTCTCCCGAATTTACAT
CAGCCAACTTTTCGGCCGATGTTCAGACTGTCGAAATTGGCAACGGCGCAGAACGTGAATCACGATGCTACCTGATCACA
AAAGACGGCTTCATGTTCCTCGTAATGGGATTTACTGGCAAAAAAGCAGCCAGACTAAAAGAAGCTTACATTGAAAAATT
TAACGCAATGGAAGAAGAACTCCACAAACGTCCTCCTGCAGCACAAAACTCCCCCGCCCCAAATAATGGATGCGCATTAC
TGATCCACTTCGATAAACACGGTCAGGTCGAGTTCACAGAAAAAGTCCCCGCCGATGCGATGGTATGCACGCTGGAACGG
TTTAAATTTTATCTGGAGCAACATGGGTGGATCGTTGCCCGTAAAGAACAATTGGTGGAAAGGTTGATGCGGTTTTAA
>NODE_89_length_66202_cov_51.266487_77_59
ATGCAATTTAATATCCCTACGTTGCTTACACTGTTCCGTGTCATCCTTATCCCATTCTTTGTATTGGTCTTTTATCTGCC
TGTCACCTGGTCGCCGTTTGCCGCCGCGCTCATTTTCTGCGTCGCGGCGGTGACTGACTGGTTCGATGGTTTTCTGGCAC
GCCGCTGGAACCAGAGTACCCGGTTTGGTGCTTTCCTTGACCCTGTGGCAGATAAAGTTCTCGTGGCTATCGCCATGGTG
CTGGTAACCGAGCATTATCACAGCTGGTGGGTGACATTACCGGCGGCAACGATGATCGCCCGTGAAATTATTATTTCTGC
GCTACGCGAATGGATGGCGGAGTTGGGTAAACGCAGTAGCGTGGCCGTCTCCTGGATTGGGAAAGTGAAAACCACTGCCC
AGATGGTGGCGTTGGCATGGCTGCTGTGGCGTCCGAACATTTGGGTTGAGTACGCCGGTATTGCACTTTTCTTTGTGGCT
GCGGTACTGACTCTGTGGTCAATGTTGCAATATTTGAGCGCTGCGCGTGCAGATTTGCTTGATCAGTGA
>401150_23_23_93
ATGAACGAGTTTTCTATCCTCTGTCGTGTGCTGGGTTCGCTCTATTACCGCCAACCGCAAGATCCTTTACTGGTGCCGCT
GTTTACCCTGATTCGTGAGGGGAAACTGGCTGCGAACTGGCCACTGGAGCAGGATGAGTTACTGACGCGTTTACAGAAAA
GCTGTGATATGGCGCAAGTCTCTGCCGATTACAATGCGTTGTTTATCGGCGATGAATGTGCCGTGCCGCCATATCGTAGC
GCATGGGTTGAGGACGCAACGGAAGCGGAAGTGCGCGCTTTTCTTTCCGAACGAGGGATGCCACTGGCGGATACGCCAGC
CGATCACATCGGCACATTGCTGCTTGCGGCTTCCTGGCTGGAAGATCAGTCAACGGAAGATGAGAGCGAAGCACTGGAAA
CACTGTTCAGTGAGTATCTGTTACCCTGGTGTGGTGCGTTCCTCGGCAAAGTGGAGGCCCATGCAACCACGCCTTTCTGG
CGCACCATGGCACCGCTAACCCGTGATGCCATTAGTGCAATGTGGGACGAGCTGGAAGAAGATTCTGAAGAGTAA
>401140_47_47_17
ATGGTAACTATTCGTTTAGCACGTCACGGCGCTAAAAAGCGTCCGTTCTACCAGGTTGTTGTCGCTGACAGCCGTAATGC
ACGCAACGGTCGCTTCATCGAGCGCGTTGGTTTCTTCAACCCAATCGCTAGCGAAAAAGAAGAAGGCACTCGCCTGGATC
TGGATCGCATCGCTCACTGGGTTGGCCAGGGCGCAACTATTTCTGATCGCGTTGCTGCGCTGATCAAAGAAGTAAACAAA
GCAGCTTAA
>gi|387610477|ref|NC_017633.1|_1_4806
ATGACAACTCAGGTCCGCAAAAACGTCATGGATATGTTTATCGATGGTGCGCGCCGTGGCTTTACTATCGCCACGACCAA
CCTGCTGCCAAACGTGGTGATGGCGTTTGTCATCATTCAGGCGCTGAAAATTACCGGCCTGCTCGACTGGGTGGGGCATA
TCTGTGAACCCGTAATGGCGCTGTGGGGATTACCCGGTGAAGCGGCAACCGTCCTTTTAGCCGCATTAATGAGTATGGGT
GGCGCAGTCGGTGTTGCCGCCAGTCTGGCAACCGCTGGCGCATTAACCGGTCACGATGTCACCGTTTTACTGCCCGCGAT
GTATTTAATGGGCAACCCGGTGCAAAATGTCGGTCGCTGCCTGGGGACAGCCGAAGTGAATGCCAAATATTACCCGCATA
TCATTACGGTCTGCGTGATTAACGCATTGCTGTCGATCTGGGTTATGCAGCTTATTGTTTAA
>C260_92_40_39_58
ATGAAAGGTGATACTAAAGTTATAAATTATCTCAACAAACTGTTGGGAAATGAGCTTGTCGCAATCAATCAGTACTTTCT
CCATGCCCGAATGTTTAAAAACTGGGGTCTCAAACGTCTCAATGATGTGGAGTATCATGAATCCATTGATGAGATGAAAC
ACGCCGATCGTTATATTGAGCGCATTCTTTTTCTGGAAGGTCTTCCAAACTTACAGGACCTGGGCAAACTGAACATTGGT
GAAGATGTTGAGGAAATGCTGCGTTCTGATCTGGCACTTGAGCTGGATGGCGCGAAGAATTTGCGTGAGGCAATTGGTTA
TGCCGATAGCGTTCATGATTACGTCAGCCGCGATATGATGATAGAAATTTTGCGTGATGAAGAAGGCCATATCGACTGGC
TGGAAACGGAACTTGATCTGATTCAGAAGATGGGCCTGCAAAATTATCTGCAAGCACAGATCCGCGAAGAAGGTTGA
>gi|191168226|ref|NZ_AAJT02000051.1|_239_41
ATGGCTTCCGATAACCTGGTCAGTATCACCATTAACGATAAATCCCTGCGCCGGAGCCTCCGTGCGCTGGATCTTGCTGC
CACAGACCTGGAGCCCGCGATGCGCAAAATCGCCGGAACCCTGCTGGCGGAAACACAGTTTAACTTTCTTGATGAGGGGC
GTCCGGGGTGGATGCCCTCGCTGGCAGCGGAAGAACGTGACGGGCAGACACTGCAGGATACCGGGCGTCTGATGGGGTCA
GTATCAACCGACCATGACGACCGGCAGGCTGTTGTGGGGACCAACGTTGTTTACGGTGCCATTCACCAGTTCGGGGGTAA
AACGGGGCGTAATGAGTCTGTTGAACTTCCGGCCCGCCCGTTCCTGCCGGTGACGGGGGATGGAGAACTACAGCCTGAAG
TGGTAATCCCCATCCTCGATACCATTGTCCGCCATCTTGAATCAGCGGCCCGTCGCTGA
>102651_31_31_11
ATGGCAGCTCTTACTGCAAGCTGTATTGACCTGAATATTCAGGGCAATGGCGCTTATTCCGTTCTGAAGCAGTTGGCGAC
AATAGCGTTACAAAACGGTTTTATCACCGACTCACACCAGTTCCTGCAAACCCTGCTGCTGCGCGAAAAAATGCACTCTA
CTGGATTTGGTTCCGGTGTCGCCGTGCCGCACGGTAAAAGCGCCTGCGTTAAACAACCGTTCGTATTATTCGCCCGCAAA
GCGCAGGCTATTGACTGGAAAGCCAGCGATGGCGAAGACGTCAATTGCTGGATCTGCCTCGGCGTGCCGCAAAGCGGCGA
AGAGGATCAGGTCAAAATCATCGGCACACTGTGTCGCAAAATTATCCACCAGGATTTTATTCATCAACTGCAACAGGGCG
ACGCCGACCAGGTGCTTGCCTTGTTAAATCAAACCCTCAGCTCATAA
>gi|157154711|ref|NC_009801.1|_1_4473
ATGCAAGTTATTCTGCTTGATAAAGTAGCAAACCTGGGTAGCCTGGGTGATCAGGTAAACGTTAAAGCGGGCTATGCTCG
TAACTTCCTGGTACCGCAGGGTAAAGCTGTTCCAGCTACCAAGAAAAACATTGAATTCTTCGAAGCACGTCGCGCTGAAC
TGGAAGCTAAACTGGCTGAAGTTCTGGCAGCTGCTAATGCTCGCGCTGAGAAAATCAATGCACTGGAAACTGTTACCATC
GCGTCTAAAGCTGGCGACGAAGGTAAACTGTTCGGTTCCATCGGTACTCGCGACATCGCTGACGCTGTAACTGCAGCTGG
CGTTGAAGTGGCTAAGAGCGAAGTTCGTCTGCCGAACGGCGTTCTGCGTACCACTGGCGAACACGAAGTGAGCTTCCAGG
TTCACAGCGAAGTATTCGCGAAAGTGATCGTAAACGTAGTAGCTGAATAA
>102651_13_13_27
ATGTCTCACCGCGACACGCTATTTTCTGCCCCTATCGCCAGACTGGGCGACTGGACCTTTGATGAACGGGTAGCTGAAGT
CTTCCCGGATATGATCCAGCGTTCCGTTCCCGGCTATTCCAATATTATTTCCATGATTGGTATGTTAGCCGAGCGCTTCG
TTCAACCTGGTACGCAGGTTTACGATCTGGGTTGTTCTCTGGGCGCGGCGACGCTCTCGGTGCGTCGCAACATTCATCAT
GATAATTGCAAAATTATTGCCATCGACAACTCCCCGGCGATGATTGAACGCTGCCGTCGTCATATTGACGCCTATAAAGC
CCCTACGCCAGTAGACGTCATTGAAGGTGATATTCGCGATATCGCCATTGAAAACGCATCGATGGTGGTGCTGAATTTTA
CCCTGCAATTCCTGGAACCTTCCGAGCGCCAGGCATTACTGGATAAAATTTATCAAGGACTGAACCCGGGCGGCGCGCTG
GTGCTTTCGGAAAAATTCAGTTTCGAAGATGCCAAAGTTGGTGAACTGTTGTTCAACATGCACCACGACTTTAAACGTGC
CAACGGTTACAGCGAACTGGAGATCAGCCAGAAGCGCAGCATGCTGGAAAACGTGATGCTGACCGATTCCGTGGAAACCC
ATAAAGCACGCCTGCATAAAGCCGGTTTTGAGCATAGCGAGCTGTGGTTCCAGTGCTTTAACTTTGGTTCACTGGTGGCA
TTAAAAGCAGAGGACGCTGCATGA
>Jurua_18_11_253_51_171
ATGAAATTTGTCTCTTTTAATATCAACGGCCTGCGCGCCAGACCTCACCAGCTTGAAGCCATCGTCGAAAAGCACCAACC
GGATGTGATTGGCCTGCAGGAGACAAAAGTTCATGACGATATGTTTCCGCTCGAAGAGGTGGCGAAGCTCGGCTACAACG
TGTTTTATCACGGGCAGAAAGGCCATTATGGCGTGGCGCTGCTGACCAAAGAGACGCCGATTGCCGTGCGTCGCGGCTTT
CCCGGTGACGACGAAGAGGCGCAGCGGCGGATTATTATGGCGGAAATCCCCTCACTGCTGGGTAATGTCACCGTGATCAA
CGGTTACTTCCCGCAGGGTGAAAGCCGCGACCATCCGATAAAATTCCCGGCAAAAGCGCAGTTTTATCAGAATCTGCAAA
ACTACCTGGAAACCGAACTCAAACGTGATAATCCGGTACTGATTATGGGCGATATGAATATCAGCCCTACAGATCTGGAT
ATCGGCATTGGCGAAGAAAACCGTAAGCGCTGGCTGCGTACCGGTAAATGCTCTTTCCTGCCGGAAGAGCGCGAATGGAT
GGACAGGCTGATGAGCTGGGGGTTGGTCGATACCTTCCGCCATGCTAATCCGCAAACAGCAGATCGTTTCTCATGGTTTG
ATTACCGCTCAAAAGGTTTTGACGATAACCGTGGTCTGCGCATCGACCTGCTGCTCGCCAGCCAACCGCTGGCAGAATGT
TGCGTAGAAACCGGCATCGACTATGAAATTCGCAGCATGGAAAAACCGTCCGATCACGCCCCCGTCTGGGCGACCTTCCG
CCGCTAA
>throopD_c16_16_6
ATGTCTAAAAAATTAGGTTTTGCCCTGTCTGGTCTTATGCTGGCAATGGTTGCAGGTACTGCTTCTGCTGATATGGATGG
TGGTCAGTTAAATATCAGTGGTCTGGTTGTTGATAACACCTGTGAAACCCGCGTTGACGGCGGTAATAAAGATGGTCTGA
TCCTGCTGCAAACTGCAACTGTTGGTGAAATCGATGCTGGCGTGCTGAATGACACCGTTGGCGCTAAAGCCAAACCTTTC
AGCATCACCGTTGACTGCAGCAAAGCAAATCCGAATCCAGGTAGTACAGCTAAAATGACCTTCGGTTCTGTTTTCTTTGG
TAATAGCAAAGGAACGCTGAACAACGACATGTCTATTAACAACCCGTCTGACGGCGTGAATATCGCTCTGCACAATATTG
ATGGTTCCACTATCAAACAGGTTCAAATTAACAACCCTGGCGATGTGTATACTAAAGCCCTGGATGCAACGACAAAATCT
GCTGTTTATGATTTTAAAGCGTCTTACGTTCGTGCCGTCGCAGACCAAACAGCAACTGCTGGTTATGTAAAAACTAACAC
TGCATACACCATTACTTATCAGTAA
>100343_44_44_12
ATGGCAAATATAAGTTATTTATCTTTGAGTGGAGAGACACAAGGGCTAATTTCAGCAGGTTGCTCAACGCTTGATTCTGT
CGGAAACAAAGCGCAGCCAGAACATAAAGATCAGATCATGGTTTATGCGTTAATGCATTCCATCTCAAGAAGTCAAAATG
TCAATCATCATGAATTAATTATCACCAAACCGGTTGATAAATCCTCACCATTGCTGGCAAAAGCACTTAGTGACAATGAA
AAAATGGCAATATGTGAATTTATACTCTACCGAACCAGTAAAGCGGGTATTTACCAGCCTTATTATAAAATAAATCTGTC
AAAAGCCCGAATATCAAGTATTGATTTTGTCACACCGCATGCTGTCCTGGAAAAAGAACTGGAACCACAGGAGAGAATTG
CCTTTATTTATGAAGATATTTCCTGGGAGCATACGTTAGCCGGTACGAATGCAATGAGTAAATGGCAGGATCGTGTACAG
TAA
>ctg7180000007279_24_2
ATGAAAAAGGTATTTGCAAAATCTCTTCTGGTCGCAGCGATGTTTTCTGTTGCAGGCTCCGCATTGGCAGTACAAAAGGA
TATTACTGTAACGGCCAACGTTGATGCCGCTCTGGATATGACACAGACCGATAACACCGCGTTGCCGAAAGCAGTAGAAA
TGCAATATCTGCCGGGGCAGGGTCTGCAATCTTACCAGTTGATGACCAAAATCTGGTCTAACGACGTTACCAAAGATGTA
AAAATGCAGTTAGTTTCCCCGGCGCAACTGGTTCAAAGCCTGGATGCTAGCAAGATTGTTCCGCTGACAGTAACCTGGGG
CGGTGAAGAAATTAAAGCTGATGCGGCAACCACTTTTACCGCAACCAAAATCTTTGCTTCCGATGCGTTAACTAACGGTT
CTCTGGCTAAAAACCTGATGTTTGCTCAAACCACCAAAGGTGTTCTGGAGACAGGCATCTACCGTGGTGTAGTAAGCATT
TATCTGTCTCAGGATATCTAA
>2362_75_c9_9_49
ATGCATCGGCGAGTGAAAGTGTTGCTCTATGGTCAGGTAGTGGGTGAACTCTCTCAGAACGACAGTGGTTTTTTGTTCCA
GTACGCCCACGATTACCACGGACCGGCAATCTCAATCAGTCTGCCCGTCGCACAGCGTCAGTTTCCCAGTGAGACGTTGC
ATCCTTATTTCGCCTCACTGGCGCCAGAAGGATGGCTGCGTCAACGCTACAGCCAGATACAGCATCGTGACGAAAACGAT
CTGCTGGGAATGCTTATTGATAACGGCAAGAATCTGCTGGGGGCCATCCAGATTTTACCTTGGGAGGAATAA
>TW11681_c13_13_164
ATGAATCGAATTTATGCGTGTCCCGTTGCGGATGTGCCGGAGGGTGAGGCTCTCCGGATCGATACCTCGCCCGTCATCGC
CCTGTTCAACGTTGGCGGCGAGTTTTATGCCATTAACGATCGTTGCAGCCATGGTAATGCGTCAATGTCAGAAGGGTATC
TGGAAGATGACGCCACGGTGGAGTGCCCGCTACACGCCGCCAGTTTTTGCCTGAAAACGGGGAAAGCGTTATGCCTGCCC
GCCACCGATCCGCTCACCACTTATCCAGTACACGTTGAAGGTGGTGACATTTTCATCGACTTACCGGAGGCGCAGCCATG
A
>NODE_173_length_121587_cov_79.521957_131_86
ATGAATATTTATACCTTTGATTTTGATGAGATTGAGAGTCAGGAGGATTTTTATCGTGACTTTAGCCAAACCTTTGGTCT
GGCGAAAGATAAGGTACGCGATCTCGACTCACTATGGGATGTGTTAATGAACGATGTCCTGCCGCTACCACTTGAGATTG
AATTTGTTCATCTGGGAGAGAAAACGCGTCGCCGTTTTGGCGCGTTAATATTGCTGTTTGATGAGGCAGAGGAAGAGCTG
GAAGGGCATTTGCGTTTTAATGTTCGTCATTAG
>gi|215276192|ref|NC_011603.1|_2_115
ATGTCAGCACTGAAGAAGCAGCGCATCGATCTGAGATTAAATGAAGACGACAAACACATGATCGAAGAAGCTGCAGCAAT
GACTAACCAGTCCATTTCGCAGTTCATGGTCAGTACCGCCTCAGCACGTGCTGCTGAAGTTATTGATCAGCACCGTCGCC
TGCTCCTCAATGAGGAGTCCTGGAATCTGGTTATGGATGCAATCACTAATCCGCCAGCACCAAATGACCGGCTGAAACGC
GCCACTAACCGTCTCCGGGAACTGGAGTAA
>BCE019_MS_13_435_179_2
ATGTTATCCGGTTTTACTCCCCGCCCACTGAAACGTCTGTTCACAGCCAACCAGTGCTGGACGTCCTTTCTGGATGCGGG
CGGTCTGCGCGATATTGAGGTTGAAGCTGTCACAAAAATGCTGGCCTGCGGCACGCGGATACTGGGTGTAAAAGAGTTCG
GGTGTGATAATGTCAACGCCACGATGTTTGACCGTTATGGGACTGCGGACTATTTCCTGGACTGCTTTATCATTCCAGCC
CGCATTGTTGGCGGTACATTTTGGGGCTGA
>MP021566_1_c28_28_43
ATGTTTGAATTCTATATCGCCGCGCGTGAGCAGAAAGAAACAGGTCACCCTGGTATCTTCTCCCGACAAAAACACAGCAC
CATAATATATGTAATTTGTTTATTACTGATTTGCCTGTGGTTTGCAGGAATGGTGCTGGTTGGTGGGTATGCCAGGCAGC
TATGGGTGCTTTGGATAGTAAAAGCCGAAGTCACTGTAGAGGCTGAAACGCCCGCTTTTAAACAATCAACACAACACTAT
TTCTTCAAAAAACAGCCACTCCCCGTCGTCGAATCCGTCGAGGAGGAAGATGACCCAGGCGTCGCGGTTGAGAATGCCCC
CTCTTCTTCTGAAGACGAAGAAAATACTGTGGAAGAAAGCGAAGAGAAAGCCGGTTTAAGAGAGCGTGTCAAAAATGCAC
TGAACGAACTTGAGAGATAA
>ENVIRA_8_11_c27_27_84
ATGGCCCAACTAAAATTTAACTCAATCCTGGTGGTTTGTACCGGCAACATTTGCCGTTCGCCCATTGGCGAGCGCTTGCT
GCGTAAACGTCTGCCGGGCGTAAAAGTCAAATCGGCAGGTGTTCATGGTCTGGTAAAACACCCTGCAGATGCGACAGCGG
CAGATGTTGCCGCTAATCATGGCGTATCTCTTGAAGGACATGCCGGACGTAAGCTCACTGCTGAGATGGCACGAAATTAC
GATCTGATTCTGGCAATGGAGTCGGAACATATTGCTCAGGTTACCGCAATTGCTCCCGAGGTCCGCGGGAAGACAATGCT
GTTTGGGCAATGGCTGGAACAGAAAGAGATCCCGGATCCCTATCGTAAAAGTCAGGACGCATTTGAACATGTCTACGGTA
TGTTGGAGCGCGCCAGTCAGGAATGGGCGAAGCGCCTCAGCCGGTAA
>NODE_253_length_180872_cov_50.443829_174_30
ATGACAACGAAAAACTACACCGCATTTGTTAGTCACTCATGGGATTATGATAAGCAATTGAAAAATTTGAAAAGTCTCAT
TGAAAAAAATAGTACAATTACTATCGATTACTCTGAAGTTACTGTAGATAATCGCATTAATTCAGAGCAAAGAGATTATA
TCCGAGGCGTCCTGAAGAAAAGAATTATTTCTTCCGATGTTTTTCTGGTTATGGCTGGAATGTATACGTCATACAGTGAT
TGGATGAAGTGGGAAATTGAAACAGCTAAAAAGAATAACATTCCTGTAATCGCTGTGAAACCTAGGGGGGCAGAACGCAT
CCCTGTAATAATTCAAGAGAATGCTGATGTTATTGTAGGCTGGAACTCAAATTCAATTGTAAATAATATTATCTCCGCAA
TTGAAAATAGTTCAGTTTAA
>2362_75_c1_1_21
ATGGCATCGGCACTGGTGCAGCTTATGGCACCAGCAGCCATATTAGCAATTTTGCGTTTTGTTGTGCTGTTGCCAACTGA
AACCGTATTGCTTGCATCTGTGGTCGATCCTGCGCCGATAGCGACAGAATTGTCGGTCGCTGCTGCAGCCCCTACACCGA
TAGCGACAGAATCATTGCCGTTTGCCCTGGACTGGCTACCGAAAGCAAGGCTGTTGCTGCCACCAGCGGCACTACCCTCT
CACAATGCGATGGCATTTTCTCCTGCAGACGAACTGTTACTGCCCAACGCGATTGAGTTCACTTTGCTTGCAATGCTGCC
TTGCCCCAGCGCAATCGCATTTTGTTCGCTGGCTTCACTTGTGTTACCTAATGCAATACTGGATTCGCCAGATGCCTGA
>ENVIRA_8_11_c19_19_25
ATGATACCGGATCGGGAAAGAACCACAGGTTCTCTTTTTGAGCGTATGGAAGCCTCTTCGGCCAGAAACCGGCAGGGAGG
CAGTATTCATTCGCTCAGGCAATCCATTCGCCAGAACCTACGAAACATTCTTAATACCCGGTCCGGTAGTTGCCGGGGTG
CGCCTGAGCTGGGCATTGATGAACCGGAAGGGGCTGAAAACTTCCGCGAATCCATGAGTCGGGCCATCGAGCAATGTATA
GAACGCTATGAACCCCGGATCTCACACGCTGAAGTGCAGGCAGTGGTTTCATCCGCCTCCAGCCCGCTGGATATGACGTT
TCATATTACAGCCTGGGTGACATTTAACGAAACGCATGAGGTGCTTGAATTTGATATGGCACCGAATGGCAGCCAGCATT
ACCGGGTGGACTGA
>TW10598_hyb_c16_16_80
ATGGAACCCCTTCGTGAAATAAGAAATCGGCTGCTTAACGGCTGGCAATTATCAAAAATGCATACTTTTGAAGTGGCTGC
CAGGCATCAGTCCTTCGCCCTGGCGGCAGAGGAATTGTCGCTGAGCCCCAGTGCGGTAAGTCACCGTATCAATCAGCTGG
AAGAAGAATTGGGCATTCAGTTGTTTGTTCGTTCCCATCGCAAAGTGGAATTAACGCACGAGGGGAAACGTGTTTATTGG
GCGCTAAAATCGTCGCTGGATACCCTGAACCAGGAAATTCTTGATATCAAAAATCAGGAGTTATCGGGAACGTTAACTCT
GTATTCCCGGCCCTCTATCGCCCAATGCTGGTTGGTGCCCGCATTAGGTGACTTTACACGCCGGTATCCGTCTATTTCGC
TCACCGTGCTCACTGGTAATGACAACGTCAATCTGCAACGTGCCGGAATCGATTTGGCGATCTACTTTGATGATGCGCCG
TCAGCGCAACTCACTCATCACTTTCTGATGGATGAAGAAATCCTGCCAGTATGTAGCCCGGAATACGCTCAAAGACATGC
TTTAACCAACACGGTAATTAACCTGTGTCACTGTACGTTGCTCCATGACAGACAGGCATGGAGCAACGACTCCGGTACGG
ATGAATGGCATAGTTGGGCGCAACATTATGCGGTTAATTTGCCGACATCTTCTGGAATTGGCTTTGATCGTTCTGATTTA
GCTGTTATTGCCGCGATGAATCATATTGGGGTGGCGATGGGAAGAAAACGCCTGGTACAAAAAAGGCTTGCCAGTGGTGA
GCTCGTCGCGCCGTTTGGCGATATGACGGTGAAATGCCATCAGCATTATTACATCACCACATTACCGGGCAGGCAGTGGC
CAAAAATTGAAGCGTTTATTACCTGGCTAAGAGAACAGGTAAAAACCACTTCATAA
>NODE_52_length_137024_cov_51.924698_44_48
ATGAAGGTACTGGTTACCGGCGCCACCAGCGGCTTAGGTCGAAACGCGGTAGAGTTTTTATGCCAGAAAGGCATCAGCGT
GCGAGCGACCGGTCGCAACGAGGCAATGGGCAAATTGCTGGAAAAAATGGGCGCAGAGTTTGTTCCGGCGGATCTGACCG
AGCTGGTTTCATCACAAGCTAAAGTGATGCTCGCGGGCATTGATACGCTGTGGCACTGCTCCAGCTTTACCTCACCCTGG
GGGACACAACAGGCTTTCGATCTGGCTAACGTTCGCGCCACTCGCCGCCTGGGTGAATGGGCTGTCGCCTGGGGTGTGCG
TAACTTTATTCATATCTCTTCCCCCTCCCTGTACTTCGATTATCACCACCATCGCGATATTAAAGAAGATTTTCGCCCTC
ACCGCTTCGCCAACGAGTTTGCCCGCAGCAAAGCAGCCAGCGAAGAAGTGATCAATATGCTTTCGCAGGCGAATCCACAA
ACGCGCTTTACTATTCTGCGCCCACAAAGTCTGTTCGGACCGCACGATAAAGTCTTTATTCCCCGTCTGGCGCATATGAT
GCACCACTACGGCAGTATTCTGTTACCGCATGGCGGCAGTGCGCTGGTCGATATGACCTACTATGAAAATGCCGTGCACG
CAATGTGGCTGGCAAGCCAGGAAGCCTGCGATAAGCTACCTTCCGGGCGTGTGTACAACATCACCAACGGCGAGCATCGC
ACACTGCGCAGCATCGTGCAGAAGCTGATCGACGAGTTGAATATTGACTGTCGTATTCGTTCCGTCCCCTACCCGATGCT
GGATATGATCGCCCGCAGCATGGAGCGTTTAGGCCGCAAGTCAGCAAAAGAGCCGCCGCTGACCCACTACGGCGTCTCCA
AGTTGAATTTTGACTTTACGCTGGATATTACGCGTGCGCAGGAAGAGTTAGGTTATCAGCCGGTCATCACCCTGGATGAA
GGTATCGAGAAAACTGCCGCCTGGCTACGCGACCACGGAAAACTGCCGCGCTAA
>NODE_108_length_127508_cov_49.288586_90_90
ATGGCAGAATTTCCCGCCAGCTTACTGATTCTTAATGGCAAAAGTACTGACAATCTACCCTTGCGCGAAGCAATTATGCT
GTTGCGTGAGGAAGGAATGACGATCCATGTGCGGGTCACCTGGGAGAAAGGCGATGCCGCACGATATGTAGAGGAGGCCC
GGAAGTTGGGCGTCGCAACGGTGATTGCCGGTGGTGGCGATGGCACCATTAATGAAGTTTCTACGGCGTTGATTCAGTGT
GAGGGGGATGACATACCCGCGCTGGGAATTTTGCCATTAGGAACCGCCAATGATTTTGCCACCAGTGTAGGGATTCCTGA
GGCACTGGATAAGGCGCTGAAACTGGCAATTGCCGGTAACGCCATTGCGATAGATATGGCGCAGGTCAACAAACAAACCT
GTTTTATTAATATGGCGACAGGCGGATTTGGGACGCGTATTACCACAGAAACGCCGGAAAAATTAAAAGCCGCGCTGGGT
GGCGTCTCTTACATCATTCATGGCTTAATGCGCATGGATACTCTGCAACCGGACCGTTGTGAAATCCGCGGTGAAAACTT
TCACTGGCAAGGTGACGCCCTGGTCATTGGTATTGGTAACGGGCGTCAGGCCGGTGGCGGTCAGCAATTGTGTCCGAACG
CGTTAATTAACGATGGCTTGCTGCAACTGCGCATTTTTACCGGCGATGAAATTCTTCCGGCTCTCGTATCAACCTTAAAA
TCTGACGAAGATAACCCGAATATTATCGAAGGCGCTTCGTCGTGGTTTGATATACAAGCCCCACACGAAATCACTTTTAA
TCTTGATGGCGAACCGTTGAGCGGACAAAACTTTCATATTGAAATACTTCCGGCGGCGTTGCGTTGTCGATTACCACCAG
ATTGTCCATTATTGCGTTAA
>NODE_317_length_19553_cov_46.331203_209_21
ATGGATTGTGACGCTTTACAGGATATAAAAATCTCTCTTAGGTATGACGGAAAAGATGCTTTAAATCATGAAATAGATTT
GAACTGCCTAGGAGAATCCCTAAAGGGTTTTTCTAAAGTTCTCTCAACAGCAGCTTCTTTCTCTGTTACACAAAAATATA
GTAAATACATTAATTATCAGGAAGTTAAGGTTTACGCACGCGAAGCAAAAGCTAACTGCTTTACTCTTGAAGCAGTTCTT
AACTTCGCCACTCAGAACCAGTTGTTCTCGGGGATCGCCGCAACTATACTTGGCGCAATACTACAATATATTTTTGCGAG
AAATTCTAACAAGAAAGATGAAATGAAAGCTTTGCAGCAGTCACTTGAAAAGGCCATAGAGGCACTAGGAAACAAGGATG
CTGGAACCATTGATAAGTTGATCTCTTTGATTGACCGAATGGCTGTAGAGCTTCGCCCCTCTGTAAGGCAGGCAGTATCA
CCTATTGGTAATACTTGCGATCAGATAAGTGTTGCAACAAATGTTGACGGCTGCCTTCTAAAAGTTAACGAGAGAGATAA
AGCTGAAATTGATAGGCTTGATGATGATGAAGTTCTCGGTCTTCGTGAGTATCGTGCTTTTCTTACAGAATTTGATGCAC
AAAATATGACAGCTAAAATAATTTTAGATGGTGATGACTCAAAAAAGAGAATCACTGCTGAAATTAGCGATCCAGCTGCA
GGAAAGAAGAATAACCCGTATATTAGAGCTCTTAGTGCATATATATCAACCAAAGGTGATCCATCTGCAGTATTCACTAT
AACCGCAAAGGCTACTGTTAAAAAAGGCCAGATAAACAGGTTATTTATTGTAGATGCGAAATGA
>100343_19_19_40
ATGGAGTGGAGTCTGACGCAGAATAAGCTGCTGGCGTTTCATCGCTTAATGCGTACGGATAAGCCAATTGGCGCGTTACT
GCTGCTCTGGCCAACATTATGGGCGTTGTGGGTGGCGACACCGGGCGTTCCTCAGCTCTGGATCCTGGCGGTATTTGTCG
CGGGTGTCTGGCTGATGCGCGCTGCTGGATGTGTGGTGAATGATTATGCTGACCGAAAGTTTGATGGTCATGTTAAGCGC
ACGGCGAACCGACCACTTCCCAGCGGCGCGGTAACAGAGAAAGAGGCGCGCGCGCTGTTTGTAGTGCTGGTACTGATTTC
GTTTTTACTGGTACTGACGCTGAATACGATGACCATTCTGTTGTCGATTGCCGCTCTGGCGTTGGCGTGGGTGTACCCGT
TTATGAAGCGGTATACCCATCTCCCGCAAGTGGTGCTGGGCGCGGCGTTTGGCTGGTCGATTCCAATGGCTTTTGCCGCT
GTGAGTGAGTCGGTGCCATTGAGTTGCTGGTTAATGTTCCTCGCCAATATTCTCTGGGCGGTGGCTTACGACACGCAGTA
TGCGATGGTTGACCGCGATGATGATGTGAAGATTGGCATTAAATCCACGGCAATCCTGTTCGGCCAATACGATAAATTGA
TTATTGGTATTTTGCAGATTGGCGTACTGGCACTGATGGCGATCATCGGTGAGTTAAATGGCTTAGGCTGGGGATATTAC
TGGTCAATTGTGGTGGCTGGCGCGCTGTTTGTTTATCAACAAAAACTGATTGCCAACCGCGAGCGTGAAGCCTGCTTTAA
AGCATTTATGAATAATAACTATGTTGGTCTGGTACTGTTTTTAGGACTGGCAATGAGTTACTGGCATTTCTGA
>gi|157154711|ref|NC_009801.1|_1_1229
ATGTTTGCTCTCTGTGATGTAAACGCGTTTTATGCCAGCTGTGAGACGGTGTTTCGCCCTGATTTATGGGGTAAACCGGT
GGTTGTGCTATCGAATAATGACGGTTGCGTTATCGCCCGAAACGCTGAGGCAAAGGCGCTGGGTGTTAAAATGGGCGATC
CCTGGTTCAAACAAAAAGATCTGTTTCGTCGCTGTGGCGTGGTTTGCTTTAGCAGCAATTATGAGCTTTACGCAGACATG
AGCAATCGGGTGATGTCGACGCTGGAAGAACTATCGCCCCGCGTCGAGATTTACAGTATTGATGAGGCATTCTGCGATCT
GACAGGTGTGCGTAATTGTCGCGATCTGACTGATTTTGGCAGAGAAATTCGCGCAACGGTGCTACAACGTACCCATCTTA
CTGTTGGTGTGGGGATCGCCCAGACCAAAACGTTGGCTAAGCTTGCCAATCATGCGGCAAAAAAATGGCAGCGGCAGACG
GGTGGGGTGGTGGATTTATCAAATCTGGAACGCCAGCGTAAATTAATGTCTGCTCTCCCCGTGGATGACGTCTGGGGGAT
TGGACGGCGGATCAGCAAAAAACTGGACGCGATGGGGATCAAAACCGTTCTCGATTTGGCGGATACAGATATCCGGTTTA
TCCGTAAACATTTTAATGTCGTGCTCGAAAGAACGGTGCGTGAACTGCGCGGCGAACCCTGTTTGCAACTGGAAGAGTTT
GCACCGACGAAGCAGGAAATTATCTGTTCCCGCTCGTTTGGTGAACGCATCACGGATTATCCATCGATGCGGCAGGCCAT
TTGTAGTTACGCTGCCCGGGCGGCGGAAAAACTTCGCAGCGAGCATCAATATTGTCGGTTTATCTCCACATTTATTAAGA
CGTCACCATTTGCGCTCAATGAACCTTATTACGGCAATAGCGCGTCGGTAAAACTGCTGACGCCCACTCAGGACAGCAGG
GATATCATTAACGCTGCTACGCGATCTCTGGATGCCATCTGGCAAGCGGGCCATCGCTACCAAAAAGCGGGCGTGATGCT
GGGGGATTTCTTCAGTCAGGGAGTCGCGCAGCTCAATTTATTCGATGACAACGCACCGCGCCCCGGGAGTGAGCAATTGA
TGACGGTAATGGATACACTGAATGCTAAAGAGGGCAGAGGAACACTCTATTTTGCCGGGCAGGGGATCCAGCAACAATGG
CAGATGAAGCGTGCCATGCTTTCACCACGTTATACAACGCGAAGTTCTGATTTACTGCGGGTCAAATAA
>NODE_325_length_5386_cov_21.899183_197_2
ATGTCTAATATTCAAACTGGCGCCGAGCGTATGCCGCATGACCTTTCCCATCTTGGCTTCCTTGCTGGTCAGATTGGTCG
TCTTATTACCATTTCAACTACTCCGGTTATCGCTGGCGACTCCTTCGAGATGGACGCCGTTGGCGCTCTCCGTCTTTCTC
CATTGCGTCGTGGCCTTGCTATTGACTCTACTGTAGACATTTTTACTTTTTATGTCCCTCATCGTCACGTTTATGGTGAA
CAGTGGATTAAGTTCATGAAGGATGGTGTTAATGCCACTCCTCTCCCGACTGTTAACACTACTGGTTATATTGACCATGC
CGCTTTTCTTGGCACGATTAACCCTGATACCAATAAAATCCCTAAGCATTTGTTTCAGGGTTATTTGAATATCTATAACA
ACTATTTTAAAGCGCCGTGGATGCCTGACCGTACCGAGGCTAACCCTAATGAGCTTAATCAAGATGATGCTCGTTATGGT
TTCCGTTGCTGCCATCTCAAAAACATTTGGACTGCTCCGCTTCCTCCTGAGACTGAGCTTTCTCGCCAAATGACGACTTC
TACCACATCTATTGACATTATGGGTCTGCAAGCTGCTTATGCTAATTTGCATACTGACCAAGAACGTGATTACTTCATGC
AGCGTTACCATGATGTTATTTCTTCATTTGGAGGTAAAACCTCTTATGACGCTGACAACCGTCCTTTACTTGTCATGCGC
TCTAATCTCTGGGCATCTGGCTATGATGTTGATGGAACTGACCAAACGTCGTTAGGCCAGTTTTCTGGTCGTGTTCAACA
GACCTATAAACATTCTGTGCCGCGTTTCTTTGTTCCTGAGCATGGCACTATGTTTACTCTTGCGCTTGTTCGTTTTCCGC
CTACTGCGACTAAAGAGATTCAGTACCTTAACGCTAAAGGTGCTTTGACTTATACCGATATTGCTGGCGACCCTGTTTTG
TATGGCAACTTGCCGCCGCGTGAAATTTCTATGAAGGATGTTTTCCGTTCTGGTGATTCGTCTAAGAAGTTTAAGATTGC
TGAGGGTCAGTGGTATCGTTATGCGCCTTCGTATGTTTCTCCTGCTTATCACCTTCTTGAAGGCTTCCCATTCATTCAGG
AACCGCCTTCTGGTGATTTGCAAGAACGCGTACTTATTCGCCACCATGATTATGACCAGTGTTTCCAGTCCGTTCAGTTG
TTGCAGTGGAATAGTCAGGTTAAATTTAATGTGACCGTTTATCGCAATCTGCCGACCACTCGCGATTCAATCATGACTTC
GTGA
>NODE_706_length_96507_cov_139.858337_281_64
ATGAGCAAAACACATTTAACAGAACAGAAGTTTTCCGACTTCGCCCTGCATCCGAAGGTTGTAGAAGCCCTTGAAAAAAA
AGGGTTTCATAACTGTACGCCCATTCAGGCACTGGCCCTTCCGCTGACGCTGGCGGGTCGTGACGTAGCCGGGCAGGCGC
AAACCGGTACCGGGAAAACGATGGCGTTTCTTACGTCAACGTTTCATTATCTTCTCTCTCATCCTGCGATTGCCGATCGC
AAGGTGAATCAACCACGTGCCTTAATTATGGCACCGACGCGTGAACTTGCCGTGCAGATCCATGCCGACGCAGAACCGCT
GGCGGAAGCTACCGGCCTGAAGCTGGGTCTGGCTTACGGTGGTGATGGCTACGACAAACAGCTGAAAGTGCTGGAAAGCG
GCGTTGACATTCTGATTGGCACTACGGGGCGTTTAATTGACTACGCCAAGCAGAACCACATTAACCTCGGTGCCATTCAG
GTGGTGGTACTGGACGAAGCCGATCGCATGTACGATCTGGGCTTTATTAAAGATATCCGCTGGCTGTTCCGCCGTATGCC
GCCTGCAAACCAGCGCCTCAACATGCTGTTCTCCGCCACGCTTTCGTACCGGGTACGTGAACTGGCGTTCGAGCAGATGA
ACAATGCCGAATATATTGAAGTGGAACCGGAACAGAAAACGGGCCACCGTATTAAAGAAGAGCTTTTCTACCCTTCTAAC
GAAGAAAAAATGCGTTTGCTGCAAACGCTGATCGAAGAAGAGTGGCCAGACAGAGCGATTATTTTCGCCAATACCAAACA
CCGTTGTGAAGAGATCTGGGGCCACCTGGCGGCAGATGGTCATCGTGTCGGTTTGTTGACAGGCGATGTCGCGCAGAAAA
AACGTCTGCGTATTCTTGATGAATTTACCCGTGGCGATCTGGATATTCTGGTTGCCACCGACGTTGCCGCGCGTGGTTTG
CATATTCCGGCAGTGACGCACGTCTTTAACTACGATTTACCCGATGACTGTGAAGATTACGTTCACCGTATTGGTCGTAC
AGGTCGCGCAGGCGCAAGCGGTCACTCTATCAGCCTGGCGTGTGAAGAGTATGCATTGAATTTGCCTGCTATTGAGACCT
ATATTGGTCACTCAATTCCGGTAAGCAAATACAATCCGGACGCATTGATGACCGATCTGCCAAAACCGCTGCGCCTCACG
CGCCCACGTACAGGCAATGGTCCGCGTCGTACTGGCGCTCCGCGTAATCGTCGTCGTTCAGGTTAA
>gi|215485161|ref|NC_011601.1|_1_3904
ATGCAGCAGGTATTTTTCCAGGAAACTGAGTATCTAAATTCAGTTATTGATTATAATCATAAAGTAGAAACAGAAAATCT
TTGTCTGGACATCGCTTATGGAACTGACAAAAACTTTCTATTTGGTTGCGGAATTTCGATTGCTTCAATATTAAAGTATA
ATGAAGGAAGTCGGTTGTGTTTCCACATTTTTACTGATTATTTTTGTGATAATGATCGTAAGTATTTTGATGCCCTGGCA
TTACAGTATAAAACCAGAATTAAAATATATCTGATTAATGGTGATCGACTGCGCTCATTGCCTAGCACAAAGAACTGGAC
CCATGCAATATATTTTCGTTTTGTTATTGCTGATTACTTTATTAGTAAGGTGGCTAAAGTCCTTTATCTGGATGCAGATA
TCATTTGTCAGGGGACTATTGAGCCACTAATTAAATTCTCATTTCCTGACGATAAAGTCGCAATGGTTGTTACAGAAGGA
CAAGCTGACTGGTGGGAAAAACGCGCCCATTCGTTAGGTGTTGCGGGAATTGCTAAAGGTTACTTTAACTCCGGTTTTTT
ATTGATTAATACTGCCAAATGGGCGGCTCAGCAGGTTTCTGCACGAGCCATTGCAATGCTAAATGAGCCAGGAATAATCA
AAAAAATAACACATCCTGATCAGGATGTATTAAATATGTTGCTGGCAGATAAACTTATTTTCGCTGATATTAAATATAAC
ACCCAGTTTAGCTTAAATTATCAACTAAAAGAAAGCTTTATAAACCCAGTAACCAACAATACTATTTTTATCCATTATAT
CGGGCCAACCAAGCCCTGGCATGATTGGGCCTGGGATTATCCTGTATCACAAGCCTTTATGGAGGCAAAAAATGCTTCGC
CATGGAAGAATACGGCGTTGCTGAAACCGAACAATAGCAATCAATTAAGATATAGCGCAAAACATATGCTTAAAAAACAT
AGATATCTAAAAGGATTTAGCAACTATCTTTTTTATTTTATTGAAAAGATAAAGCATTAA
>100329_5_5_67
GTGTCAAAGGCAACCGAACAAAACGACAAGCTCAAGCGGGCGATAATTATTTCAGCAGTGCTGCATGTCATCTTATTTGC
GGCGCTGATCTGGAGTTCGTTCGATGAGAATATAGAAGCTTCAGCCGGAGGCGGCGGTGGTTCGTCCATCGACGCTGTCA
TGGTTGATTCAGGTGCGGTAGTTGAGCAGTACAAACGCATGCAAAGCCAGGAATCAAGCGCGAAGCGTTCTGATGAACAG
CGCAAGATGAAGGAACAGCAGGCTGCTGAAGAACTGCGTGAGAAACAAGCGGCTGAACAGGAACGCCTGAAGCAACTTGA
GAAAGAGCGGTTAGCGGCTCAGGAGCAGAAAAAGCAGGCTGAAGAAGCCGCAAAACAGGCCGAGTTAAAGCAGAAGCAAG
CTGAAGAGGCGGCAGCGAAAGCGGCGGCAGATGCTAAAGCGAAGGCCGAAGCAGATGCTAAAGCTGCGGAAGAAGCAGCG
AAGAAAGCGGCTGCAGACGCAAAGAAAAAAGCAGAAGCAGAAGCCGCCAAAGCCGCAGCCGAAGCGCAGAAAAAAGCCGA
GGCAGCCGCTGCGGCACTGAAGAAGAAAGCGGAAGCGGCAGAAGCAGCTGCAGCTGAAGCAAGAAAGAAAGCGGCAACTG
AAGCTGCTGAAAAAGCCAAAGCAGAAGCTGAGAAGAAAGCGGCTGCTGAAAAGGCTGCAGCTGATAAGAAAGCGGCAGCA
GAGAAAGCTGCAGCCGACAAAAAAGCAGCAGAAAAAGCGGCTGCTGAAAAGGCAGCAGCTGATAAGAAAGCAGCGGCAGA
AAAAGCCGCCGCAGACAAAAAAGCGGCAGCGGCAAAAGCTGCAGCTGAAAAAGCCGCTGCAGCAAAAGCGGCCGCAGAGG
CAGATGATATTTTCGGTGAGCTAAGCTCTGGTAAGAATGCACCGAAAACGGGGGGAGGGGCGAAAGGGAACAATGCTTCG
CCTGCCGGGAGTGGTAATACTAAAAACAATGGCGCATCAGGGGCCGATATCAATAACTATGCCGGGCAGATTAAATCTGC
TATCGAAAGTAAGTTCTATGACGCATCGTCCTATGCAGGCAAAACCTGTACGCTGCGCATAAAACTGGCACCCGATGGTA
TGTTACTGGATATCAAACCTGAAGGTGGCGATCCCGCACTTTGTCAGGCTGCGTTGGCAGCAGCTAAACTTGCGAAGATC
CCGAAACCACCAAGCCAGGCAGTATATGAAGTGTTCAAAAACGCGCCATTGGACTTCAAACCGTAA
>TW10828_c5_5_142
ATGCGAAATATAATTAGATCTATTAATGCTCTGCTTGCAGCATTGAACATTACCATTTTGGCGATCATCGTGGCATGTGT
GACGTGGCAGGTGGCTGCACGATTTATATTTACTAGCCCCAGTATTTTTACAGATGAACTCAGCCGTTTGCTCTTTATTT
GTCTTGGACTTTTTGGTGGGGCATACACCGCAGGGCAAAACCGGCATCTGGCGATTGACCTGCTACCTATGATGCTGAAA
GGAAAAGCCCGACGTCATTTATTTTTGTGTATTCAGATTATCGTTATTATCTTCGCAACCATCATTATGGTATATGGTGG
TGGGCTATTAACGATGGATACATTCGATTCAGGTCAGACCTCGCCCGCTTTAGGCTGGCAAATGGGATATATCTATATGA
GCATCCCGATTAGTGGTGTACTTATTATTATATACACCATAGATATGGTTTTAACCGAACTTAAACAACCACTCTAA
>throopD_c26_26_73
ATGCACCTGCTTCCTGAACTCGCCAGCCACCATGCGGTGTCAATTCCCGAGCTGCTCGTCAGCCGGGATGAAAGGCAAGC
ACGGCAACACGTCTGGCTCAAGCGCCATCCTGTTCCACTGGTCTCCTTTACCGTGGTTGCGCCTGGGCCGATTAAAGACA
GCGAGGTCACACGCCGAATTTTTAATCATGGCGTGACAGCCTTGCGTGCCTTAGCCGCAAAACAGGGCTGGCAAATTCAG
GAGCAGGCTGCACTGGTTTCCGCCAGCGGGCCGGAGGGCATGTTGAGCATTGCCGCCCCGGCTCGCGACCTCAAGCTCGC
CACCATTGAGCTTGAACATAGTCATCCTCTCGGGCGGTTATGGGATATCGATGTCCTGACGCCCGAAGGCGAAATTCTCT
CCCGCCGCGACTATTCACTGCCGCCTCGCCGCTGCCTGTTGTGCGAGCAAAGCGCAGCCGTCTGCGCGCGTGGAAAAACC
CATCAACTGACCGATTTACTCAACCGCATGGAGGCACTGCTGAACGATGTCGATGCCTGCAACGTCAACTAA
>401091_22_22_57
ATGAAAATCAAGAGCATCAGTAAGGCTGTATTGCTGCTTGCACTGCTAACCTCCACGAGCTTTGCTGCGGGTAAGAATGT
CAATGTTGAGTTCAGCAAAGGCCATAGCAGCGCTCAGTACTCCGGCGAAATAAAGGGATACGATTACGATACATATACCT
TCTATGCCAAAAAAGGTCAGAAAGTGCATGTGAGTATCTCTAATGAAGGCGCTGATACTTACCTCTTCGGGCCAGGAATC
GATGATTCAGTTGATTTATCCAGATATTCACCAGAACTCGATAGTCACGGACAATACTCACTCCCTGCTTCTGGCAAATA
TGAGCTGCGAGTGCTGCAAACCCGAAACGACGCCCGTAAAAACAAAACTAAAAAATATAACGTCGATATTCAAATTAAGT
AA
>gi|191167059|ref|NZ_AAJT02000024.1|_266_54
ATGACCGTTATTTATCAGACCACCATCACCCGTATCGGCGCGAGTGCCATTGACGCCCTCAGTGACCAGATGCTCATCAC
CTTTCGTGAAGGCGCGCCTGCGGACCTCGAAGAGTATTGCTTCATTCATTGCCACGGCGAGTTGAAAGGTGCACTCCATC
CCGGTTTGCAATTTTCACTCGGGCAGCATCGCTATCCGGTGACCGCTGTTGGCAGCGTGGCGGAAGACAACCTTCGCGAA
CTGGGTCATGTCACCCTGCGCTTCGATGGTTTAAACGAAGCGGAATTTCCGGGCACTGTCCATGTGGCAGGCCCTGTCCC
CGACGATATCGCGCCGGGATCGGTTTTGAAGTTTGAATCTGTTAAGGAGTAA
>103338_54_54_7
ATGAACAAACAATCAGGGATGACACTGCTTGAAGTCTTACTGGCGATGAGTATTTTCACCGCTGTTGCTCTGACTTTAAT
GAGCAGTATGCAAGGGCAACGAAATGCCATCGAGCGAATGCGTAACGAGACGCTGGCATTGTGGATAGCGGATAACCAGC
TTCAGTCACAAGATTCATTCGGCGAGGAAAACACGTCCAGTTCTGGCAAAGAGTTAATAAATGGCGAAGAGTGGAACTGG
CGCAGCGATATCCACTCAAGCAAAGACGGCACGCTTCTGGAACGCACCATAACGGTGACATTACCCAGCGGTCAGACAAC
CTCGCTTACGCGTTATCAAAGCATCGATAATAAATCCGGGCAGGCACAAGATGATTAA
>BCE019_MS_13_441_185_12
GTGAAAAGTATAGTTGACCCATCGGCATTAGTCATTGATTTAGGTGCGCAGAAACGTCCCACTGTGATTTCTGTTGTTGG
TGCTGGGGGGAAAACCAGCTTGCTTTTTTGGCTGGCAGAACTGCTCCAGGCTAGCGGCAGGCGTGTGTTAATCACGACGA
CGACACATATGTTTATGCCAACGTCTCACTGGCCCGTGGTTTTCTGTCGTGATCCCGCCATGCTTCCTCATGCGTCTCTT
ACATCCCCCATTTCATTTTGTTTTCACAGCTGGAAAGCGAACCAGGGAAAAGTGCAGGGATTTACGCCAGAAGCGATTGA
TGCACTGGTGCAACGACCAGAGTGTGACGTAATTCTCATTGAAGCAGATGGCTCGCGTGGAATGCCGTTAAAAGCGCCTG
ATGAGCACGAACCTTGCATACCCAAAAGCAGTTGCTGCGTGATTGCTGTGATGGGAGGACATACTTTGGGCGCGAAAGTG
AGCACAGAAAATGTCCATCGCTGGTCGCAGTTTGCTGATATTACCGGGTTAACACCTGATGCAACCTTGCAACTGAGCGA
TCTCGTTGCGCTGGTTCGCCACCCTCAGGGGGCGTTTAAAAACGTACCGCAAGGTTGTCGGCGAGTCTGGTTCATTAACC
GTTTTTCTCAATGTGAGAATGCGATTGCACAAAGCGAGCTCCTTCAACCGCTGCAACAACACGACGTAGAGGCAATCTGG
CTGGGCGATATACAAGAACATCCTGCAATCGCGCGCAGATTTGTGAATTAG
>ENVIRA_8_11_c7_7_74
ATGATGCATCTTTACTGGGTGGCGCTAAAAAGCATCTGGGCGAAAGAGATCCATCGCTTTATGCGTATCTGGGTGCAGAC
GCTGGTGCCGCCAGTCATCACCATGACCCTTTACTTTATTATCTTCGGTAACCTGATTGGTTCGCGTATTGGCGATATGC
ATGGCTTCAGCTATATGCAGTTCATCGTACCGGGGCTGATCATGATGTCGGTGATCACCAATGCCTACGCCAACGTTGCG
TCATCATTTTTTGGTGCCAAGTTCCAGCGTAATATTGAAGAGCTGCTGGTAGCGCCGGTTCCGACTCACGTCATTATTGC
CGGATATGTCGGCGGTGGCGTGGCGCGTGGTCTGTTTGTTGGCATTCTGGTGACGGCAATTTCACTGTTTTTTGTGCCGT
TTCAGGTGCATTCGTGGGTATTCGTTGCCTTAACCCTGGTGCTCACGGCGGTGTTGTTCTCCCTTGCGGGTTTGCTGAAC
GGTGTGTTTGCCAAAACGTTCGATGACATCAGCCTGGTGCCAACCTTTGTGTTAACGCCACTCACGTATTTGGGTGGGGT
CTTTTACTCACTGACTTTGTTGCCGCCGTTCTGGCAAGGGCTGTCGCACCTGAACCCAATCGTTTATATGATCAGTGGTT
TCCGCTACGGCTTCCTCGGTATCAATGATGTTCCGCTGGTCACTACCTTTGGCGTACTGGTGGTCTTTATTGTGGCGTTT
TATTTGATCTGTTGGTCGCTGATCCAACGTGGACGTGGTTTGCGTAGCTAA
>gi|387610477|ref|NC_017633.1|_1_4026
ATGCGTCCAGCAGGCCGTAGCAATAATCAGGTGCGTCCCGTTACCCTGACTCGTAACTATACAAAACATGCAGAAGGCTC
GGTGCTGGTCGAATTTGGCGATACCAAAGTGTTGTGTACCGCCTCTATTGAAGAAGGCGTGCCGCGCTTCCTGAAAGGTC
AGGGCCAGGGCTGGATCACCGCAGAGTACGGCATGCTGCCACGTTCTACCCACACCCGTAACGCTCGTGAAGCGGCGAAA
GGTAAGCAGGGTGGACGCACAATGGAAATCCAGCGTCTGATCGCCCGTGCTCTTCGCGCGGCAGTAGATTTGAAAGCGCT
GGGTGAGTTCACCATTACGCTGGACTGCGACGTGCTTCAGGCTGATGGTGGCACGCGTACCGCGTCGATTACGGGTGCCT
GCGTGGCGCTGGCAGATGCGCTACAGAAGCTGGTGGAAAACGGCAAGCTGAAAACCAACCCGATGAAAGGGATGGTAGCC
GCAGTTTCTGTCGGTATTGTAAACGGTGAAGCAATTTGCGATCTGGAATACGTTGAAGACTCAGCCGCAGAGACCGACAT
GAACGTAGTGATGACCGAAGACGGGCGCATCATTGAAGTGCAGGGGACGGCAGAAGGCGAGCCGTTCACCCATGAAGAGC
TACTCACCTTGTTGGCGCTGGCCCGAGGGGGAATCGAATCCATTGTAGCGACGCAGAAGGCGGCGCTGGCAAACTGA
>gi|157154711|ref|NC_009801.1|_1_3790
ATGCAAATAGTCATGTTTGACAGGCAGTCAATATTTATTCATGGAATGAAAATCAGTTTACAGCAGCGTATTCCAGGAGT
GAGTATTCAGGGGGCCAGTCAGGCAGACGAGTTATGGCAAAAGCTGGAAAGTTACCCTGAAGCCTTAGTTATGCTCGATG
GCGATCAGGATGGTGAGTTTTGCTACTGGTTGCTGCAAAAAACCGTGGTGCAGTTTCCTGAGGTTAAGGTGTTAATCACG
GCGACGGATTGCAATAAACGGTGGTTACAGGAAGTTATTCATTTTAATGTGCTGGCCATTGTGCCTCGTGATTCAACCGT
CGAGACATTTGCGTTGGCGGTAAATAGTGCGGCGATGGGGATGATGTTTCTGCCTGGAGACTGGCGGACGACGCCGGAAA
AGGACATTAAAGATCTCAAATCGTTAAGCGCCCGCCAGCGGGAGATTTTAACCATGTTAGCGGCGGGCGAATCAAATAAG
GAGATCGGCAGAGCGCTGAATATCAGTACCGGAACGGTAAAAGCGCATCTGGAATCCCTGTATCGCCGTCTGGAAGTGAA
AAATCGCACCCAGGCGGCAATGATGTTAAATATCTCCTCCTGA
>TW10828_c5_5_56
ATGAGCATTGATTACAATACAATAATGACCTCCAGCAGTGAAGAAGTGGAAGAATATATAAACAGAAATCATTTTACAGA
CAAGCAGAAACTGGAGATTTACAGTTTTTACAACAGAAACAGAAAAGATAAAATAACCGTAAATGTAAAAAAAGAGCGAA
GTTCTGATATACAACCGGGAATAGCCTATGTTCATGCTTTCCTTGATAATCTGGAAAAACTAGGAAAAAATATGTCTGGT
GCAGAATACACAATAATGATCCGCTTATGTAAACTCATGCAGCATGGAAACCTGATTGCCAGTATATCTCAGTCGGCACT
CGCAGAAGAGCTTAATATGAGCAAATCTAACGTGTGTAAATGCTGGAACAAGCTAATAAATAAAGGCATTCTGGTCAAAG
AAGGGAAGCATACCATGATAAACGCAAATCTCTTCCTAAAAGGCCAGTACAGAACATTAAATGCCACAAGGAAAGAATAT
GTTAAGAAGTCGCTGAGAACGACCAGTGAAGGCATAGAAGACGTATTCGTCACCGTTTATAAAGATACGGTACTTACAAA
CAGCGCAGAAAAACCCATCGATAAAGGAGATGATAAACCTTTACTTTCTACTCCCGACGAAGATATTGACTGGGACTCTG
TTTCAGAAGATGACATTTTTGTTGATTATCCTGAAGATGTTGATCAAGAAGAAAGAATATAG
>302053_293_293_2
ATGCTGCCTGATGAACTTGAGAAAAGATTAGATGGAATTGAGGATGCTTCAAAAAAAGGGTATCCAGTACGTAATCTATA
CAAAATTGCGTGTGAGCCCGGACTGTGGCTGCAAGCCTACGTGAATATACGGGCCAATGCAGGTGCACTGACTCAAGGTG
TATCAACAGATACCATTGATGGCTTCTCTATCGAAAGAGCAGAGAAGCTGGCAAAAACATTGCGGAGTAGAGAATACGTA
GCGAAACCTGTACGCAGAGTTCAGATCCCAAAAAAGGACGGAAAAACCAGACCGCTGGGGATTCCAGGTGGAGACGATAA
ACTGGCGCAAGAAGTAGCAAGAATTATTCTGGAAAGGGTTTATGAACCAGTATTCTCTGAACACTCTCATGGATTCAGAC
CAAAACGTTCGTGTGAAACTGCGCTCAGATCTATTCGTCCAGTCTGGAACGGAGTTAAATGGATCGTGGATGTTGATATC
AAAGGTTTCTTTGACAATATCCCCCACAAACTATTGCTGAATACACTGGCAGAGAAAATTAAGGATAAGAATTTCCTGAA
ATTAATCGAACAGTGGCTGAAGGCAGGATATGTGGACAATTGGAAATACCATCGCTCATATTCTGGCACGCCACAAGGTG
GGATAATTTCTCCCTTACTGGCAAATATATACCTCGACAAACTGGACCGTTTTGTAGAACAGAACTTAATTCCTGCATAT
ACAAGCGGTACAAAACGAAGAGCGAATCCAGATATGAACAGGCTGGCCCATAAGATTCATAAACTACGAAAGAAAGTAGA
CGGTATGGCAACTGATTCTGAATCAGAAAAAGAAGCCATAAAGAAAGAAATTGAACGACTGCTTGAAGAAAAACGTTCTA
TACCATCTCAGGTCATGAACGATCCAAACTTCAGGCGTATGTACTATGTTCGATATGCTGATGACTTCGTAATTGGTGTC
ATCGGCTCGAAGAAAGATGCTGAACATATATCAAGACAGGTCAGAAACTTTATTACTACTTCACTGGGATTGGAAGTTAA
TGAAGCAAAGACCAGGATCCGCCATATCTCAGAAGGAGTTAATTTTTTAGGCTATGAAATCAGACAGGCAGATGCAAAGA
AATTGCTGAAGCAGAAAATGCAAGGGCGGCACGCTCTCCGGAGATCCACCACAGGAATTGTGCAGCTCTTCGTTCCTGAC
AATATAGCCGCTAAATTTTGTCACCAAAAGAAATATGGCTGTTATGAGAATGTGAAGGCTGTACATCGTTCAAGTCTACA
AAATCTCAGTGAAGCTGAAATTGTTCTGACTTTCAACGCGGAAATGCGCGGATTGGCGAACTACTACAGTCTGGCGCTGG
ACATGAAATATAAATTATCAAAATTATATTTCATATGGCAAATAAGCCTTTTTAAGACCCTAGCGAATAAACGACGTAGT
TCAGTGAATAAAGTCGCCAAATCGCTACGGCAAAATAATGGAGATCTGGCTATTACCGTTCAGGCCAAAAATGGATCCCG
AAAGATTGAGGTTTTCAAACTCAAACATGTCAATCGCAACCGAACAACGATTGTCGATACGGAACCGAGAACCGCACATA
TCACAACCCGCACAACAGAGATCATGCGTCGATTAGGGGCAAGGATCTGCGAGTATTGTGCGAAGACTGGGCGCTGCGAA
GTACATCATGTCAGAAAGCTAAAAGACCTGAAGAAAGGTCGTAAGGCCGGATATAAACCCAGCCTGTGGCAACTAATGAT
GATCGCACGCCGCCGGAAAACGATGATTTTGTGCGCAAGTTGCCACGACAAGTTACATAGCGGAAAACTACCCGATCTGA
GACAGGAAAAGGGAAGAATACTCCTGCAACCACCTGTCTCAAGTGGGGATTCTGCTAAATGA
>C581_05_4_3_24
ATGAGTTTTTTATCATTTTTACGAAAGATAAGTAATAAAGAAAAAGAAATTTTTATCAGTGAGGAGCGTTTTTTCTCCCT
GCTGGAAAGGGTGAGTGCTTTTGATGTGGTCAGAGAATGGGCTGAAAATGGTGGAGCATATTATCCTCTGCTGGAGTGCC
GTCGGCTTACAGATATTGAAGATGTCAGGAAATCAGAGGATATACTGAACCGACTGGAGTTTATTGACAGAAGATTTCGG
GAATTTATCAGCATTATGTCTGAATATAATCGTAATGATAAATCTAAAAACAGGTGGGAGAGGGAATTGTCTGAATATCC
ACCGGAAAAAATATACCAGGTCCGGAGAGAGGGAAACCATCTGTCATTAAAAAATTACGGTGATGATTTTACTCTGGACA
GAGATACTGCCGTGGCTACGGTGCAGATTACTGTCAGCAGAAAATGCATTACTCAGGAAGAAATGGATGAATTATATGCA
TTGTCTGAGAGACTGAAAGAAAAGTGCGCCGGTAATTAA
>NODE_538_length_4667_cov_35.791729_354_1
ATGTCTGATGTTTTACGCCCATACCGCGATCTTTTTCCACAAATCGGTCAGCGCGTAATGATCGACGATAGCAGTGTCGT
GATTGGTGACGTTCGTCTGGCTGATGATGTGGGGATCTGGCCGCTCGTTGTGATTCGTGGAGATGTACATTATGTACAGA
TCGGAGCACGCACCAATATCCAGGATGGCAGTATGTTGCATGTCACTCATAAATCCTCGTACAACCCAGATGGCAACCCA
TTAACCATTGGCGAAGATGTCACTGTTGGTCACAAGGTGATGCTCCACGGCTGCACCATTGGCAATCGAGTTTTGGTTGG
GATGGGCTCAATTTTACTTGATGGCGCAATAGTAGAAGATGATGTGATGATTGGTGCGGGTAGTCTGGTCCCACAAAATA
AACGGCTGGAGAGCGGATATCTGTATCTCGGTAGCCCCGTCAAACAGATCCGCCCGTTAAGTGATGAAGAGAAGGCTGGG
TTACGCTATTCCGCGAATAATTACGTGAAATGGAAGGACGAATATCTGGATCAGGGTAACCAGACCCAGCCTTGA
>ctg7180000007309_54_49
ATGGCAAACATCGTGTTATGTCGCATTGACAGCCGTCTTATCCACGGACAGGTGGTGACGAAGTGGGTAGGGCAGTCTCA
GGCCAACCGTATTGCGGTGGTCAGCGACGAGCTGGACGCCGATCCGTTTATGAAAAATATCTACCTGATGGCCGCGCCGC
CGAATATCAAAGTGGACTGCTTTAGCAACCAGAGCTTCGCGGCCGCGTGGAAAGAGAACCAGCTGGGCGACGGCAACGTG
CTGGTGCTGTTCCCGTCGCTGGCGGCGATTCAGGAAGCGGTGCAGCAGGGCTTTGACGTGGCTGATATTCAGGTTGGCGG
TTTAGGCGGCGGGCCAAACCGTAAAGCGGTGTTCCAGAACATAACGCTGGATGAAAAAGACGTTGGCATTCTTAACGATT
TGAAAAGTCGCGGCATTAAGGCTGTTTTCCAGACCATCCCGGAAGATAAACCGCAGTCGCTGGACGATATCCTGAAAAAA
TTCTGA
>ENVIRA_8_11_c5_5_78
ATGTCCAGACCAACTATCATCATTAACGACCTGGATGCCGAACGCATCGATATTCTGCTGGAGCAACCCGCCTATGCTGG
TTTGCCAATCGCCGACGCGTTAAACGCAGAGTTGGATCGCGCCCAAATGTGTTCGCCAGAAGAGATGCCACACGACGTGG
TGACAATGAACAGCCGGGTTAAATTCCGCAATCTTAGCGATGGCGAAGTGCGTGTGCGCACGCTGGTGTATCCGGCAAAA
ATGACCGATAGCAATACTCAGCTTTCCGTTATGGCTCCGGTAGGTGCCGCACTGCTGGGGCTGCGCGTTGGCGATTCCAT
TCACTGGGAACTTCCGGGCGGCGTTGCAACCCACCTTGAAGTGCTGGAACTCGAATACCAGCCAGAAGCTGCTGGCGACT
ACCTGCTTTAA
>TW10828_c29_29_56
ATGGAAACCCTATTCAAAGTTTTTGAAAAATTTAGTTCCAGACCACTTTTTTTTATTTTTTTCGGACTCTCACTTTGTGA
ATTTTTTCAGAAACAATCTGTTCTGATGAATCCATCAGCAGATAACATCGCGAAATTATTCGCAGCCATGATATTAGTTG
TTTTTTTTACTTGGGGATTTGAATGGCTAATCTTCAAGTTCAATGTAAACCTTGAACCTCATGATCAAGGCGATATTGGA
CCAACAATTGGAACGGCTACTTTAGCTGTATACTTAGTTTATGCCTTTCACTTTCTCAGTGAAAATCCTGAAGCATTAAA
TTTAAAGTTATTAACTAACTCTGGCTTTATATACAGCACAACTCTATTATTATTCTCATTAGAATGCATGAAGCTTAGAA
GACTTAAACAAAAATAA
>gi|387610477|ref|NC_017633.1|_1_3051
ATGAGATCTTATTTGATCTTGCGACTTGCTGGGCCAATGCAAGCCTGGGGGCAGCCGACCTTTGAAGGAACGCGACCTAC
CGGAAGATTTCCGACCCGAAGCGGGTTATTAGGGCTACTCGGGGCTTGTCTTGGGATCCAACGTGATGATACTTCTTCAT
TACAGGCGTTATCAGAGAGTGTGCAATTTGCAGTGCGCTGCGATGAACTCATTCTTGACGATCGTCGTGTGTCTGTAACG
GGGTTGCGTGATTACCATACAGTCCTTGGAGCGCGAGAAGATTACCGTGGTTTGAAAAGTCATGAAACGATTCAAACATG
GCGCGAATATTTATGTGATGCCTCCTTTACCGTCGCTCTCTGGTTAACACCACAGGCAACGATGGTTATGTCAGAACTTG
AAAAAGCAGTATTAAAGCCTCGGTATACACCGTATCTGGGGCGGAGGAGTTGTCCGCTAACACAACCGCTTTTTCTCGGG
ACATGTCAGGCATCGGATCCTCAGAAGGTGCTATTAAATTATGAGCCCGTTGGCGGCGATATTTATAGTGAGGAATCAGT
TGACGGGCATCATTTAAAATTTACGGTGCGCGACGAACCGATGATCACCTTGCCTCGACAATTTGCTTCCCGAGAATGGT
ATGTGATTAAAGGAGGTATGGATGTATCTCAGTAA
>NODE_292_length_28643_cov_169.041580_176_10
ATGAAAAATAACTTTCCGGCGCTGCTTTTGGGCACCGCCCTGATGATCACTTCGCCTGTGACAGTATATGCACAGTCACC
TGCCACACTCAGCTTTCCGCAGGGGGGGCAGTTCCGGCTCAGTATCAGTAATACCGATCCCAATATGATTTTTATTCCGG
GAGATAAAGTCACAGCCATCACAGCTCAGAACGGGATGCTGGCAGATAAACGACTGACGTCTGCCGGTGGGGTGCTGTTC
ACTTCCGTGGCTACCCGGGCCTTCACGCTGTATGTGGAAACGGCCCTGGGGCAAACCTTCTCTGTTGTGGCCACGCCCGT
CAAAGGTGAGGGGCGAGTCTACCGACTGATGAGTGCAGAACCTCCCTCACGGCCAGAAACCCGCCACTGGGAAACCGCTC
AGGCTTACGAAAAACTGCTCATCGCACTCAACCGGGCTGTGCTGACAGACACGATACCTGATGGCTATGGCGAGGTGAAA
CCGCTTGCGGACGGTATCAACGTACCGGGTGGGTTTTCCGCCACGCCGCAGAAAGCATGGTCGGGCGACAAGTTACGGGT
CGATAGTTATGAACTGCGCAATGCAAATACGTGGGGAGTGGCTCTGCGTGAGCAGGACTTCTGGAAGCCCGGAGTTCGTG
CCGTCATGTTTGACAGCAATGCACAGACCCTGATGGGCGGGGGACGGCTGACTGTCACCGTTATCCGTGAAAACGGGGAG
GGAACAGATGGCCAACGTTAA
>C260_92_89_88_22
ATGTTTAATTGTAAAGCAGTCATTTTTGATATGGACGGCGTCATCATTGATTCGGAAGGGTTATGGCGTGAGGCACAAAA
GGGAGCACTGGCAAGGTGGGGCGCATGTGTCAGTGACGAAGAGTGTATAAGACTGACTAAAGGTAAAAGGCTGGATGAGA
TTGCCCAAACCTGGTGTGAATATTGTCATTTACACATTGAACCCGCACTGTTGGAAAGTGAGATTCGCCGCCTGATCACT
ACGTTGATTGCCGGGACGGGCGAAGCGATGCCAGGCGTTCAGGACGTGTTATTTTTTTTGCGCCGGAGTGGCTATCAACT
GGCGCTGGCAACCTCTTCATCTTACCAGGTGATCGATGCTGTACTGACAAAACTCAATATTCAGCATTATTTTTCGGTGA
TTTGTAGTGCTGATGACGAAAAGCATGGGAAACCCCATCCGGCAGTTTATCTTTCTGCACTGCGAGAATTGCAACTGTCT
GCTGCAGATTGTTTGGTTATAGAGGACAGCGTGAGTGGTTTTCAGGCAGCACAGGCGGCAGGAATAAACACCATTGTGGT
ATCAGAAGATGCCCAACAAACCTGCTTTAATGCGGCGAGTGCAAGATATTTATCGATGAATGAATTACTGGCAGCGTTAG
CCGTAGCTGCGTAA
>400791_10_10_24
ATGAGCGATAAATTCGGCGAAGGGCGCGATCCGTATCTTTATCCTGGCCTTGATATCATGCGTAACCGGCTGAACATCCA
CCAGCAGCAGCGGCTGGAACAGGCCGCTTACGAAATGACGGCGCTGCGTGCTGCGACCATTGAGCTTGGTCCGCTGGTGC
GCGGTTTACCGCATTTGCGCACTATCCATCGCCAGCTGTATCAGGATATTTTCGACTGGGCGGGGCAACTGCGTGAAGTT
GATATTTATCAGGGCGATACGCCGTTCTGCCACTTTGCTTATATCGAAAAAGAGGGCAATGCCCTGATGCAGGATCTGGA
GGAAGAAGGTTATCTGGTTGGCCTGGAGAAAGCGAAGTTCGTCGAGCGGCTGGCGCATTACTATTGTGAAATCAACGTGC
TGCATCCCTTCCGTGTGGGAAGCGGACTGGCACAGCGGATCTTCTTCGAGCAACTGGCGATTCATGCCGGATATCAACTG
AGCTGGCAGGGTATCGAAAAAGAAGCCTGGAATCAGGCAAATCAGAGTGGGGCAATGGGGGATCTCACCGCGCTGCAGAT
GATATTTAGCAAAGTGGTAAGCGAAGCCGGGGAATCTGAGTAA
>gi|194425758|ref|NZ_AAJX02000001.1|_262_52
ATGGCACAGCTATATTTCTACTATTCCGCAATGAATGCGGGTAAGTCTACAGCATTGTTGCAATCTTCATACAATTACCA
GGAACGCGGCATGCGCACTGTCGTATATACGGCAGAAATTGATGATCGCTTTGGTGCCGGGAAAGTCAGTTCGCGTATAG
GTTTGTCATCGCCTGCAAAATTATTTAACCAAAATTCATCATTATTTGATGAGATTCGTGCGGAACATGAACAGCAGGCA
ATTCATTGCGTACTGGTTGATGAATGCCAGTTTTTAACCAGACAACAAGTATATGAATTATCGGAGGTTGTCGATCAACT
CGATATACCCGTACTTTGTTATGGTTTACGTACCGATTTTCGAGGTGAATTATTTATTGGCAGCCAATACTTACTGGCAT
GGTCCGACAAACTGGTTGAATTAAAAACCATCTGTTTTTGTGGCCGTAAAGCAAGCATGGTGCTGCGTCTTGATCAAGCA
GGCAGACCTTATAACGAAGGTGAGCAGGTGGTAATTGGTGGTAATGAACGATACGTTTCTGTATGCCGTAAACACTATAA
AGAGGCGTTACAAGTCGGCTCATTAACGGCTATTCAGGAAAGGCATCGCCACGATTAA
>2362_75_c53_52_45
ATGAACGGACAAATCTCAATTGTTCGACCGGGAGCATGTGACGATTGCGAGATACGAATGATTATTCGTCTGGCGAGGGG
GAAAACAATAACTGCTCTCATTACTCCAGAAAATCTCGCATTAGCATTAACCGGAAAGTCAGACCTGCCAGTAGAGCTAA
AGCTGCGAAATGTTGAGATTAAGGTGAAATAG
>200146_30_30_13
ATGGTAAATCGTGAAATAGTAATGGATTACATCCTTTCCTGTTTACAGGATTTGGTCGAAAACGGTGTGGAAATTAAGCC
CGACAGCGATCTCGTCAACGATCTTGGCCTGGAGTCGATCAAAGTGATGGATCTCTTAATGATGCTGGAAGACAGATTCG
ATATTTCCATTCCTATTAATATTCTGCTGGATGTCAAAACCCCTGCGCAATTAATGGAAACTCTACTTCCATGGCTGGAG
AATAAATAA
>gi|386612163|ref|NC_017641.1|_1_1448
ATGCTCCGTTTACTTCGTCATTATTTTTACTTTGTTCCCGCGCAGTTATCAAAAGCAAAAGGAATAGGTAAAAATATTCT
TCTCAAATTACAGTTAGTTATAAGGATTTCCTTAACTGCTTCTCCTCACCATCATGTTATTTTCGCCACATCATAA
>NODE_125_length_253247_cov_113.962402_82_133
ATGCGCATAGCTAAAATTGGGGTCATCGCCCTGTTCCTGTTTATGGCGTTAGGCGGAATTGGTGGCGTCATGCTCGCAGG
TTATACCTTTATTTTGCGTGCTGGCTAA
>102712_71_71_9
ATGAGGTATCGCAGCTGTACTCAGATAAAAACAGCCCCCGTTGCGGTTGCGGAGCGAAGGGGGCTGAAAAGGGGAATTAA
GGATGATTGTTATTATGGTGAACCAGAAGGTTATCCCTGTCTGTAA
>100329_80_80_17
ATGAATGGCACTATTTATCAGCGGATAGAAGACAATGCGCATTTCAGGGAGTTAGTCGAAAAACGGCAACGGTTTGCCAC
CATCCTGTCGATTATTATGCTGGCAGTTTATATCGGCTTTATTTTACTGATCGCCTTCGCGCCCGGCTGGCTGGGCACGC
CGCTGAATCCGAACACCAGCGTCACACGCGGTATTCCAATTGGTGTTGGAGTGATTGTGATCTCCTTTGTTCTCACCGGT
ATCTACATCTGGCGGGCGAACGGCGAATTCGACCGTCTTAATAATGAAGTCCTGCATGAGGTACAAGCATCATGA
>NODE_98_length_30848_cov_37.152393_78_23
ATGTCTATCACTAAAGATCAAATCATTGAAGCAGTTGCAGCTATGTCTGTAATGGACGTTGTAGAACTGATCTCTGCAAT
GGAAGAAAAATTCGGTGTTTCCGCTGCTGCTGCTGTAGCTGTAGCTGCTGGCCCGGTTGAAGCTGCTGAAGAAAAAACTG
AATTCGACGTAATTCTGAAAGCTGCTGGCGCTAACAAAGTTGCTGTTATCAAAGCAGTACGTGGCGCAACTGGCCTGGGT
CTGAAAGAAGCTAAAGACCTGGTAGAATCTGCACCGGCTGCTCTGAAAGAAGGCGTGAGCAAAGACGACGCAGAAGCACT
GAAAAAAGCTCTGGAAGAAGCTGGCGCTGAAGTTGAAGTTAAATAA
>400791_5_5_53
ATGATTTACATTGAACAGCTTGAATTAATCCATAAAAGTGGTGATGTGTTGTATCCAGTAAAAATAACCAGAAAATCATC
AGGAAAAACTGCCTTCCACCTTGTTCCATTCGGCTTAAATAAGACTCACGACCTTCTAGAGGTGGAAGATGCTTCAGAAG
CAATTCGGCTGGTGATTGATGAACGTCATTCCATTCGCTGCAGTACACTTACAGCAACTATTACGAATAAAAAGGGCAAG
CGAATTAAGCGGACAGGTATATACAGTATCAAGGGTGTTAACATAAAAGAATACAACGTCAGGTAA
>C260_92_47_46_6
ATGAATAATTCAATCCCAGAGAGATTTATTTTTCAATGTGCTTTGTTTAAAAATCTCGAGAGGGAGGTGTTCATGACGCA
TGGGTATGTTGATAGTCATATTATTGATCAGGCTTTACGCTTGCGTTTAAAAGATGAAACCAGTGTGATTCTTTCTGATC
TCTATCTGCAAATATTGCAGTACATTGAAATGCATAAGACTACACTAACGGATATCATTATTAATGACAGGGAATCCGTG
CTCTCTTAG
>302687_100_100_15
GTGGTAGCGGATCCTACCACGACTCTGCAGGTTAAAAACACTGGCAGTCTGAGTGTTAATCGGTATGGATGGATTAACAT
CTGGATGGCTATTTTAGGTCAATTCTTCACCCGATTTCCACTTTTTTTTGAATCGTGTCTCATTCTGTTAAAAACGTGGC
TGGAAATTTTTCCTGACAATGCCGGCATTCTGCGTATTTATCTTTTGCAATTTTCTGCCATTGTGGGGTATAAAACGCGG
CGCGCGGCTTAA
>NODE_155_length_26112_cov_188.582306_125_34
ATGTATCGCATTGGTGAGCTGGCAAAAATGGCGGAAGTAACACCTGACACGATTCGTTATTACGAAAAACAGCAGATGAT
GGAGCATGAAGTGCGTACTGAAGGCGGGTTTCGCCTGTATACCGAAAGCGATCTCCAGCGATTGAAATTTATCCGCCATG
CCAGACAACTAGGTTTCAGTCTGGAGTCGATCCGCGAGTTGCTGTCGATCCGCATCGATCCTGAACACCATACCTGTCAG
GAGTCAAAAGGCATTGTGCAGGAAAGATTGCAGGAAGTCGAAGCACGGATAGCCGAGTTGCAGAGTATGCAGCGTTCCTT
GCAACGCCTTAACGATGCCTGTTGTGGGACCGCCCATAGCAGTGTTTATTGTTCGATTCTTGAAGCTCTTGAACAAGGGG
CGAGTGGCGTTAAGAGTGGCTGTTGA
>gi|387610477|ref|NC_017633.1|_1_781
ATGGCCAGAGCGCGTGGACGAGGTCGTCGCGATCTCAAGTCCGAAATCAACATTGTACCGTTGCTGGACGTACTGCTGGT
GCTGTTGCTGATCTTTATGGCGACAGCGCCCATCATCACCCAGAGCGTGGAGGTCGATCTGCCAGACGCTACTGAATCAC
AGGCGGTGAGCAGTAACGATAATCCGCCAGTGATTGTTGAAGTGTCTGGTATTGGTCAGTACACCGTGGTGGTTGAGAAA
GATCGCCTGGAGCGTTTACCACCAGAGCAGGTGGTGGCGGAAGTGTCCAGCCGTTTCAAGGCCAACCCGAAAACGGTCTT
TCTGATCGGTGGCGCAAAAGATGTGCCTTACGATGAAATAATTAAAGCACTGAACTTGTTACATAGTGCGGGTGTGAAAT
CGGTTGGTTTAATGACGCAGCCTATCTAA
>401140_17_17_50
ATGAGGGTTAAACGCTGGTTGTTGGCAGGTATTGCATTGTGCCTTTTAACCGGTATGCGTGACCCTTTTAAACCGCCGGA
AGATCTATGCCGGATTAGCGAACTTAGCCAGTGGCGCTATCAGGGGATGGTAGGGCGAGGCGAGCGCATCATCGGTGTAA
TAAAAGACGGGCAAAAGAAATGGCGACGGGTGCAGCAAAACGATGTGCTGGAAAACGGCTGGACAATTTTACAGCTGACG
CCAGACGTACTAACGCTGGGTACCGGGACAAACTGCGAACCGCCACAATGGTTGTGGCAACGGCAAGGAGATACAAATGA
AGCAATGGATAGCCGCACTACTGTTGATGCTGATACCCGGCGTACAGGCGGCAAAGCCGCAAAAAGTGACGCTGATGGTG
GATGA
>302053_60_60_27
ATGGAAGTACAGTGTCCGACCTGTCATCAGTTCATTGAATTATACGGTGATCGTACATATTGTGAGCATTGCCAACAGAA
TGTGGTATTTCAGGCGTTGTGCCCGGACTGCCACCAACCGTTACAGATATTAAAAGCCTGCGGTGCGGTGGATTACTTCT
GCCAGCATGGCCACGGTTTGATCTCTAAAAAGCGTGTGGAATTTGTGCCGGTTTAG
>302687_1_1_18
ATGAAAAACGTAAAAACCCTCATCGCTGCGGCGATTTTAAGCTCCATGTCATTTGCCAGCTTTGCGGCTGTCGAAGTTCA
GTCAACGCCAGAAGGCCAACAAAAAGTCGGTACAATCAGTGCTAACGCGGGGACAAATCTGGGATCGCTGGAAGAGCAGC
TGGCGCAAAAAGCGGATGAGATGGGCGCAAAATCTTTCCGTATTACTTCTGTAACCGGTCCGAATACCCTCCATGGAACA
GCAGTAATTTATAAATAA
>TW10828_c12_12_206
ATGAACAGTACACACCACTATGAGCAGTTGATTGAAATTTTTAATAGCTGCTTTGCCGATGAATTTAATACCCGTCTGAT
TAAAGGCGACGACGAACCGATCTATCTTCCTGCTGATGCGGAAGTACCGTATAACCGAATTGTCTTTGCCCACGGCTTTT
ATGCCAGCGCAATTCATGAGATTTCGCACTGGTGTATTGCCGGAAAAGCGCGCCGTGAGCTGGTTGATTTCGGCTACTGG
TATTGCCCGGATGGGCGTGATGCCCAAACGCAAAGCCAGTTTGAAGATGTTGAAGTGAAGCCGCAGGCACTCGACTGGTT
GTTCTGTGTGGCGGCGGGATATCCGTTTAACGTCAGTTGCGACAATCTGGAAGGCGACTTCGAACCGGATCGTGTGGTGT
TTCAACGGCGGGTACATGCGCAGGTGATGGATTACCTAGCAAACGGCATTCCTGAACGCCCGGCACGCTTCATTAAAGCA
CTACAAAATTATTATCACACGCCGGAACTTACGGCGGAACAGTTCCCGTGGCCGGAAGCGCTCAACTAA
>2854350_4_3_31
ATGGCGCATATACAACTGGTCAAACAAACCTCTTCCGGATTACTTCTCCCGGCGACGCCGGAGAGTTGCGATTTTTTGCA
TCAAATCAAAATAGGTGAGTGGATACACGCAGACTTTAAGCGGGTGCGTAACTACGCATTCCACAAGCGTTTTTTCAAAC
TCCTGCAACTGGGATTCGATTACTGGACTCCGGTCGGTGGGGCGATCACGCCTCGCGAACGAAAACTGGTATCAGGCTTC
GTTGATTACCTGTGCGAATCAGTAGGTCGGGAACACACTCCAGCCCTGAGTGATGCCGCAGAGCAATACCTTAATACAGT
TGCGACATGCAGAACCCGGGATACGGCATTGCTAAAGTCGTTTGACGCTTTCCGCGAGTGGGTAACCATTCAGGCCGGAT
TTTACACCGAGCATATTTATCCTGATGGTAGTCGTGGGCGCAGGGCAAAATCTATCGCATTTGCGAACATGGACGAAACC
GAGTTTCAGCAGGTTTATAAATCTGTACTGAATGTGCTGTGGAACTGGATCCTGTTCCGTAAATTTTCCTCTCCGGAGGA
AGTCGAAAATGTGGCCGCGCAGTTACTGGAGTTTGCGTAA
>102651_11_11_76
ATGATTTTTCTCATGACGAAAGATTCTTTTCTTTTACAGGGCTTTTGGCAGTTGAAAGATAATCACGAAATGATAAAAAT
CAATTCCCTGTCAGAGATCAAAAAAGTAGGCAATAAACCCTTCAAGGTTATCATTGATACCTATCACAATCATATCCTTG
ATGAAGAAGCGATTAAATTTCTGGAGAAATTAGATGCCGAGAGAATTATTGTTTTGGCACCTTATCACATCAGTAAACTA
AAAGCTAAAGCGCCTATTTATTTTGTTAGCCGCAAAGAAAGTATCAAAAATCTTCTTGAGATTACTTATGGTAAACACTT
GCCCCATAAGAATTCACAATTATGTTTTTCACATAATCAGTTCAAAATTATGCAACTGATTCTGAAAAATAAAAATGAAA
GCAATATCACGTCGACGCTCAATATTTCGCAACAAACATTAAAGATTCAGAAATTCAACATTATGTACAAGCTGAAACTA
AGACGTATGAGCGACATCGTCACCCTGGGTATCACATCTTATTTTTAG
>Jurua_18_11_277_75_100
ATGCACGCAGATACCGCGACCCGCCAGCACTGGATGTCCGTACTGGCGCACAGCCAACCGGCTGAACTGGCAGCCCGCCT
GAAAGCACTGAACATCACCGCCGACTATGAGGTTATCCGCGCCGCCGAAACCGGCCTGGTGCAGATTCAGGCGCGGATGG
GCGGCACCGGCGAACGCTTTTTTGCCGGCGACGCCACGCTCACCCGCGCCGCCGTACGCCTGACTGACGGCACGCTCGGC
TACAGCTGGGTGCTGGGGCGCGACAAACAGCACGCCGAACGCTGCGCGCTGATTGACGCGCTGATGCAGCAATCTCGCTA
TTTTCAAAACTTATCAGAAACCCTTATTGCCCCGCTGGACGCTGACCGTATGGCACGCATTGCCGCACGCCAGGCCGAAG
TGAACGCCAGCCGGGTCGACTTCTTTACGATGGTTCGCGGAGACAACGCATGA
>BCE002_MS12_108_8_178
ATGAAGCTCTACATCGCTAACTGTTCACGTCAGCCGCACACGTTCAACTACAAACTCCCCGAAAAAACGCAGTCGTTCGG
TGTGACAATTCCGTCCGGACGTCAGCATATGATCGAAAATCAGTCCGATATTATCGACCACATCATCCGACAGCATGAGC
CTTACGGATTCCAGCGTTGTGACAAGGTGGACAAGAATTTTTCCGGTATCTGCTATTCCATCGATAAACCTGTGAGTGTC
GGTCGCATTGAGGATTGCGCGGAGCAGAAAACGGAAAATCTGGAATCCATGTCAGAGGAAATTCTCGCGGCCAGCGCCGT
ATCGCTGAATAACGCAGTGGATCAGGCAGTGATTCAGAGCGGCGAAAAACCTCAACCTGGCGGTATTGAGATGGAAATCA
CCGGGGAAGCGATCAACACCGAACAGGAAAATCCGCCCAGCACAAAGCGAAATATTAAGGTTAAAAAATAA
>gi|194430597|ref|NZ_AAJX02000099.1|_164_2
ATGCAAGTTTCAGTTGAAACCACTCAAGGCCTTGGCCGCCGTGTAACGATTACTATCGCTGCTGACAGCATCGAGACCGC
TGTTAAAAGCGAGCTGGTCAACGTTGCGAAAAAAGTACGTATTGACGGCTTCCGCAAAGGCAAAGTGCCAATGAATATCG
TTGCTCAGCGTTATGGCGCGTCTGTACGCCAGGACGTTCTGGGTGACCTGATGAGCCGTAACTTCATTGACGCCATCATT
AAAGAAAAAATCAATCCGGCTGGCGCACCGACTTATGTTCCGGGCGAATACAAGCTGGGTGAAGACTTCACTTACTCTGT
AGAGTTTGAAGTTTATCCGGAAGTTGAACTGCAGGGTCTGGAAGCGATCGAAGTTGAAAAACCGATCGTTGAAGTGACCG
ACGCTGACGTTGACGGCATGCTGGATACTCTGCGTAAACAGCAGGCGACCTGGAAAGAAAAAGACGGCGCTGTTGAAGCA
GAAGACCGCGTAACCATCGACTTCACCGGTTCTGTAGACGGCGAAGAGTTCGAAGGCGGTAAAGCGTCTGATTTCGTACT
GGCGATGGGCCAGGGTCGTATGATCCCGGGCTTTGAAGACGGTATCAAAGGCCACAAAGCTGGCGAAGAGTTCACCATCG
ACGTGACCTTCCCGGAAGAATACCACGCAGAAAACCTGAAAGGTAAAGCAGCGAAATTCGCTATCAACCTGAAGAAAGTT
GAAGAGCGTGAACTGCCGGAACTGACTGCAGAATTCATCAAACGTTTCGGCGTTGAAGATGGTTCCGTAGAAGGTCTGCG
CGCTGAAGTGCGTAAAAACATGGAGCGCGAGCTGAAGAGCGCCATCCGTAACCGCGTTAAGTCTCAGGCGATCGAAGGTC
TGGTAAAAGCTAACGACATCGACGTACCGGCTGCGCTGATCGACAGCGAAATCGACGTTCTGCGTCGCCAGGCTGCACAG
CGTTTCGGTGGCAACGAAAAACAAGCTCTGGAACTGCCGCGCGAACTGTTCGAAGAACAGGCTAAACGCCGCGTAGTTGT
TGGCCTGCTGCTGGGCGAAGTTATCCGCACCAACGAGCTGAAAGCTGACGAAGAGCGCGTGAAAGGCCTGATCGAAGAGA
TGGCTTCTGCGTACGAAGATCCGAAAGAAGTTATCGAGTTCTACAGCAAAAACAAAGAACTGATGGACAACATGCGCAAT
GTTGCTCTGGAAGAACAGGCTGTTGAAGCTGTACTGGCGAAAGCGAAAGTGACTGAAAAAGAAACCACTTTCAACGAGCT
GATGAACCAGCAGGCGTAA
>gi|157154711|ref|NC_009801.1|_1_3463
ATGAACAAAGAAATTTTGGCTGTAGTTGAAGCCGTATCCAATGAAAAGGCGCTACCTCGCGAGAAGATTTTCGAAGCATT
GGAAAGCGCGCTGGCGACAGCAACAAAGAAAAAATATGAACAAGAGATCGACGTCCGCGTACAGATCGATCGCAAAAGCG
GTGATTTTGACACCTTCCGTCGCTGGTTAGTTGTTGATGAAGTCACCCAGCCGACCAAGGAAATCACCCTTGAAGCCGCA
CGTTATGAAGATGAAAGCCTGAACCTGGGCGATTACGTTGAAGATCAGATTGAGTCTGTTACCTTTGACCGTATCACTAC
CCAGACGGCAAAACAGGTTATCGTGCAGAAAGTGCGTGAAGCCGAACGTGCGATGGTGGTTGATCAGTTCCGTGAACACG
AAGGTGAAATCATCACCGGCGTGGTGAAAAAAGTAAACCGCGACAACATCTCTCTGGATCTGGGCAACAATGCTGAAGCC
GTGATCCTGCGCGAAGATATGCTGCCGCGTGAAAACTTCCGCCCTGGCGACCGCGTTCGTGGCGTGCTCTATTCCGTTCG
CCCGGAAGCGCGTGGCGCGCAACTGTTCGTCACTCGTTCCAAGCCGGAAATGCTGATCGAACTGTTCCGTATTGAAGTGC
CAGAAATCGGCGAAGAAGTGATTGAAATTAAAGCAGCGGCTCGCGATCCGGGTTCTCGTGCGAAAATCGCGGTGAAAACC
AACGATAAACGTATCGATCCGGTAGGTGCCTGTGTAGGTATGCGTGGCGCGCGTGTTCAGGCGGTTTCTACTGAACTGGG
CGGCGAGCGTATCGATATCGTCCTGTGGGATGATAACCCGGCGCAGTTTGTGATTAACGCAATGGCACCGGCAGACGTTG
CTTCTATCGTGGTGGATGAAGATAAACACACCATGGATATCGCCGTTGAAGCCGGTAACCTGGCGCAGGCGATTGGCCGT
AACGGTCAGAACGTGCGTCTGGCTTCGCAGCTGAGCGGTTGGGAACTCAACGTGATGACCGTTGACGACCTGCAGGCTAA
GCATCAGGCGGAAGCGCACGCAGCGATCGACACCTTCACCAAATATCTCGACATCGACGAAGACTTCGCGACTGTTCTGG
TAGAAGAAGGCTTCTCGACGCTGGAAGAACTGGCCTATGTGCCGATGAAAGAGCTGTTGGAAATCGAAGGCCTTGATGAG
CCGACCGTTGAAGCACTGCGCGAGCGTGCTAAAAATGCACTGGCCACCATTGCACAGGCCCAGGAAGAAAGCCTCGGTGA
TAACAAACCGGCTGACGATCTGCTGAACCTTGAAGGGGTAGATCGTGATTTGGCATTCAAACTGGCCGCCCGTGGCGTTT
GTACGCTGGAAGATCTCGCCGAACAGGGCATTGATGATCTGGCTGATATCGAAGGGTTGACCGACGAAAAAGCCGGAGCA
CTGATTATGGCTGCCCGTAATATTTGCTGGTTCGGTGACGAAGCGTAA
>BCE002_MS12_108_8_191
ATGGAAAATTTTGCAAATAAGTTAAAAATACACACAGAGCATGTTGCAAAAATGGGGGTGTTTTGTACAACTGAAGAAAC
GACAAAACAAGCACTCATTATGCCATTACTAGATATTCTTGGTTTTACTCCGTATGATCCAAGAAAAGTCAAAGCTGAGT
ATAGTGCTGACTTCCCCGGGGTTAAGGCTAATGAACGGGTTGATTACGCTTTATTTTGTCATGATGTTCCTGTGATGTTC
ATTGAGGCGAAATCGTTTTCAGAACAAATTGATAATCACTGCCCACAGCTATCAAGATATTTTAATTCAACACCGGAAGT
TACTATATCAGCCATTACAAATGGTGTTGAATGGCGTTTTTTTACGGATTTGAAACAAAAAAACATAATGGATTCAACGC
CGTTTTTAAAATTAAGAATGGATTCTCTAACTCACTCCGATATTACACAATTATTTCGTTTTCGTTATGATAAATTCAAA
CCAGAGGCTTTACGGACACTGGCTGAAGAAAGTGTTTATTTGAATTCATTTACTAAAACAATCAGTTCTAGTCTTCGTGA
AGTTGATCTGGAGTTTGTTCGATATGTTGCTAGTCGTTCAAATATTGAGAGGCAACTTAATCAGAGATTTCTTGAGTTCG
TGACTCCATTAGTTAAACAGGCCGTTGAGCGCGCTGTTAGCGCAATGGTGGTTTCCGGGCTATCTACACAACCGGTAGAG
CAAACTAAAGAAAATGATGCAACGGATACACAAGTTAATAACGCCATTGTTGATGAAGAAAACCCCAACATAATAACCAC
AGCCAAAGAATTGGAGCTATTTGAAAGGGTAAAACAAATCATACAAACAGAAGATAATATAGAATATAAAGATACTGAGT
CATATTTCGGTGTACTATTGAATGGTAAAACTAATAGATGGCTGTTAAGATTTTATGATAAAAAATCTTCATTTATAACT
TTACCTATTTCGCTTAGTGAAGTTCAGTTGAATGAAATAAGACGAGCTCGACTTGATACGGATGGTAAAAGGATACATAT
AACTAATCCGGAAGATATACTTCGCATATCTGGTTTGATTCTGGATTCATACGAGTATGTTAAAAATGATGATAATTTCC
GCCGAGGGTCCAGAGTGAGCAGTTTAGAAGAGGTTGAATAA
>402290_19_19_31
GTGAACATATATATCGGGTGGCTTTTCAAATTAATCCCTTTGATTATGGGATTAATTTGCATCGCGTTAGGTGGCTTTGT
GCTGGAAAGTTCAGGGCAAAGCGAGTATTTCGTCGCGGGTCATGTGCTGATTTCTCTGGCGGCCATATGCCTGGCATTAT
TCACTACCGCATTTATTATCATTTCGCAGCTCACGCGCGGCGTTAATACGTTTTACAATACATTGTTCCCCATTATTGGC
TATGCGGGGTCAATTATCACCATGATATGGGGTTGGGCACTGTTAGCAGGCAATGATGTGATGGCAGACGAGTTTGTCGC
CGGCCATGTTATTTTCGGCGTTGGTATGATTGCCGCCTGTGTATCGACGGTGGCAGCGTCATCCGGTCACTTTCTGCTCA
TTCCCAAAAATGCAGCGGGGAGCAAGAGCGATGGAACGCCGGTACAGGCTTATTCTTCATTAATCGGTAATTGCCTCATT
GCCGTTCCCGTTTTACTCACCCTGCTCGGTTTCATTTGGTCTATTACGCTGTTACGTAGTGCTGACATAACTCCGCATTA
TGTCGCGGGTCACGTATTGCTTGGGTTAACCGCAATCTGTGCCTGTCTAATTGGCCTTGTTGCCACAATTGTCCATCAAA
CACGTAATACGTTTTCAACTAAAGAACACTGGCTGTGGTGTTATTGGGTTATTTTTCTCGGCTCAATCACGGTACTGCAG
GGGATATACGTCTTAGTCAGTTCCGATGCAAGCGCCCGACTGGCTCCCGGCATTATTCTTATTTGCCTCGGAATGATCTG
TTACAGCATATTCTCAAAAGTCTGGCTACTGGCACTGGTATGGAGACGTACCTGTTCGTTAGCCAACAGAATACCGATGA
TTCCCGTCTTCACCTGCCTGTTTTGCCTTTTCCTGGCATCGTTTCTTGCGGAAATGGCGCAGACCGACATGGGATATTTT
ATTCCTTCGCGGGTTTTGGTCGGTTTAGGAGCGGTATGCTTTACGTTGTTCTCAATCGTTTCAATATTAGAAGCAGGTTC
TGCTAAAAAATAA
>TW14425_c28_28_13
ATGGACCGCATTATTCAATCACCGGGTAAATACATCCAGGGCGCTGATGTGATTAATCGTCTGGGCGAATACCTGAAGCC
GCTGGCAGAACGCTGGTTAGTGGTGGGTGACAAATTTGTTTTAGGTTTTGCTCAATCCACTGTCGAGAAAAGCTTTAAAG
ATGCTGGACTGGTAGTAGAAATTGCGCCGTTTGGCGGTGAATGTTCGCAAAATGAGATCGACCGTCTGCGTGGCATCGCG
GAGACTGCGCAGTGTGGCGCAATTCTCGGTATCGGTGGCGGAAAAACCCTCGATACTGCCAAAGCACTGGCACATTTCAT
GGGTGTTCCGGTAGCGATCGCACCGACTATCGCCTCTACCGATGCACCGTGCAGCGCATTGTCTGTTATCTACACCGATG
AGGGTGAGTTTGACCGCTATCTGCTGTTGCCAAATAACCCGAATATGGTCATTGTCGACACCAAAATCGTCGCGGGCGCA
CCTGCACGTCTGTTAGCAGCGGGTATCGGCGATGCGCTGGCAACCTGGTTTGAAGCGCGTGCTTGCTCTCGTAGCGGCGC
GACCACCATGGCGGGCGGCAAGTGCACCCAGGCGGCGCTGGCACTGGCTGAACTGTGCTACAACACCCTGCTGGAAGAAG
GCGAAAAAGCGATGCTTGCCGCCGAACAGCATGTAGTAACCCCGGCGCTGGAGCGCGTGATTGAAGCGAACACCTATTTG
AGCGGCGTTGGTTTTGAAAGCGGCGGGCTGGCGGCGGCTCACGCGGTGCATAACGGCCTGACCGCTATCCCGGACGCGCA
TCACTATTATCACGGTGAAAAAGTGGCATTTGGTACGCTGACGCAGCTGGTTCTGGAAAACGCACCGGTTGAGGAAATCG
AAACCGTAGCTGCACTTAGCCATGCGGTAGGTTTGCCAATAACTCTCGCTCAACTGGATATTAAAGAAGATGTCCCGGCG
AAAATGCGAATTGTGGCAGAAGCGGCATGTGCAGAAGGTGAAACCATTCACAACATGCCTGGCGGCGCGACGCCAGATCA
GGTTTACGCCGCTCTGCTGGTAGCCGACCAGTACGGTCAGCGTTTCCTGCAAGAGTGGGAATAA
>TW10828_c9_9_11
ATGAACCTAGCAATTCAGATCTTAGCCTCTTACCCGCCATCCGGCAAGGAGAAAGGCTATGAAGCACAACCCTCTGGTGG
TGTGTCTGCTCATTATCTGCATTACGATTCTGACATTCACACTCCTGACCCGACAAACGCTCTACGAACTGCGGTTCCGG
GACGGTGA
>BCE019_MS_13_279_23_3
ATGGATTCAGAAACAGTTCACGAAACGGCCAGGTCTGGCGCTGGCAGCGTACCGGACACAGGGCTGTTAATCTGGAAATC
CGTGGATTCTGGATGGAGGCTGCTGAGGCGTGGTGTCAGGCCGCCGGAATTGCTCCCCGGGCGGACTGGCGACGATTTGC
CCGGCTACGCGCAGAACGATGCCGGAAATATGGACGGAAGGAATAAATAA
>gi|386612163|ref|NC_017641.1|_1_799
ATGAATGAGTTCAAGAGGTGTATGCGCGTGTTTAGTCATTCTCCCTTTAAAGTACGGTTAATGCTGCTCTCTATGTTGTG
CGATATGGTCAACAACAAACCGCAGCAAGATAAACCTTCCGATAAATAG
>401091_28_28_13
ATGCTGGAATCAATAATTAATCTGGTATCGAGTGGCGCAGTTGACAGCCACACACCGCAAACTGCCGTTGCTGCCGTGCT
GTGTGCCGCAATGATTGGGCTGTTTAGTTGA
>302687_77_77_14
ATGCACATCAATCGCTATGCCTGCATGAACGCGAAAACCCATCGCGGCTTGTTGTTCATGTATGCATGTTTGCTGGGGGC
GATGATGTGTTTTATGGATACCCCGGTCAGGACGTTGTCATGA
>NODE_49_length_201267_cov_54.602562_41_57
ATGACATTTAAAAATTTACGTTATGGATTATCCAGCAGTGTCGTTTTGGCTGCCTCATTGTTCAGCGTACCCTCTTATGC
GGCAACAGACAGCATTGGGCTGACCGTGATTACTACCGTAGAAATAGGTACTTGTACTGCTACATTAGTAAATGACTCTG
ATCAGGACATTTCTGTTGTTGACTTTGGCGATGTATATATTTCTGAAATCAATGCCAAGACCAAAGTTAAAACATTCAAA
CTCAAATTCAAAGACTGTGCGGGTATCCCCAATAAAAAAGCACAAATAAAATTAACCAAGCGAGCCACATGCGAAGGTAC
TGCTAATGACGGTGCGGGGTTCGCAAATGGATCCACAGCCGCAGATAAAGCAAGTGCCGTCGCCGTTGAAGTCTGGAGCA
CCGAAACTCCGGCAACAGGGAGCGCAACACAATTTAGTTGTGTGACACCAGCATCTCAAGAGGTCACTATCTCCAATGCA
GCCAACGCGGTTGTTTATTATCCGATGAGTGCTCGACTGGTCGTCGAAAAAAATAAAACCGTAAGCAATGTCACTGCGGG
TAAATTTTCTGCACCTGCCACATTTACAGTAACCTATAACTAA
>gi|191166889|ref|NZ_AAJT02000021.1|_269_40
ATGATGTTGCAACTTTGTGCAACCATGTTAAATGTGACCTGCGTAGCAAGCTTAAAAATGAATGAAATGTTAATAAAAGA
AATCGATATGACAGGGATTAAAAAAATAACTCAGACTTTTTCTCTGCGGCAGTTAACATTTTTGAAAGGTGCAACCGCAA
AAAATGTGAGAGAGTGCAACCTGATGAAAAATAGTGTCGCTGAGCACTAA
>gi|157154711|ref|NC_009801.1|_1_3830
ATGTCCGGTAAAATGACTGGTATCGTAAAATGGTTCAACGCTGACAAAGGCTTCGGCTTCATCACTCCTGACGATGGCTC
TAAAGACGTGTTCGTACACTTCTCTGCTATCCAGAACGATGGTTACAAATCTCTGGACGAAGGTCAGAAAGTGTCCTTCA
CCATCGAAAGCGGCGCTAAAGGCCCGGCAGCTGGTAACGTAACCAGCCTGTAA
>ctg7180000007304_49_101
ATGAATTCGACAATCTGGCTGGCGCTTGCCCTGGTTTTGGTACTGGAAGGTTTAGGGCCGATGCTTTACCCGAAGGCATG
GAAGAAGATGATCTCTGCGATGACCAATTTGCCCGATAATATTTTACGTCGTTTTGGCGGTGGACTTGTGGTTGCGGGCG
TTGTGGTCTACTACATGTTGAGGAAAACGATTGGCTGA
>gi|157154711|ref|NC_009801.1|_1_3752
ATGACGCATCTGGAACTGGTTCCCGTCCCGCCTGTCGCGCAACTGGCGGGCGTGAGCCAGCATTATGGAAAAACCGTTGC
GCTGAACAATATCACACTCGATATTCCGGCCCGTTGCATGGTCGGGCTGATTGGCCCGGACGGCGTCGGGAAGTCGAGCT
TGTTGTCGTTGATTTCCGGTGCCCGCGTCATTGAACAGGGCAATGTGATGGTGCTGGGCGGCGATATGCGCGACCCGAAG
CATCGCCGCGACGTCTGCCCGCGCATCGCCTGGATGCCGCAGGGGCTGGGCAAAAATCTCTACCACACCTTATCGGTGTA
TGAAAATGTCGATTTTTTCGCTCGCTTGTTCGGTCACGATAAAGCGGAGCGGGAAGTCCGAATTAATGAGCTGCTGACCA
GCACCGGGTTAGCACCGTTTCGCGATCGTCCGGCAGGTAAACTCTCCGGCGGGATGAAGCAAAAACTGGGGCTGTGCTGC
GCGTTAATCCACGACCCGGAACTGTTGATCCTTGATGAGCCAACAACGGGGGTTGACCCGCTCTCCCGCGCCCAGTTCTG
GGATCTGATCGACAGTATTCGCCAGCGGCAGAGCAATATGAGCGTGCTGGTCGCCACCGCCTATATGGAAGAGGCCGAAC
GCTTCGACTGGCTGGTAGCGATGAATGCCGGAGAAGTGCTGGCAACTGGCAGCGCCGAAGAGCTGCGGCAGCAAACGCAA
AGCGCCACGCTGGAAGAGGCGTTTATAAATCTGTTACCGCAAGCGCAACGCCAGGCGCATCAGGCGGTAGTGATCCCACC
GTATCAACCTGAAAATGCAGAGATTGCCATCGAAGCGCGCGATCTGACCATGCGTTTTGGTTCCTTCGTTGCCGTTGATC
ACGTCAATTTCCGCATTCCACGCGGGGAGATTTTTGGTTTTCTTGGATCGAACGGCTGCGGTAAATCCACCACCATGAAA
ATGCTCACCGGACTGCTGCCCGCCAGCGAAGGTGAGGCGTGGCTGTTTGGGCAACCGGTTGATCCAAAAGATATCGATAC
CCGCCGTCGGGTGGGCTATATGTCGCAGGCGTTTTCGCTCTATAACGAACTCACCGTGCGGCAAAACCTTGAGTTACATG
CCCGTTTGTTTCACATCCCGGAAGCGGAAATTCCCGCGCGAGTGGCTGAAATGAGCGAGCGTTTTAAGCTCAACGACGTT
GAAGATGTTCTGCCGGAGTCATTGCCGCTCGGCATTCGCCAGCGGCTTTCGCTGGCGGTGGCGGTGATTCATCGCCCGGA
GATGTTAATCCTCGATGAACCTACTTCTGGCGTCGATCCGGTGGCGAGGGATATGTTCTGGCAGTTGATGGTCGATCTCT
CGCGCCAGGACAAAGTAACCATTTTTATCTCCACCCACTTTATGAACGAAGCGGAACGTTGCGACCGCATCTCACTGATG
CACGCCGGAAAAGTGCTCGCCAGCGGTACACCGCAGGAACTGGTTGAGAAACGCGGAGCCGCCAGTCTGGAAGAGGCATT
TATCGCCTATTTGCAGGAAGCGGCAGGACAGAGCAACGAAGCCGAAGCGCCGCCCGTGATACACGACACCACCCACGCGC
CGCGTCAGGGATTTAGCCTGCGCCGTCTGTTTAGCTACAGCCGCCGCGAAGCACTGGAACTGCGACGCGATCCGGTACGT
TCGACGCTGGCGCTGATGGGAACAGTGATCCTGATGCTGATAATGGGTTACGGCATCAGTATGGATGTGGAAAACCTGCG
CTTTGCGGTGCTCGACCGCGACCAGACCGTCAGTAGCCAGGCGTGGACGCTCAATCTCTCCGGTTCCCGTTACTTTATCG
AACAGCCGCCGCTCACCAGTTATGACGAGCTTGATCGTCGGATGCGTGCGGGCGATATAACGGTGGCAATTGAGATCCCT
CCCAATTTCGGGCGCGATATCGCGCGTGGTACGCCTGTGGAACTCGGCGTCTGGATCGACGGAGCGATGCCGAGCCGTGC
CGAAACGGTAAAAGGTTACGTGCAGGCAATGCACCAGAGCTGGCTACAGGATGTGGCGAGCCGACAATCCACACCCGCCA
GCCAAAGCGGGCTGATGAATATTGAGACGCGCTATCGCTATAACCCGGACGTAAAAAGCCTGCCAGCGATTGTTCCGGCG
GTGATCCCGCTTCTGCTGATGATGATCCCGTCAATGCTAAGCGCCCTTAGCGTGGTGCGGGAAAAAGAGCTTGGGTCGAT
TATCAACCTTTACGTGACCCCCACCACGCGTAGTGAATTTTTGCTTGGTAAACAGTTGCCATACATCGCGCTGGGGATGC
TGAACTTTTTCCTGCTCTGCGGCCTGTCGGTGTTTGTGTTTGGCGTACCGCATAAAGGCAGTTTCCTGACGCTCACCCTG
GCGGCGCTGCTGTATATCATCATTGCCACCGGAATGGGGCTGCTGATCTCCACCTTTATGAAAAGCCAGATTGCCGCCAT
TTTCGGAACGGCGATTATCACGTTGATCCCGGCGACACAGTTTTCCGGGATGATCGATCCGGTAGCTTCGCTGGAAGGGC
CTGGACGTTGGATCGGCGAGGTTTACCCGACCAGTCATTTTCTGACTATCGCCCGCGGAACGTTCTCGAAAGCGCTGGAT
CTGACTGATTTGTGGCAACTTTTTATCCCGTTGCTGATAGCCATCCCGCTGGTGATGGGCTTAAGTATCCTGCTGCTGAA
AAAACAGGAGGGATGA
>100329_335_335_4
ATGAATGAGAACAAAATAAAAAGGCTGGAGCAACTGTTACAGGCACGCCAACGGGAGTTTGCCACTAAATGGGGACGTGC
CGCGCTGCCACATGAACGCCTAACCTATTTTCCACTTGAAGACCTCATTAAAAATAATGGCAAAAAAATCAGGTCTGATA
AGAAACACTTCTTAGAATGCAATGAAGACAAATAA
>BCE019_MS_13_326_70_61
ATGAGTATGTTGGTCGTGGTCACTGAAAATGTACCTCCGCGCTTACGAGGCAGATTAGCCATCTGGTTGTTGGAGGTACG
TGCAGGGGTATATGTAGGTGATGTATCCGCAAAAATTCGTGAAATGATCTGGGAACAAATAGCTGGACTGGCGGAAGAAG
GCAATGTAGTGATGGCATGGGCAACGAATACGGAATCGGGATTTGAGTTCCAGACATTTGGGGTAAACAGGCGTACCCCG
GTAGATTTGGATGGTTTAAGGTTGGTATCTTTTTTACCTGTTTGA
>TW10598_hyb_c79_79_24
ATGGCAACAATGGACAGTAAATATATTCAGCACCTCAGGAAAATAGGTGCTGTGCTGCTCAGGCTGATAAGCAGAACATT
AAAATTATTTCCTTTTGGTCTTGTAATAGTGCCCGTTATATTATTTTATTTTGCACCTGACAGTTTTCTCGCTGAAATTA
TTCATGAATGGAAGAAGGCAGATATATCAGAACAAGTGACACTTGTCAGATTATATCTGAAGGTGACATTTACATGTGTG
TTTATGGCTGTTTTTCTCAATTATCTTTTTTCTGATGAGTTCATGCCTGTAAATAGCAGAAAGTGA
>Jurua_18_11_250_48_21
ATGATTACCCCACAGGAAGCACGACAGCGCACCCGAACCCTTGTTGAACACTATGTCAACGAGTGTGAATGCCGCGACCT
CACCGATGTGAAGCACGTCCTGACGGCGCTAATCAGCATGACCGCTCAGGCCATTGTGGCGACCAACGGAAAGGCGGCTG
CCCTGCAGGTACTGGTGAACACACTCACCCACACGGCAGAGCATGAGGTGCCGTACCGGATGGAAACCACTGCAGAAGGC
GGCCTGCACATCACCGTCAGCCGGAAGCACTGA
>NODE_19_length_421291_cov_175.735733_16_187
ATGGAAAAAGAGCAGCTGATTGAAATAGCCAATACGATAATGCCGTTTGGCAAATACAAAGGGCGTCGCTTAATCGACCT
GCCGGAGGAGTATCTGCTGTGGTTTGCCCGCAAAGATGAGTTCCCGGCAGGGAAGCTCGGTGAGCTAATGCAAATCACGC
TGCTGATTAAAACCGAGGGGCTGACGCAACTGGTCCAGCCCCTGAAGCGTCCGCTTTAA
>TW14425_c2_2_514
ATGCGAATTGAAGTCACCATAGCGAAAACTTCTCCATTGCCAGCTGGGGCTATTGACGCCCTGGCTGGCGAACTTTCCCG
CCGTATTCAGTATGCGTTTCCTGATAATGAAGGCCACGTATCGGTACGTTATGCCGCAGCGAATAATTTATCGGTTATTG
GCGCAACAAAAGAAGATAAACAGCGCATTAGCGAAATTCTCCAGGAAACGTGGGAAAGCGCCGATGACTGGTTTGTCAGC
GAATAA
>gi|157154711|ref|NC_009801.1|_1_4368
ATGATTAACGTACAAAACGTCAGTAAAACCTTCATCCTGCACCAGCAAAACGGCGTGCGCCTGCCCGTCTTACAACGTGC
CTCGCTCACCGTCAACGCGGGCGAATGCGTGGTGCTCCACGGCCATTCCGGCAGCGGCAAATCAACCTTGCTGCGCTCGC
TGTACGCCAACTATCTGCCCGACGAAGGGCAAATCCAGATCAAACACGGTGACGAATGGGTCGATCTGGTCACCGCGCCA
GCGCGCAAAGTGGTGGAGATCCGCAAAACCACCGTCGGCTGGGTGAGCCAGTTTCTGCGCGTCATCCCGCGTATTTCAGC
ACTGGAAGTGGTGATGCAGCCGCTGCTCGATACCGGCGTTCCGCGTGAAGCCTGCGCCGCTAAAGCCGCGCGTCTGCTCA
CCCGCCTGAACGTGCCGGAACGCCTGTGGCACCTGGCGCCATCAACCTTTTCCGGTGGCGAACAGCAGCGCGTCAACATC
GCCCGCGGCTTTATCGTCGACTACCCCATTCTGCTGCTCGACGAACCTACCGCCTCGCTGGACGCCAAAAACAGCGCCGC
CGTAGTCGAGCTGATTCGCGAAGCCAAAACCCGTGGCGCGGCCATCGTCGGCATCTTCCATGACGAAGCCGTACGTAATG
ACGTCGCCGACCGCTTGCACCCAATGGGAGCCTCTGCATGA
>ctg7180000007306_51_9
ATGATGACCAGCCAGACTCACCCCTGTGATCCCTCTGCCAGCACTGCTTCTGGTATGTGGAATGCGTGCCTCCCCGCCCG
GGGAGGCATCAGCCTGAAACCGGAGCATTTCCGGCAACTTCTGGCAGATAAACCCGATACGGGCTTTCTGGAAATTCATG
CAGAGAATTATCTCTGTGCCGGGGGGCCTTTCCACCAGGCGCTGACGGCCCTGTGTGAATGCTATCCCCTGTCCATTCAC
GGGGTGGGGATGTCCATCGGTGGAGAACAACCGCTGAATACCGCACATCTGCAGCGGGTGGCGGCCCTGGTTGACCGCTA
TCAGCCGCATTCATTTTCAGAGCATCTGGCCTGGTCCACGCATGATGATATTTTTCTGAATGATCTCCTGCCGTTACCGT
ACACACAGGCCACGCTGAACCGGGTATGTGAACATATCGATCAGGTCCAGAATACGCTGCGTCGCCAGATATTGCTCGAG
AATCCGGCCACCTATGTTGAATTCTCTACCTCCACCTTCAGTGAGACCGATTTTATCCGTGAGGTGATCCACCGTACCGG
CTGCGGACTGTTGCTCGATGTGAATAACCTCTATATCAGCAGCGTGAATCACAATCGCGATCCGTACCAGATGTTGCATC
AACTGCCCCTGGACCGGGTGAGGGAAATCCATCTTGCAGGCTATACCGAAAGCCAGGACGGCGTCGGTGCCCGCCTGCTT
ATTGACAGTCATGATAGCCCGGTGACGGTGCCAGTCTGGCAGCTTTATGAGTCCGCCCTCACCGGCACAGGTGCGGTCGC
CACCCTGATCGAATGGGATGCCAGTATCCCCCCGCTCAGCGTCCTGCTCGGTGAGGCAGCAATGGCAGAAAACAGAATGA
AAGAAGGAGCCAGGCATGCAAAACAGTCTGTACCAGGCACTGCTTGA
>103573_24_24_36
ATGTACCACATTCCCGGCGTGTTATCGCCACAGGACGTCGCTCGTTTTCGCGAACAACTGGAACAAGCCGAATGGGTGGA
TGGACGCGTCACCACCGGCGCACAAGGTGCGCAAGTTAAGAACAATCAACAGGTCGACACCCGCAGCACGTTATACGCCG
CCCTGCAAAATGAGGTGCTGAACGCGGTTAACCAACATGCTTTATTCTTTGCCGCGGCCTTGCCGCGTACCCTTTCCACG
CCGCTGTTTAATCGCTATCAGAACAATGAAACCTATGGTTTCCATGTGGATGGCGCAGTACGCAGCCATCCACAAAACGG
CTGGATGCGTACTGACCTTTCTGCCACGCTGTTTTTAAGCGATCCACAAAGCTACGACGGCGGCGAACTGGTCGTTAATG
ACACCTTCGGACAACATCGGGTAAAACTCCCGGCAGGCGATCTCGTGTTGTATCCCTCCAGCAGCCTGCATTGCGTGACA
CCCGTAACCCGCGGCGTACGAGTGGCATCATTTATGTGGATCCAGTCGATGATCCGCGATGATAAAAAGCGCGCCATGCT
GTTTGAACTGGACAACAATATTCAGTCGCTGAAAAGCCGCTACGGCGAAAGTGAAGAGATCCTGTCGCTGCTTAATCTTT
ATCATAATCTGCTGCGGGAATGGTCGGAGATCTGA
>302687_12_12_14
ATGCAGTGGCAAACTAAACTTCCGCTGATCGCCATTTTGCGCGGCATTAAGCCCGACGAGGCGCTGGCGCATGTTGGCGC
GGTGATTGACGCCGGGTTCGACGCGGTTGAAATCCCGCTGAATTCCCCACAATGGGAGCAAAGCATTCCCGCCATCGTTG
ATGCGTATGGCGACAAGGCGTTGATTGGCGCAGGTACGGTACTGAAACCTGAACAGGTCGATGCGCTCGCCAGGATGGGC
TGTCAGCTCATCGTTACGCCCAATATCCATAGTGAAGTGATCCGCCGTGCGGTGGGCTACGGCATGACCGTCTGCCCCGG
CTGCGCGACGGCGACCGAAGCCTTTACCGCGCTCGAAGCGGGCGCGCAGGCGCTGAAAATATTTCCGTCATCGGCTTTTG
GTCCGCAATACATCAAAGCGTTAAAAGCGGTATTGCCATCGGACATCGCAGTCTTTGCCGTTGGCGGCGTGACGCCAGAA
AACCTGGCGCAGTGGATAGACGCAGGTTGTGCTGGGGCGGGCTTAGGCAGCGATCTCTATCGCGCCGGGCAGTCCGTAGA
ACGCACCGCGCAGCAGGCAGCAGCATTTGTTAAGGCGTATCGAGAGGCAGTGCAATGA
>103573_23_23_69
ATGACCTGGTCTCGTCGCCAGTTTCTCACCGGCGTCGGCGTGCTGGCAGCCGTCAGCGGCACCGCAGGGCGCGTGGTGGC
GAAAACGTTGAATATCAATGGGGTGCGTTACGGCATGGTGCATGACGAGTCGTTATGCATCGGCTGTACCGCCTGTATGG
ATGCTTGTCGGGAAGTGAACAAGGTGCCGGAAGGCGTCTCGCGCCTGACGATTATTCGTAGCGAGCCGCAGGGCGAATTT
CCTGATGTGAAATATCGCTTCTTCCGTAAGTCTTGCCAGCACTGCGATCATGCGCCGTGCGTTGACGTCTGCCCGACCGG
TGCGTCTTTTCGTGATGCCGCTAGCGGGATTGTCGATGTTAATCCTGATCTCTGCGTCGGTTGTCAGTACTGCATCGCCG
CCTGTCCGTACCGCGTGCGCTTTATCCATCCGGTCACGAAGACGGCGGACAAATGCGATTTCTGCCGTAAAACCAATTTG
CAGGCCGGTAAGCTGCCCGCGTGCGTTGAGGCTTGCCCGACGAAGGCGCTGACGTTTGGCAATCTGGACGATCCTAACAG
TGAGATTTCGCAACTGCTGCGCCAGAAGCCTACTTACCGCTACAAGCTGGCGCTGGGAACCAAACCGAAGCTGTACCGCG
TACCGTTTAAATACGGGGAGGTGAGCCAATGA
>400791_44_44_14
ATGAAGAAATTCTTCAGACATTTTCTTTTTTTAATTCTGTGCTTGAGTTGTTATACCGCGAGTGCTGGCACTGATGATAA
CGTAGGATATATTGTTGGGAATAGTTACGGCGTTGGTCCGTCAGATCAAAAATGGAGAGAAACGGGGCCGAATGGCGATG
CTACTGTCATATTCAGATATGCAACAAGTACAAATAATTTAGTTTTCTACAAACCGACGCAGCTTGGACCTACAGGTGTA
AAATTACAGTGGAGTCAGTTAGATACCGCTTCTGGTGGTGGTTTTCTTTATTGCAACAGAAGTGATAGCACAAGTGGTAG
CGCAATGCGTATTGAAAATGCAATGGTTGACTCAGGTAAAATGTATGGCTCCCATAAATTATTTAATACATCAGTTCCTG
GTTTGTATTACACATTATTAATTTCAAACATGTGGTCAGCTTACGGTACCGTAACTAACGTTAGTTCACCTGGGATATAC
ATTGGTGACTCTGCAGAACAATATTTTTCGTGGTATAATCCAAGCGAAGACGTGTTATATTGGAGTTGCAATAATGCGAA
TAGCACCCGTAAATACTGGGCTGTAGGTGGTATTTATCAGACCCTTACAATTGAATTCTATACAGATACAAACTTTGATC
CAACAGTAACTCAACAGATCAAATTATCCAGCTCATCAAATTATCTGTATTCATTTAAAGCCTATGGCGCAGGCCAAGGT
ATAAATGAGCATAGTTATTTTATCAAAATCGATTTCGATCTGCTCAATGTCAAGTTGACTAATCCCACTTGTTTTACCGC
TATGCTTAGTGGAACTTCTGTGACTGGTTCTACGGTAAAAATGGGTGAATATAGTGCAGAACAAATCAGAAACGGTGCCA
CACCGGTTCCTTTTGATATTTCACTTCAAAACTGCGTTCGTGTGACTAATATTGAGACAAAATTAGTTTCAACAAAGGTT
GGTACTGAAAACGGGCAACTCCTTGGTAATACTCTCACAGGTAATGACGCAGCAAAAGGAGTCGGTGTACTCATAGAAGG
TTTAGCAACTAGTAAAAATCCTCTAATGACATTGAAACCTAATGATTCAAATTCTGTTTATAAAGATTACGACCCGAGAG
GCAAAGACGATACAACAGGAGGAGTTTACCCGGATCAAGATACAGGTATAACATACCCTCTCCATTTCCAGGCCACGCTA
CAACAGGATGGAACTATACCAATAGAAGCTGGTGAGTTTAAAGCCACCAGTACTTTCCAGGTAACCTACCCTTAA
>103338_63_63_4
ATGAAATTAAATATATTTACTAAATCTATGATTGGTATGGGGCTGGTGTGTTCCGCTCTGCCAGCATTGGCAATGGAAGC
ATGGAATAACCAACAAGGTGGTAATAAATATCAGGTTATTTTCGATGGCAAAATTTATGAAAATGCCTGGTGGGTTTCTT
CTACAAATTGCCCGGGAAAAGCGAAAGCAAATGATGCAACTAACCCGTGGCGTTTAAAGCGTACCGCAACAGCTGCTGAA
ATTAGTCAGTTTGGCAATACACTTTCCTGCGAAAAGAGCGGCAGCTCATCTTCTTCAAATTCAAATACGCCTGCATCCAA
TACGCCGGCTAATGGCGGTTCGGCTACACCAGCACAGGGCACTGTTCCGTCTAATTCTTCTGTAGTTGCCTGGAATAAAC
AGCAGGGCGGTCAGACCTGGTATGTCGTCTTTAATGGTGCGGTATATAAAAATGCCTGGTGGGTAGCCTCTTCTAACTGT
CCGGGTGATGCGAAAAGCAATGATGCCAGCAACCCATGGCGTTATGTTCGTGCCGCTACGGCAACGGAAATCTCAGAAAC
CAGTAATCCACAGTCCTGTACTTCAGCACCACAGCCTTCACCGGATGTGAAACCGGCACCGGACGTTAAACCGGCTCCTG
ATGTTCAGCCAGCCCCAGCTGATAAGTCAAACGACAACTATGCTGTAGTAGCCTGGAAAGGTCAGGAAGGTTCTTCTACA
TGGTACGTTATCTATAACGGCGGCATTTATAAGAACGCCTGGTGGGTAGGCGCGGCAAATTGCCCAGGCGATGCGAAAGA
AAACGATGCCAGTAACCCATGGCGTTATGTTCGCGCGGCAACGGCAACAGAAATCAGCCAGTATGGTAACCCTGGCTCCT
GTTCCGTTAAGCCGGATAATAATGGCGGTGCTGTGACTCCGGTTGATCCAACTCCGGAAACACCGGTGACCCCAACTCCG
GATAACAGCGAGCCATCAACACCAGCGGATAGCGTTAACGATTACTCATTGCAAGCGTGGAGCGGCCAGGAAGGTAGCGA
AATTTACCATGTTATTTTCAATGGTAATGTTTACAAGAACGCCTGGTGGGTTGGGTCTAAAGATTGCCCACGGGGTACCA
GCGCTGAAAACTCCAATAACCCATGGCGTCTCGAGCGTACAGCTACCGCTGCGGAATTGAGTCAGTACGGTAACCCGACT
ACCTGTGAAATTGATAACGGCGGCGTCATTGTTGCGGATGGTTTCCAGGCCAGCAAAGCGTACAGCGCGGACAGCATCGT
AGATTATAACGATGCACATTATAAAACTTCTGTCGATCAAGACGCATGGGGCTTTGTCCCGGGCGGCGATAACCCGTGGA
AGAAATACGAACCGGCGAAAGCATGGTCCGCATCCACTGTGTACGTGAAAGGTGATCGCGTTGTTGTTGATGGGCAGGCT
TATGAAGCGCTGTTCTGGACGCAAAGTGACAACCCTGCTCTGGTGGCGAACCAAAACGCCACCGGTAGCAATAGCCGCCC
GTGGAAGCCGTTAGGTAAGGCTCAGAGCTATAGCAACGAAGAGCTGAATAATGCGCCGCAGTTTAATCCAGAAACGCTTT
ATGCCAGCGATACGCTGATTCGCTTTAACGGTGTGAACTACATTTCTCAGAGTAAAGTGCAGAAAGTTTCTCCTTCTGAC
AGCAACCCGTGGCGTGTTTTTGTTGACTGGACCGGAACCAAAGAGCGCGTAGGTACGCCGAAGAAAGCGTGGCCGAAACA
CGTTTATGCACCGTATGTCGACTTTACGCTGAATACGATCCCGGATCTGGCTGCGCTGGCTAAGAATCATAACGTCAACC
ACTTCACGCTGGCGTTTGTGGTGAGTAAAGATGCGAACACCTGTCTGCCGACATGGGGTACCGCTTACGGTATGCAGAAT
TACGCTCAGTACAGCAAAATCAAAGCTCTGCGTGAGGCTGGCGGCGATGTGATGCTGTCTATCGGTGGTGCTAACAACGC
TCCGCTGGCTGCTTCCTGTAAGAACGTAGACGATCTGATGCAGCATTATTATGACATCGTTGATAACCTGAACCTCAAAG
TCCTGGACTTCGATATCGAAGGCACCTGGGTTGCGGATCAGGCATCTATTGAACGTCGTAACCTTGCTGTGAAGAAAGTG
CAGGATAAATGGAAGTCAGAAGGCAAAGATATTGCTATCTGGTACACCTTGCCAATTCTGCCGACTGGCCTGACGCCGGA
AGGGATGAATGTCCTGAGCGATGCCAAAGCGAAAGGTGTTGAGCTGGCGGGTGTGAACGTGATGACAATGGACTACGGTA
ACGCGATTTGTCAGTCTGCAAATACCGAAGGCCAGAACATTCACGGTAAGTGTGCAACGTCTGCGATTGCCAACCTGCAT
TCACAATTGAAAGGCCTCCATCCCAATAAGAGCGATGCAGAAATTGACGCTATGATGGGTACCACGCCGATGGTTGGCGT
GAACGACGTTCAGGGCGAGGTGTTCTATCTCTCTGATGCTCGTCTGGTCATGCAGGATGCGCAGAAGCGTAATCTCGGTA
TGGTTGGTATCTGGTCAATCGCGCGCGACCTGCCGGGCGGCACTAACCTGTCTCCGGAATTCCACGGCCTGACTAAAGAA
CAGGCACCGAAGTACGCATTTAGCGAAATCTTCGCGCCGTTTACTAAGCAATAA
>NODE_40_length_84594_cov_130.654984_16_26
GTGCACAATTATTTAAGGCTTAAAGATAAAATAAAAAACGTATTTTTAGGGTTGTATATATTGCAGTTATTTAATTATAT
CGCGCCATTGGTAATTATCCCTATCCTGATAAAATATATTGGGTTGGGGGAATATGGGGAATTGGTCTATATTACATCTA
TTTATCAAATAGTGGCTTTGATTATTGATTTTGGCTTTACTTACACAGGACCTGTGGTTGCTGCGAGACATAGATGTGAG
ACCCAAAATTTACAGCGCTATTACTCAATAGTTGTTCTTTTAAAATCATTGCTTTTTATAATTGCATTAACATGTGTATT
TTTATTGTGCAGATTAAATATAGTCCACTTGTCATTTTTTGGGTTTTTGTCAATTTTTCTATGCACTATTGGTAATATAT
TATCGCCCAATTGGTTTTTGCAGGGGATTGGTGATTTTAAAAAACTTTCATACTCACAAGTAATAGTGAGAATAACATTG
TTTATCATACTTCTTGTTTATGTCTGTAGTGGCGGAGATAATGTTTTTATCCTAAGTTTTTTGCAAAATGCAACATTACT
CATATGCTGTATATACTTATGGCCAAATATTCATATTAGCCATGTTGTTCATCTTAAACCTAATGAATGCATTGTGGAAT
TTAAGAAGGCAGGAAATGTTTTTATTGGCGTAATAGGTACGATTGGTTACAATGGTCTAATTCCTGTGTTAATTGGAAAC
CTTTGCGGTAATACGAGTCTTGGTGTTTTTTCAATCGTTCAAAAAATGACAACAGCATGTCAAAGTCTAATTAATCCAAT
ATCACAGTATATGTTATCTCAAGTTTCAGAAATTAAACCTCAAGATAAACTGTTTTATTATAGAATTAAAAAAAGTTTTT
TTGTGCATTTAACAATTAGCATAATTGCATGTTTATGTTATATGGGGTTAGGGCAATATGTGGCGACTTTTATAGGTAAA
GTTGACGTTTCATTTGTTATTATTTTATTTGCGTCAATAATTACCATTTTTTCATCTTTAAATAATGTCCTTGGTATACA
GTTTCTTATACCGACAGATAATGTAAAAATACTACGAAGTATAAATGTTATGGCGGGAATTATTGTTGTTAGTTTGTCCT
GGCTGTTAATATCACGCTTTGACATTCTGGGGGGGGTTTTATTAAACCTAATTGGTGAGTTTCTTGTATTCAGTATGCTA
GCTTTTATTGCCCATCGAAAGTGGGGAGCGAGAGTATAA
>ENVIRA_8_11_c29_29_19
ATGAAGCTGATACGCGGCATACATAATCTCAGCCAGGCCCCGCAAGAAGGGTGTGTGCTGACTATTGGTAATTTCGACGG
CGTGCATCGCGGTCATCGCGCGCTGTTACAGGGCTTGCAGGAAGAAGGGCGCAAGCGCAACTTACCGGTGATGGTGATGC
TTTTTGAACCTCAACCACTGGAACTGTTTGCTACCGATAAAGCCCCGGCACGGCTGACCCGGCTGCGGGAAAAACTGCGT
TACCTTGCAGAGTGTGGCGTTGATTACGTGCTGTGCGTGCGTTTCGACAGGCGTTTCGCGGCGTTAACCGCGCAAAATTT
CATCAGCGATCTTCTGGTGAAGCATTTGCGCGTAAAATTTCTTGCCGTAGGTGATGATTTCCGCTTTGGCGCTGGTCGTG
AAGGCGATTTCTTGTTATTACAGAAAGCTGGCATGGAATACGGCTTCGATATCACCAGTACGCAAACTTTTTGCGAAGGT
GGCGTGCGTATCAGCAGCACCGCTGTGCGTCAGGCGCTGGCGGATGACAATCTGGCTCTGGCAGAAAGTTTACTGGGGCA
CCCGTTTGCCATCTCCGGGCGTGTAGTCCACGGTGATGAATTAGGGCGCACTATAGGTTTCCCGACGGCGAATGTACCGC
TACGCCGTCAGGTTTCCCCGGTGAAAGGGGTTTATGCGGTAGAAGTGCTGGGCCTCGGTGAAAAGCCGTTACCCGGCGTG
GCAAACATTGGAACACGCCCAACGGTTGCCGGTATTCGCCAGCAGCTGGAAGTGCATTTGTTAGATGTTGCAATGGACCT
TTACGGTCGCCATATACAAGTAGTGCTGCGTAAAAAAATACGCAATGAGCAGCGATTTGCGTCGCTGGACGAACTGAAAG
CGCAGATTGCGCGTGATGAATTAACCGCCCGCGAATTTTTTGGGCTAACAAAACCGGCTTAA
>TW10828_c16_16_140
ATGGCAACAATAAAAGATGTAGCGAAACGAGCAAACGTTTCCACTACAACTGTGTCACACGTAATCAACAAAACACGTTT
CGTCGCTGAAGAAACGCGCAACGCCGTGTGGGCAGCGATTAAAGAATTACACTACTCCCCTAGCGCGGTGGCGCGTAGCC
TGAAGGTTAACCACACCAAGTCTATCGGTTTGCTGGCGACCAGCAGCGAAGCGGCCTATTTTGCCGAGATCATTGAAGCG
GTTGAAAAAAATTGCTTCCAGAAAGGTTACACCCTGATTCTGGGTAATGCGTGGAACAATCTTGAGAAACAGCGGGCTTA
TCTGTCGATGATGGCGCAAAAACGCGTCGATGGTCTGCTGGTGATGTGTTCTGAGTACCCAGAGCCGTTGCTGGCGATGC
TGGAAGAGTATCGCCATATCCCAATGGTGGTGATGGACTGGGGTGAAGCAAAAGCTGACTTCACCGATGCGGTCATTGAT
AACGCGTTCGAAGGCGGCTACATGGCCGGGCGTTATCTGATTGAACGCGGTCACCGCGAAATCGGCGTCATCCCCGGCCC
GCTGGAACGTAACACCGGCGCAGGCCGCCTTGCCGGTTTTATGAAGGCGATGGAAGAAGCGATGATCAAGGTGCCGGAAA
GCTGGATTGTTCAGGGTGACTTTGAACCCGAATCTGGTTATCGCGCCATGCAGCAAATACTGTCGCAGCCGCATCGCCCT
ACTGCCGTCTTCTGTGGTGGCGATATCATGGCAATGGGCGCACTTTGTGCTGCTGATGAAATGGGTCTGCGCGTCCCGCA
GGATGTTTCGCTGATCGGTTATGATAACGTGCGCAACGCCCGCTATTTTACGCCGGCGCTGACCACGATCCACCAGCCAA
AAGATTCGCTGGGTGAAACAGCGTTCAACATGCTGTTGGATCGTATCGTCAACAAACGTGAAGAACCGCAGTCCATTGAA
GTGCATCCGCGCTTGATTGAACGCCGCTCCGTGGCTGACGGCCCGTTCCGCGACTATCGTCGTTAA
>gi|194429145|ref|NZ_AAJX02000028.1|_235_50
ATGTCTCATATCAATTACAACCACTTGTATTACTTCTGGCATGTCTATAAAGAAGGTTCCGTGGTTGGCGCAGCGGAGGC
GCTTTATTTAACTCCACAAACCATTACCGGACAGATTCGAGCGCTGGAAGAGCGCCTGCAAGGCAAATTATTTAAACGCA
AGGGACGTGGTCTCGAACCCAGCGAGCTGGGAGAACTGGTCTATCGCTATGCCGATAAAATGTTCACCTTAAGCCAGGAA
ATGCTGGATATTGTGAACTATCGCAAAGAATCCAATTTATTGTTTGACGTTGGTGTGGCTGATGCACTTTCCAAACGCCT
GGTCAGTAGCGTACTTAACGCCGCAGTGGTAGAAGGCGAGCCCATTCATCTTCGCTGCTTCGAATCCACCCACGAAATGC
TGCTGGAGCAATTAAGTCAGCATAAACTGGATATGATCATTTCTGACTGTCCGATAGACTCTACGCAGCAGGAAGGCCTG
TTCTCCGTGAGAATTGGCGAATGTGGCGTGAGTTTCTGGTGTACAAATCCACCACCAGAAAAACCGTTCCCGGCTTGTCT
GGAAGAACGGCGACTTTTGATTCCTGGGCGACGTTCAATGTTAGGGCGCAAATTGCTTAACTGGTTTAACTCCCAGGGAT
TAAACGTAGAAATCCTCGGCGAGTTTGATGATGCCGCGTTGATGAAAGCTTTTGGTGCGATGCACAATGCAATCTTCGTT
GCCCCAACGCTTTATGCATATGACTTTTATGCCGATAAAACTGTCGTAGAAATTGGTCGCGTCGAGAATGTGATGGAAGA
GTACCATGCTATTTTTGCTGAGCGGATGATTCAGCACCCGGCGGTACAGCGAATCTGCAATACGGATTATTCTGCGCTTT
TTAGTCCAGCGGCGCGTTAA
>NODE_126_length_58674_cov_51.469082_108_19
ATGTTTCCACAATGCAAATTTTCCCGCGAGTTTCTACATCCTCGCTACTGGCTCACATGGTTTGGGCTTGGTGTACTCTG
GCTTTGGGTACAGCTTCCTTATCCTGTTCTCTGCTTTCTCGGCACGCGTATTGGCGCAATGGCGCGACCATTCCTGAAAC
GTCGTGAATCTATCGCCCGTAAAAACCTGGAACTTTGTTTCCCGCAGCATTCTGCGGAAGAACGCGAGAAGATGATTGCC
GAAAACTTTCGTTCACTCGGCATGGCGCTGGTAGAAACCGGCATGGCATGGTTCTGGCCCGACAGTCGCGTACGTAAATG
GTTTGATGTTGAAGGGTTGGATAACCTTAAACGCGCACAAATGCAAAATCGCGGCGTAATGGTTGTCGGCGTCCATTTTA
TGTCGCTGGAACTGGGCGGCCGCGTGATGGGACTGTGCCAACCAATGATGGCTACCTATCGTCCACATAATAATCAGCTG
ATGGAATGGGTGCAGACCCGTGGGCGCATGCGCTCTAACAAAGCGATGATCGGCAGAAATAATCTGCGCGGCATTGTCGG
TGCACTGAAGAAAGGTGAAGCGGTATGGTTTGCTCCCGATCAGGATTATGGTCGTAAAGGCAGCTCCTTCGCGCCGTTCT
TTGCGGTGGAAAATGTCGCCACAACCAATGGCACCTATGTTCTCTCCCGTCTCTCTGGCGCAGCCATGTTGACCGTAACG
ATGGTAAGAAAAGCGGATTACAGCGGATATCGTTTGTTCATCACCCCAGAGATGGAAGGCTACCCGACAGATGAAAATCA
AGCCGCTGCCTATATGAACAAGATTATCGAGAAAGAGATCATGCGCGCACCGGAGCAGTACCTCTGGATCCACCGTCGCT
TTAAAACGCGCCCGGTGGGAGAATCGTCGTTGTACATTTAA
>NODE_236_length_18997_cov_134.007584_147_21
ATGATTCAGATACGTTTTGGCGATAATTTTATTTACCTGGAAACTAATAAGTTAATTCCATCTAAGGAATTATTAGAAAA
CGTAAAGCGAAGCCATAAATATCATCAAATAGTTACCTCTATCGAAAGCTTAGGTATTATTGAACCAATAATAGTATTCT
ATGACAAAGATAAAGATGTCACTAAGATACTTGATGGCCATTTAAGGGTTGAGGCTTTAAAAGACTTAGGTATAGAAAAA
GCTCCATGTATACTTTCGAGCATAGATGATGCTTTCACTCCTAACAAACAAGTGAATCATATAAATGTAGTTGAAGAACA
TAGAATGATAATTAAGTCTCTGGCAAAAGTATCAATTGAAAAACTTAGTGCTGCTTTGGGCATATCTGTTGATGCCATAA
AAGATAAAGCGAATGTGATGAACGGCATAGATCCAAGTGTAATTGCGAAACTTTCTGATAAACCTATACCTAAGGCTACA
TTTGACGTTTTGAGGAAAATGAAGCCAATTCGCCAAATTGAAGCAGTCGGTACAATGATTAATTTTGATAATTATAGTAA
AAAATTTGCAATGAGCATCTTGGATGCAACACCGGCATCGATGATAGTAAATAAAGGGAAAAACACTCCCTATAAAAAGG
ACATAAAAAAAACCATACTTCGTCTGGAACAAGAAATGGCAACAACTTCGGAAGAAACGAAAAAGCTTCAAACCGAGTAT
GGTTCAGATATGTTGAAATTCGTTATAATCCAGTCATATATTAATAAATTACTTGGCAATTCTAAAGTTCTTCATTGGTT
CTTAGAAAACGAGGTTGATTATCTTAATGAGTTAAAAAGAATTTCTAGAATAAATTCTTTGGATGATAAGACTCTTACTG
AAAACAGCAAGTCATAG
>TW10828_c9_9_16
ATGAACATTACCCCGTTTCCGACGCTTTCGCCGGCAACTATAGATGCCATAAATGTTATCGGACAGTGGCTGGCGCAGGA
TGATTTCTCCGGTGAGGTGCCGTATCAGGCCGATTGCGTGATCCTTGCAGGCAATGCGGTTATGCCGACTATCGACGCGG
CATGTAAGATTGCTCGCGATCAGCAAATTCCTTTACTGATTAGTGGTGGTATCGGTCACTCGACAACTTTTTTGTATAGC
GCCATCGCACAGCATCCGCACTACAACACTATCCGCACCACTGGCAGAGCAGAAGCGACCATCCTGGCGGATATCGCTCA
TCAGTTCTGGCACATTCCGCATGAAAAAATCTGGATTGAAGACCAGTCAACAAACTGCGGTGAAAACGCACGCTTTAGCA
TCGCGCTATTGAAACAGGCCGTAGAACGAGTTCATACGGCTATCGTTGTTCAGGACCCCACCATGCAGCGGCGCACGATG
GCGACGTTCCGCCGTATGACTGGGGACAATCCCGATGCACCACGCTGGTTAAGTTATCCCGGATTCGTTCCTCAGTTAGG
AAATAACGCAGACAGTGTAATCTTTATTAATCAGTTACAAGGATTATGGCCGGTTGAGCGTTATCTCTCACTACTCACTG
GCGAGCTGCCGCGTTTACGCGATGATAGCGATGGCTACGGTCCCCGCGGGCGAGATTTTATCGTTCACGTTGATTTTCCG
GCAGAAGTCATCCATGCATGGCAAACGCTGAAACATGATGCGGTGCTCATCGAGGCGATGGAAAGTCGCTCGTTACGTTA
A
>NODE_119_length_20797_cov_38.585037_89_9
ATGGCAGTTGTTAAATGTAAACCGACATCTCCGGGTCGTCGCCACGTAGTTAAAGTGGTTAACCCTGAGCTGCACAAGGG
CAAACCTTTTGCTCCGTTGCTGGAAAAAAACAGCAAATCCGGTGGTCGTAACAACAATGGCCGTATCACCACTCGTCATA
TCGGTGGTGGCCACAAGCAGGCTTACCGTATTGTTGACTTCAAACGCAACAAAGACGGTATCCCGGCAGTTGTTGAACGT
CTTGAGTACGATCCGAACCGTTCCGCGAACATCGCGCTGGTTCTGTACAAAGACGGTGAACGCCGTTACATCCTGGCCCC
TAAAGGCCTGAAAGCTGGCGACCAGATTCAGTCTGGCGTTGATGCTGCAATCAAACCAGGTAACACCCTGCCGATGCGCA
ACATCCCGGTTGGTTCTACTGTTCATAACGTAGAAATGAAACCAGGTAAAGGCGGTCAGCTGGCACGTTCCGCTGGTACT
TACGTTCAGATCGTTGCTCGTGATGGTGCTTATGTCACCCTGCGTCTGCGTTCTGGTGAAATGCGTAAAGTAGAAGCAGA
CTGCCGTGCAACTCTGGGCGAAGTTGGCAATGCTGAGCATATGCTGCGCGTTCTGGGTAAAGCAGGTGCTGCACGCTGGC
GTGGTGTTCGTCCGACCGTTCGCGGTACCGCGATGAACCCGGTAGACCACCCACATGGTGGTGGTGAAGGTCGTAACTTT
GGTAAGCACCCGGTAACTCCGTGGGGCGTTCAGACCAAAGGTAAGAAGACCCGCAGCAACAAGCGTACTGATAAATTCAT
CGTACGTCGCCGTAGCAAATAA
>102771_139_139_115
ATGTCTGAATTTGATGCCCAGCGCGTTGCCGAACGTATTGATATTGTGTTAGATATCCTTGTGGCAGGCGATTACCACTC
TGCGATCCATAATCTCGAGATACTTAAAGCAGAACTCTTGCGCCAGGTTGCTGAATCTACGCCAGACATCCCGAAGGCAC
CGTGGGAGATTTAA
>401150_133_133_11
ATGCGCATTACTATTTACACTCGTAACGATTGCGTTCAGTGCCACGCCACCAAACGGGCGATGGAAAACCGGGGCTTTGA
TTTTGAAATGATTAATGTCGATCGCGTTCCTGAAGCGGCAGAAGCGTTGCGTGCTCAGGGCTTTCGTCAGTTGCCGGTAG
TGATTGCTGGCGATCTTAGCTGGTCTGGTTTCCGTCCGGACATGATTAACCGTCTGCATCCAGCGCCACACGCGGCCAGT
GCATGA
>402290_18_18_50
ATGGAATTTTCGTTTTCACCCAAACTTCTTGTTGTTGCTGTCGCCGCCGCTCTTCCTCTCATGGCCAGCGCAGCAGATAC
CCCGTCAACTGCCACCGCACGCAAAGGCTTTGCCGGATACGATCACCCAAACCAGTATCCACAGAACGCTGCAATTTATT
GA
>gi|323976902|gb|AEHW01000010.1|_55_75
ATGCCGAGTCTTGAGGAATTAGCCGAACAGCACAGTTCGCAGCTCTCATCCGTTCTTAAATCCGCAGTTGAAACCATCTC
GTCAGACCAGGAAATCACGTTCAGGCTCTATGTCCGGCAGGTTCTGCCGCTGGATGGTTTTGTCTATTGGGTTAATGCGG
AAATCATCAGTTGCGATGAACTGTGTCGCCTGAATATTGAGTCACCAACTCGTCTGAAAATCAAAGGCAGCCTGCATCGT
CAGGTTATTGCAATTCAGGACGAGTCTGTCTCGAAGGATGTGAACAACATTATTTTCACGCCTGTTCAGCAGGTTGATGA
TTTTAATGTGGAAAATCCCGATGCGATCTATCTCGGTGAGTACGGCGGCGTCCAGTTCGCTTTTTCACGAATGGAGAGCC
GTTATCAGCAGTCGGGTATTTTTCATTATCGAGGCATGGCGATTTTACCAACTATGCGTTCTCAGATTATCGACTGCGAG
GAGGATATCAGCGACGAGCAGATCATCTCCAACAGCATCCCGATCTGGCTGCAAATGAAAGATGCCGCGACCGTGTATCC
GTCTTACCTGGTACCTCAGAACCTTCGCCCTCCGTATATCGCGGTGGATGTTCGCAACAGTATTCCGTTGCAGGTGGCTC
CCGTTGTTTTCGGTGGTGAGCGATTCCAGCTCGTCCAGGATTCGGTTCGCCTGACGCTTTACGGATTCAGCAACAAAATG
GCGCTGGATCTTGTCGACTCGGTGGTGAACAGGGCGCTGGAGGAGGAAAAGTTTGGTGTAACCAATATTCCGGTGGTTCA
GGACGCAAAGTCGGGACAGGTTGAAATCAACGCTCTGGCGAAGAAAAAGATTGTCGATTTTGACGTGAATTACTACCAGA
GCACCGCTCGGGAAATATCCCGGCAGTTGATTGAAAAAGTTATTTGTAAATATGAGGTTAAATAA
>302687_149_149_2
ATGAGTAAACCCATTGTGATGGAACGCGGTGTTAAATACCGCGATGCCGATAAGATGGCCCTTATCCCGGTTAAAAACGT
GGCAACAGAGCGCGAAGCCCTGCTGCGCAAGCCGGAATGGATGAAAATCAAGCTTCCAGCGGACTCTACACGTATCCAGG
GCATCAAAGCCGCAATGCGCAAAAATGGCCTGCATTCTGTCTGCGAGGAAGCCTCCTGCCCTAACCTGGCGGAATGCTTC
AACCACGGCACAGCAACGTTTATGATCCTCGGCGCTATTTGTACCCGCCGTTGTCCGTTCTGTGATGTTGCCCACGGTCG
CCCGGTAGCTCCTGATGCCAATGAACCAGTGAAACTGGCGCAGACCATTGCCGATATGGCGCTGCGTTATGTGGTTATCA
CCTCCGTTGACCGTGATGACCTGCGCGATGGCGGTGCCCAGCACTTTGCGGATTGCATTACTGCCATTCGGGAAAAAAGC
CCGCAAATCAAAATTGAAACTCTGGTGCCGGATTTCCGTGGTCGTATGGATCGTGCTCTGGATATTCTGACTGCAACGCC
ACCAGATGTGTTCAACCATAACCTGGAAAACGTACCGCGTATTTACCGTCAGGTACGGCCTGGTGCAGATTACAACTGGT
CGCTGAAGCTGCTGGAACGCTTTAAAGAAGCGCATCCGGAAATCCCGACCAAGTCTGGTCTGATGGTGGGACTGGGTGAA
ACCAATGAAGAAATTATTGAGGTAATGCGCGACCTGCGCCGTCATGGTGTGACGATGTTAACGCTGGGGCAATATTTGCA
GCCAAGCCGCCATCACCTGCCGGTTCAACGTTACGTTAGCCCGGATGAGTTCGACGAAATGAAAGCCGAAGCGCTGGCGA
TGGGCTTTACCCATGCTGCATGCGGTCCGTTTGTCCGCTCTTCTTACCACGCCGATTTGCAGGCGAAAGGGATGGAAGTT
AAGTAA
>Jurua_18_11_271_69_29
ATGCGCCGGATATTATCAGTCTTACTCGAAAATGAATCAGGCGCGTTATCCCGCGTGATTGGCCTTTTTTCCCAGCGTGG
CTACAACATTGAAAGCCTGACCGTTGCGCCAACCGACGATCCGACATTATCGCGTATGACCATCCAGACCGTGGGCGATG
AAAAAGTGCTTGAGCAGATCGAAAAGCAATTACACAAGCTGGTCGATGTCTTGCGCGTGAGTGAGTTGGGGCAGGGCGCG
CATGTTGAGCGGGAAATCATGCTGGTGAAAATTCAGGCCAGCGGTTACGGGCGTGACGAAGTGAAACGTAATACGGAAAT
ATTCCGTGGGCAAATTATCGATGTCACCCCCTCGCTTTATACCGTTCAATTAGCAGGCACCAGCGATAAGCTTGATGCAT
TTTTAGCATCGATTCGCGATGTGGCGAAAATTGTGGAAGTTGCTCGCTCTGGTGTGGTCGGACTTTCGCGCGGCGATAAA
ATAATGCGTTGA
>BCE002_MS12_176_76_145
ATGGAAATGACCAACGCGCAACGTCTTATTTTGTCTAATCAGTACAAGATGATGACTATGCTCGATCCGGCAAATGCTGA
ACGTTACCGTCGCCTGCAAACAATTATTGAGCGTGGTTACGGATTACAGATGCGTGAATTGGATCGCGAGTTTGGCGAGC
TGAAAGAAGAAACCTGCCGCACTATCATCGACATTATGGAGATGTATCATGCGTTGCATGTTTCCTGGTCTAATTTGCAG
GACCAGCAATCCATCGATGAACGTCGTGTCACCTTCCTCGGCTTTGACGCCGCCACTGAAGCACGTTACCTCGGTTATGT
CCGCTTTATGGTTAATGTGGAAGGGCGCTATACCCATTTTGACGCCGGAACTCACGGTTTTAACGCCCAGACGCCAATGT
GGGAAAAATATCAGCGCATGCTTAATGTGTGGCATGCCTGCCCGCGTCAGTACCATTTGAGCGCCAACGAAATTAATCAA
ATTATCAACGCCTGA
>throopD_c23_23_17
ATGAAAAAAATACTTGAAGCAATACTGGCGATTAATCTCGCCGTACTTTCCTGTATTGTGTTTATAAACATTATTTTAAG
ATATGGTTTTCAGACAAGCATTTTATCTGTAGATGAATTGTCACGTTATTTATTTGTCTGGTTAACATTTATTGGCGCGA
TTGTGGCTTTTATGGATAACGCCCACGTTCAGGTCACCTTTCTGGTGGAGAAACTCTCCCCCGCATGGCAACGACGAGTC
GCTCTGGTTACCCATTCCTTAATCTTATTTATTTGTGGCGCACTGGCCTGGGGCGCAACGCTAAAAACAATTCAGGACTG
GAGCGATTATTCACCGATCCTCGGTTTACCCATCGGCCTGATGTATGCCGCTTGTCTGCCCACCAGCCTCGTTATCGCAT
TCTTTGAACTGCGTCATTTATATCAACTCATCACGCGTAGCAATTCTCTAACGTCGCCACCGCAAGGAGCTTAA
>2362_75_c20_20_75
ATGAAAAAAGTCGTCACGGTTTGCCCCTATTGCGCATCAGGTTGCAAAATCAACCTGGTCGTCGATAACGGCAAAATCGT
CCGGGCGGAGGCAGCGCAGGGGAAAACCAACCAGGGTACCCTGTGTCTGAAGGGTTATTATGGCTGGGATTTCATTAACG
ATACCCAGATCCTGACCCCGCGCCTGAAAACCCCCATGATCCGTCGCCAGCGTGGCGGCAAACTCGAACCTGTTTCCTGG
GATGAGGCACTGAATTACGTTGCCGAGCGCCTGAGCGCCATCAAAGAGAAGTACGGTCCGGATGCCATCCAGACGACCGG
CTCCTCGCGTGGTACGGGTAACGAAACCAACTATGTAATGCAAAAATTTGCGCGCGCCGTTATTGGTACCAATAACGTTG
ACTGCTGCGCTCGTGTCTGA
>throopD_c30_30_28
ATGGGGTCCGAACTCGTAAAATGGGTTAAATCGCATAAGATAGATGCTCATATTATTACATTTGTAGCAAAGATGCCGTA
TATTGATTCAATAAAATTGCTTGAAGCAGGTGCGAAAGGATGCGTATGGAAAACCAGTCACCCGGCGAAACTAAATCGTG
CTATTGATTCGATTAGTAATGGTTACACTTATTTTGATAGTGTACATATGGATTGTGAAAAAATATCTTCCAGGTATTCC
TCTGATAATCAACTTACAAATCGTGAGTCAGAAATATTACAACTCATAGCTGATGGTAAAACAAACAAAGAAATCGCTAA
TTTCTTGCAGTTAAGCAGAAAAACAGTCGAAACTCATAGACTCAATATCATGAAGAAATTAGATGTTCACAGTGGTATCG
AGTTGATCAAAACAGCTTTACGTATGGGTGTTTGCACTATATAA
>Jurua_18_11_205_3_164
ATGAAATATATATCATTATTATTGTTTATCCTGCTGTTGTGCGGCTGCAAGCAGCAGGAATTATTGAACCATCTTGATCA
ACAGCAAGCTAATGATGTCCTTGCTGTTTTACAAAGACATAATATTAATGCTGAAAAGAAGGATCAAGGCAAAACAGGAT
TTTCAATATTTGTCGAACCAACGGATTTTGCTTCTGCGGTGGATTGGCTAAAAATCTACAATCTACCGGGTAAGCCTGAT
ATTCAAATATCGCAGATGTTCCCTGCAGATGCACTCGTTTCATCTCCACGAGCGGAAAAAGCAAGGCTATATTCTGCTAT
TGAGCAGCGGTTAGAGCAATCTCTCAAAATTATGGATGGCATTATTTCTTCGAGAGTACATGTTAGTTACGATGTTGATA
ATGGCGATAGTGGTAAAACTGCTTTACCAATTCATATTTCTGTACTTGCAGTATATGAAAAAGATATCAACCCAGAAATA
AAAATAAATGATATCAAGAGATTTATTGTTAATAGCTCTGCAAGCGTACAATATGAAAATATTTCTGTTGTATTGTCAAA
ACGAAGAGACATTATTGAGCAAGCACCAACATATGAAATTAGCGAACCTGTTTTTGCTTATGATAAGGCTATGCCGGTTT
CTATCTTACTTGCATTAATATCCGTAGCGACTTGCTGGCTGTTATGGAAGTATAGGGCCATTCTAACTAATTTAGTCAGG
TTGAAAATTAAGTAG
>2362_75_rep_c1241_182_2
ATGATGCAGCATGAAGGCCATGTGAGAATCCTCAAATCCTTGAAACTCTTTGGCATGGCACACGCCATTGAGGAGTTGGG
CAATCAGAATTCACCAGCATTTAATCAAGCCTTGCCCATGCTGGACAGCTTGATTAAAGCTGAAGTGGCAGAGCGTGAAG
TACGTTCGGTGAACTATCAATTGCGGGTGGCCAAGTTCCCCGTGTATCGGGACTTGGTGGGCTTTGACTTCAGTCAAAGC
CTGGTTAATGAGGCCACGGTCAAACAATTGCACCGGTGCGACTTCATGGAACAAGCCCAGAACGTGGTGCTGATTGGTGG
GCCAGGCACAGGCAAGACTCACCTGGCCACAGCCATTGGTACACAAGCAGTGATGCACTTGAACCGACGGGTGCGTTTCT
TCTCCACCGTGGATTTGGTCAATGCACTGGAGCAAGAGAAATCATCTGGGCGTCAGGGACAAATCGCAAACCGTCTGTTG
TATGCCGATTTGGTGATTCTGGATGAGCTGGGATATTTGCCTTTTAGCCAAACCGGTGGGGCACTGCTGTTTCACCTGCT
CTCAAAGCTGTACGAAAAAACCAGCGTGATACTGACCACCAACTTGAGCTTCTCGGAATGGAGCCGAGTGTTTGGCGATG
AAAAGATGACAACAGCGTTGTTGGACCGACTAACCCACCACTGCCACATCCTGGAAACCGGCAATGAAAGTTACCGCTTC
AAACACAGTTCAACTCAGAATAAGCAGGAGGAAAAACAGACCCGCAAACTGAAAATCGAGACATAA
>TW10598_hyb_c17_17_29
ATGATGCAACCATCAATCAAACCTGCTGACGAGCATTCAGCTGGCGATATCATTGCGCGCATCGGCAGCCTGACGCGTAT
GCTGCGCGACAGTTTGCGGGAACTGGGGCTGGATCAGGCCATTGCCGAAGCGGCGGAAGCCATCCCCGATGCGCGCGATC
GTTTGTACTATGTTGTGCAGATGACCGCCCAGGCTGCGGAGCGGGCGCTGAACAGTGTTGAGGCGTCACAACCGCATCAG
GATCAAATGGAGAAATCAGCAAAAGCGTTAACCCAACGTTGGGATGACTGGTTTGCCGATCCGATTGACCTTGCCGACGC
CCGTGAACTGGTAACAGATACACGACAATTTCTGGCAGATGTACCCGCGCATACCAGCTTTACTAACGCGCAACTGCTGG
AAATCATGATGGCGCAGGATTTTCAGGATCTCACCGGGCAGGTCATTAAGCGGATGATGGATGTCATTCAGGAGATCGAA
CGCCAGTTGCTGATGGTGCTGTTGGAAAACATCCCGGAACAGGAGTCGCGTCCAAAACGTGAAAACCAGAGTTTGCTTAA
TGGACCTCAGGTCGATACCAGCAAAGCCGGTGTGGTAGCCAGTCAGGATCAGGTGGACGATTTGTTGGATAGTCTTGGAT
TTTGA
>401091_12_12_105
ATGGACAAATTCGACGCTAATCGCCGCAAATTGCTGGCGCTTGGTGGCGTTGCACTCGGTGCCGCCATCCTGCCGACCCC
TGCGTTTGCAACACTCTCTACCCCACGCCCGCGCATTTTGACACTCAATAATCTTCATACCGGAGAGTCAATCAAAGCGG
AGTTTTTCGATGGCAGAGGCTATATTCAGGAAGAATTGGCAAAACTTAACCATTTTTTCCGCGATTACCGCGCGAACAAA
ATAAAGTCCATCGACCCAGGATTATTCGACCAGTTGTATCGCCTGCAAGGGTTGTTAGGCACGCGCAAACCGGTGCAACT
CATTTCCGGTTATCGTTCTATTGATACCAACAATGAACTACGCGCCCGCAGCCGTGGAGTAGCGAAGAAAAGCTATCACA
CTAAAGGCCAGGCGATGGATTTCCATATTGAAGGTATCGCGTTAAGCAATATTCGCAAAGCCGCGTTATCTATGCGCGCA
GGTGGTGTAGGATATTATCCACGTAGTAACTTTGTGCATATTGATACCGGGCCAGCACGGCACTGGTAG
>100343_15_15_84
ATGAAAAGCCTCTCCTATAAGCGGATCTATAAATCACAAGAATACCTGGCAACGTTGGGCACAATTGAATACCGATCATT
GTTTGGCAGTTACAGCCTGACCGTTGACGACACGGTGTTTGCGATGGTTTCTGATGGTGAGTTGTATCTTCGGGCTTGTG
AGCAAAGTGCACAGTACTGTGTAAAACATCCGCCTGTCTGGCTGACATATAAAAAGTGTGGCCGATCCGTTACCCTCAAT
TACTATCGGGTTGATGAAAGTCTATGGCGAAATCAACTGAAGCTGGTGCGTCTGTCGAAATATTCTCTCGATGCAGCGCT
GAAAGAGAAAAGCACGCGCAATACCCGGGAAAGACTGAAAGATTTGCCCAATATGTCTTTTCATCTGGAAGCGATTCTCG
GGGAGGTGGGGATTAAGGATGTACGGGCGTTACGTATACTTGGGGCAAAAATGTGTTGGTTGCGACTGCGGCAGCAAAAC
AGTCTGGTGACAGAAAAGATTCTGTTTATGCTTGAAGGTGCCATTATCGGCATTCATGAAGCTGCGCTCCCGGTGGCACG
CCGCCAGGAGCTTGCAGAATGGGCTGACTCTCTTACGCCGAAACAGGAGTTTCCTGCGGAACTTGAGTAA
>103573_30_30_9
ATGAAAGAGTATCTGTTTTTATTTCACTCCACGGTCGGCGTCATACAAACCCGCAAGGCGTTGCAGGCAGCGGGCATGAC
TTTTCGCGTCAGCGATATTCCCCGTGATTTACGCGGCGGCTGCGGGTTATGCATTTGGCTGACCTGTCCGCCTGGCGAGG
AAATTCAATGGGTGATCCCTGGGCATACGGAATCAGTTTATTGTCAGCAGGATGGTGGCTGGCGCTGCATTGCACATTAC
GGGATTTCTCCGCGTTAA
>200146_5_5_46
ATGGAACAGCTGCGTGCCGAATTAAGCCATTTACTGGGCGAAAAACTCAGTCGTATTGAGTGCGTCAATGAAAAAGCGGA
TACGGCGTTGTGGGCTTTGTATGACAGCCAGGGAAACCCAATGCCGTTAATGGCAAGAAGCTTTAGTACGCCCGGAAAAG
CCCGACAACTGGCATGGAAAACCACCATGCTGGCAAGAAGTGGGACTGTCCGTATGCCGACTATTTATGGTGTGATGACG
CATGAAGAACACCCCGGCCCCGATGTCCTGCTACTGGAGCGGATGCGTGGTGTTTCGGTGGAGGCACCAGCCCGAACACC
AGAACGCTGGGAACAACTCAAAGACCAAATCGTTGAAGCCTTACTGGCCTGGCACCGTCAGGACAGTCGCGGTTGCGTCG
GCGCGGTCGACAATACTCAGGAAAATTTCTGGCCCTCATGGTACCGGCAACATGTTGAAGTGCTATGGACCACGCTCAAT
CAGTTCAATAACACCGGTCTGACGATGCAGGATAAGCGGATCCTGTTTCGCACTCGCGAATGTCTCCCGGCATTATTTGA
AGGCTTTAACGACAATTGTGTGCTGATTCACGGTAACTTCTGTTTACGCAGCATGTTGAAAGATTCGCGCAGCGATCAGT
TACTGGCGATGGTCGGGCCGGGACTAATGCTTTGGGCACCGCGAGAATACGAACTGTTCCGACTAATGGATAATTCTCTG
GCGGAAGATTTGCTCTGGAGTTACCTGCAACGCGCGCCAGTGGCGGAGTCGTTCATCTGGCGGCGTTGGTTGTATGTGTT
ATGGGATGAAGTTGCGCAACTGGTTAATACCGGACGATTTAGTCGGCGCAACTTCGATCTGGCATCAAAATCACTCTTGC
CGTGGCTCGCCTGA
>TW14425_c15_15_81
ATGGTACGTATCTATACGTTGACACTTGCGCCCTCTCTCGATAGCGCAACAATTACCCCGCAAATTTATCCCGAAGGAAA
ACTGCGCTGTACCGCACCGGTGTTCGAACCCGGGGGCGGCGGCATCAACGTCGCCCGCGCCATTGCCCATCTTGGAGGCA
GTGCCACAGCGATCTTCCCGGCGGGTGGCGCGACCGGCGAACACCTGGTTTCTCTGTTGGCGGATGAAAATGTCCCCGTC
GCTACTGTAGAAGCCAAAGACTGGACCCGGCAGAATTTACACGTACATGTGGAAGCAAGCGGTGAGCAGTATCGTTTTGT
TATGCCAGGCGCGGCATTAAATGAAGATGAGTTTCGCCAGCTTGAAGAGCAAGTTCTGGAAATTGAATCCGGGGCCATCC
TGGTCATAAGCGGAAGCCTGCCGCCAGGTGTGAAGCTGGAAAAATTAACCCAACTGATTTCCGCTGCGCAAAACCAAGGG
ATCCGCTGCATCATCGACAGTTCTGGCGAAGCGTTAAGTGCAGCACTGGCGATTGGTAACATCGAGTTGGTTAAGCCTAA
CCAAAAAGAACTCAGTGCGCTGGTGAATCGCGAACTCACCCAGCCAGACGATGTCCGCAAAGCCGCGCAGGAAATCGTTA
ATAGCGGCAAGGCCAAACGGGTTGTCGTTTCCCTTGGTCCACAAGGAGCGCTGGGTGTTGATAGTGAAAACTGCATTCAG
GTGGTGCCACCACCGGTGAAAAGCCAGAGTACCGTTGGCGCTGGTGACAGCATGGTCGGCGCGATGACACTGAAACTGGC
AGAAAATGCCTCTCTTGAAGAGATGGTCCGTTTTGGCGTAGCTGCGGGGAGTGCAGCCACACTCAATCAGGGAACACGTC
TGTGCTCCCATGACGATACGCAAAAAATTTACGCTTACCTTTCCCGCTAA
>throopD_c46_46_9
ATGTATGTTGAAATCGGCGTTTTCTTTTTTTTATTCATTACAGGTTTGTGCATTGGTAGTTTTTTAAATGTGGTCATCTA
TCGCATTCCTTTGTCGCTCATAAAGCCTCAGGACGATATTTTTAATATAGCATGGCCACCTTCACATTGTACTAACTGTA
AAAATAAAATTCTCAAAAGAGACAATATACCTTTATTAAGCTGGTTATTATTGAAAGGTCAATGCCGATTTTGTGGTGGC
GTGATATCTTCACGCTACCCAATTATAGAATTAATCACAGGTCTGTGTTTTTCTGTAATTGGATTATGGATGTTTGATTT
CTTAAATCAGCAGCCATTGGTAGTAATTTCTGTTCTGTTTCTGTTCTCAGTTTTACTTTGTCTGACAGTTATTGATCTTG
ACCATTTGTTATTGCCTGATAGCTTAGTTTTTACTTTATTATGGACAGGGCTACTGGCAGCAACATTTGAAATTTCACCT
GTTCATCTTAAAGATGCCGTTATTGGAGTTTGTGGAACGTGGTTATTTCTTACTGTAATTACATATCTTTTTACCGTCAT
CAGAAATAAAGAAGGCCTCGGTGGTGGTGATGTTAAATTAATCAGCGCGCTATCCGCATGGGTTGGCTGGTACTATATTC
CAGCGTTGCTAGTCTTTTCATCTGTAATTGGTTTTATTTTATTCTTTATTGCAAAAAGAAAAATGGAATTCAGTTCCGAT
ACAGAGAGGACCCTATATTATGTAGTTCCATTCGGTCCAGCTATATCGTTAACTGCATTTTTCATATATTTATCTAGTAT
CAACAAAGTGAATTTTATTGATGGTGTTTATGAATACTTTCTCTTATTTCTATGA
>gi|194430735|ref|NZ_AAJX02000137.1|_126_2
GTGCTGTGGACTGCAGGCTTTAATGATAAGATTTGTGCGCTAAATACGTTTGAATACGATCGGGATGGCAATAACGTGAG
TGGAATACTGACGCGCTGGCGACAGTTTGGTAAACGCTACTTCTGGCCGCATCTCTTATTAGGGATGGTTGCGGCGAGTT
TAGGTTTGCCTGCGCTCAGCAACGCCGCCGAACCAAACGCGCCCGCAAAAGCGACAACCCGCAACCACGAGCCTTCAGCC
AAAGTTAACTTTGGTCAATTGGCCTTGCTGGAAGCGAACACACGCCGCCCGAATTCGAACTATTCCGTTGATTACTGGCA
TCAACATGCCATTCGCACGGTAATCCGTCATCTTTCTTTCGCAATGGCACCGCAAACACTGCCCGTTGCTGAAGAATCTT
TGCCTCTTCAGGCGCAACATCTTGCATTACTGGATACGCTCAGCGCGCTGCTGACCCAGGAAGGCACGCCGTCTGAAAAG
GGTTATCGCATTGATTATGCGCATTTTACCCCACAAGCAAAATTCAGCACGCCCGTCTGGATAAGCCAGGCGCAAGGCAT
CCGTGCTGGCCCTCAACGCCTCACCTAA
>gi|191165581|ref|NZ_AAJT02000005.1|_285_34
ATGAGCGAAATGATTTACGGCATCCACGCAGTGCAGGCCCTGCTGGAGCGCGCCCCTGAACGTTTTCAGGAAGTCTTTAT
TTTAAAAGGCCGTGAAGATAAACGTCTGTTACCGCTGATTCACGCCCTTGAGTCTCAGGGCGTGGTTATCCAGTTGGCAA
ACCGCCAATATCTCGACGAGAAAAGCGACGGTGCCGTGCATCAGGGCATTATCGCCCGCGTGAAGCCAGGACGTCAGTAT
CAGGAAAACGATCTGCCGGATCTGATCGCTTCGCTCGATCAACCGTTCCTGCTGATCCTCGACGGTGTAACCGATCCGCA
CAACCTCGGCGCGTGCCTGCGTAGCGCGGACGCTGCTGGCGTTCACGCGGTGATTGTGCCGAAAGATCGCTCCGCACAGC
TCAACGCTACGGCGAAAAAAGTAGCCTGCGGCGCGGCAGAAAGCGTTCCACTGATTCGGGTGACTAACCTTGCGCGCACC
ATGCGTATGTTGCAGGAAGAGAATATCTGGATCGTCGGTACGGCAGGCGAGGCGGATCATACACTCTATCAGAGCAAAAT
GACCGGACGCCTGGCGCTGGTGATGGGCGCGGAAGGTGAAGGTATGCGTCGCCTGACCCGTGAACATTGCGATGAGTTGA
TCAGCATCCCAATGGCAGGAAGTGTTTCTTCCCTGAACGTTTCGGTTGCAACCGGAATTTGCTTATTTGAAGCGGTTCGT
CAGCGCAGCTAG
>200146_4_4_99
ATGTCCAAAATCGTAAAAATCATCGGTCGTGAAATCATCGACTCCCGTGGTAACCCGACTGTTGAAGCCGAAGTACATCT
GGAGGGTGGTTTCGTCGGTATGGCAGCTGCTCCGTCAGGTGCTTCTACTGGTTCCCGTGAAGCTCTGGAACTGCGCGATG
GCGACAAATCCCGTTTCCTGGGTAAAGGCGTAACCAAAGCTGTTGCTGCGGTAAACGGCCCGATCGCTCAGGCGCTGATT
GGCAAAGATGCTAAAGATCAGGCTGGCATTGACAAGATCATGATCGACCTGGACGGCACCGAAAACAAATCCAAATTCGG
CGCGAACGCAATCCTGGCTGTATCTCTGGCTAACGCCAAAGCTGCTGCAGCTGCTAAAGGTATGCCGCTGTACGAGCACA
TCGCTGAACTGAACGGTACTCCGGGCAAATACTCTATGCCGGTTCCGATGATGAACATCATCAACGGTGGTGAGCACGCT
GACAACAACGTTGATATCCAGGAATTCATGATTCAGCCGGTTGGCGCGAAAACTGTGAAAGAAGCCATCCGCATGGGTTC
TGAAGTTTTCCATCACCTGGCAAAAGTTCTGAAAGCGAAAGGCATGAACACTGCTGTTGGTGACGAAGGTGGCTATGCGC
CGAACCTGGGTTCCAACGCTGAAGCTCTGGCTGTTATCGCTGAAGCTGTTAAAGCTGCTGGTTATGAACTGGGCAAAGAC
ATCACTCTGGCGATGGACTGCGCAGCTTCTGAATTCTACAAAGATGGTAAATACGTTCTGGCTGGCGAAGGCAACAAAGC
GTTCACCTCTGAAGAATTCACTCACTTCCTGGAAGAACTGACCAAACAGTACCCGATCGTTTCTATCGAAGACGGTCTGG
ACGAATCTGACTGGGACGGTTTCGCATACCAGACCAAAGTTCTGGGCGACAAAATCCAGCTGGTTGGTGACGACCTGTTC
GTAACCAACACCAAGATCCTGAAAGAAGGTATCGAAAAAGGTATCGCTAACTCCATCCTGATCAAATTCAACCAGATCGG
TTCTCTGACCGAAACTCTGGCTGCAATCAAGATGGCGAAAGATGCTGGCTACACTGCAGTTATCTCTCACCGTTCTGGCG
AAACTGAAGACGCTACCATCGCTGACCTGGCTGTTGGTACTGCTGCAGGCCAGATCAAAACTGGTTCTATGAGCCGTTCT
GACCGTGTTGCTAAATACAACCAGCTGATTCGTATCGAAGAAGCTCTGGGCGAAAAAGCACCGTACAACGGTCGTAAAGA
GATCAAAGGCCAGGCATAA
>100329_164_164_1
ATGTTAACTGGGGCTTTTCTCTATCTGCCGTTGGTGTCCATGCCCGAGGCAGATAGCCTCAAGCACCCGCAGTCATTCTA
CTTAACTAAGATTTCCCCGCAAACCGTTTTTGTCCAGCACAGTAAATATCCAACTAAACCAATGGAGTTCGCTGTATTTA
CCGCCAGTATTCAATGCACATGA
>NODE_226_length_118061_cov_133.507950_140_99
ATGTCTAACTTTATCAATATTCATGTTCTGATCTCTCACAGCCCTTCATGTCTGAACCGCGACGATATGATCATGCAGAA
AGACGCTATTTTCGGCGGGAAAAGACGAGTAAGAATTTCAAGTCAAAGCCTTAAACGTGCGATGCGTAAAAGTGATTATT
ACGCACAAAATATTGGTGAATCCAGTCTCAGAACAATTCATCTTGCACAATTACGTGATGTTCTTCGGCAAAAACTTAGT
GAACGTTTTGACCAAAAAATCATCGATAAGACATTAGCGCTGCTCTCCGGTAAATCAGTTGATGAAGCCGAAAAGATTTC
TGCCGATGCGGTTACTCCCTGGGTTGTGGGGGAAATAGCCTGGTTCTGTGAGCAGGTTGCAAAAGCAGAGGCTGATAATC
TGGATGATAAAAAGCTGCTCAAAGTTCTTAAGGAAGATATTGCCGCCATACGTGTGAATTTACAGCAGGGTGTTGATATT
GCGCTTAGTGGAAGAATGGCAACCAGCGGCATGATGAGTGAGTTGGGAAAAGTTGATGGTGCAATGTCTATTGCGCACGC
GATCACTACCCATCAGGTTGATTCTGATATTGACTGGTTCACCGCCGTAGATGATTTACAGGAACAAGGTTCTGCACATC
TGGGAACACAGGAATTTTCATCGGGTGTTTTTTATCGTTATGCCAATATTAACCTCGCTCAACTTCAGGAAAATTTAGGC
GGTGCCTCCAGGGAGCAGGCTCTGGAAATTGCAACCCATGTTGTTCATATGCTGGCAACAGAGGTCCCTGGAGCAAAACA
GCGTACTTATGCCGCTTTTAACCCTGCGGATATGGTAATGGTTAATTTCTCCGATATGCCACTTTCTATGGCAAATGCTT
TTGAAAAAGCGGTGAAAGCGAACGATGGCTTTTTGCAACCGTCTTTACAGGCGTTTAATCAATATTGGGATCGCGTTGCC
AATGGATATGGTCTGAACGGAGCCGCTGCGCAATTCAGCTTGTCTGATGTAGACCCTATTACTGGCCAGGTACAGCAAAT
GCCTACTTTAGAACAGTTAAAGTCCTGGGTTCGTAATAATGGCGAGGCGTGA
>302687_41_41_50
ATGATAAGTGCAAATCGTCCGATAATTAACCTCGACCTCGATCTGCTGAGAACATTTGTTGCTGTTGCCGATCTGAACAC
TTTTGCTGCCGCAGCTGCCGCTGTGTGTCGTACTCAGTCCGCCGTAAGTCAGCAAATGCAGCGTCTGGAACAACTCGTTG
GGAAAGAACTGTTCGCTCGTCACGGTCGCAACAAACTGTTAACTGAACATGGCATTCAACTTCTTGGTTACGCCAGGAAA
ATCCTGCGTTTTAATGATGAGGCCTGCTCATCATTAATGTTCAGTAATCTTCAGGGCGTGTTAACTATCGGTGCTTCAGA
TGAATCTGCCGATACGATCTTACCTTTCCTGTTAAATCGCGTGAGTTCGGTTTATCCGAAATTAGCGCTGGATGTCCGCG
TTAAACGTAATGCCTATATGGCAGAAATGCTGGAATCCCAGGAAGTGGATTTGATGGTAACCACCCATCGTCCTTCAGCG
TTTAAGGCATTGAACCTGCGAACCTCGCCAACACACTGGTACTGCGCAGCGGAATACGTATTGCAAAAAGGCGAGCCGAT
CCCTCTTGTATTGCTGGATGATCCAAGTCCGTTTCGCGATATGGTGCTGGCGACGCTTAATAAAGCAGATATTCCATGGC
GACTGGCTTATGTCGCCTCGACGCTTCCGGCCGTTCGTGCGGCAGTGAAAGCCGGTCTTGGCGTGACGGCAAGGCCGGTT
GAGATGATGAGCCCGGACCTGCGTGTGCTGAGTGGAGTAGATGGCTTACCGCCGCTACCTGATACCGAATATTTGCTGTG
CTATGACCCGTCCAGTAATAATGAGCTGGCCCAGGTGATCTATCAGGCGATGGAGAGCTACCATAATCCGTGGCAATACA
GCCCAATGTCTGCTCCGGAAGGGGATGATTCATTGTTGATTGAAAGGGATATCGAGTAA
>Jurua_18_11_205_3_47
ATGGAGTTTTTCAAAAAGACGGCACTTGCCGCACTGGTTATGGGTTTTAGTGGTGCAGCATTGGCATTACCCAATATCAC
CATTTTAGCAACCGGCGGGACCATTGCCGGTGGTGGTGACTCCGCAACCAAATCTAACTACACAGCGGGTAAAGTTGGCG
TAGAAAATCTGGTTAATGCGGTGCCGCAACTGAAGGACATTGCGAACGTTAAAGGCGAGCAGGTAGTGAATATCGGCTCC
CAGGACATGAACGATAATGTCTGGCTGACACTGGCGAAAAAAATTAACACCGACTGCGATAAGACCGACGGCTTCGTCAT
TACCCACGGTACCGACACGATGGAAGAAACTGCTTACTTCCTCGACCTGACGGTGAAATGCGACAAACCGGTGGTGATGG
TCGGCGCAATGCGTCCGTCCACGTCTATGAGCGCAGACGGTCCATTCAACCTGTATAACGCGGTAGTGACCGCAGCTGAT
AAAGCCTCCGCCAACCGTGGCGTGCTGGTAGTGATGAATGACACCGTGCTTGATGGCCGTGACGTCACCAAAACCAACAC
CACCGACGTAGCGACCTTCAAGTCTGTTAACTACGGTCCTCTGGGTTACATTCACAACGGTAAGATTGACTACCAGCGTA
CCCCGGCACGTAAGCATACCAGCGACACGCCATTCGATGTCTCTAAGCTGAATGAACTGCCGAAAGTCGGCATTGTTTAT
AACTACGCTAACGCATCCGATCTTCCGGCTAAAGCACTGGTAGATGCGGGCTATGATGGCATCGTTAGCGCTGGTGTGGG
TAACGGCAACCTGTATAAATCTGTGTTCGACACGCTGGCGACCGCCGCGAAAAACGGTACTGCAGTCGTGCGTTCTTCCC
GCGTACCGACGGGCGCTACCACTCAGGATGCCGAAGTGGATGATGCGAAATACGGCTTCGTCGCCTCTGGCACGCTGAAC
CCGCAAAAAGCGCGCGTTCTGCTGCAACTGGCTCTGACGCAAACCAAAGATCCGCAGCAGATCCAGCAGATCTTCAATCA
GTACTAA
>100329_234_234_1
GTGAGTGCACCGGCAACCATTCTTGATATGTGCTGTGGCAGCCGCATGTTCTGGTTCGATAAGTCTGACGAACGGGCGAT
ATTCAGCGATATCAGAAAAGAAGGATACACATTACGCAATGGGAGACGCTTGATTATCAGCCCTGACATTATCGCAGATT
TTCGTGCATTATCATTTGCAGACGCATCTTTTTCGATGGTTGTATTAGACCCTCCGCATCTTGAGAGTGTTGGTGATAAC
GCCTGGATGGGAAAGAAATATGGACGGCTGAATAAAGATGCCTGGCGTGATGATTCGCGACAGAGATTTAAAGAAGCCTT
TCGGGTGTTGAGGCCGCACGGCGTTCTGATTTTTTAA
>NODE_19_length_421291_cov_175.735733_16_193
ATGTTCAAGGAGAGGATGACACCAGATGAACTTGCCAGACTGACCGGCTATAGCCGCCAGACCATTAATAAATGGGTACG
CAAGGAAGGCTGGACAACGTCACCAAAACCTGGCGTCCAGGGTGGCAAAGCCCGACTGGTTCACGTCAATGAACAGGTTC
GTGAATATATTCGCAATGCTGAACGTCCAGAAGGTCAGGGAGAAGCGCCTGCCCTTTCTGGTGATGCGCCGCTTGAAGTA
TTGCTGGTGACACTGGCGAAAGAGATGACGCCAGTTGAACAAAAACAGTTTACATCCTTGCTTCTGCGGGAAGGGATTAT
CGGATTGTTACAACGCTTAGGGATTCGCGATAGCAAATAA
>TW10598_hyb_c8_8_138
ATGAAACTGGCAGTCGTCACTGGACAAATTGTTTGTACCGTACGCCATCACGGACTGGCGCATGACAAATTGCTGATGGT
GGAAATGATTGATCCACAAGGTAATCCTGACGGGCAATGCGCCGTCGCCATCGACAATATTGGCGCGGGAACCGGGGAGT
GGGTGTTACTGGTGAGTGGCAGTTCCGCCCGCCAGGCGCATAAAAGCGAAACGTCACCGGTCGATCTGTGCGTGATTGGC
ATTGTCGATGAGGTGGTGTCTGGCGGTCAGGTAATTTTCCACAAATAA
>102712_52_52_9
ATGACTCTGGTTAATGATACCGGCTTTGACCCCGTATTTTCCGGCTCTATCGCTGAATCATGGCGTCAGCAGCCGTGCAC
ACCATCCTATTGTTGTGACTGGGAGGCTGCCACCATGCTTCGCGCTTTCCCTCTGGCGAAAAAGGGAGAAGGACGGGCCC
GTCTGCCTTCACTTTATGCCAGCTTCGGTAAGCTGGGTGAGACACCGACTCATGAAGATATCATTGATAACAATCGATCC
ATCAACTGGCCTGTATAA
>402290_8_8_13
ATGGCACTCCCCCGTATTACCCAAAAAGAGATGACTGAACGCGAGCAGCGTGAACTTAAAACACTGCTGGATCGGGCGCG
GATTGCGCATGGTCGCGTACTGACCAACTCCGAAACCAACAGCATTAAGAAAGAGTACATCGATAAATTAATGGTCGAGC
GTGAGGCTGAAGCGAAAAAAGCCCGCCAGTTGAAGAAAAAGCAGGCTTATAAACCGGATCCTGAAGCGTCATTTAGCTGG
TCAGCAAATACGTCGACGCGCGGCAGGCGCTGA
>gi|194426143|ref|NZ_AAJX02000002.1|_261_323
ATGTCGACACCTTCCTTATATGAAATGCTGACGTTCAGTTTCAGCGGCGAGTTACCACTGGAACAGGTCAGCGAGCGGGA
TCAGCTTATCCTTTCCGTGATGGACAATATGCAACGCATTATCAACTGTCGGGCAGGCACACTGGCGCATTTGCCGGATT
ACGGTCTGCCGGATCTCAGTCTGATCCATCAGGGTATGGTTGCGGGTATTCATGGCCTGATGCGTCAGATTGAAGAAACG
CTGCTGCGTTATGAACCACGCCTGAGTCAGATACAGGTGGAGTTACTCCCCCAGCCCCGTCCGGGGTATCTTAATTACCT
GATCCACGCGCAGCTTCCCGATACCGGCTGGATACGCTTTGATGGCGTGTTTTCTCCGGAAGGACGAATTGTTCTGCGTC
ATCTCAAACAGCAGGAGCGGGCGTACTGA
>NODE_88_length_50962_cov_131.625687_46_33
GTGGGTGATGAACCAGTTCTTTTTATTGATGGAGTCCATCCGACTCAGGCCACTAAAATCAGCTATGGCTGGATACGTAA
AGGTCAGAAAAAAGCAGTAAAAACAACAGGCAACCGCACACGCCTGAATATCATGGGGGCGCTGAATCTGAAAGCACTGA
CGTCACCGCTAATCTTCGAATATAAAACCATTAATGAATATAATATATCCCGTTTTTTCAATGAGATACGAAAGGTTTAT
CCTGATTATAACCAGAAAATCCACGTTATTCTGGATGGAGCAGGTTACCACCGTTCACAGTTAGTGAAAGACTGGGCGGA
AGTGGTAAATATCAGGCTGCATTACCTTCCCCCTTACAGTCCAAACCTGAATCCGATAGAAAGAATGTGGAAATTAATGA
ACGAACATGTCCGGAATAATCACTACTTCAGCAGTACGCGAGAGTTCAGGGACGCAATATCTGTCTTTTTTAACCAGACA
CTGCCGGATATAGCGGACTCACTGACATCCCGAATTAACGATCACTTTCAGGTGTTCACACCCGCATCTTGA
>102771_25_25_21
ATGAAAACTAAAGTCATTCTTAGCCAGCAAATGGCGAGTGCAATTATTGCCGCAGGTCAGGAAGAGGCGCAGAAAAATAA
CTGGTCTGTTTCCATTGCTGTTGCCGATGACGGCGGTCATCTGCTGGCGTTAAGTCGCATGGACGATTGCGCGCCGATTG
CGGCTTACATCTCCCAGGAGAAAGCGCGTACCGCCGCGCTGGGGCGTCGTGAAACTAAGGGCTATGAAGAGATGGTGAAC
AACGGACGTACCGCGTTCGTGACTGCGCCGTTACTGACGTCGCTGGAAGGTGGCGTACCGGTTGTTGTTGATGGGCAAAT
TATTGGTGCCGTGGGCGTTTCTGGTTTAACCGGAGCACAGGATGCGCAGGTCGCGAAAGCGGCAGCAGCGGTGTTGGCGA
AATAA
>NODE_35_length_180895_cov_74.219963_21_25
ATGACACATAAATACATTAACTTCATGGGGTTGGATTTCAATAAGGTAGCGGAGATGAAAAAATCGTTTACTGGGTTTGA
GAAACGAATACAAATCAACAATGATAACTTTGACGATGAACTATTTTATTTTTGCTGTTTTATGGATTACTTTCTTGAGC
GCCATGACAACGTATCTTTCCCTGCTTATTATAAATTTTGCGTTTCTCTGGATGCTTACCTGTATTCACTCATGTATCTC
GAAGAAAACATCTCAATGACGAACTTAATCGGTTTCTTCCCCGGCAAACTGTTCTGGCATACTGTTGATAATGGAAATGA
TGATGTTTTTTATATACTTCTTTCATTTTATATGAATGAATGGAAAAAGGAGAAGAGTTCTGATGAGTAA
>gi|215485161|ref|NC_011601.1|_1_1376
ATGGAATTTAAAGATTTACCAGTACCATTCCAGGAAATGGCATCGAATGTGGTTCGCTCTCAACTGGCGACTCTTGACCT
GAGTACCGTAGAAAAAGAAACCATCGATACTATATCCGGTAACGTGCGTCGTGCCTTTATAGGTCTGTATGAAGAGAAGC
GCCTATTCGGCGGACAGAATTCGCCTGAAAACAAGAATCAAGCAAATGATGAGAAGCTGAAACACATTATCGCCTTACTT
TTGGAAGACGCAAAACGTCTACAGCAACTGGAACCAAATGCAGGCACAGAGGCCCGCATTTGGATTGCCATGAAATCACT
CAAATGTGAAAGCAGTGATTATTTCAAAACAACAATTAAAACTACTCAACTTTCGGGAGAGCTACTGAAGAAATTGCCAT
AA
>BCE002_MS12_174_74_114
ATGGCGAACACTAAATCCTACCTGGCAATGCAGGCATGGTTTACCACCCTTATCACTGCGGGATTGAATTTCCTTTTTGA
CTGGCTTCCTCAATTAGCCTTCTTCAAATCATTGGCGCCTGGAGCTGCTGTCGGCTTATCTCATGTGGTAATTCTTCTTA
TCGCTTACATAGGTTTGCCTACGCTTAATGATGTAAGAATGAAAAGGGAAATAAAAACGGCCAGAAAATTCATCACGAAC
TGCCTGGCCAACCCTAACCTAACACCAGACCAAATTGCGCACTACAACCAATGTCTTATCGATCTAGACAATAAGCTATT
AAAAAACATAAATATTCGTATTGATGCTTTATCTGACGCCGAATCGAAAGCTCAAGCAAACGAGTAG
>400791_30_30_7
ATGCGTGTCAAACATGCAGTAGTTCTACTCATGCTTATTTCGCCATTAAGTTGGGCTGGAACCATGACTTTCCAGTTCCG
TAATCCAAACTTTGGTGGTAACCCAAATAATGGCGCTTTTTTATTAAATAGCGCTCAGGCCCAAAACTCTTATAAAGATC
CGAGCTATAACGATGACTTTGGTATTGAAACACCCTCAGCGTTAGATAACTTTACTCAGGCCATCCAGTCACAAATTTTA
GGTGGGCTACTGTCGAATATTAATACCGGTAAACCGGGCCGCATGGTGACCAACGATTATATTGTTGATATTGCTAACCG
CGATGGTCAATTGCAGTTGAACGTGACAGATCGTAAAACCGGACAAACCTCGACCATCCAGGTTTCGGGTTTACAAAATA
ACTCAACCGATTTTTAA
>NODE_85_length_59365_cov_71.056244_64_24
ATGATAGATAAATTCCCAAAATACCAAAAAGAAGCTCAATTAGGTGAGCTTGGAGTAAATATAGTAAAATCAGTAATTAA
TGAAAATTTTGGATGGATTTTTAAGAGAAACCATCAAGAAATGGATTTCGGTATCGATGGTTTTATCGAAATAGTACGAG
ATGATGGAGCCGTAACGGGGAAAATGCTTGCTGTACAAATCAAATGTGGAGCTTCATTTTTTTCGGAAGAAAATCGGTGG
GGGTATGTTTACAGAGGTGAAAATAAGCACTTTAATTATTTATCCAACTGTCCAATACCTGTTTTGGTTTTGCTTTGTAA
GCCTGAAAAAAAAAGAAGTGTTTTGGGAATGTTTTGA
>TW10828_c9_9_72
ATGTACAAAAAGCCAGTAAAACGACTGAAAATCAACTTTTTAGGGTGTCAGTCAGATGTTAATCAAGTTTGTTCCAGATT
GTTCGCCGTTGTTCGTCGTGGTGTCTCGTTGTTTCACGTTGTGTCAGTTCTAAAAAATCGCAAAAAAAATTATATTTCTC
TGGCTATTGGCAGTGTGGTTACGTTTTTGTGA
>ENVIRA_8_11_c16_16_119
ATGGCTGATTTCACCCTGTCAAAATCGCTGTTTAGCGGAAAATATCGCAATGCCTCTTCAACGCCTGGCAACATTGCCTA
TGCGTTGTTTGTGCTGTTTTGCTTTTGGGCTGGGGCGCAATTGCTGAACCTGTTAGTGCATGCGCCCGGCGTCTATGAGC
GTTTAATGCAGGTCCAGGAAACAGGTCGCCCACGGGTGGAAATTGGTTTAGGTGTCGGCACCATTTTCGGGCTGATCCCG
TTTTTAGTAGGCTGCCTCATTTTTGCAGTGGTGGCGCTATGGCTGCACTGGCGACATCGCCGCCAGTAA
>103338_3_3_189
ATGAATAAATCAATGATTCAGTCCGGTGGTTACGTCCTGTTAGCGGGGCTGATATTGGCAATGAGTAGCACGTTATTCGC
GGCAGATAATAATCTGCATTTCTCCGGTAATTTATTAAGTAAATCCTGTGCGCTGGTGGTGGATGGCCAATATCTGGCAG
AGGTGCGCTTTCCCACGGTCAGTCGTCAGGATTTGAACGTTGCAGGCCAGTCCGCTCGTGTACCCGTAGTCTTTAAGCTG
AAAGATTGCAAAGGGCCGGCGGGATACAACGTAAAAGTCACGCTCACGGGGGTAGAAGACAGCGAACAACCCGGTTTTCT
GGCACTGGATACGTCATCAACCGCTCAGGGAGTGGGAATTGGCATGGAAAAAACCGACGGAATGCAGGTTGCCATCAACA
ATACAAATGGGGCGACCTTTGCGCTAACCAATGGCAATAACGATATCAATTTCAGAGCCTGGCTACAGGCGAAAAGCGGC
CGTGATGTGACGATCGGTGAATTTACCGCCTCTTTAACTGCGACATTTGAGTATATTTAA
>402290_5_5_191
ATGAATATATTTGAACAAACTCCACCGAACCGCAGACGTTATGGTCTTGCTGCATTCATTGGGCTGATTGCTGGCGTTGT
TTCCGCATTCGTGAAGTGGGGGGCTGAAGTTCCATTGCCGCCACGTAGCCCGGTGGATATGTTTAATGCAGCGTGTGGCC
CGGAATCATTAATCAGGGCTGCAGGCCAAATTGATTGCTCGCGTAATTTTCTCAATCCACCGTATATTTTTCTTCGAGAC
TGGTTGGGGCTGACAGATCCCAATGCGGCTGTTTATACCTTTGCCGGGCATGTCTTTAACTGGGTTGGTGTTACGCACAT
TATCTTTTCGATAGTGTTTGCTGTCGGTTATTGTGTGGTCGCTGAAGTATTTCCAAAAATTAAACTCTGGCAGGGCTTAC
TGGCAGGTGCTTTAGCCCAACTTTTTGTTCATATGATTTCATTCCCTCTCATGGGACTGACGCCACCTCTGTTTGATCTC
CCGTGGTATGAGAATGTTTCTGAAATTTTTGGACATTTAGTCTGGTTCTGGTCTATTGAAATTATTCGCAGAGATTTACG
AAACAGAATTACTCATGAGCCAGACCCTGAGATCCCTTTAGGCTCAAACAGATAA
>gi|191167279|ref|NZ_AAJT02000028.1|_262_15
ATGATGACTAAAACCCAAATAAATAAATTAATAAAAATGATGAATGATTTAGACTATCCATTTGAAGCACCGCTCAAGGA
ATCATTTATTGAAAGTATAATCCAAATAGAATTTAATTCTAATTCAACTAATTGCCTGGAGAAGTTATGTAATGAAGTTA
GTATTCTTTTTAAGAATCAACCTGATTATCTTACTTTTTTAAGAGCAATGGATGGATTCGAAGTTAATGGATTACGATTA
TTTAGCCTCTCGATTCCAGAACCTTCAGTTAAAAACCTTTTTGCCGTAAATGAATTTTATAGAAATAATGATGATTTCAT
AAACCCTGATCTACAAGAACGGTTAGTGATCGGGGATGATAGCATTTCAATATTTACTTATGACATTAAAAGTAACTTTT
TTGAAATTAGAGATAATATTGGCACAGAAAATATATTCAGTTCGTTTAGTGATTTCTCTTCATTCTTAAACGAAATCATG
GACAGTTGTTCATAA
>102651_44_44_7
ATGCGAGAGACAGTCGAAATTATGCGTTATCCCGTCACTCTTACACCCGCGCCGGAAGGCGGTTATATGGTTTCTTTTGT
GGATATCCCTGAAGCGTTGACGCAGGGCGAAACTGTCGCTGAAGCGATGGAAGCGGCAAAAGATGCTTTACTGACCGCAT
TTGATTTTTATTTTGAAGATAACGAGCTTATCCCGTTACCTTCGCCATTAAATAGTCATGATCACTTTATTGAAGTACCT
TTGAGCGTCGCCTCTAAAGTATTGCTGTTAAATGCTTTTTTACAGTCAGAAATCACTCAGCAAGAGTTAGCCAGGCGAAT
TGGCAAACCTAAACAGGAGATTACTCGCCTATTTAACTTGCACCATGCGACAAAAATCGACGCCGTCCAGCTTGCGGCAA
AGGCGCTTGGCAAAGAGTTATCGCTGGTGATGGTTTAA
>103573_7_7_16
ATGTCAGAACAAAACAACACTGAAATGACTTTCCAGATCCAACGTATTTATACCAAGGATATCTCTTTCGAAGCGCCGAA
CGCGCCGCACGTTTTCCAGAAAGATTGGCAACCAGAAGTTAAACTTGATCTGGATACGGCATCTTCCCAACTGGCAGATG
ACGTATACGAAGTGGTACTGCGTGTTACCGTAACGGCCTCCCTGGGCGAAGAAACCGCGTTCCTGTGTGAAGTTCAGCAG
GGCGGTATTTTCTCCATCGCGGGTATCGAAGGCACCCAGATGGCACATTGCCTGGGCGCATACTGCCCGAACATTCTGTT
CCCGTATGCTCGTGAGTGCATCACCAGCATGGTATCCCGCGGTACATTCCCGCAACTGAACCTTGCGCCGGTTAACTTCG
ATGCGCTGTTCATGAACTATTTGCAGCAGCAGGCTGGCGAAGGTACTGAAGAACATCAGGATGCCTGA
>TW10828_c3_3_56
ATGAAATTTGAACTGGACACCACCGACGGTCGCGCACGCCGTGGCCGCCTGGTCTTTGATCGTGGCGTAGTGGAAACGCC
TTGTTTTATGCCTGTTGGCACCTACGGCACCGTAAAAGGGATGACGCCGGAAGAAGTTGAAGCCACTGGCGCGCAAATTA
TCCTCGGCAACACCTTCCACCTGTGGCTGCGCCCGGGCCAGGAAATCATGAAACTGCACGGCGATCTGCACGATTTTATG
CAGTGGAAGGGGCCGATCCTCACCGACTCCGGCGGCTTCCAGGTCTTCAGCCTTGGCGATATTCGTAAAATCACCGAACA
GGGCGTGCACTTCCGTAACCCGATCAACGGCGATCCGATTTTCCTCGATCCTGAAAAATCAATGGAGATTCAGTACGATC
TTGGTTCGGATATCGTCATGATCTTTGATGAGTGTACGCCGTATCCTGCTGACTGGGATTACGCAAAACGCTCCATGGAG
ATGTCTCTGCGTTGGGCGAAGCGTAGCCGTGAGCGTTTTGACAGTCTCGGAAACAAAAATGCGCTGTTTGGTATCATTCA
GGGCAGCGTTTACGAAGATTTACGTGATATTTCTGTTAAAGGTCTGGTAGATATCGGTTTTGATGGCTACGCTGTCGGCG
GTCTGGCTGTGGGTGAGCCGAAAGCAGATATGCACCGCATTCTGGAGCATGTATGCCCGCAAATTCCGGCAGACAAACCG
CGTTACCTGATGGGCGTTGGTAAACCAGAAGACCTGGTTGAAGGCGTACGTCGTGGTATCGATATGTTTGACTGCGTAAT
GCCAACCCGCAACGCCCGAAATGGTCATTTGTTCGTGACCGATGGCGTGGTGAAAATCCGCAATGCGAAGTATAAGAGCG
ATACTGGCCCACTCGATCCTGAGTGTGATTGCTACACCTGTCGCAATTATTCACGCGCTTACTTGCATCATCTTGACCGT
TGCAACGAAATATTAGGCGCGCGACTCAACACCATTCATAACCTTCGTTACTACCAGCGTTTGATGGCGGGTTTACGCAA
GGCTATTGAAGAGGGTAAATTAGAGAGCTTCGTAACTGATTTTTACCAGCGTCAGGGGCGAGAAGTACCACCTTTGAACG
TTGATTAA
>NODE_40_length_84594_cov_130.654984_16_20
ATGAATCAATCAGAGCAGAGAAAAAAAATACTGGTTCTTACACCTCGCTTTCCCTACCCTGTCATTGGAGGGGATAGATT
AAGAGTCTATATGTTATGTAAAGAACTTTCCAAAAAATATGATCTTATTCTTCTGAGCTTATGTGATCAACCACTAGAAC
TTGAAATAAATATAAATGACTCGGTCTTCAAAGAAATTCATCGTGTCTATCTACCAAAATATAAATCATATTATAATGTA
TTAAAAGCTTTGGTTACGCAAAAACCGTTGCAAATTGCTTATTATCAATCGGACACATTTAAGAATAAATACAATAAATT
AATTAAACAATGCGATGCAGTATTTTGTCATCTGATAAGAGTTGCTGATTATGTTAAGGATACAGACAAGTTCAAAATTC
TTGATATGACAGATGCAATATCTTTGAATTACAGTCGCGTTAAAAAATTAGCAAGTAAAAAAAGTTTGCGTGCAATTATT
TATTCTCTGGAACAAAAAAGATTAGAATCATATGAACGTTCTGTGGCGAATCTTTTTGATTTGACCACTTTTATTTCATC
CGTAGACCGTGACTATCTCTACCCTAATCCGGGCAGTAATATCCATATAGTCAATAATGGGGTTGATACATCAGCCTTGA
GATATATAAAAAGAGAAATAAAAATCGATAAGCCTGTGGAACTTATATTTATCGGAAATATGTATTCTTTACAAAATATG
GATGCTGCAAAACATTTTGCTAAGAATATTTTACCTTGCTTGTATGATGAGTTTAATATTATTTTTAAAGTGATTGGTAA
GATCTCAGAAACTAATAAAAATATATTAAATTCATTTAAAAATACAATTGCTTTAGGTACTGTTGATGATATCAATTCTT
CCGCTTCTACAGGGCATATAGGTATATGTCCTGTTCGTCTTGGAGCAGGCGTACAAAATAAAATTCTTGAATACATGGCT
TTAGGTTTACCATGTATTACATCTAGCATTGGTTATGAAGGTATTAATGCAAAATCAGGTAGCGAAATTTTTGTTGCAGA
TACAGTAGAGCAATATAAAAACGTACTAAGAGAAATAATTTACGATTATAATCGTTATACTGAAGTGGCTGAAAATGCCC
GTAGTTTTGTAGAAAATAATTTTTCTTGGGAATCAAAAGTTGCCAATTTAATGAATACATTAGATGAGAAATTATATGAA
CAATAA
>102771_15_15_32
ATGAGTGGTCAAGGAAAGCGATTAATGGTGATGGCAGGCGGAACCGGTGGACATGTATTCCCGGGACTGGCGGTTGCGCA
CCATCTAATGGCTCAGGGTTGGCAAGTTCGCTGGCTGGGGACTGCCGACCGTATGGAAGCGGACTTAGTGCCAAAACATG
GCATCGAAATTGATTTCATTCGTATCTCTGGTCTGCGTGGAAAAGGTATAAAAGCACTGATAGCTGCGCCGCTGCGTATC
TTCAACGCCTGGCGTCAGGCGCGGGCGATTATGAAAGCGTACAAACCTGACGTGGTACTCGGTATGGGCGGCTATGTATC
AGGTCCAGGTGGTCTGGCCGCGTGGTCGTTAGGCATTCCGGTTGTACTTCATGAACAAAACGGTATTGCGGGCTTAACCA
ATAAATGGCTGGCGAAGATTGCCACCAAAGTGATGCAGGCGTTTCCAGGCGCTTTCCCTAATGCGGAAGTGGTGGGTAAC
CCGGTGCGTACCGATGTGCTGGCGCTGCCGTTGCCGCAGCAACGTTTGGCTGGACGTGAAGGTCCGGTTCGTGTGCTGGT
AGTGGGTGGTTCCCAGGGCGCACGCATTCTTAACCAGACAATGCCGCAGGTTGCTGCGAAACTGGGTGATTCAGTCACTA
TCTGGCATCAGAGCGGTAAAGGTTCGCAACAATCCGTTGAACAGGCGTATGCCGAAGCGGGGCAACCGCAGCATAAAGTG
ACGGAATTTATTGATGATATGGCGGCGGCGTATGCGTGGGCGGATGTCGTCGTTTGCCGCTCCGGTGCTTTAACGGTGAG
TGAAATCGCCGCGGCAGGACTACCGGCGTTGTTTGTGCCGTTTCAACATAAAGACCGCCAGCAATACTGGAATGCGCTAC
CGCTGGAAAAAGCGGGCGCAGCCAAAATTATCGAGCAGCCACAGCTTAGCGTGGATGCTGTCGCCAACACCCTGGCCGGG
TGGTCGCGAGAAACCTTATTAACCATGGCAGAACGCGCCCGCGCTGCATCCATTCCGGATGCCACCGAGCGAGTGGCAAA
TGAAGTGAGCCGGGCTGCCCGGGCGTAA
>2854350_2_1_58
ATGATTGAACAATTTTTCAGGCCCGACTCTGTCGAACAGGCGCTGGAACTGAAGCGCCGCTACCAGGATGAAGCCGTCTG
GTTCGCCGGGGGCAGCAAACTCAATGCTACACCAACCCGTACCGATAAAAAGATTGCCATTTCCTTACAGGATCTGGAAC
TGGACTGGGTTGACTGGGATAACGGTGCACTGCGGATTGGCGCAATGTCTCGCTTGCAGCCACTGCGTGATGCGCGATTT
ATTCCTGCAGCGCTGCGTGAAGCCCTCGGTTTTGTTTACTCACGCCATGTTCGTAATCAGTCGACCATTGGTGGTGAAAT
CGCCGCCCGCCAGGAAGAGTCGGTGCTGCTTCCCGTCCTGTTGGCACTGGATGCTGAACTGGTTTTTGGCAACGGCGAAA
CGCTGTCAATCGAGGACTACCTGGCCTGCCCATGCGATCGCCTGCTAACCGAAATTATCATTAAAGATCCGTATCGCACC
TGTGCGACCCGCAAAATTAGCCGTTCTCAGGCAGGTTTAACCGTCGTGACGGCAGCCGTTGCAATGACAGACCACGACGG
TATGCGAATTGCGCTGGATGGCGTCGCCAGTAAAGCACTGCGTCTGCATGATGTCGAAAAACAAAATCTGGAAGGCAATG
CACTTGAACAGGCTGTCGCCAACGCCATTTTCCCGCAGGAAGATTTGCGGGGCAGCGTGGCCTATAAACGCTATATCACG
GGAGTTCTGGTAGCCGACCTGTATGCCGACTGCCAACAGGCTGGGGAGGAAGCCGTATGA
>103573_5_5_41
ATGCCATTACTCGATATTCGTAACCTGACCATTGAATTTAAAACCGGTGATGAGTGGGTTAAAGCCGTCGACCGGGTAAG
TATGACCTTAACCGAAGGTGAAATCCGCGGTCTTGTTGGTGAATCCGGTTCCGGCAAGAGTTTGATTGCGAAAGCGATTT
GTGGGGTGAATAAAGATAACTGGCGTGTTACTGCTGACCGTATGCGTTTTGATGATATCGATTTGCTGCGTCTCTCCGCA
CGCGAACGGCGCAAACTGGTTGGCCATAACGTGTCGATGATTTTCCAGGAACCGCAGTCGTGTCTTGACCCTTCAGAACG
TGTGGGTCGCCAGTTGATGCAAAACATCCCAGCCTGGACCTATAAAGGCCGTTGGTGGCAGCGTTTTGGCTGGCGCAAAC
GCCGTGCCATTGAACTGCTGCACCGCGTGGGGATTAAAGATCACAAAGATGCGATGCGCAGTTTTCCCTATGAGTTGACC
GAAGGTGAATGTCAGAAAGTGATGATAGCCATTGCACTGGCGAATCAACCGCGTCTGCTGATTGCTGACGAACCGACCAA
CTCAATGGAGCCAACAACCCAGGCGCAAATCTTTCGCCTGCTGACGCGTCTCAACCAAAACAGCAATACCACTATTTTGC
TTATCAGCCATGACTTACAAATGCTTAGCCAATGGGCGGATAAAATTAACGTGCTTTACTGCGGTCAAACAGTGGAAACC
GCGCCGAGTAAGGAGTTGGTGACGATGCCACATCATCCTTATACCCAGGCGCTGATCCGCGCGATACCAGACTTCGGCAG
CGCGATGCCGCATAAAAGTCGCCTCAATACGCTGCCCGGCGCTATCCCACTGCTGGAACAGTTACCGATTGGTTGTCGTC
TGGGGCCACGTTGCCCGTATGCACAACGAGAATGCATTGTGACGCCACGTTTGACGGGGGCGAAAAATCATCTCTATGCC
TGTCATTTCCCGCTGAACATGGAGAAAGAGTGA
>302687_31_31_3
ATGCTGGGTAATATGAATGTTTTTATGGCCGTACTGGGAATAATTTTATTTTCTGGTTTTCTGGCCGCGTATTTCAGCCA
CAAATGGGATGACTAA
>200146_43_43_34
ATGAAAGCAAAAGAGCTGCGTGAGAAGAGCGTTGAAGAGCTGAACACCGAGCTGCTGAACCTGCTGCGTGAGCAGTTCAA
CCTGCGTATGCAGGCTGCAAGTGGCCAGCTGCAACAGTCTCACCTGTTGAAGCAAGTGCGTCGCGATGTCGCACGCGTTA
AGACTTTACTGAACGAGAAGGCGGGTGCGTAA
>TW10598_hyb_c93_93_7
GTGAAACAAAGAAATTCAATATTTGAACAATTAAAATGTACTAAAAACTGTCGAGCTAAACTATTCGTACTATTATTTTT
ATGTGATTCTGTTAATGCAGAAAAATATATATTTGAGCGAGATTTCCTTGCTGATTCTGAAAAAATTGATTTAACATTAT
TGGAGTCAAGTGCCTACCCCTCTGGTCGTTATTATGTTAGTTTGTATTTGAATGGGGAATACATTACAAAAGAATATATG
TACTTTGACGCTGGAGAAAGTGAGGATTTTTGTATTCAGTACTCTGTACTACAGGATATAGGTGTAACTGTGAGTGGGAA
TCAGGATGAATGTGCAAATCTTGATGATGAATTAAACTTAAGAACCAGGTTTGATTTTTACTCGAAAAGAATGGATATTT
TTGTATCACCAAAGTTTGTTCCACGAAAAAAAAACGGTCTTGCGCCAATTAAACTTTGGGATGAGGGTGAAAATGCGCTA
TTCACAAGTTACAACTTTAGTGAGGATTATTACCATTTTAAAGGTGACGCAAGAGATAGTTATTCACAATACGCTAACAT
TCAACCACGCTTAAATATAGGACCATGGAGAATAAGAACTCAAGCCATATGGAATAAAAATAATAACACAAAAGGGGAGT
GGAGTAATAATTACCTGTATGCCGAAAGAGGCTTAGGAAATATAAAGAGTAGACTATACATTGGGGATGGATATTTTCCA
TTAAAAAACTTTAATTCGTTCAAATTTAAAGGAGGGGTGCTAAAAACTGATGAGAATATGTATCCCTATTCAGAAAAAAC
TTATTCACCAATAGTTAAAGGCTCGGCAAAAACTCAAGCAAAAGTTGAATTTTTTCAGGATGGTGTAAAAATTTATAGCT
CAATCGTCCCTCCAGGGGATTTTTCTATCTCAGATTATATTTTATCAGGCTCAAATAGTGATCTTTATGTCAAAGTTATA
GAGGAAAATGGCTCAATTCAGGAATTTATCGTTCCATTTACCTATCCTGCAGTTGCGGTCCGGGAAGGATTTACCTATTA
TGAAATCGCTATGGGAGAGACTCAGCAGTCGAATGATTATTTTACACAGTTATCATTTACTCGTGGGCTTCCATATGACT
TTACCGTACTTACATCTTTAGAATATTCTGGCTTCTACAGATCTCTTGAAATTGGGTTAGGGAAAATGCTTGGGAATTTG
GGCGCATTATCGTTAATCTATGGACAGTCAAACTTTAGTAAAAGTGATAATAGTAAAAATAAAAAATGGGATATCAGATA
TAATAAAAATATTCCGGACCTAAATACATATTTGAGTTTTTCTGCTGTTAGCCAAACTAGAGGGGGGTATTCTTCACTCA
GGGATGCTTTGGACTATGAGATCGGAGAATATACTTTTAACTCAAAAAACTCCTATACAGCCTCAATAAACCACTCATTA
GGAGAGCTTGGTAGTTTAAACTTTAGTGGAACATGGCGAAACTACTGGGAGAATAAGAACCAAACCAGATCTTACAATTT
ATCATATTCTACACAAATCTTTAATGGAAAGGCCTACTTGTCAGGAAGTTTGATTAGAAGTGAACTTATGAATTTTAATA
ATAAGATAAGTGATACTATTTTAAATATCGGTGTTAATATTCCCTTTGGCCTTTCTCGTGGCATTCAATCTGTAAGTTAT
AACACCAGTTCAGTGAAAGGGGGGAGGAGTACTCATCAGTTAGGGATAAGTGGTTCTGAATTTGACAATAAATTGTACTG
GCATGTAAATCAGGGTTACTCAGATAATTACAGTAATACCTCTATGTATGGTTATTATAAAGCTAAGTATGCTCAGGTTA
ATGCCGGATACTCAGTTTCTGAGAGATACAATCATGCTTATGGAGGTATAGAGGGAGGAATTCTGGTATATGACGGTGGA
ATTATTTTAGGTCGCAATCTTGGTGATACAATGTCAATTATTGAAGCTCCAGGTGCGGAAAATACAAAGATTAGAGGATG
GGGATCGATTGAAACTGATTGGAGGGGGAGGGCTTTTATTGGTTATCTTTCACCTTACCAAAATAATGATATATCCCTTG
ACCCATCATCATTACCATTAGACTCCTCTTTAGATATCACAACAAATTCGGTTATTCCAACAACTGGTGCAATTGTTAAA
ACGACATATAATGTTAAAAAAGGAAAAAAAGTAATGCTTACTTTAAAAAAGTCAAATGGTGATGCAGTTCCATTTGGAGC
AATTGTGACAGTTATGGATGGCGATCAAAATACAAGCATTGTGGGCGATAATGGGCAATTGTATTTAGGTTCCTCAATGG
ATACAGGAAGGCTAAAAGTTATATGGGGAAATGGCGAAGATAAAAAATGTGTTGTTGACTACATAGTAGGTGACAATAAA
AATATAGCGGGTATTTATATAGGCAGTGCCGGAACATGTATTTAG
>NODE_88_length_50962_cov_131.625687_46_32
GTGAATATTTTGTTGTTACAAGGGCCTTTAGGACCTTTTTATAAGATATTAAGCCAGCATCTTTCTTTAGCCGGACACTA
TGTTATAAAAGTTAATTTCAATGGTGGTGATGAATGCTGGCCTTGTGTAGGAGATAAAATAAACTATTATGATACACCTG
AGGAATGGGATGCTTTCTTTCGACAGATATTAAAAAAGAATGCAATTGACTTAGTAATTTGTTACGGTGATTGCCGTTAT
TACCATCGTGTTGCACACCATATTTGTGCTAAAAAAAATATACCGTTTTGGGTATTTGAAGAGGGGTATTTACGCCCGGA
TTTTGTAACTCTGGAGCCAGGTGGTGTTAATGCATTTAGCCAGTGGTATGAACAAAGGGAGCGGTTACCATATTTAATGT
GGTCGAATGAATTCAAAGCTCCAATGACGGTTGGTAAAACATTTGCTATGAGAGCATGGTATGCTAGTTACTATCATATT
AATAAAGCACTGAAACACTATCGCTACCCTTATTTTGTTAATCACCGCCCTTGGAGTTTGTGGCAAGAAACGATGGGATG
GATAAAAGGAGCATATGTTAAATACCGTCACTTACGAACAGATAAAAGCCTATTGGAATTTTTGAAAAAACATCATGCGG
GACATATCTTCTTGGTTCCTTTACAAGTTTCAGAGGATTTTCAGATAAGAGAACATTCAGATTTTGATAGTATTGAACAG
ATGATTGAGAATATTGTTTCTTCGTTTGCAAAACACGCAAGTGAAGAAGATGTTCTATTATTTAAACATCATCCTATGGA
TCGGGGATATGTTAGTTACCATAAGTGTATTGAACGATTGATTTCAGTGTATTGTTTAGATAATAGGATTTTTTATGGTT
TCGAAATACCTTTGCCTAAACTCTATCCATTTTTAAAGGGAGTCGTAACCATTAACAGTACTGTGGGATTTTCTGCACTA
TTGCATCATGTTCCAACAATATGTTTGGGACGAGCCCTATATGATATTTCTCGATTGACTACAAAAGGCTCGCTATCATC
ATTTTGGCAAAAACAAGATCCCGTGTGCACTTTAACCTTCAATCGTGTTAGAAACTCTTTATTACATTTGACGCAATTAA
ATGCGAGCTTTTATCAGCATCTGAATTGGAGTGCACGAGCAGCGATAGTAAAAATGCAACTTATTGAACCAATGGCAAAT
GAAATTGATCGAAAATCGAATTTATCAGTATTAAAAATGGGGCGTGAATAA
>TW14425_c17_17_2
ATGGTGAACAATATGACCGACTTAACCGCGCAAGAACCCGCCTGGCAGACCCGCGATCATCTTGATGATCCGGTGATTGG
CGAACTGCGCAACCGTTTTGGGCCGGATGCCTTTACTGTTCAGGCGACTCGCACCGGGGTTCCCGTTGTGTGGATCAAGC
GTGAACAATTACTGGAAGTTGGCGATTTCTTAAAGAAACTGCCGAAACCTTACGTCATGCTGTTTGACTTACACGGCATG
GACGAACGTCTGCGCACACACCGCGAAGGGTTACCTGCCGCGGATTTTTCCGTTTTCTACCATCTGATTTCTATCGATCG
TAACCGCGACATCATGCTGAAGGTGGCGCTGGCAGAAAACGACCTGCACGTACCGACCTTCACCAAACTGTTCCCGAACG
CTAACTGGTATGAGCGTGAAACCTGGGATCTGTTTGGCATTACTTTCGACGGTCACCCGAACCTGCGCCGCATCATGATG
CCGCAAACCTGGAAAGGTCACCCGCTGCGTAAAGATTACCCGGCGCGCGCTACCGAATTCTCGCCGTTTGAGCTGACCAA
AGCCAAACAGGATCTGGAGATGGAAGCCCTGACCTTCAAACCGGAAGAGTGGGGGATGAAGCGCGGCACCGAAAACGAGG
ACTTCATGTTCCTCAACCTCGGTCCGAACCACCCGTCGGCGCACGGGGCTTTCCGTATCGTTTTACAACTCGACGGCGAA
GAGATTGTCGACTGCGTACCAGACATCGGCTACCACCACCGTGGTGCGGAGAAAATGGGCGAGCGCCAGTCCTGGCACAG
CTACATTCCGTATACCGACCGTATTGAATACCTCGGCGGCTGCGTTAACGAAATGCCTTACGTGCTGGCGGTAGAGAAAC
TGGCCGGGATCACCGTGCCGGATCGCGTTAACGTCATTCGCGTTATGCTCTCCGAACTGTTCCGTATCAACAGCCACCTG
CTGTACATCTCGACCTTTATTCAGGACGTCGGCGCAATGACGCCCGTGTTCTTCGCCTTTACCGATCGTCAGAAAATTTA
CGATCTGGTGGAAGCGATCACGGGTTTCCGTATGCACCCGGCGTGGTTCCGTATTGGCGGCGTAGCGCACGACCTGCCGC
GCGGCTGGGATCGCCTGCTGCGTGAGTTCCTCGACTGGATGCCGAAACGTCTGGCGTCTTACGAGAAAGCGGCGCTGCAA
AATACCATTCTGAAAGGTCGTTCCCAGGGCGTTGCCGCCTATGGCGCGAAAGAGGCGCTGGAGTGGGGCACCACTGGCGC
GGGCCTGCGTGCTACCGGGATCGACTTCGACGTGCGTAAGGCGCGTCCTTATTCTGGCTATGAAAACTTCGACTTTGAAA
TCCCGGTTGGTGGTGGTGTTTCTGACTGCTACACCCGCGTAATGCTGAAAGTGGAAGAGCTGCGCCAGAGTCTGCGCATT
CTTGAGCAGTGCCTCAACAACATGCCGGAAGGCCCGTTCAAAGCGGATCACCCGCTGACCACGCCGCCGCCGAAAGAGCG
CACGCTGCAACATATCGAAACCCTGATCACCCACTTCCTGCAAGTGTCGTGGGGGCCGGTGATGCCTGCCAATGAATCTT
TCCAGATGATTGAGGCGACCAAGGGGATCAACAGTTACTACCTGACCAGCGACGGTAGCACCATGAGTTATCGCACTCGT
ATCCGCACGCCGAGTTATGCGCATTTGCAGCAAATTCCGGCGGCGATCCGCGGCAGCCTGGTGTCTGACCTGATTGTTTA
TCTGGGCAGTATCGATTTTGTTATGTCAGATGTGGACCGCTAA
>100343_13_13_37
ATGATTTTATTCGCCGACTATAATACCCCTTATCTTTTCGCTATTTCCTTTGTACTGTTGATCGGCCTTTTAGAAATTTT
AGCGCTTATCTGCGGTCACATGCTCTCCGGTGCTCTTGATGCACATCTTGACCATTATGATTCCATAACCACAGGTCATA
TTAGCCAGGCACTTCATTATCTCAATATCGGAAGATTGCCAGCTCTCGTCGTTCTCTGCTTGCTGGCTGGTTTTTTTGGT
CTTATTGGCATCCTGTTGCAGCATGCCTGCATCATGGTCTGGCAATCACCACTGTCGAACCTGTTCGTGGTTCCTGTCAG
TTTACTGTTTACGATTATTGCGGTGCATTATACCGGTAAAATAGTTGCGCCCTGGATTCCACGCGACCATAGTTCAGCTA
TTACAGAAGAAGAATATATTGGTAGCATGGCATTAATTACCGGTCATCAAGCCACTTCAGGTAATCCCTGCGAAGGAAAA
CTCACCGATCAATTTGGCCAAATACATTATTTACTACTGGAGCCTGAAGAAGGAAAATTTTTCACTAAAGGAGACAAAGT
GTTAATTATTTGCCGACTTTCTGCAACGCGATATTTGGCGGAAAACAATCCCTGGCCACAAATATTGTAA
>TW10598_hyb_c9_9_42
ATGGCGATTAAAAAGCTGGATGTGGTGACGCAGGTCTGTCCGTTTCCACTCATAGAAGCAAAAGCAGCACTGGCAGAAAT
GGCCAGCGGCGATGAGTTGGTAATTGAGTTTGATTGCACCCAGGCAACTGAAGCAATCCCACAGTGGGCGGCAGAAGAAG
GACATGCCATCACCGATTATCAGCAGATTGGCGATGCAGCGTGGAGCATCACCGTTCAAAAAGCCTGA
>BCE019_MS_13_307_51_3
ATGTGTCTCAGTTTTGTCCCACCTTTTATTACGACTTGCATAGCCAATGAAGATAAACGTGACGACAAACGGCGCAGCAA
TCTTCCTTTCTTTCACACTTTCCCAACCCAGCATGTATACTTTTCTGCCATAACTAAAGTGAATGCCTGTTATGAGCAAC
AAACAGGCATTAGCGCCGCTAGCATATTAGCTACCATTCGACTGCCACACTTAAGATTGATTTCTTAA
>BCE002_MS12_176_76_470
ATGAAAACCGCAAAAGAGTACAGCGATACCGCAAAACGTGAGGTCAGCGTCGATGTCGATGCCCTGCTGGCGGCGATCAA
TGAAATTAGCGAAAGCGAAGTTCATCGCAGCCAGAACGATTCTGAACACGTTAGCGTCGATGGACGTGAATATCATACAT
GGCGTGAATTGGCGGATGCCTTCGAACTGGATATTCATGACTTCAGCGTCTCTGAAGTGAATCGTTGA
>NODE_18_length_195585_cov_115.430855_12_106
ATGAAAAAATGGGCAGTAATAATTTCTGCAGTCGGACTGGCGTTTGCTGTTTCCGGGTGTTCCAGTGATTACGTCATGGC
GACCAAAGATGGCCGTATGATTTTGACCGATGGAAAACCTGAAATTGATGATGATACCGGGCTGGTGAGTTATCACGATC
AGCAAGGTAACGCGATGCAAATTAACCGTGATGATGTTTCGCAAATTATTGAACGTTAA
>NODE_178_length_7771_cov_124.765282_111_4
ATGACTAGTAAAAATGTAAATATCCAGTTTAACCACGATGTTTCTCCTGCTGGACTTGCGGATGAGCTCACTGCTATAAA
AACGGCAATTATGCTACTTGCTGCTAAGTTGCCTGCGTCATCAAAGCCAGCGGAAATTTGTGACTCATTGCGTAAGATGA
ATTCAACAAAATGCAATGAGATGGCATCACTTATTGAAAGTGCAATTGATTTTAATGATTAA
>NODE_19_length_421291_cov_175.735733_16_347
ATGATCCCCTTACAACATGGACTGATCCTCGCGGCAATCTTATTCGTTCTTGGCTTAACCGGTCTGGTTATCCGTCGCAA
TCTGCTGTTTATGCTGATTGGTCTGGAAATCATGATTAACGCCTCCGCGCTGGCCTTTGTGGTCGCCGGAAGCTACTGGG
GTCAGACCGACGGTCAGGTGATGTACATTCTCGCCATCAGCCTCGCGGCGGCAGAAGCGAGTATCGGCCTTGCGCTGCTG
CTGCAACTTCACCGTCGTCGCCAGAACCTGAACATCGATTCAGTAAGTGAGATGCGCGGATGA
>402290_10_10_107
ATGGCAACAGTTAACCAGCTGGTACGCAAACCACGTGCTCGCAAAGTTGCGAAAAGCAACGTGCCTGCGCTGGAAGCATG
CCCGCAAAAACGTGGCGTATGTACTCGTGTATATACTACCACTCCTAAAAAACCGAACTCCGCGCTGCGTAAAGTATGCC
GTGTTCGTCTGACTAACGGTTTCGAAGTGACTTCCTACATCGGTGGTGAAGGTCACAACCTGCAGGAGCACTCCGTGATC
CTGATCCGTGGCGGTCGTGTTAAAGACCTCCCGGGTGTTCGTTACCACACCGTACGTGGTGCGCTTGACTGCTCCGGCGT
TAAAGACCGTAAGCAGGCTCGTTCCAAGTATGGCGTGAAGCGTCCTAAGGCTTAA
>TW11681_c24_24_30
ATGAAATTAAGCGAAAAGATTAAGGCCTTGCGTGAGGCTGAAGGGCTAAGCCAATCAAAATTCTGTGAAATCATAGAGTT
ACCGCTAAGCACACTTAAAAAATATGAAGGAGGAAACTTTGAACCCGGTGGCACAGCTTTGCTAAAAATCACTATGCATC
CCACATTCCAAAAATATGCTCTATGGCTTATGACAGATAAAACCGCGCCGGACGCAGGACAAATCGCACCGGCTCTCGCG
CACATTGGGCCAGAGTCAACAGAGTCCAACCACTCCGCGAAAAGGATTGGCTAA
>100329_164_164_4
ATGGGTAGCATTAACCTGCGTATTGACGATGAACTTAAAGCGCGTTCTTACGCCGCGCTTGAAAAAATGGGTGTAACTCC
TTCTGAAGCGCTTCGTCTCATGCTCGAGTATATCGCTGACAATGAACGCTTGCCGTTCAAACAGACACTCCTGAGTGATG
AAGATGCTGAACTTGTGGAGATAGTGAAAGAACGGCTTCGTAATCCTAAGCCAGTACGTGTGACGCTGGATGAACTCTGA
>TW10828_c19_19_328
ATGTGCATAGGCGTTCCCGGCCAGATCCGCACCATTGACGGCAACCAGGCGAAAGTCGACGTCTGCGGCATTCAGCGCGA
TGTCGATTTAACGTTAGTCGGCAGCTGCGATGAAAACGGTCAGCCGCGCGTGGGCCAGTGGGTACTGGTACACGTTGGCT
TTGCCATGAGCGTAATTAATGAAGCCGAAGCACGCGACACTCTCGACGCCTTACAAAACATGTTTGACGTTGAGCCGGAT
GTCGGCGCGCTGTTGTATGGCGAGGAAAAATAA
>2854350_2_1_170
ATGAAAGATGAACGTCGCCCTATTTGCGAAGTGGTTGCAGAGAGTATCGAACGGTTAATTATCGACGGCGTACTGAAGGT
CGGTCAGCCACTTCCCTCGGAACGTCGACTGTGTGAAAAGCTCGGCTTCTCACGCTCCGCACTGCGTGAAGGGCTGACCG
TGCTGCGCGGGCGCGGGATTATTGAGACGGCGCAGGGTCGCGATTCTCGTGTCGCACGGCTTAATCGGGTGCAGGACACC
AGCCCGCTGATCCATCTGTTCAGTACGCAGCCGCGAACGCTGTACGATCTGCTCGACGTTCGCGCATTACTGGAGGGCGA
ATCGGCAAGGCTGGCGGCAACGCTGGGAACGCAGGCTGATTTTGTTGTGATAACCCGCTGTTATGAAAAAATGCTCGCCG
CCAGTGAGAACAACAAAGAGATTTCGCTGATCGAACATGCGCAGTTGGATCACGCTTTCCATCTCGCCATTTGTCAGGCT
TCTCACAATCAGGTGCTGGTGTTTACGCTGCAATCATTGACCGATCTGATGTTTAATTCAGTGTTTGCCAGCGTAAATAA
TCTCTACCATCGACCACAGCAAAAAAAGCAGATCGATCGCCAGCATGCGAGGATCTACAACGCGGTGTTGCAGCGGCTGC
CGCACGTCGCCCAGCGCGCAGCACGCGATCATGTGCGGACCGTGAAAAAGAATCTCCACGATATCGAGCTGGAAGGCCAC
CATTTGATTCGCTCGGCGGTGCCGCTGGAGATGAACCTGAGTTAG
>C260_92_156_155_47
ATGAATACAGATACGTTTATGTGCAGCAGCGACGAAAAACAGACCCGCAGCCCGCTGTCGCTGTATTCGGAATACCAGCG
GATGGAGATTGAGTTTCGCGCACCGCATATCATGCCCACCAGCCACTGGCATGGTCAGGTCGAAGTGAATGTGCCTTTCG
[truncated: 10,753,660 more chars]
